# Supplementary material for: Combined Analysis of the Whole Transcriptome of Piglets Infected with SADS−CoV Virulent and Avirulent Strains
Source: Microorganisms. 2023 Feb 6;11(2):409. doi: 10.3390/microorganisms11020409 (PMC9964493; doi:10.3390/microorganisms11020409)
Supplement: Supplementary file 1 [file microorganisms-11-00409-s001.zip]

Archive with 7 entries (5 files):
- microorganisms-2157805-supplementary/
- microorganisms-2157805-supplementary/Supplemental/
- microorganisms-2157805-supplementary/Supplemental/Supplemental Table S1.xls
- microorganisms-2157805-supplementary/Supplemental/Supplemental Table S2.xls
- microorganisms-2157805-supplementary/Supplemental/Supplemental Table S3.xls
- microorganisms-2157805-supplementary/Supplemental/Supplemental Table S4.xls
- microorganisms-2157805-supplementary/Supplemental/Supplemental Table S5.xls
