# Supplementary material for: Combined Analysis of the Whole Transcriptome of Piglets Infected with SADS−CoV Virulent and Avirulent Strains
Source: Microorganisms. 2023 Feb 6;11(2):409. doi: 10.3390/microorganisms11020409 (PMC9964493; doi:10.3390/microorganisms11020409)
Supplement: Supplementary file 1 [file microorganisms-11-00409-s001.zip › microorganisms-2157805-supplementary/Supplemental/Supplemental Table S1.xls]

## Sheet: Sig
Transcript_id	Gene_id	Gene_Name	AvsB							AvsC							BvsC							Gene_description	GO_id	GO_description	KEGG_ID	KO_id	KO_pathway
			Significance	AvsB_Type	A_FPKM	B_FPKM	log2(foldchange)	pvalue	padj	Significance	AvsC_Type	A_FPKM	C_FPKM	log2(foldchange)	pvalue	padj	Significance	BvsC_Type	B_FPKM	C_FPKM	log2(foldchange)	pvalue	padj
XM_021088440.1	100126859	LMNA	Nonsignificant	Up	14.8126	9.80725	0.601253	0.576803	0.999995	Significant	Up	14.8126	0.0718257	6.29537	2.1618e-05	0.0333936	Nonsignificant	Up	9.80725	0.0718257	5.70669	0.0108325	NA	lamin A/C	GO:0018130,GO:1902580,GO:1902593,GO:0006913,GO:0005488,GO:0051170,GO:0033365,GO:0005515,GO:0016070,GO:0042803,GO:0009058,GO:0044237,GO:0044238,GO:0090304,GO:0019438,GO:0003674,GO:0003677,GO:0034645,GO:0003676,GO:0016740,GO:0044430,GO:0006725,GO:0006810,GO:0044249,GO:1901360,GO:0005575,GO:0043232,GO:0005856,GO:0046483,GO:0044699,GO:0043234,GO:0005102,GO:0044744,GO:0097659,GO:0072594,GO:1901576,GO:…	heterocycle biosynthetic process,cellular localization,import into nucleus,nucleocytoplasmic transport,binding,import into nucleus,protein localization to organelle,protein binding,RNA metabolic process,protein homodimerization activity,biosynthetic process,cellular metabolic process,primary metabolic process,nucleic acid metabolic process,aromatic compound biosynthetic process,molecular_function…	ssc:100126859	K12641	ssc04210;ssc04812;ssc05410;ssc05412;ssc05414
NM_001244968.1	100514482	AGR2	Significant	Up	149.178	51.6105	1.53072	0.000411799	0.0496001	Nonsignificant	Up	149.178	120.103	0.30662	0.489765	0.999991	Nonsignificant	Down	51.6105	120.103	-1.2172	0.000869018	0.125011	anterior gradient 2	--	--	ssc:100514482	K20356	ssc04131
XM_021100261.1	100037275	SPARCL1	Significant	Up	45.7259	0	7.94551	3.52817e-09	2.93608e-06	Nonsignificant	Up	45.7259	22.4568	0.941494	0.376905	0.999991	Nonsignificant	Down	0	22.4568	-6.97384	0.0745363	0.998203	SPARC like 1	GO:0044763,GO:0043229,GO:0043228,GO:0046872,GO:0005622,GO:0044427,GO:0050789,GO:0005576,GO:0044424,GO:0044446,GO:0023052,GO:0008150,GO:0005623,GO:0050896,GO:0043226,GO:0043167,GO:0044422,GO:0031012,GO:0044700,GO:0005694,GO:0009987,GO:0000775,GO:0044464,GO:0098687,GO:0005509,GO:0050794,GO:0005575,GO:0043232,GO:0044699,GO:0003674,GO:0005578,GO:0065007,GO:0043169,GO:0044421,GO:0007154,GO:0005488,GO:…	cellular process,intracellular organelle,non-membrane-bounded organelle,metal ion binding,intracellular anatomical structure,obsolete chromosomal part,regulation of biological process,extracellular region,obsolete intracellular part,obsolete intracellular organelle part,signaling,biological_process,obsolete cell,response to stimulus,organelle,ion binding,obsolete organelle part,extracellular matr…	--	--	--
XM_003129741.3	100522387	CTSC	Significant	Down	33.1703	90.5746	-1.4608	3.77419e-05	0.00735084	Nonsignificant	Down	33.1703	46.8549	-0.528606	0.198395	0.999991	Nonsignificant	Up	90.5746	46.8549	0.944948	0.00973137	0.515368	cathepsin C	--	--	ssc:100522387	K01275	ssc01002;ssc03110;ssc04142;ssc04147;ssc04210
XM_021070118.1	100156949	MELTF	Significant	Up	39.5592	1.44134	4.89415	3.09765e-05	0.00616431	Significant	Up	39.5592	0.465699	6.76108	1.60685e-05	0.0289582	Nonsignificant	Up	1.44134	0.465699	1.88836	0.460746	NA	--	--	--	ssc:100156949	K06569	ssc04090
XM_021066854.1	100515523	ALDOB	Significant	Down	530.697	1457.31	-1.44766	5.8263e-05	0.0102565	Nonsignificant	Down	530.697	793.615	-0.617571	0.296388	0.999991	Nonsignificant	Up	1457.31	793.615	0.854307	0.0854468	0.998203	aldolase	GO:1901576,GO:0006796,GO:0019752,GO:0006206,GO:1901575,GO:0009987,GO:0005975,GO:0016310,GO:0009135,GO:1901564,GO:0006733,GO:1901360,GO:0016832,GO:0009132,GO:0046112,GO:1901566,GO:0044249,GO:0046939,GO:0006753,GO:0044699,GO:0004332,GO:0046483,GO:0044710,GO:0044281,GO:0072527,GO:0006091,GO:0009126,GO:0009056,GO:0009167,GO:0006793,GO:0016052,GO:0009179,GO:0003674,GO:0044238,GO:0019637,GO:0006725,GO:…	organic substance biosynthetic process,phosphate-containing compound metabolic process,carboxylic acid metabolic process,pyrimidine nucleobase metabolic process,organic substance catabolic process,cellular process,carbohydrate metabolic process,phosphorylation,purine nucleoside diphosphate metabolic process,organonitrogen compound metabolic process,obsolete oxidoreduction coenzyme metabolic proce…	ssc:100515523	K01623	ssc00010;ssc00030;ssc00051;ssc03036;ssc04066;ssc04131;ssc04147
XM_021096697.1	100626400	PDZK1IP1	Nonsignificant	Down	210.029	224.467	-0.0901271	0.769955	0.999995	Nonsignificant	Up	210.029	57.8561	1.82311	9.25927e-05	0.0910187	Significant	Up	224.467	57.8561	1.93435	3.89637e-06	0.00135181	PDZK1 interacting protein 1	GO:0031224,GO:0016740,GO:0034645,GO:0003674,GO:0044425,GO:0044237,GO:0044038,GO:0009058,GO:0071840,GO:0016020,GO:0071554,GO:0042546,GO:0044464,GO:0009987,GO:1901576,GO:0016021,GO:0005575,GO:0044249,GO:0070589,GO:0005623,GO:0043170,GO:0008150,GO:0044085,GO:0044260,GO:0071944,GO:0071704,GO:0005886,GO:0044036,GO:0016757,GO:0009059,GO:0003824,GO:0008152	intrinsic component of membrane,transferase activity,cellular macromolecule biosynthetic process,molecular_function,obsolete membrane part,cellular metabolic process,cell wall macromolecule biosynthetic process,biosynthetic process,cellular component organization or biogenesis,membrane,cell wall organization or biogenesis,cell wall biogenesis,obsolete cell part,cellular process,organic substance …	--	--	--
NM_001198926.1	100526762	GZMA	Nonsignificant	Up	8.17707	3.23754	1.31144	0.188997	0.999995	Nonsignificant	Down	8.17707	33.8621	-2.02009	0.00899476	0.999991	Significant	Down	3.23754	33.8621	-3.3268	8.67438e-05	0.0196775	granzyme A (granzyme 1	GO:0017171,GO:0016787,GO:0071704,GO:0003824,GO:0008233,GO:0004252,GO:0008152,GO:0004175,GO:0008150,GO:0019538,GO:0043170,GO:0006508,GO:0070011,GO:0003674,GO:0044238,GO:0008236	serine hydrolase activity,hydrolase activity,organic substance metabolic process,catalytic activity,peptidase activity,serine-type endopeptidase activity,metabolic process,endopeptidase activity,biological_process,protein metabolic process,macromolecule metabolic process,proteolysis,peptidase activity,molecular_function,primary metabolic process,serine-type peptidase activity	--	--	--
XM_003133587.5	100511661	STRADB	Significant	Up	23.598	0.121759	7.00994	4.3921e-07	0.000154636	Significant	Up	23.598	0.0664833	6.98798	4.03425e-07	0.00174489	Nonsignificant	NA	0.121759	0.0664833	NA	NA	NA	STE20-related kinase adaptor beta	GO:0032549,GO:0016740,GO:0044238,GO:0006793,GO:0003674,GO:0001883,GO:0043168,GO:0043412,GO:0006468,GO:0044237,GO:0006464,GO:0005488,GO:0017076,GO:0036094,GO:0009987,GO:1901363,GO:0032559,GO:0006796,GO:0016310,GO:0043170,GO:0008150,GO:0032555,GO:0019538,GO:0032550,GO:0016301,GO:0097159,GO:0004672,GO:0032553,GO:0043167,GO:0044260,GO:1901265,GO:0016773,GO:0005524,GO:0036211,GO:0071704,GO:0001882,GO:…	ribonucleoside binding,transferase activity,primary metabolic process,phosphorus metabolic process,molecular_function,purine nucleoside binding,anion binding,macromolecule modification,protein phosphorylation,cellular metabolic process,cellular protein modification process,binding,purine nucleotide binding,small molecule binding,cellular process,heterocyclic compound binding,adenyl ribonucleotide…	ssc:100511661	K17532	ssc01001;ssc04150;ssc04152
XM_021063973.1	100134962	PHYH	Significant	Down	18.4381	91.0087	-2.30567	9.36876e-05	0.0140593	Nonsignificant	Down	18.4381	38.8786	-1.09442	0.0921655	0.999991	Nonsignificant	Up	91.0087	38.8786	1.22995	0.00158196	0.178551	phytanoyl-CoA 2-hydroxylase	--	--	ssc:100134962	K00477	ssc04146
XM_021088445.1	100126859	LMNA	Nonsignificant	Up	16.5554	11.2143	0.602374	0.580962	0.999995	Significant	Up	16.5554	0	6.48552	1.86751e-05	0.0310668	Nonsignificant	Up	11.2143	0	5.8935	0.00678312	NA	lamin A/C	GO:0018130,GO:1902580,GO:1902593,GO:0006913,GO:0005488,GO:0051170,GO:0033365,GO:0005515,GO:0016070,GO:0042803,GO:0009058,GO:0044237,GO:0044238,GO:0090304,GO:0019438,GO:0003674,GO:0003677,GO:0034645,GO:0003676,GO:0016740,GO:0044430,GO:0006725,GO:0006810,GO:0044249,GO:1901360,GO:0005575,GO:0043232,GO:0005856,GO:0046483,GO:0044699,GO:0043234,GO:0005102,GO:0044744,GO:0097659,GO:0072594,GO:1901576,GO:…	heterocycle biosynthetic process,cellular localization,import into nucleus,nucleocytoplasmic transport,binding,import into nucleus,protein localization to organelle,protein binding,RNA metabolic process,protein homodimerization activity,biosynthetic process,cellular metabolic process,primary metabolic process,nucleic acid metabolic process,aromatic compound biosynthetic process,molecular_function…	ssc:100126859	K12641	ssc04210;ssc04812;ssc05410;ssc05412;ssc05414
NM_001136512.1	100192320	BCO1	Significant	Down	0	15.898	-6.47274	1.13671e-05	0.00281228	Nonsignificant	Down	0	9.57251	-5.72587	0.0122066	0.999991	Nonsignificant	Up	15.898	9.57251	0.778755	0.478832	0.998203	beta-carotene oxygenase 1	GO:0008150,GO:0003674,GO:0006810,GO:0016020,GO:0005215,GO:0051234,GO:0051179,GO:0005575	biological_process,molecular_function,transport,membrane,transporter activity,establishment of localization,localization,cellular_component	ssc:100192320	K00515	ssc00830
XM_005667371.3	397021	TAGLN	Nonsignificant	Up	25.0964	3.01636	3.07628	0.00324913	0.20799	Nonsignificant	Down	25.0964	25.8114	-0.0473452	0.954663	0.999991	Significant	Down	3.01636	25.8114	-3.10821	4.98479e-05	0.0122501	transgelin	GO:0005515,GO:0005488,GO:0003674	protein binding,binding,molecular_function	ssc:397021	K20526	ssc04131
NM_214235.1	397466	MLN	Significant	Down	0.71595	27.0099	-5.33686	7.64321e-05	0.0120631	Nonsignificant	Down	0.71595	12.9033	-4.28414	0.0304142	0.999991	Nonsignificant	Up	27.0099	12.9033	1.06658	0.349882	0.998203	motilin	GO:0005488,GO:0005515,GO:0003674,GO:0005575,GO:0005102,GO:0005179,GO:0005576	binding,protein binding,molecular_function,cellular_component,signaling receptor binding,hormone activity,extracellular region	ssc:397466	K05265	ssc04080
NM_001243383.1	100628018	SLC46A1	Significant	Down	21.1313	85.7391	-1.99468	1.8527e-05	0.00423991	Nonsignificant	Down	21.1313	37.8284	-0.858154	0.294453	0.999991	Nonsignificant	Up	85.7391	37.8284	1.15679	0.0835869	0.998203	solute carrier family 46 member 1	GO:0016021,GO:0044699,GO:0005575,GO:0005215,GO:0009987,GO:0044765,GO:1902578,GO:0051179,GO:0051234,GO:0016020,GO:0031224,GO:0006810,GO:0044425,GO:0003674,GO:0055085,GO:0022857,GO:0044763,GO:0008150	integral component of membrane,biological_process,cellular_component,transporter activity,cellular process,transport,localization,localization,establishment of localization,membrane,intrinsic component of membrane,transport,obsolete membrane part,molecular_function,transmembrane transport,transmembrane transporter activity,cellular process,biological_process	ssc:100628018	K14613	ssc01523;ssc02000;ssc04977;ssc04978
NM_001278755.1	396869	GNLY	Nonsignificant	Up	20.7366	8.48336	1.29342	0.110907	0.999995	Nonsignificant	Down	20.7366	53.1164	-1.39195	0.0489908	0.999991	Significant	Down	8.48336	53.1164	-2.6746	7.40403e-05	0.0174676	granulysin	GO:0071704,GO:0008152,GO:0008150,GO:0006629,GO:0044710,GO:0044699,GO:0044238	organic substance metabolic process,metabolic process,biological_process,lipid metabolic process,metabolic process,biological_process,primary metabolic process	--	--	--
XM_003481236.4	100521264	ATL2	Significant	Up	34.9979	0.388341	6.61928	1.2372e-06	0.000377511	Nonsignificant	Up	34.9979	4.89043	2.95216	0.0223205	0.999991	Nonsignificant	Down	0.388341	4.89043	-3.67042	0.205374	NA	atlastin GTPase 2	GO:1901265,GO:0043167,GO:0032553,GO:0016817,GO:0097159,GO:0032555,GO:0032550,GO:0035639,GO:0032561,GO:0097367,GO:0001882,GO:0003824,GO:0019001,GO:0000166,GO:0016787,GO:0017076,GO:0005488,GO:0003924,GO:0001883,GO:0043168,GO:0003674,GO:0032549,GO:0016462,GO:1901363,GO:0016818,GO:0017111,GO:0005525,GO:0036094	nucleoside phosphate binding,ion binding,ribonucleotide binding,hydrolase activity, acting on acid anhydrides,organic cyclic compound binding,purine ribonucleotide binding,purine ribonucleoside binding,purine ribonucleoside triphosphate binding,guanyl ribonucleotide binding,carbohydrate derivative binding,nucleoside binding,catalytic activity,guanyl nucleotide binding,nucleotide binding,hydrolase…	ssc:100521264	K17339	ssc04131
XM_005656509.3	100624788	LOC100624788	Significant	Down	12.4725	62.4454	-2.33727	5.14451e-07	0.000174418	Nonsignificant	Down	12.4725	37.487	-1.63836	0.00973143	0.999991	Nonsignificant	Up	62.4454	37.487	0.721417	0.174498	0.998203	UDP-glucuronosyltransferase 2A1	GO:0016758,GO:0015075,GO:0016491,GO:0008152,GO:0022857,GO:0003824,GO:0016757,GO:0016705,GO:0022803,GO:0055114,GO:0051213,GO:0008150,GO:0005216,GO:0006811,GO:0005575,GO:0044710,GO:0044699,GO:0022838,GO:0022892,GO:0015267,GO:0044765,GO:0005215,GO:0051179,GO:0051234,GO:1902578,GO:0016020,GO:0022891,GO:0003674,GO:0016740,GO:0016706,GO:0006810	transferase activity, transferring hexosyl groups,ion transmembrane transporter activity,oxidoreductase activity,metabolic process,transmembrane transporter activity,catalytic activity,transferase activity, transferring glycosyl groups,oxidoreductase activity, acting on paired donors, with incorporation or reduction of molecular oxygen,passive transmembrane transporter activity,obsolete oxidation…	ssc:100624788	K00699	ssc00040;ssc00053;ssc00140;ssc00830;ssc00860;ssc00980;ssc00982;ssc00983;ssc01003;ssc04976;ssc05204
NM_001160088.1	100294688	UBD	Nonsignificant	Up	206.872	96.6387	1.10565	0.0167309	0.648774	Nonsignificant	Down	206.872	699.815	-1.78384	0.000433647	0.321345	Significant	Down	96.6387	699.815	-2.87276	4.06989e-15	2.40042e-11	ubiquitin D	GO:0005515,GO:0005488,GO:0003674	protein binding,binding,molecular_function	ssc:100294688	K12157	ssc04121
XM_021078036.1	100154945	RRBP1	Nonsignificant	Down	1.18153	7.56225	-2.87472	0.0834414	NA	Significant	Down	1.18153	23.0719	-4.54753	1.06502e-05	0.0230322	Nonsignificant	Down	7.56225	23.0719	-1.6561	0.126607	0.998203	ribosome binding protein 1	GO:0044432,GO:0016020,GO:0042175,GO:0031300,GO:0006810,GO:0031224,GO:0005783,GO:0031301,GO:0044425,GO:0016021,GO:0005575,GO:0051234,GO:0051179,GO:0044464,GO:0043231,GO:0005789,GO:0043226,GO:0033036,GO:0005737,GO:0044422,GO:0030176,GO:0044444,GO:0012505,GO:0071702,GO:0005623,GO:0045184,GO:0031227,GO:0008150,GO:0031090,GO:0044446,GO:0015031,GO:0044424,GO:0008104,GO:0043227,GO:0005622,GO:0043229,GO:…	obsolete endoplasmic reticulum part,membrane,nuclear outer membrane-endoplasmic reticulum membrane network,intrinsic component of organelle membrane,transport,intrinsic component of membrane,endoplasmic reticulum,integral component of organelle membrane,obsolete membrane part,integral component of membrane,cellular_component,establishment of localization,localization,obsolete cell part,intracellu…	ssc:100154945	K14000	ssc04141
XM_005662429.3	100624628	LOC100624628	Significant	Up	453.821	26.1769	4.14439	2.53356e-09	2.31922e-06	Nonsignificant	Up	453.821	244.137	0.85679	0.617225	0.999991	Nonsignificant	Down	26.1769	244.137	-3.26038	0.0377803	0.915577	lithostathine-like	--	--	--	--	--
XM_013981754.2	100620838	PARP3	Nonsignificant	Up	16.3959	2.00098	3.01858	0.0124116	0.537366	Nonsignificant	Down	16.3959	31.0494	-0.951153	0.227669	0.999991	Significant	Down	2.00098	31.0494	-3.9596	2.95735e-06	0.00109015	poly(ADP-ribose) polymerase family member 3	GO:0044260,GO:0043167,GO:1901137,GO:0008150,GO:0019538,GO:0043170,GO:0006471,GO:1901135,GO:0008152,GO:0043413,GO:0016763,GO:0044267,GO:0036211,GO:0071704,GO:0005576,GO:0046872,GO:0009059,GO:0003824,GO:0044723,GO:0044763,GO:0022610,GO:0016757,GO:0043412,GO:0044237,GO:0009058,GO:0005488,GO:0009101,GO:0006464,GO:0043169,GO:0003674,GO:0044238,GO:0034645,GO:0070085,GO:0016740,GO:0044710,GO:0044699,GO:…	cellular macromolecule metabolic process,ion binding,carbohydrate derivative biosynthetic process,biological_process,protein metabolic process,macromolecule metabolic process,protein ADP-ribosylation,carbohydrate derivative metabolic process,metabolic process,macromolecule glycosylation,transferase activity, transferring pentosyl groups,cellular protein metabolic process,protein modification proc…	ssc:100620838	K10798	ssc03032;ssc03036;ssc03400;ssc03410;ssc04210
XM_003133486.5	100511231	GPR155	Significant	Down	4.59232	57.6519	-3.6252	2.66832e-10	2.71398e-07	Nonsignificant	Down	4.59232	20.2654	-2.13892	0.0151846	0.999991	Nonsignificant	Up	57.6519	20.2654	1.50746	0.0113471	0.547527	G protein-coupled receptor 155	GO:0044763,GO:0055085,GO:0008150,GO:0005575,GO:0044699,GO:0016021,GO:0051179,GO:0051234,GO:1902578,GO:0009987,GO:0044765,GO:0016020,GO:0044425,GO:0006810,GO:0031224	cellular process,transmembrane transport,biological_process,cellular_component,biological_process,integral component of membrane,localization,establishment of localization,localization,cellular process,transport,membrane,obsolete membrane part,transport,intrinsic component of membrane	--	--	--
NM_001143709.1	100233183	GZMA	Nonsignificant	Up	23.5249	11.8334	0.957636	0.113533	0.999995	Significant	Down	23.5249	97.7266	-2.07279	1.24038e-05	0.0243858	Significant	Down	11.8334	97.7266	-3.02247	8.70651e-09	1.28377e-05	granzyme A (granzyme 1	GO:0008236,GO:0044238,GO:0003674,GO:0019538,GO:0008150,GO:0043170,GO:0070011,GO:0006508,GO:0016787,GO:0071704,GO:0017171,GO:0008233,GO:0003824,GO:0004252,GO:0008152,GO:0004175	serine-type peptidase activity,primary metabolic process,molecular_function,protein metabolic process,biological_process,macromolecule metabolic process,peptidase activity,proteolysis,hydrolase activity,organic substance metabolic process,serine hydrolase activity,peptidase activity,catalytic activity,serine-type endopeptidase activity,metabolic process,endopeptidase activity	ssc:100526762	K01352	ssc01002;ssc04080
NM_001244266.1	100512372	SLC51A	Significant	Up	59.0258	13.195	2.16959	0.000249767	0.0322024	Nonsignificant	Up	59.0258	32.7848	0.832879	0.161141	0.999991	Nonsignificant	Down	13.195	32.7848	-1.32508	0.0376666	0.915577	solute carrier family 51 alpha subunit	--	--	ssc:100512372	K14360	ssc02000;ssc04976
NM_001287408.1	100621117	GIP	Significant	Down	20.8052	79.0047	-1.93497	8.04658e-07	0.000253994	Nonsignificant	Down	20.8052	38.2775	-0.913383	0.0404829	0.999991	Nonsignificant	Up	79.0047	38.2775	1.03701	0.00286791	0.249317	gastric inhibitory polypeptide	GO:0005576,GO:0005179,GO:0005575,GO:0005102,GO:0005515,GO:0005488,GO:0003674	extracellular region,hormone activity,cellular_component,signaling receptor binding,protein binding,binding,molecular_function	ssc:100621117	K05258	ssc04024;ssc04080;ssc04911
XM_003132480.5	100522400	TM4SF4	Nonsignificant	Up	339.657	134.755	1.31996	0.00147154	0.118234	Nonsignificant	Down	339.657	553.022	-0.702215	0.257149	0.999991	Significant	Down	134.755	553.022	-2.01957	0.000271483	0.0485215	transmembrane 4 L six family member 4	GO:0016021,GO:0005575,GO:0016020,GO:0031224,GO:0044425	integral component of membrane,cellular_component,membrane,intrinsic component of membrane,obsolete membrane part	--	--	--
XM_021101946.1	100170644	SLC26A3	Significant	Up	28.4595	2.53024	3.61116	2.96813e-05	0.00613359	Nonsignificant	Up	28.4595	16.1002	0.864022	0.480247	0.999991	Nonsignificant	Down	2.53024	16.1002	-2.75225	0.0640996	0.998203	solute carrier family 26 member 3	GO:0071704,GO:0016787,GO:0004553,GO:0045230,GO:0044711,GO:0008509,GO:0015116,GO:0044264,GO:0044763,GO:0022857,GO:0044723,GO:0009059,GO:0008121,GO:0003824,GO:0008152,GO:0015077,GO:0015075,GO:0016491,GO:0004415,GO:0034637,GO:0045226,GO:0015929,GO:0043170,GO:0008150,GO:0097159,GO:0045229,GO:0016679,GO:0072348,GO:0015078,GO:0015103,GO:0044260,GO:0016681,GO:0016051,GO:0055114,GO:0045227,GO:0008324,GO:…	organic substance metabolic process,hydrolase activity,hydrolase activity, hydrolyzing O-glycosyl compounds,capsule organization,biosynthetic process,anion transmembrane transporter activity,sulfate transmembrane transporter activity,cellular polysaccharide metabolic process,cellular process,transmembrane transporter activity,carbohydrate metabolic process,macromolecule biosynthetic process,ubiqu…	ssc:100170644	K14078	ssc02000;ssc04972;ssc04978
XM_021075049.1	100515629	GALNT3	Significant	Up	20.8168	0.176013	6.81252	1.48019e-06	0.000437087	Nonsignificant	Up	20.8168	19.2639	0.0728784	0.886298	0.999991	Significant	Down	0.176013	19.2639	-6.72488	2.55364e-06	0.00104489	polypeptide N-acetylgalactosaminyltransferase 3	GO:0008104,GO:0015031,GO:0008150,GO:0045184,GO:0071702,GO:0033036,GO:0051234,GO:0051179,GO:0005575,GO:0006810,GO:0016020	protein localization,protein transport,biological_process,establishment of protein localization,organic substance transport,macromolecule localization,establishment of localization,localization,cellular_component,transport,membrane	ssc:100515629	K00710	ssc00512;ssc00514;ssc01003
XM_005662419.3	100240745	REG3G	Significant	Up	4558.79	242.191	4.24015	6.85977e-17	6.27943e-13	Nonsignificant	Up	4558.79	1664.6	1.41729	0.0299555	0.999991	Significant	Down	242.191	1664.6	-2.80334	2.4737e-05	0.00663177	regenerating islet-derived 3 gamma	--	--	--	--	--
XM_001927101.4	100157834	CDH17	Significant	Up	293.334	138.394	1.0807	8.0206e-05	0.0124442	Nonsignificant	Up	293.334	249.128	0.222332	0.53152	0.999991	Nonsignificant	Down	138.394	249.128	-0.848289	0.0222737	0.725802	cadherin 17	GO:0098742,GO:0098609,GO:0005509,GO:0007155,GO:0005575,GO:0007156,GO:0046872,GO:0022610,GO:0043167,GO:0005488,GO:0016020,GO:0008150,GO:0043169,GO:0003674	cell-cell adhesion via plasma-membrane adhesion molecules,cell-cell adhesion,calcium ion binding,cell adhesion,cellular_component,homophilic cell adhesion via plasma membrane adhesion molecules,metal ion binding,biological adhesion,ion binding,binding,membrane,biological_process,cation binding,molecular_function	ssc:100157834	K06811	ssc04515;ssc05226
XM_003127883.5	100516141	MEP1B	Nonsignificant	Up	174.154	69.2052	1.33627	0.00253579	0.175853	Significant	Up	174.154	43.0341	2.00994	2.39298e-07	0.00172502	Nonsignificant	Up	69.2052	43.0341	0.688927	0.198858	0.998203	meprin A subunit beta	GO:0005215,GO:0022892,GO:0044710,GO:0004222,GO:0044699,GO:0005575,GO:0003674,GO:0022891,GO:0044238,GO:0008237,GO:0005515,GO:0005488,GO:0022890,GO:0016020,GO:0071704,GO:0016787,GO:0008233,GO:0022857,GO:0008121,GO:0003824,GO:0015075,GO:0015077,GO:0016491,GO:0008152,GO:0004175,GO:0019538,GO:0008150,GO:0043170,GO:0016679,GO:0015078,GO:0006508,GO:0070011,GO:0055114,GO:0008324,GO:0016681	transporter activity,transmembrane transporter activity,metabolic process,metalloendopeptidase activity,biological_process,cellular_component,molecular_function,transmembrane transporter activity,primary metabolic process,metallopeptidase activity,protein binding,binding,inorganic cation transmembrane transporter activity,membrane,organic substance metabolic process,hydrolase activity,peptidase a…	ssc:100516141	K08606	ssc01002;ssc04974
NM_001112683.1	100127152	AQP8	Significant	Down	22.1784	70.2642	-1.67806	7.56507e-05	0.0120631	Nonsignificant	Down	22.1784	36.7302	-0.789008	0.445729	0.999991	Nonsignificant	Up	70.2642	36.7302	0.914111	0.317096	0.998203	aquaporin 8	GO:0008150,GO:0005575,GO:0005215,GO:0051179,GO:0051234,GO:0016020,GO:0003674,GO:0006810	biological_process,cellular_component,transporter activity,localization,establishment of localization,membrane,molecular_function,transport	ssc:100127152	K09869	ssc02000;ssc04976
XM_001927049.5	100157112	PDCD4	Significant	Down	44.436	110.505	-1.32008	1.98026e-05	0.0044213	Nonsignificant	Down	44.436	52.5675	-0.281056	0.497286	0.999991	Nonsignificant	Up	110.505	52.5675	1.05814	0.00412308	0.303974	programmed cell death 4	GO:0022610,GO:0008150,GO:0005575,GO:0007155,GO:0003674,GO:0016020,GO:0005488,GO:0005515	biological adhesion,biological_process,cellular_component,cell adhesion,molecular_function,membrane,binding,protein binding	ssc:100157112	K16865	ssc05205;ssc05206
XM_021077597.1	100153042	TGM3	Significant	Up	18.3047	0.330376	6.62645	9.58067e-05	0.0141454	Nonsignificant	Up	18.3047	1.74098	3.4541	0.00958925	0.999991	Nonsignificant	Down	0.330376	1.74098	-3.16119	0.381298	NA	transglutaminase 3	GO:0039624,GO:0044267,GO:0016746,GO:0051828,GO:0008152,GO:0016755,GO:0003824,GO:0036211,GO:0040011,GO:0071704,GO:0044409,GO:0044260,GO:0044403,GO:0043170,GO:0008150,GO:0019538,GO:0051806,GO:0052126,GO:0005575,GO:0052192,GO:0046718,GO:0018149,GO:0044423,GO:0019058,GO:0051701,GO:0046812,GO:0009987,GO:0030260,GO:0016032,GO:0005488,GO:0019012,GO:0006464,GO:0043412,GO:0044237,GO:0051704,GO:0009405,GO:…	viral outer capsid,cellular protein metabolic process,transferase activity, transferring acyl groups,entry into host,metabolic process,transferase activity, transferring amino-acyl groups,catalytic activity,protein modification process,locomotion,organic substance metabolic process,entry into host,cellular macromolecule metabolic process,biological process involved in symbiotic interaction,macrom…	ssc:100153042	K05620	ssc99980
XM_003125839.4	100517031	BCL2L15	Significant	Up	200.091	42.1977	2.23718	6.60803e-13	1.51225e-09	Nonsignificant	Up	200.091	128.268	0.629701	0.209611	0.999991	Nonsignificant	Down	42.1977	128.268	-1.59701	0.00291656	0.249317	BCL2 like 15	GO:0016265,GO:0042981,GO:0005622,GO:0050789,GO:0044763,GO:0048522,GO:0044424,GO:0005623,GO:0043067,GO:0010941,GO:0008150,GO:0005737,GO:0044464,GO:0009987,GO:0043068,GO:0044699,GO:0010942,GO:0008219,GO:0005575,GO:0050794,GO:0043065,GO:0065007,GO:0012501,GO:0048518,GO:0006915	obsolete death,regulation of apoptotic process,intracellular anatomical structure,regulation of biological process,cellular process,positive regulation of cellular process,obsolete intracellular part,obsolete cell,regulation of programmed cell death,regulation of cell death,biological_process,cytoplasm,obsolete cell part,cellular process,positive regulation of programmed cell death,biological_pro…	--	--	--
NM_214301.2	397568	CAT	Significant	Down	43.9203	185.162	-2.07242	6.49456e-12	1.18902e-08	Nonsignificant	Down	43.9203	83.4326	-0.959239	0.0698983	0.999991	Nonsignificant	Up	185.162	83.4326	1.13442	0.0128607	0.585404	catalase	GO:0003674,GO:0020037,GO:0005488,GO:1901363,GO:0046906,GO:0004601,GO:0044710,GO:0044699,GO:0097159,GO:0008150,GO:0004096,GO:0055114,GO:0016684,GO:0003824,GO:0016209,GO:0016491,GO:0008152	molecular_function,heme binding,binding,heterocyclic compound binding,tetrapyrrole binding,peroxidase activity,metabolic process,biological_process,organic cyclic compound binding,biological_process,catalase activity,obsolete oxidation-reduction process,oxidoreductase activity, acting on peroxide as acceptor,catalytic activity,antioxidant activity,oxidoreductase activity,metabolic process	ssc:397568	K03781	ssc00380;ssc00630;ssc04068;ssc04146;ssc04211;ssc04213;ssc05014;ssc05022
XM_001927795.7	407060	HSPA5	Nonsignificant	Up	205.364	156.285	0.390965	0.171184	0.999995	Nonsignificant	Down	205.364	437.311	-1.10494	0.00216632	0.918604	Significant	Down	156.285	437.311	-1.48585	9.89991e-06	0.00307314	heat shock protein family A (Hsp70) member 5	GO:0044710,GO:0046483,GO:0044699,GO:0006753,GO:1901564,GO:1901360,GO:0016310,GO:0005975,GO:0006119,GO:0009987,GO:0006796,GO:0042773,GO:0071840,GO:0050136,GO:0046128,GO:0009199,GO:0044237,GO:0008137,GO:0048856,GO:0044767,GO:0009653,GO:0003954,GO:0016655,GO:0009119,GO:0019637,GO:0046034,GO:0019693,GO:0045333,GO:0006725,GO:0003674,GO:0006793,GO:0016043,GO:0044238,GO:0009167,GO:0009126,GO:0006091,GO:…	metabolic process,heterocycle metabolic process,biological_process,nucleoside phosphate metabolic process,organonitrogen compound metabolic process,organic cyclic compound metabolic process,phosphorylation,carbohydrate metabolic process,oxidative phosphorylation,cellular process,phosphate-containing compound metabolic process,ATP synthesis coupled electron transport,cellular component organizatio…	ssc:407060	K09490	ssc03060;ssc03110;ssc04131;ssc04141;ssc04147;ssc04612;ssc04918;ssc05012;ssc05014;ssc05020;ssc05022
XM_003135498.4	100525850	IDH3G	Nonsignificant	Down	8.94771	21.4125	-1.28367	0.375373	0.999995	Nonsignificant	Up	8.94771	0	5.53964	0.072769	0.999991	Significant	Up	21.4125	0	6.84975	1.45326e-06	0.000659334	isocitrate dehydrogenase 3 (NAD(+)) gamma	GO:0055114,GO:0008150,GO:0008152,GO:0016491,GO:0016614,GO:0003824,GO:0016020,GO:0031224,GO:0044425,GO:0003674,GO:0044699,GO:0016021,GO:0044710,GO:0005575,GO:0016616	obsolete oxidation-reduction process,biological_process,metabolic process,oxidoreductase activity,oxidoreductase activity, acting on CH-OH group of donors,catalytic activity,membrane,intrinsic component of membrane,obsolete membrane part,molecular_function,biological_process,integral component of membrane,metabolic process,cellular_component,oxidoreductase activity, acting on the CH-OH group of d…	ssc:100525850	K00030	ssc00020
XM_021074019.1	403108	CYP2C34	Significant	Down	5.28655	44.9763	-3.17318	1.25222e-05	0.00301654	Nonsignificant	Down	5.28655	19.1308	-1.96599	0.114614	0.999991	Nonsignificant	Up	44.9763	19.1308	1.22632	0.163711	0.998203	cytochrome P450 2C34	GO:0003824,GO:0046872,GO:1901363,GO:0016705,GO:0046906,GO:0016491,GO:0044710,GO:0008152,GO:0044699,GO:0003674,GO:0020037,GO:0097159,GO:0008150,GO:0005506,GO:0043169,GO:0055114,GO:0005488,GO:0046914,GO:0043167	catalytic activity,metal ion binding,heterocyclic compound binding,oxidoreductase activity, acting on paired donors, with incorporation or reduction of molecular oxygen,tetrapyrrole binding,oxidoreductase activity,metabolic process,metabolic process,biological_process,molecular_function,heme binding,organic cyclic compound binding,biological_process,iron ion binding,cation binding,obsolete oxidat…	ssc:403108	K07413	ssc00140;ssc00199;ssc00590;ssc00591;ssc00830;ssc04726;ssc04750;ssc05204
XM_013981169.2	396859	NOS2	Nonsignificant	Up	15.7769	1.3123	3.60404	0.0469114	0.999995	Nonsignificant	Down	15.7769	27.2057	-0.780235	0.473112	0.999991	Significant	Down	1.3123	27.2057	-4.3694	0.000139751	0.0305279	nitric oxide synthase 2	GO:0016592,GO:0044451,GO:0006355,GO:0008150,GO:0032774,GO:0005623,GO:1903409,GO:0010467,GO:0043170,GO:0031410,GO:0019219,GO:1901362,GO:0032553,GO:0023052,GO:0034654,GO:0006139,GO:0000988,GO:0097159,GO:0031326,GO:0080090,GO:0044271,GO:0001076,GO:1901265,GO:0006807,GO:0050896,GO:0044444,GO:0043233,GO:0072593,GO:0005737,GO:0043226,GO:2001057,GO:0044260,GO:0043167,GO:0044428,GO:0044422,GO:0055114,GO:…	mediator complex,obsolete nucleoplasm part,regulation of transcription, DNA-templated,biological_process,RNA biosynthetic process,obsolete cell,reactive oxygen species biosynthetic process,gene expression,macromolecule metabolic process,cytoplasmic vesicle,regulation of nucleobase-containing compound metabolic process,organic cyclic compound biosynthetic process,ribonucleotide binding,signaling,n…	ssc:396859	K13241	ssc00220;ssc00330;ssc04020;ssc04066;ssc04146;ssc04371;ssc04926;ssc05010;ssc05014;ssc05022;ssc05133;ssc05140;ssc05142;ssc05145;ssc05146;ssc05152;ssc05200;ssc05222
XM_013977556.2	100037293	SLA-1	Nonsignificant	Up	50.4512	5.10683	3.3357	0.113403	0.999995	Significant	Up	50.4512	0	8.08441	3.8742e-08	0.000418917	Nonsignificant	Up	5.10683	0	4.75796	0.154915	NA	MHC class I antigen 1	GO:0044217,GO:0044216,GO:0044215,GO:0043656,GO:0050896,GO:0033646,GO:0008150,GO:0018995,GO:0043657,GO:0005575,GO:0002376,GO:0030430,GO:0005515,GO:0005488,GO:0033643,GO:0019882,GO:0003674,GO:0006955	other organism part,other organism cell,obsolete other organism,host intracellular region,response to stimulus,host intracellular part,biological_process,host cellular component,host cell,cellular_component,immune system process,host cell cytoplasm,protein binding,binding,host cell part,antigen processing and presentation,molecular_function,immune response	ssc:100037293	K06751	ssc00537;ssc04144;ssc04145;ssc04147;ssc04218;ssc04514;ssc04612;ssc04650;ssc04940;ssc05163;ssc05165;ssc05166;ssc05167;ssc05168;ssc05169;ssc05170;ssc05203;ssc05320;ssc05330;ssc05332;ssc05416
XM_013992869.2	102160380	LOC102160380	Significant	Up	105.647	5.31703	4.29591	7.8827e-09	5.55064e-06	Significant	Up	105.647	10.0237	3.3669	2.36187e-08	0.000418917	Nonsignificant	Down	5.31703	10.0237	-0.914881	0.370786	NA	uncharacterized LOC102160380	GO:0006355,GO:0008150,GO:0032774,GO:0010467,GO:0043170,GO:0019219,GO:1901362,GO:0034654,GO:0006139,GO:0080090,GO:0031326,GO:0044271,GO:0051213,GO:0006807,GO:0044260,GO:0055114,GO:0045735,GO:0009889,GO:0034641,GO:0010468,GO:0050789,GO:0071704,GO:0003824,GO:0009059,GO:2001141,GO:0016491,GO:0008152,GO:0016701,GO:0006351,GO:0016702,GO:0060255,GO:0016772,GO:0065007,GO:0031224,GO:0006725,GO:2000112,GO:…	regulation of transcription, DNA-templated,biological_process,RNA biosynthetic process,gene expression,macromolecule metabolic process,regulation of nucleobase-containing compound metabolic process,organic cyclic compound biosynthetic process,nucleobase-containing compound biosynthetic process,nucleobase-containing compound metabolic process,regulation of primary metabolic process,regulation of c…	--	--	--
XM_013994502.2	733603	SAA3	Significant	Up	40.9209	0.256469	6.82264	4.17198e-05	0.00795632	Nonsignificant	Up	40.9209	1.85255	4.6129	0.000920048	0.537756	Nonsignificant	Down	0.256469	1.85255	-2.20062	0.447939	NA	serum amyloid A-3 protein	GO:0005576,GO:0006954,GO:0002526,GO:0050896,GO:0006950,GO:0006953,GO:0006952,GO:0008150,GO:0005575	extracellular region,inflammatory response,acute inflammatory response,response to stimulus,response to stress,acute-phase response,defense response,biological_process,cellular_component	ssc:733603	K17310	ssc04147
XM_005672965.3	396757	PI3	Significant	Up	100.71	0.859942	7.22979	3.92044e-08	2.26824e-05	Nonsignificant	Up	100.71	8.23145	3.58288	8.81019e-05	0.0907282	Nonsignificant	Down	0.859942	8.23145	-3.63418	0.0196272	NA	peptidase inhibitor 3	GO:0005576,GO:0098772,GO:0030414,GO:0061134,GO:0004857,GO:0030234,GO:0005575,GO:0003674	extracellular region,molecular function regulator,peptidase inhibitor activity,peptidase regulator activity,enzyme inhibitor activity,enzyme regulator activity,cellular_component,molecular_function	ssc:396757	K23642	ssc01002
XM_021078495.1	100626074	SLC37A3	Significant	Down	0.0168553	11.0287	-5.90242	0.000191055	0.0253466	Nonsignificant	Down	0.0168553	4.12255	-4.59285	0.0214822	0.999991	Nonsignificant	Up	11.0287	4.12255	1.33166	0.118851	NA	solute carrier family 37 member 3	GO:0016020,GO:0006810,GO:0031224,GO:0008150,GO:0003674,GO:0044425,GO:0044699,GO:0016021,GO:0005575,GO:0051179,GO:0051234,GO:1902578,GO:0055085,GO:0044765,GO:0005215,GO:0009987,GO:0044763,GO:0022857	membrane,transport,intrinsic component of membrane,biological_process,molecular_function,obsolete membrane part,biological_process,integral component of membrane,cellular_component,localization,establishment of localization,localization,transmembrane transport,transport,transporter activity,cellular process,cellular process,transmembrane transporter activity	ssc:100626074	K03447	ssc02000
XM_021099906.1	100157840	SCFD1	Nonsignificant	Up	12.8192	0	6.13443	0.00344929	0.214794	Nonsignificant	Down	12.8192	17.3753	-0.452773	0.668865	0.999991	Significant	Down	0	17.3753	-6.56572	6.27972e-06	0.00205766	sec1 family domain containing 1	GO:0006887,GO:0008150,GO:0006904,GO:0051649,GO:0051641,GO:0044763,GO:0022406,GO:0006810,GO:0048278,GO:0046903,GO:0044699,GO:0032940,GO:1902578,GO:0051234,GO:0051179,GO:0009987,GO:0044765,GO:0016192	exocytosis,biological_process,vesicle docking involved in exocytosis,establishment of localization in cell,cellular localization,cellular process,membrane docking,transport,vesicle docking,secretion,biological_process,secretion by cell,localization,establishment of localization,localization,cellular process,transport,vesicle-mediated transport	ssc:100157840	K19998	ssc04131
NM_214384.1	397677	FOLH1B	Significant	Down	6.5097	107.528	-4.01114	1.13771e-15	5.20729e-12	Nonsignificant	Down	6.5097	34.426	-2.40699	0.0168763	0.999991	Nonsignificant	Up	107.528	34.426	1.62428	0.0345189	0.885184	folate hydrolase 1B	--	--	ssc:397677	K14592	ssc00250;ssc01002;ssc04977
XM_005654191.3	100511661	STRADB	Significant	Down	2.88949	22.1758	-2.8998	0.000185166	0.0249266	Nonsignificant	Down	2.88949	23.3456	-2.99147	8.76849e-05	0.0907282	Nonsignificant	Down	22.1758	23.3456	-0.073715	0.884677	0.998203	STE20-related kinase adaptor beta	GO:0032549,GO:0016740,GO:0044238,GO:0006793,GO:0003674,GO:0001883,GO:0043168,GO:0043412,GO:0006468,GO:0044237,GO:0006464,GO:0005488,GO:0017076,GO:0036094,GO:0009987,GO:1901363,GO:0032559,GO:0006796,GO:0016310,GO:0043170,GO:0008150,GO:0032555,GO:0019538,GO:0032550,GO:0016301,GO:0097159,GO:0004672,GO:0032553,GO:0043167,GO:0044260,GO:1901265,GO:0016773,GO:0005524,GO:0036211,GO:0071704,GO:0001882,GO:…	ribonucleoside binding,transferase activity,primary metabolic process,phosphorus metabolic process,molecular_function,purine nucleoside binding,anion binding,macromolecule modification,protein phosphorylation,cellular metabolic process,cellular protein modification process,binding,purine nucleotide binding,small molecule binding,cellular process,heterocyclic compound binding,adenyl ribonucleotide…	ssc:100511661	K17532	ssc01001;ssc04150;ssc04152
XM_021087836.1	397445	ROCK2	Significant	Up	23.5414	0	7.00501	4.13153e-07	0.000154636	Significant	Up	23.5414	0	6.98125	3.6789e-07	0.00174489	Nonsignificant	NA	0	0	NA	NA	NA	Rho associated coiled-coil containing protein kinase 2	GO:0004674,GO:0043168,GO:0001883,GO:0003674,GO:0006793,GO:0051020,GO:0032553,GO:0004672,GO:0044238,GO:0032549,GO:0016740,GO:0023052,GO:0097159,GO:0016301,GO:0019538,GO:0032550,GO:0032555,GO:0065007,GO:0008150,GO:0035556,GO:0043170,GO:0005524,GO:0017076,GO:0007154,GO:0005488,GO:0006464,GO:0017016,GO:0016773,GO:0051716,GO:1901265,GO:0050896,GO:0044237,GO:0006468,GO:0043412,GO:0044260,GO:0007165,GO:…	protein serine/threonine kinase activity,anion binding,purine nucleoside binding,molecular_function,phosphorus metabolic process,GTPase binding,ribonucleotide binding,protein kinase activity,primary metabolic process,ribonucleoside binding,transferase activity,signaling,organic cyclic compound binding,kinase activity,protein metabolic process,purine ribonucleoside binding,purine ribonucleotide bi…	ssc:397445	K17388	ssc01001;ssc03036;ssc04022;ssc04024;ssc04062;ssc04071;ssc04270;ssc04310;ssc04360;ssc04510;ssc04530;ssc04611;ssc04670;ssc04810;ssc04921;ssc05132;ssc05135;ssc05163;ssc05200;ssc05205
NM_001244069.1	780432	RPL13A	Nonsignificant	Up	146.863	45.0473	1.71426	0.0173018	0.655122	Nonsignificant	Down	146.863	251.818	-0.767336	0.396077	0.999991	Significant	Down	45.0473	251.818	-2.48163	0.00026299	0.0484724	ribosomal protein L13a	GO:0023052,GO:0008150,GO:0006518,GO:0003735,GO:0019538,GO:0043170,GO:0010467,GO:0005623,GO:0043604,GO:0034641,GO:0044444,GO:0050896,GO:0006807,GO:0044271,GO:0044260,GO:0043226,GO:0005737,GO:0009059,GO:0043228,GO:0043229,GO:0044763,GO:0005198,GO:0050789,GO:0005622,GO:0043043,GO:0071704,GO:0005125,GO:0044424,GO:0043603,GO:0044267,GO:0005840,GO:0032991,GO:0007186,GO:0008152,GO:0003674,GO:0044238,GO:…	signaling,biological_process,peptide metabolic process,structural constituent of ribosome,protein metabolic process,macromolecule metabolic process,gene expression,obsolete cell,amide biosynthetic process,cellular nitrogen compound metabolic process,obsolete cytoplasmic part,response to stimulus,nitrogen compound metabolic process,cellular nitrogen compound biosynthetic process,cellular macromole…	ssc:780432	K02872	ssc03010;ssc03011;ssc05171
NM_001167639.1	100312960	ANXA4	Significant	Up	347.075	90.1261	1.93664	2.64103e-07	0.000105113	Nonsignificant	Up	347.075	280.252	0.302721	0.575895	0.999991	Nonsignificant	Down	90.1261	280.252	-1.62713	0.00158896	0.178551	annexin A4	GO:0046872,GO:0043167,GO:0005543,GO:0005509,GO:0008289,GO:0005544,GO:0005488,GO:0043169,GO:0003674,GO:0043168	metal ion binding,ion binding,phospholipid binding,calcium ion binding,lipid binding,calcium-dependent phospholipid binding,binding,cation binding,molecular_function,anion binding	ssc:100312960	K17093	ssc04131;ssc04147
XM_021098556.1	100522018	GCLC	Significant	Down	0.0412203	10.2776	-5.76492	0.000371739	0.045372	Nonsignificant	Down	0.0412203	4.87882	-4.8121	0.0210998	0.999991	Nonsignificant	Up	10.2776	4.87882	0.98039	0.311668	NA	glutamate-cysteine ligase catalytic subunit	GO:1901576,GO:0009987,GO:1901564,GO:0006790,GO:0006749,GO:0044249,GO:1901566,GO:0003674,GO:0004357,GO:0009058,GO:0044237,GO:0016881,GO:0042398,GO:0003824,GO:0071704,GO:0006750,GO:0043043,GO:0043603,GO:0008152,GO:0016879,GO:0016874,GO:0044272,GO:0043604,GO:0006518,GO:0019184,GO:0008150,GO:0006575,GO:0034641,GO:0044271,GO:0006807	organic substance biosynthetic process,cellular process,organonitrogen compound metabolic process,sulfur compound metabolic process,glutathione metabolic process,cellular biosynthetic process,organonitrogen compound biosynthetic process,molecular_function,glutamate-cysteine ligase activity,biosynthetic process,cellular metabolic process,acid-amino acid ligase activity,cellular modified amino acid…	ssc:100522018	K11204	ssc00270;ssc00480;ssc04216
NM_001001770.1	414799	CYB5A	Significant	Down	102.067	247.211	-1.27815	5.64135e-07	0.000184432	Nonsignificant	Down	102.067	178.392	-0.849796	0.0942385	0.999991	Nonsignificant	Up	247.211	178.392	0.451704	0.342046	0.998203	cytochrome b5 type A (microsomal)	--	--	ssc:414799	K23490	ssc99982
XM_021091180.1	397636	ATP2B1	Significant	Down	0.481881	29.4535	-6.35566	0.000158509	0.0219847	Nonsignificant	Down	0.481881	0.706614	-0.910177	0.785619	NA	Nonsignificant	Up	29.4535	0.706614	5.45576	0.000410862	0.0712726	ATPase plasma membrane Ca2+ transporting 1	GO:1901363,GO:0016818,GO:0022892,GO:0046873,GO:0036094,GO:0044464,GO:0043231,GO:0005215,GO:0017111,GO:0016887,GO:0005575,GO:0003674,GO:0022891,GO:0019829,GO:0043169,GO:0016462,GO:0005388,GO:0005488,GO:0022890,GO:0043492,GO:0015405,GO:0042623,GO:0015662,GO:0016820,GO:0046872,GO:0000166,GO:0003824,GO:0043229,GO:0022857,GO:0016787,GO:0072509,GO:0005634,GO:0005622,GO:0043227,GO:0044424,GO:0022804,GO:…	heterocyclic compound binding,hydrolase activity, acting on acid anhydrides, in phosphorus-containing anhydrides,transmembrane transporter activity,metal ion transmembrane transporter activity,small molecule binding,obsolete cell part,intracellular membrane-bounded organelle,transporter activity,nucleoside-triphosphatase activity,ATPase activity,cellular_component,molecular_function,transmembrane…	ssc:397636	K05850	ssc04020;ssc04022;ssc04024;ssc04261;ssc04925;ssc04961;ssc04970;ssc04972;ssc04978
XM_013995996.2	100520832	LOC100520832	Significant	Up	5793.74	396.288	3.88267	5.20172e-11	6.80134e-08	Nonsignificant	Up	5793.74	4227.36	0.421011	0.738757	0.999991	Nonsignificant	Down	396.288	4227.36	-3.44126	0.00204392	0.204323	lithostathine-like	--	--	--	--	--
XM_021069748.1	100623884	SI	Significant	Down	40.9005	142.01	-1.78296	0.000258307	0.0328408	Nonsignificant	Down	40.9005	69.1909	-0.779234	0.348833	0.999991	Nonsignificant	Up	142.01	69.1909	1.02251	0.149062	0.998203	sucrase-isomaltase	GO:0016798,GO:0003674,GO:0044238,GO:0005975,GO:0008150,GO:0004553,GO:0016787,GO:0071704,GO:0003824,GO:0008152	hydrolase activity, acting on glycosyl bonds,molecular_function,primary metabolic process,carbohydrate metabolic process,biological_process,hydrolase activity, hydrolyzing O-glycosyl compounds,hydrolase activity,organic substance metabolic process,catalytic activity,metabolic process	ssc:100623884	K01203	ssc00052;ssc00500;ssc04147;ssc04973
NM_213870.1	396886	SLPI	Significant	Up	152.716	9.49857	3.97794	1.30999e-08	8.56546e-06	Nonsignificant	Up	152.716	44.3745	1.79832	0.0224423	0.999991	Nonsignificant	Down	9.49857	44.3745	-2.17219	0.00853233	0.470315	secretory leukocyte peptidase inhibitor	GO:0004857,GO:0030234,GO:0005575,GO:0003674,GO:0005576,GO:0098772,GO:0030414,GO:0061134	enzyme inhibitor activity,enzyme regulator activity,cellular_component,molecular_function,extracellular region,molecular function regulator,peptidase inhibitor activity,peptidase regulator activity	ssc:396886	K23638	ssc01002
XM_003123643.4	100519535	HNRNPH1	Significant	Down	0.0415113	28.6792	-7.2843	6.68235e-08	3.39834e-05	Nonsignificant	Down	0.0415113	23.0532	-6.96461	0.0749265	0.999991	Nonsignificant	Up	28.6792	23.0532	0.324615	0.753189	0.998203	heterogeneous nuclear ribonucleoprotein H1	GO:0097159,GO:1901363,GO:0003723,GO:0003676,GO:0003674,GO:0005488	organic cyclic compound binding,heterocyclic compound binding,RNA binding,nucleic acid binding,molecular_function,binding	ssc:100519535	K12898	ssc03041
XM_001926349.6	100155491	ORMDL1	Nonsignificant	Down	40.3305	85.0583	-1.05716	0.0143101	0.591841	Nonsignificant	Up	40.3305	29.6873	0.431397	0.398642	0.999991	Significant	Up	85.0583	29.6873	1.5069	0.000207142	0.0429637	ORMDL sphingolipid biosynthesis regulator 1	GO:0042175,GO:0016020,GO:0044432,GO:0044425,GO:0005783,GO:0031224,GO:0005575,GO:0016021,GO:0005789,GO:0043231,GO:0044464,GO:0012505,GO:0044444,GO:0043226,GO:0005737,GO:0044422,GO:0005623,GO:0044424,GO:0031090,GO:0044446,GO:0043229,GO:0098588,GO:0043227,GO:0005622	nuclear outer membrane-endoplasmic reticulum membrane network,membrane,obsolete endoplasmic reticulum part,obsolete membrane part,endoplasmic reticulum,intrinsic component of membrane,cellular_component,integral component of membrane,endoplasmic reticulum membrane,intracellular membrane-bounded organelle,obsolete cell part,endomembrane system,obsolete cytoplasmic part,organelle,cytoplasm,obsolete…	--	--	--
NM_001004032.2	445518	SPAI-2	Significant	Up	1345.4	6.70265	7.59557	5.70829e-08	3.07374e-05	Nonsignificant	Up	1345.4	343.056	1.99788	0.134328	0.999991	Significant	Down	6.70265	343.056	-5.59396	2.32449e-05	0.00656493	sodium/potassium ATPase inhibitor SPAI-2	GO:0003674,GO:0005575,GO:0030234,GO:0004867,GO:0004857,GO:0061134,GO:0045735,GO:0030414,GO:0061135,GO:0098772,GO:0005576,GO:0004866	molecular_function,cellular_component,enzyme regulator activity,serine-type endopeptidase inhibitor activity,enzyme inhibitor activity,peptidase regulator activity,nutrient reservoir activity,peptidase inhibitor activity,endopeptidase regulator activity,molecular function regulator,extracellular region,endopeptidase inhibitor activity	ssc:445518	K23642	ssc01002
XM_003353837.5	100627859	MS4A12	Significant	Up	294.011	110.969	1.41041	9.01642e-08	4.34402e-05	Nonsignificant	Up	294.011	167.259	0.787862	0.00395863	0.999991	Nonsignificant	Down	110.969	167.259	-0.60645	0.0398329	0.924939	membrane spanning 4-domains A12	GO:0005575,GO:0016021,GO:0044425,GO:0031224,GO:0016020	cellular_component,integral component of membrane,obsolete membrane part,intrinsic component of membrane,membrane	ssc:100627859	K22190	ssc02000
XM_021093604.1	733653	CRYZ	Significant	Down	7.1639	34.8392	-2.25575	0.000240226	0.0314148	Nonsignificant	Down	7.1639	14.8361	-1.06277	0.113779	0.999991	Nonsignificant	Up	34.8392	14.8361	1.21108	0.0282284	0.804306	crystallin zeta	GO:0044699,GO:0044710,GO:0003674,GO:0008152,GO:0016491,GO:0003824,GO:0055114,GO:0008150	biological_process,metabolic process,molecular_function,metabolic process,oxidoreductase activity,catalytic activity,obsolete oxidation-reduction process,biological_process	ssc:733653	K00344	ssc99980
XM_021084331.1	100519535	HNRNPH1	Significant	Down	0.0510073	11.155	-5.94549	0.000152291	0.0214473	Nonsignificant	Down	0.0510073	10.9191	-5.89506	0.00748629	0.999991	Nonsignificant	Up	11.155	10.9191	0.052976	0.962185	0.998203	heterogeneous nuclear ribonucleoprotein H1	GO:0097159,GO:1901363,GO:0003723,GO:0003676,GO:0003674,GO:0005488	organic cyclic compound binding,heterocyclic compound binding,RNA binding,nucleic acid binding,molecular_function,binding	ssc:100519535	K12898	ssc03041
NM_214423.1	403324	CYP3A29	Significant	Down	24.1369	176.986	-2.87716	5.94392e-11	6.80134e-08	Nonsignificant	Down	24.1369	108.02	-2.20955	0.00532929	0.999991	Nonsignificant	Up	176.986	108.02	0.688811	0.317616	0.998203	cytochrome P450 3A29	GO:0016705,GO:0046872,GO:0003824,GO:0016491,GO:0008152,GO:0008150,GO:0005506,GO:0097159,GO:0043167,GO:0046914,GO:0055114,GO:1901363,GO:0044710,GO:0044699,GO:0046906,GO:0043169,GO:0003674,GO:0020037,GO:0005488	oxidoreductase activity, acting on paired donors, with incorporation or reduction of molecular oxygen,metal ion binding,catalytic activity,oxidoreductase activity,metabolic process,biological_process,iron ion binding,organic cyclic compound binding,ion binding,transition metal ion binding,obsolete oxidation-reduction process,heterocyclic compound binding,metabolic process,biological_process,tetra…	ssc:403324	K07424	ssc00140;ssc00199;ssc00591;ssc00830;ssc05204
XM_021084328.1	100519535	HNRNPH1	Significant	Down	0.824632	19.84	-4.3224	5.42504e-05	0.00973742	Nonsignificant	Down	0.824632	22.0586	-4.46124	0.0012626	0.634999	Nonsignificant	Down	19.84	22.0586	-0.13226	0.887774	0.998203	heterogeneous nuclear ribonucleoprotein H1	GO:0097159,GO:1901363,GO:0003723,GO:0003676,GO:0003674,GO:0005488	organic cyclic compound binding,heterocyclic compound binding,RNA binding,nucleic acid binding,molecular_function,binding	ssc:100519535	K12898	ssc03041
XM_005667002.3	100037275	SPARCL1	Significant	Down	10.1516	49.7964	-2.31557	0.000174325	0.0238175	Nonsignificant	Down	10.1516	22.7926	-1.19467	0.23952	0.999991	Nonsignificant	Up	49.7964	22.7926	1.12667	0.15791	0.998203	SPARC like 1	GO:0044763,GO:0043229,GO:0043228,GO:0046872,GO:0005622,GO:0044427,GO:0050789,GO:0005576,GO:0044424,GO:0044446,GO:0023052,GO:0008150,GO:0005623,GO:0050896,GO:0043226,GO:0043167,GO:0044422,GO:0031012,GO:0044700,GO:0005694,GO:0009987,GO:0000775,GO:0044464,GO:0098687,GO:0005509,GO:0050794,GO:0005575,GO:0043232,GO:0044699,GO:0003674,GO:0005578,GO:0065007,GO:0043169,GO:0044421,GO:0007154,GO:0005488,GO:…	cellular process,intracellular organelle,non-membrane-bounded organelle,metal ion binding,intracellular anatomical structure,obsolete chromosomal part,regulation of biological process,extracellular region,obsolete intracellular part,obsolete intracellular organelle part,signaling,biological_process,obsolete cell,response to stimulus,organelle,ion binding,obsolete organelle part,extracellular matr…	--	--	--
NM_001044552.1	733603	SAA3	Significant	Up	107.817	0.801904	7.32256	1.68079e-07	7.32663e-05	Nonsignificant	Up	107.817	6.42916	4.09824	0.00041902	0.321345	Nonsignificant	Down	0.801904	6.42916	-3.22622	0.0749212	NA	serum amyloid A-3 protein	GO:0005576,GO:0006954,GO:0002526,GO:0050896,GO:0006950,GO:0006953,GO:0006952,GO:0008150,GO:0005575	extracellular region,inflammatory response,acute inflammatory response,response to stimulus,response to stress,acute-phase response,defense response,biological_process,cellular_component	ssc:733603	K17310	ssc04147
XM_003125934.5	100512780	LOC100512780	Significant	Down	82.0123	212.352	-1.3672	0.000140258	0.0200612	Nonsignificant	Down	82.0123	140.347	-0.806823	0.158704	0.999991	Nonsignificant	Up	212.352	140.347	0.578992	0.237592	0.998203	calcium-activated chloride channel regulator 4-like	--	--	--	--	--
XM_003353686.4	414411	ASS1	Significant	Up	240.225	34.2492	2.80247	2.62877e-13	8.02126e-10	Nonsignificant	Up	240.225	193.896	0.281918	0.495909	0.999991	Significant	Down	34.2492	193.896	-2.50436	5.43279e-07	0.000320426	argininosuccinate synthase 1	GO:1901576,GO:1901363,GO:0009064,GO:0032559,GO:0036094,GO:0019752,GO:0004055,GO:0009987,GO:0016053,GO:1901566,GO:0044249,GO:1901564,GO:0044699,GO:0044710,GO:0032549,GO:0044281,GO:0003674,GO:0044238,GO:0001883,GO:0043168,GO:0005488,GO:0017076,GO:0044237,GO:0009058,GO:0006525,GO:0006082,GO:0001882,GO:0003824,GO:0000166,GO:0044763,GO:0008652,GO:0071704,GO:0044711,GO:0006520,GO:0006526,GO:0035639,GO:…	organic substance biosynthetic process,heterocyclic compound binding,glutamine family amino acid metabolic process,adenyl ribonucleotide binding,small molecule binding,carboxylic acid metabolic process,argininosuccinate synthase activity,cellular process,organic acid biosynthetic process,organonitrogen compound biosynthetic process,cellular biosynthetic process,organonitrogen compound metabolic p…	ssc:414411	K01940	ssc00220;ssc00250;ssc04147;ssc05418
XM_021099850.1	110261675	LOC110261675	Nonsignificant	Up	86.7519	31.4726	1.43832	0.0113728	0.510325	Nonsignificant	Down	86.7519	235.256	-1.47098	0.00175193	0.806112	Significant	Down	31.4726	235.256	-2.89529	1.78003e-11	5.24932e-08	histone H4	GO:0044260,GO:0043226,GO:0006807,GO:0044271,GO:0034641,GO:0010467,GO:0043170,GO:0032774,GO:0005623,GO:0008150,GO:0006139,GO:0097159,GO:0034654,GO:1901362,GO:0008152,GO:0044424,GO:0006352,GO:0006351,GO:0071704,GO:0005622,GO:0005634,GO:0043227,GO:0009059,GO:0043229,GO:0016070,GO:0009058,GO:0044237,GO:0005488,GO:0018130,GO:0006725,GO:0090304,GO:0044238,GO:0003674,GO:0019438,GO:0003677,GO:0003676,GO:…	cellular macromolecule metabolic process,organelle,nitrogen compound metabolic process,cellular nitrogen compound biosynthetic process,cellular nitrogen compound metabolic process,gene expression,macromolecule metabolic process,RNA biosynthetic process,obsolete cell,biological_process,nucleobase-containing compound metabolic process,organic cyclic compound binding,nucleobase-containing compound b…	ssc:110261675	K11254	ssc03036;ssc04613;ssc05034;ssc05203;ssc05322
XM_003360402.4	100524842	MORF4L2	Nonsignificant	Down	5.47683	13.3988	-1.32707	0.147491	0.999995	Significant	Down	5.47683	38.3791	-2.86114	4.96616e-06	0.0119331	Nonsignificant	Down	13.3988	38.3791	-1.52328	0.0275553	0.799904	mortality factor 4 like 2	--	--	ssc:100524842	K11342	ssc03036
XM_021067525.1	100521401	TMIGD1	Significant	Up	154.285	7.69004	4.37282	2.18144e-07	9.07677e-05	Nonsignificant	Up	154.285	74.1361	1.05743	0.484658	0.999991	Nonsignificant	Down	7.69004	74.1361	-3.31464	0.00337297	0.272517	transmembrane and immunoglobulin domain containing 1	GO:0007155,GO:0005575,GO:0016021,GO:0060089,GO:0004871,GO:0005488,GO:0016020,GO:0005515,GO:0003674,GO:0044425,GO:0031224,GO:0004888,GO:0022610,GO:0004872,GO:0006950,GO:0038023,GO:0050896,GO:0008150,GO:0004930	cell adhesion,cellular_component,integral component of membrane,molecular transducer activity,obsolete signal transducer activity,binding,membrane,protein binding,molecular_function,obsolete membrane part,intrinsic component of membrane,transmembrane signaling receptor activity,biological adhesion,signaling receptor activity,response to stress,signaling receptor activity,response to stimulus,biol…	--	--	--
NM_001128473.1	100151938	GBP1	Nonsignificant	Up	163.258	94.8912	0.784385	0.0280985	0.902505	Nonsignificant	Down	163.258	358.37	-1.14794	0.00271888	0.999991	Significant	Down	94.8912	358.37	-1.92051	1.17297e-06	0.000576514	guanylate binding protein 1	GO:0008152,GO:0097367,GO:0032561,GO:0030554,GO:0016772,GO:0004175,GO:0035639,GO:0016787,GO:0071704,GO:0000166,GO:0003824,GO:0019001,GO:0001882,GO:0008443,GO:0046872,GO:0008233,GO:0044723,GO:0043167,GO:0003873,GO:0046914,GO:1901265,GO:0070011,GO:0016773,GO:0006508,GO:0005524,GO:0043170,GO:0008150,GO:0008270,GO:0019538,GO:0032550,GO:0032555,GO:0016301,GO:0097159,GO:0016817,GO:0032553,GO:0044699,GO:…	metabolic process,carbohydrate derivative binding,guanyl ribonucleotide binding,adenyl nucleotide binding,transferase activity, transferring phosphorus-containing groups,endopeptidase activity,purine ribonucleoside triphosphate binding,hydrolase activity,organic substance metabolic process,nucleotide binding,catalytic activity,guanyl nucleotide binding,nucleoside binding,phosphofructokinase activ…	ssc:100151938	K20899	ssc04621
XM_003482903.4	100737320	OLFM4	Significant	Up	1696.47	687.749	1.30956	0.000108159	0.0157157	Nonsignificant	Up	1696.47	1188.27	0.488598	0.211304	0.999991	Nonsignificant	Down	687.749	1188.27	-0.803984	0.0107814	0.541316	olfactomedin 4	--	--	--	--	--
NM_214355.1	397639	EPHX1	Significant	Down	13.7118	121.646	-3.1194	9.47578e-12	1.44569e-08	Nonsignificant	Down	13.7118	79.9997	-2.55517	0.00411941	0.999991	Nonsignificant	Up	121.646	79.9997	0.584314	0.430659	0.998203	epoxide hydrolase 1	--	--	ssc:397639	K01253	ssc00980;ssc01002;ssc04976;ssc05204
XM_021068627.1	595108	ARF4	Significant	Up	76.1896	5.42335	3.76931	7.23852e-05	0.0118324	Nonsignificant	Up	76.1896	48.5815	0.606723	0.748172	0.999991	Nonsignificant	Down	5.42335	48.5815	-3.13664	NA	NA	--	GO:0005524,GO:0003873,GO:0043167,GO:0031683,GO:0016773,GO:1901265,GO:0050896,GO:0016817,GO:0023052,GO:0097159,GO:0032553,GO:0035556,GO:0016301,GO:0032550,GO:0032555,GO:0008150,GO:0044877,GO:0016772,GO:0035639,GO:0008152,GO:0007186,GO:0030554,GO:0097367,GO:0032561,GO:0044723,GO:0044763,GO:0003824,GO:0019001,GO:0000166,GO:0008443,GO:0001882,GO:0071704,GO:0016787,GO:0050789,GO:0005488,GO:0019318,GO:…	ATP binding,6-phosphofructo-2-kinase activity,ion binding,G-protein beta/gamma-subunit complex binding,phosphotransferase activity, alcohol group as acceptor,nucleoside phosphate binding,response to stimulus,hydrolase activity, acting on acid anhydrides,signaling,organic cyclic compound binding,ribonucleotide binding,intracellular signal transduction,kinase activity,purine ribonucleoside binding,…	ssc:595108	K07939	ssc04031;ssc04131;ssc04144;ssc04147
NM_213973.1	397028	HSP90AA1	Nonsignificant	Up	357.769	233.007	0.619675	0.00243205	0.169946	Nonsignificant	Down	357.769	489.532	-0.464349	0.104033	0.999991	Significant	Down	233.007	489.532	-1.07282	0.000238437	0.0453645	heat shock protein 90 alpha family class A member 1	GO:0022890,GO:0016020,GO:0005488,GO:0018130,GO:0017076,GO:0005515,GO:0016070,GO:0009058,GO:0044237,GO:0032549,GO:0090304,GO:0044425,GO:0044238,GO:0003674,GO:0022891,GO:0019438,GO:0043168,GO:0001883,GO:0003677,GO:0003676,GO:0034645,GO:0006812,GO:0006810,GO:0006725,GO:0031224,GO:0070001,GO:0005575,GO:0006260,GO:0044249,GO:0006811,GO:1901360,GO:0044699,GO:0006457,GO:0016021,GO:0046483,GO:1901363,GO:…	inorganic cation transmembrane transporter activity,membrane,binding,heterocycle biosynthetic process,purine nucleotide binding,protein binding,RNA metabolic process,biosynthetic process,cellular metabolic process,ribonucleoside binding,nucleic acid metabolic process,obsolete membrane part,primary metabolic process,molecular_function,transmembrane transporter activity,aromatic compound biosynthet…	ssc:397028	K04079	ssc01009;ssc03029;ssc03051;ssc03110;ssc04131;ssc04141;ssc04147;ssc04151;ssc04217;ssc04612;ssc04621;ssc04657;ssc04659;ssc04914;ssc04915;ssc05132;ssc05200;ssc05215;ssc05418
NM_001130224.1	100153387	SLA-DQA1	Nonsignificant	Up	6.20502	5.65106	0.0702384	0.954733	0.999995	Nonsignificant	Down	6.20502	97.3252	-4.03661	7.86317e-05	0.0897067	Significant	Down	5.65106	97.3252	-4.10054	8.05631e-07	0.000431965	MHC class II histocompatibility antigen SLA-DQA	GO:0008150,GO:0005623,GO:0050896,GO:0071944,GO:0042613,GO:0005886,GO:0032991,GO:0098796,GO:0044425,GO:0003674,GO:0019882,GO:0006955,GO:0005515,GO:0016020,GO:0005488,GO:0044464,GO:0043234,GO:0098797,GO:0042611,GO:0044459,GO:0002376,GO:0005575	biological_process,obsolete cell,response to stimulus,cell periphery,MHC class II protein complex,plasma membrane,protein-containing complex,membrane protein complex,obsolete membrane part,molecular_function,antigen processing and presentation,immune response,protein binding,membrane,binding,obsolete cell part,protein-containing complex,plasma membrane protein complex,MHC protein complex,obsolete…	ssc:100153387	K06752	ssc04145;ssc04147;ssc04514;ssc04612;ssc04640;ssc04658;ssc04659;ssc04672;ssc04940;ssc05140;ssc05145;ssc05150;ssc05152;ssc05164;ssc05166;ssc05168;ssc05169;ssc05310;ssc05320;ssc05321;ssc05322;ssc05323;ssc05330;ssc05332;ssc05416
XM_021069750.1	100623884	SI	Significant	Down	107.011	368.431	-1.76778	6.25231e-05	0.0105988	Nonsignificant	Down	107.011	181.29	-0.787443	0.6246	0.999991	Nonsignificant	Up	368.431	181.29	1.00185	0.521147	0.998203	sucrase-isomaltase	GO:0016798,GO:0003674,GO:0044238,GO:0005975,GO:0008150,GO:0004553,GO:0016787,GO:0071704,GO:0003824,GO:0008152	hydrolase activity, acting on glycosyl bonds,molecular_function,primary metabolic process,carbohydrate metabolic process,biological_process,hydrolase activity, hydrolyzing O-glycosyl compounds,hydrolase activity,organic substance metabolic process,catalytic activity,metabolic process	ssc:100623884	K01203	ssc00052;ssc00500;ssc04147;ssc04973
XM_003131437.4	100515339	KRT19	Significant	Up	258.419	127.42	1.01503	9.1673e-05	0.0139862	Nonsignificant	Down	258.419	277.855	-0.11777	0.724181	0.999991	Nonsignificant	Down	127.42	277.855	-1.12169	0.00112154	0.1438	keratin 19	GO:0071702,GO:0017038,GO:0051169,GO:0051082,GO:0070727,GO:0009894,GO:0050896,GO:0043226,GO:0033036,GO:0044422,GO:0044260,GO:0031325,GO:0006605,GO:0023052,GO:0098772,GO:0010508,GO:0019538,GO:0008150,GO:0046907,GO:0005882,GO:0005623,GO:0045184,GO:0035556,GO:0043170,GO:0016272,GO:0051649,GO:0044267,GO:0008104,GO:0044424,GO:0015031,GO:0008047,GO:0032991,GO:0048522,GO:0030695,GO:0031331,GO:0008152,GO:…	organic substance transport,protein import,nuclear transport,unfolded protein binding,cellular macromolecule localization,regulation of catabolic process,response to stimulus,organelle,macromolecule localization,obsolete organelle part,cellular macromolecule metabolic process,positive regulation of cellular metabolic process,protein targeting,signaling,molecular function regulator,positive regula…	ssc:100515339	K07604	ssc04147;ssc04812;ssc04915;ssc05150
XM_003124230.2	100127358	IFITM1	Significant	Up	273.291	103.34	1.40492	0.000289508	0.0363035	Nonsignificant	Up	273.291	137.775	0.984134	0.0213717	0.999991	Nonsignificant	Down	103.34	137.775	-0.414596	0.386885	0.998203	interferon-induced transmembrane protein 1	GO:0005623,GO:0008150,GO:0009607,GO:0042651,GO:0044436,GO:0050896,GO:0034357,GO:0005622,GO:0044424,GO:0098796,GO:1990204,GO:0008152,GO:0032991,GO:0044425,GO:0031224,GO:0016020,GO:0044237,GO:1902494,GO:0009523,GO:0015979,GO:0043234,GO:0009654,GO:0044464,GO:0009987,GO:0005575,GO:0009579,GO:0009521,GO:0016021	obsolete cell,biological_process,response to biotic stimulus,thylakoid membrane,obsolete thylakoid part,response to stimulus,photosynthetic membrane,intracellular anatomical structure,obsolete intracellular part,membrane protein complex,oxidoreductase complex,metabolic process,protein-containing complex,obsolete membrane part,intrinsic component of membrane,membrane,cellular metabolic process,cat…	ssc:100127358	K06566	ssc02000;ssc04147
NM_001186294.1	100153243	APOA2	Nonsignificant	Down	58.4471	221.012	-1.89867	0.00335839	0.213491	Nonsignificant	Up	58.4471	24.3055	1.2332	0.226559	0.999991	Significant	Up	221.012	24.3055	3.15328	2.33746e-05	0.00656493	apolipoprotein A2	--	--	ssc:100153243	K08758	ssc03320;ssc04147;ssc04979
NM_214392.2	100157211	LYZ	Significant	Up	11001.4	2443.07	2.18228	1.00689e-05	0.00263344	Nonsignificant	Up	11001.4	3873.91	1.47878	0.0309204	0.999991	Nonsignificant	Down	2443.07	3873.91	-0.685691	0.179421	0.998203	lysozyme	GO:0003674,GO:0016798,GO:0003824,GO:0016787,GO:0004553,GO:0003796	molecular_function,hydrolase activity, acting on glycosyl bonds,catalytic activity,hydrolase activity,hydrolase activity, hydrolyzing O-glycosyl compounds,lysozyme activity	ssc:100157211	K13915	ssc04147;ssc04970
NM_001097427.1	100037288	SLA-3	Nonsignificant	Up	57.7962	1.25205	5.45347	NA	NA	Nonsignificant	Down	57.7962	64.8031	-0.167856	0.93501	0.999991	Significant	Down	1.25205	64.8031	-5.61835	1.50138e-07	0.000104868	MHC class I antigen 3	GO:0002376,GO:0005515,GO:0005488,GO:0003674,GO:0006955,GO:0050896,GO:0008150	immune system process,protein binding,binding,molecular_function,immune response,response to stimulus,biological_process	ssc:100037288	K06751	ssc00537;ssc04144;ssc04145;ssc04147;ssc04218;ssc04514;ssc04612;ssc04650;ssc04940;ssc05163;ssc05165;ssc05166;ssc05167;ssc05168;ssc05169;ssc05170;ssc05203;ssc05320;ssc05330;ssc05332;ssc05416
NM_001004046.2	445535	FABP1	Nonsignificant	Down	1303.83	2449.84	-0.913907	0.00045213	0.0530615	Significant	Down	1303.83	3895.2	-1.61948	4.63054e-06	0.0119331	Nonsignificant	Down	2449.84	3895.2	-0.684785	0.0440133	0.987036	fatty acid binding protein 1	--	--	ssc:445535	K08750	ssc03320;ssc04975
NM_001044602.1	733672	CST3	Significant	Down	258.738	550.096	-1.08875	3.96458e-08	2.26824e-05	Nonsignificant	Down	258.738	379.806	-0.579322	0.0294107	0.999991	Nonsignificant	Up	550.096	379.806	0.525863	0.0349546	0.885232	cystatin C	GO:0004857,GO:0030234,GO:0003674,GO:0004869,GO:0004866,GO:0098772,GO:0061135,GO:0030414,GO:0061134	enzyme inhibitor activity,enzyme regulator activity,molecular_function,cysteine-type endopeptidase inhibitor activity,endopeptidase inhibitor activity,molecular function regulator,endopeptidase regulator activity,peptidase inhibitor activity,peptidase regulator activity	ssc:733672	K13899	ssc01002;ssc04147;ssc04970
NM_214133.1	397246	VNN1	Nonsignificant	Down	42.9233	78.7807	-0.865667	0.0831237	0.999995	Nonsignificant	Up	42.9233	16.9174	1.31274	0.0470484	0.999991	Significant	Up	78.7807	16.9174	2.20216	2.95518e-05	0.0075781	vanin 1	GO:0008150,GO:0006807,GO:0016787,GO:0003824,GO:0016788,GO:0008152,GO:0003674,GO:0016810	biological_process,nitrogen compound metabolic process,hydrolase activity,catalytic activity,hydrolase activity, acting on ester bonds,metabolic process,molecular_function,hydrolase activity, acting on carbon-nitrogen (but not peptide) bonds	ssc:397246	K08069	ssc00770
XM_005671882.3	397595	GCG	Significant	Up	66.4478	12.4475	2.37874	6.61711e-05	0.0110133	Nonsignificant	Up	66.4478	24.6019	1.42179	0.098939	0.999991	Nonsignificant	Down	12.4475	24.6019	-0.949218	0.344329	0.998203	glucagon	GO:0005179,GO:0005576,GO:0005488,GO:0005515,GO:0003674,GO:0005575,GO:0005102	hormone activity,extracellular region,binding,protein binding,molecular_function,cellular_component,signaling receptor binding	ssc:397595	K05259	ssc04024;ssc04080;ssc04714;ssc04911;ssc04922
NM_001128474.1	100153137	GBP2	Nonsignificant	Up	56.9026	38.3221	0.576706	0.191719	0.999995	Nonsignificant	Down	56.9026	171.066	-1.59653	0.000607549	0.386437	Significant	Down	38.3221	171.066	-2.16239	1.60022e-07	0.000104868	guanylate binding protein 2	GO:0004386,GO:0001882,GO:0000166,GO:0003824,GO:0019001,GO:0016787,GO:0040011,GO:0044409,GO:0019064,GO:0035639,GO:0051828,GO:0030554,GO:0032561,GO:0097367,GO:0016817,GO:0097159,GO:0032553,GO:0044403,GO:0032555,GO:0051806,GO:0032550,GO:0044800,GO:0008150,GO:0005524,GO:0044803,GO:0043167,GO:0036338,GO:1901265,GO:0051701,GO:1901363,GO:0016818,GO:0019058,GO:0032559,GO:0046812,GO:0005102,GO:0003723,GO:…	helicase activity,nucleoside binding,nucleotide binding,catalytic activity,guanyl nucleotide binding,hydrolase activity,locomotion,entry into host,fusion of virus membrane with host plasma membrane,purine ribonucleoside triphosphate binding,entry into host,adenyl nucleotide binding,guanyl ribonucleotide binding,carbohydrate derivative binding,hydrolase activity, acting on acid anhydrides,organic …	ssc:100153137	K20897	ssc04621
XM_005671546.3	100156865	OAT	Significant	Down	103.567	213.09	-1.03937	1.77024e-05	0.00415506	Nonsignificant	Down	103.567	106.544	-0.0741081	0.851049	0.999991	Nonsignificant	Up	213.09	106.544	0.986393	0.00568057	0.376449	ornithine aminotransferase	GO:0008483,GO:0003824,GO:0016769,GO:0043167,GO:0097159,GO:0030170,GO:0008289,GO:1901363,GO:0048037,GO:0005488,GO:0043168,GO:0003674,GO:0016740	transaminase activity,catalytic activity,transferase activity, transferring nitrogenous groups,ion binding,organic cyclic compound binding,pyridoxal phosphate binding,lipid binding,heterocyclic compound binding,obsolete cofactor binding,binding,anion binding,molecular_function,transferase activity	ssc:100156865	K00819	ssc00330;ssc01007
XM_003480256.4	100153442	SMPDL3A	Nonsignificant	Down	23.4957	65.216	-1.48164	0.000557393	0.060028	Nonsignificant	Up	23.4957	13.6576	0.749397	0.201479	0.999991	Significant	Up	65.216	13.6576	2.24724	2.65741e-06	0.00104489	sphingomyelin phosphodiesterase acid like 3A	GO:0016787,GO:0003824,GO:0003674	hydrolase activity,catalytic activity,molecular_function	ssc:100153442	K01128	ssc99980
NM_001244090.1	100514028	SET	Significant	Up	51.7153	0.801175	5.71811	3.0152e-05	0.00613359	Nonsignificant	Up	51.7153	34.5773	0.652926	0.754127	0.999991	Nonsignificant	Down	0.801175	34.5773	-5.08289	NA	NA	SET nuclear proto-oncogene	GO:0006259,GO:0043229,GO:0044763,GO:0006996,GO:0009605,GO:0022402,GO:0005634,GO:0050789,GO:0005622,GO:0043227,GO:0071704,GO:0034728,GO:0000278,GO:0044424,GO:0071103,GO:0006334,GO:0034622,GO:0043566,GO:0008152,GO:0044085,GO:0032506,GO:0043933,GO:0051276,GO:0006325,GO:0097159,GO:0071496,GO:0006139,GO:0019954,GO:0023052,GO:0042262,GO:0065004,GO:0008150,GO:0031668,GO:0043170,GO:0005623,GO:0071824,GO:…	DNA metabolic process,intracellular organelle,cellular process,organelle organization,--,cell cycle process,nucleus,regulation of biological process,intracellular anatomical structure,membrane-bounded organelle,organic substance metabolic process,nucleosome organization,mitotic cell cycle,obsolete intracellular part,DNA conformation change,nucleosome assembly,cellular protein-containing complex a…	ssc:100514028	K11290	ssc03036
XM_005672293.2	100152603	UGT1A6	Significant	Down	23.7874	160	-2.75019	4.24028e-09	3.23462e-06	Nonsignificant	Down	23.7874	60.4683	-1.3967	0.0790006	0.999991	Nonsignificant	Up	160	60.4683	1.37485	0.0367636	0.910017	UDP glucuronosyltransferase 1 family	GO:0008152,GO:0051173,GO:2001141,GO:0048522,GO:0006351,GO:0044424,GO:0060255,GO:0016758,GO:0071704,GO:0050789,GO:0005622,GO:0016757,GO:0009059,GO:0003824,GO:0005737,GO:0044260,GO:0080090,GO:0031326,GO:0044271,GO:0031328,GO:0006807,GO:0010468,GO:0009889,GO:0010557,GO:0034641,GO:0032774,GO:0005623,GO:0019219,GO:0010467,GO:0043170,GO:0006355,GO:0009891,GO:0008150,GO:0034654,GO:0006139,GO:0031325,GO:…	metabolic process,positive regulation of nitrogen compound metabolic process,regulation of RNA biosynthetic process,positive regulation of cellular process,transcription, DNA-templated,obsolete intracellular part,regulation of macromolecule metabolic process,transferase activity, transferring hexosyl groups,organic substance metabolic process,regulation of biological process,intracellular anatomi…	ssc:100152603	K00699	ssc00040;ssc00053;ssc00140;ssc00830;ssc00860;ssc00980;ssc00982;ssc00983;ssc01003;ssc04976;ssc05204
NM_001040640.1	692188	APOM	Significant	Down	4.24633	39.2562	-3.17406	2.43705e-05	0.00518808	Nonsignificant	Down	4.24633	6.3523	-0.665135	0.608138	0.999991	Nonsignificant	Up	39.2562	6.3523	2.53662	0.00244618	0.225431	apolipoprotein M	--	--	--	--	--
XM_021080282.1	396660	CD74	Nonsignificant	Up	111.345	43.483	1.35105	0.000517541	0.0563996	Nonsignificant	Down	111.345	118.563	-0.11088	0.681183	0.999991	Significant	Down	43.483	118.563	-1.44633	0.000227112	0.0446502	CD74 molecule	GO:0006886,GO:0005102,GO:0051234,GO:0051179,GO:0005575,GO:0002376,GO:0006955,GO:0003674,GO:0019882,GO:0006810,GO:0005488,GO:0016020,GO:0005515,GO:0042289,GO:0034613,GO:0051641,GO:0008104,GO:0051649,GO:0042287,GO:0015031,GO:0045184,GO:0046907,GO:0008150,GO:0071702,GO:0033036,GO:0050896,GO:0070727	intracellular protein transport,signaling receptor binding,establishment of localization,localization,cellular_component,immune system process,immune response,molecular_function,antigen processing and presentation,transport,binding,membrane,protein binding,MHC class II protein binding,cellular protein localization,cellular localization,protein localization,establishment of localization in cell,MH…	ssc:396660	K06505	ssc00535;ssc04090;ssc04612;ssc05152;ssc05168
NM_214389.2	397682	GSTA1	Significant	Down	71.317	191.753	-1.42452	2.11755e-05	0.00461525	Nonsignificant	Down	71.317	243.185	-1.80496	4.55149e-05	0.0579003	Nonsignificant	Down	191.753	243.185	-0.360599	0.399594	0.998203	glutathione S-transferase alpha 1	GO:0016020,GO:0005488,GO:0005515,GO:0003674,GO:0008236,GO:0005575,GO:0005618,GO:0044464,GO:0030312,GO:0071944,GO:0070011,GO:0005623,GO:0004175,GO:0004252,GO:0003824,GO:0008233,GO:0017171,GO:0016787	membrane,binding,protein binding,molecular_function,serine-type peptidase activity,cellular_component,cell wall,obsolete cell part,--,cell periphery,peptidase activity,obsolete cell,endopeptidase activity,serine-type endopeptidase activity,catalytic activity,peptidase activity,serine hydrolase activity,hydrolase activity	ssc:397682	K00799	ssc00480;ssc00980;ssc00982;ssc00983;ssc01524;ssc02000;ssc05200;ssc05204;ssc05225;ssc05418
NM_213852.1	396852	MSMB	Significant	Up	75.8364	12.0195	2.70927	1.63983e-06	0.000469093	Nonsignificant	Up	75.8364	27.903	1.43864	0.01418	0.999991	Nonsignificant	Down	12.0195	27.903	-1.26337	0.0583214	0.998203	microseminoprotein beta	GO:0003674,GO:0005488,GO:0005515	molecular_function,binding,protein binding	--	--	--
XM_021088231.1	100517335	ERLEC1	Nonsignificant	Up	19.1394	11.173	0.742501	0.465993	0.999995	Significant	Up	19.1394	0	6.66403	2.43047e-06	0.00876024	Nonsignificant	Up	11.173	0	5.93662	0.00612018	NA	endoplasmic reticulum lectin 1	GO:0034660,GO:0034654,GO:0006139,GO:0097159,GO:0033648,GO:0016874,GO:0016876,GO:1901362,GO:0032553,GO:0032774,GO:0010467,GO:0043170,GO:0019219,GO:0032550,GO:0032555,GO:0006355,GO:0008150,GO:0010468,GO:0003700,GO:0009889,GO:0005524,GO:0034641,GO:0033646,GO:0044260,GO:0043167,GO:0080090,GO:0031326,GO:0044271,GO:0043656,GO:1901265,GO:0006807,GO:0006082,GO:0044763,GO:0000166,GO:0003824,GO:0001882,GO:…	ncRNA metabolic process,nucleobase-containing compound biosynthetic process,nucleobase-containing compound metabolic process,organic cyclic compound binding,host intracellular membrane-bounded organelle,ligase activity,aminoacyl-tRNA ligase activity,organic cyclic compound biosynthetic process,ribonucleotide binding,RNA biosynthetic process,gene expression,macromolecule metabolic process,regulati…	ssc:100517335	K14008	ssc04141
XM_021072101.1	397113	SLC5A1	Significant	Down	0.820079	40.2012	-5.91273	4.26813e-07	0.000154636	Nonsignificant	Up	0.820079	0.105214	1.7905	0.657764	NA	Significant	Up	40.2012	0.105214	7.75684	3.78211e-09	7.43562e-06	solute carrier family 5 member 1	GO:0005488,GO:0016020,GO:0043169,GO:0006810,GO:0003674,GO:0044699,GO:0005575,GO:1902578,GO:0051234,GO:0051179,GO:0044765,GO:0005215,GO:0009987,GO:0043167,GO:0008150,GO:0055085,GO:0046872,GO:0044763	binding,membrane,cation binding,transport,molecular_function,biological_process,cellular_component,localization,establishment of localization,localization,transport,transporter activity,cellular process,ion binding,biological_process,transmembrane transport,metal ion binding,cellular process	ssc:397113	K14158	ssc02000;ssc04147;ssc04973;ssc04976;ssc04978
XM_021085605.1	100240745	REG3G	Significant	Up	3650.83	97.6836	5.22856	1.08265e-05	0.00275295	Nonsignificant	Up	3650.83	1828.15	0.956292	0.523882	0.999991	Nonsignificant	Down	97.6836	1828.15	-4.25387	0.00142827	0.175499	regenerating islet-derived 3 gamma	--	--	--	--	--
XM_003132140.6	100524219	HIGD1A	Significant	Up	136.129	54.0684	1.3288	4.40703e-05	0.00808566	Nonsignificant	Down	136.129	167.277	-0.322632	0.265753	0.999991	Significant	Down	54.0684	167.277	-1.63771	1.08878e-08	1.28432e-05	HIG1 hypoxia inducible domain family member 1A	--	--	--	--	--
XM_021079066.1	100515636	OGDH	Nonsignificant	Up	3.97469	0	4.40235	0.209152	NA	Nonsignificant	Down	3.97469	34.0569	-3.1321	0.0136308	0.999991	Significant	Down	0	34.0569	-7.52648	7.26494e-08	6.12123e-05	oxoglutarate dehydrogenase	GO:0016903,GO:0016624,GO:0003674,GO:0016491,GO:0008152,GO:0003824,GO:0008150	oxidoreductase activity, acting on the aldehyde or oxo group of donors,oxidoreductase activity, acting on the aldehyde or oxo group of donors, disulfide as acceptor,molecular_function,oxidoreductase activity,metabolic process,catalytic activity,biological_process	ssc:100515636	K00164	ssc00020
XM_021093239.1	100187579	LPIN2	Significant	Down	0.084979	26.5802	-7.17996	1.31737e-07	6.0296e-05	Nonsignificant	Down	0.084979	20.4053	-6.79984	0.0821105	0.999991	Nonsignificant	Up	26.5802	20.4053	0.390501	0.704914	0.998203	lipin 2	GO:0050794,GO:0005575,GO:0032940,GO:0044699,GO:0009987,GO:0044765,GO:0051234,GO:0051179,GO:1902578,GO:0016020,GO:0005488,GO:0046903,GO:0003674,GO:0007049,GO:0065007,GO:0006810,GO:0043169,GO:0051649,GO:0008104,GO:0015031,GO:0044763,GO:0003824,GO:0051641,GO:0046872,GO:0050789,GO:0016787,GO:0009306,GO:0071702,GO:0033036,GO:0043167,GO:0008150,GO:0051726,GO:0045184	regulation of cellular process,cellular_component,secretion by cell,biological_process,cellular process,transport,establishment of localization,localization,localization,membrane,binding,secretion,molecular_function,cell cycle,biological regulation,transport,cation binding,establishment of localization in cell,protein localization,protein transport,cellular process,catalytic activity,cellular loc…	ssc:100187579	K15728	ssc00561;ssc00564;ssc01009;ssc04150
NM_001143710.1	100233184	GZMB	Nonsignificant	Up	26.7276	11.2769	1.22623	0.0539939	0.999995	Nonsignificant	Down	26.7276	98.4941	-1.89675	0.000595861	0.386437	Significant	Down	11.2769	98.4941	-3.11464	2.37728e-08	2.33686e-05	granzyme B (granzyme 2	GO:0008236,GO:0003674,GO:0044238,GO:0004175,GO:0004252,GO:0008152,GO:0008233,GO:0003824,GO:0071704,GO:0016787,GO:0017171,GO:0006508,GO:0070011,GO:0019538,GO:0008150,GO:0043170	serine-type peptidase activity,molecular_function,primary metabolic process,endopeptidase activity,serine-type endopeptidase activity,metabolic process,peptidase activity,catalytic activity,organic substance metabolic process,hydrolase activity,serine hydrolase activity,proteolysis,peptidase activity,protein metabolic process,biological_process,macromolecule metabolic process	ssc:100233184	K01353	ssc01002;ssc04210;ssc04650;ssc04940;ssc05202;ssc05320;ssc05330;ssc05332
XM_021094717.1	102167071	TRPM4	Nonsignificant	Up	17.6935	4.25936	2.0302	0.0333092	0.999995	Significant	Up	17.6935	0	6.56597	4.56625e-06	0.0119331	Nonsignificant	Up	4.25936	0	4.5515	0.0860656	NA	transient receptor potential cation channel subfamily M member 4	GO:0055085,GO:0022803,GO:0022857,GO:0044763,GO:0015075,GO:0008150,GO:0005216,GO:0044765,GO:0005215,GO:0009987,GO:0051179,GO:0051234,GO:1902578,GO:0022838,GO:0022892,GO:0015267,GO:0044699,GO:0006811,GO:0005575,GO:0006810,GO:0003674,GO:0022891,GO:0016020	transmembrane transport,passive transmembrane transporter activity,transmembrane transporter activity,cellular process,ion transmembrane transporter activity,biological_process,ion channel activity,transport,transporter activity,cellular process,localization,establishment of localization,localization,channel activity,transmembrane transporter activity,channel activity,biological_process,ion trans…	ssc:102167071	K04979	ssc04040;ssc04911
XM_005673325.2	100524413	DBNL	Significant	Up	33.0187	8.17405	1.99768	0.000327828	0.0405532	Nonsignificant	Up	33.0187	24.3787	0.441134	0.426291	0.999991	Nonsignificant	Down	8.17405	24.3787	-1.54533	0.0294385	0.830758	drebrin like	GO:0044464,GO:0009987,GO:0005575,GO:0009056,GO:0003674,GO:0044237,GO:0005515,GO:0005488,GO:0006914,GO:0005622,GO:0044248,GO:0008152,GO:0003779,GO:0005623,GO:0008150,GO:0008092	obsolete cell part,cellular process,cellular_component,catabolic process,molecular_function,cellular metabolic process,protein binding,binding,autophagy,intracellular anatomical structure,cellular catabolic process,metabolic process,actin binding,obsolete cell,biological_process,cytoskeletal protein binding	ssc:100524413	K20520	ssc04131
XM_021093594.1	445460	C1QC	Significant	Up	85.3358	3.33365	4.55781	5.47972e-06	0.00152004	Significant	Up	85.3358	2.99108	4.8424	3.33728e-05	0.0481146	Nonsignificant	Up	3.33365	2.99108	0.28931	0.838039	NA	complement C1q C chain	--	--	ssc:445460	K03988	ssc04131;ssc04610;ssc05020;ssc05133;ssc05142;ssc05150;ssc05171;ssc05322
XM_005655662.3	100621352	LOC100621352	Significant	Up	73.8661	8.97659	2.98294	6.45786e-06	0.00173868	Nonsignificant	Up	73.8661	23.3073	1.66774	0.0953842	0.999991	Nonsignificant	Down	8.97659	23.3073	-1.30969	0.313936	0.998203	sulfotransferase 6B1-like	GO:0016782,GO:0003824,GO:0008146,GO:0016740,GO:0003674	transferase activity, transferring sulfur-containing groups,catalytic activity,sulfotransferase activity,transferase activity,molecular_function	ssc:100621352	K22523	ssc99980

## Sheet: SigNoAdj
Transcript_id	Gene_id	Gene_Name	AvsB							AvsC							BvsC							Gene_description	GO_id	GO_description	KEGG_ID	KO_id	KO_pathway
			Significance	AvsB_Type	A_FPKM	B_FPKM	log2(foldchange)	pvalue	padj	Significance	AvsC_Type	A_FPKM	C_FPKM	log2(foldchange)	pvalue	padj	Significance	BvsC_Type	B_FPKM	C_FPKM	log2(foldchange)	pvalue	padj
NM_214200.2	397402	PLIN2	Significant	Up	44.3065	16.5603	1.39317	0.0408615	0.999995	Nonsignificant	Up	44.3065	33.3184	0.382475	0.584135	0.999991	Nonsignificant	Down	16.5603	33.3184	-0.998913	0.0818522	0.998203	perilipin 2	GO:0043170,GO:0065008,GO:0008150,GO:0005216,GO:0019538,GO:0048872,GO:0033036,GO:0050896,GO:0042592,GO:0006950,GO:0071702,GO:0022803,GO:0071704,GO:0005576,GO:0010876,GO:0022857,GO:0008152,GO:0015075,GO:0044764,GO:0006810,GO:0065007,GO:0042157,GO:0044238,GO:0003674,GO:0022891,GO:0009372,GO:0051704,GO:0016020,GO:0005488,GO:1902578,GO:0051234,GO:0051179,GO:0005215,GO:0009987,GO:0044765,GO:0015267,GO:…	macromolecule metabolic process,regulation of biological quality,biological_process,ion channel activity,protein metabolic process,homeostasis of number of cells,macromolecule localization,response to stimulus,homeostatic process,response to stress,organic substance transport,passive transmembrane transporter activity,organic substance metabolic process,extracellular region,lipid localization,tra…	ssc:397402	K17284	ssc03320;ssc04147
XM_021076997.1	100526144	NNT	Nonsignificant	Up	6.31046	0.0301333	5.1069	0.00481508	NA	Significant	Up	6.31046	0.78785	3.20834	0.0425631	0.999991	Nonsignificant	Down	0.0301333	0.78785	-1.88946	0.639646	NA	nicotinamide nucleotide transhydrogenase	GO:0005488,GO:0016020,GO:0007154,GO:0007165,GO:0051716,GO:0003674,GO:0044425,GO:0065007,GO:0031224,GO:0005575,GO:0050794,GO:0044699,GO:0050661,GO:0008746,GO:0016021,GO:0044710,GO:1901363,GO:0016652,GO:0044700,GO:0048037,GO:0036094,GO:0007218,GO:0009987,GO:0050662,GO:0055114,GO:1901265,GO:0050896,GO:0097159,GO:0023052,GO:0051287,GO:0016651,GO:0008150,GO:0008750,GO:0007186,GO:0008152,GO:0016491,GO:…	binding,membrane,cell communication,signal transduction,cellular response to stimulus,molecular_function,obsolete membrane part,biological regulation,intrinsic component of membrane,cellular_component,regulation of cellular process,biological_process,NADP binding,NAD(P)+ transhydrogenase activity,integral component of membrane,metabolic process,heterocyclic compound binding,oxidoreductase activit…	ssc:100526144	K00323	ssc00760
NM_001198919.1	100153167	PSAP	Significant	Up	39.5221	3.84744	3.41451	0.000745377	0.0710748	Significant	Up	39.5221	3.53364	3.3861	0.000997817	0.553302	Nonsignificant	Down	3.84744	3.53364	-0.00708413	0.99492	NA	prosaposin	GO:0032991,GO:0008152,GO:0016568,GO:0016571,GO:0044267,GO:0044424,GO:0043227,GO:0005622,GO:0005634,GO:0071704,GO:0036211,GO:0006996,GO:0044763,GO:0043229,GO:0034969,GO:0032259,GO:0046872,GO:0018216,GO:0043226,GO:0046914,GO:0044260,GO:0043167,GO:0030684,GO:0019538,GO:0008150,GO:0008270,GO:0005623,GO:0006479,GO:0043170,GO:0006325,GO:0016570,GO:0043933,GO:0051276,GO:0032040,GO:0097159,GO:0008213,GO:…	protein-containing complex,metabolic process,chromatin organization,histone methylation,cellular protein metabolic process,obsolete intracellular part,membrane-bounded organelle,intracellular anatomical structure,nucleus,organic substance metabolic process,protein modification process,organelle organization,cellular process,intracellular organelle,histone arginine methylation,methylation,metal io…	ssc:100153167	K12382	ssc00600;ssc04142;ssc04147
XM_021099903.1	100157840	SCFD1	Nonsignificant	Down	12.2706	21.3756	-0.786941	0.300513	0.999995	Nonsignificant	Up	12.2706	4.54978	1.47982	0.186164	0.999991	Significant	Up	21.3756	4.54978	2.28311	0.00796731	0.451838	sec1 family domain containing 1	GO:0006887,GO:0008150,GO:0006904,GO:0051649,GO:0051641,GO:0044763,GO:0022406,GO:0006810,GO:0048278,GO:0046903,GO:0044699,GO:0032940,GO:1902578,GO:0051234,GO:0051179,GO:0009987,GO:0044765,GO:0016192	exocytosis,biological_process,vesicle docking involved in exocytosis,establishment of localization in cell,cellular localization,cellular process,membrane docking,transport,vesicle docking,secretion,biological_process,secretion by cell,localization,establishment of localization,localization,cellular process,transport,vesicle-mediated transport	ssc:100157840	K19998	ssc04131
XM_005656509.3	100624788	LOC100624788	Significant	Down	12.4725	62.4454	-2.33727	5.14451e-07	0.000174418	Significant	Down	12.4725	37.487	-1.63836	0.00973143	0.999991	Nonsignificant	Up	62.4454	37.487	0.721417	0.174498	0.998203	UDP-glucuronosyltransferase 2A1	GO:0016758,GO:0015075,GO:0016491,GO:0008152,GO:0022857,GO:0003824,GO:0016757,GO:0016705,GO:0022803,GO:0055114,GO:0051213,GO:0008150,GO:0005216,GO:0006811,GO:0005575,GO:0044710,GO:0044699,GO:0022838,GO:0022892,GO:0015267,GO:0044765,GO:0005215,GO:0051179,GO:0051234,GO:1902578,GO:0016020,GO:0022891,GO:0003674,GO:0016740,GO:0016706,GO:0006810	transferase activity, transferring hexosyl groups,ion transmembrane transporter activity,oxidoreductase activity,metabolic process,transmembrane transporter activity,catalytic activity,transferase activity, transferring glycosyl groups,oxidoreductase activity, acting on paired donors, with incorporation or reduction of molecular oxygen,passive transmembrane transporter activity,obsolete oxidation…	ssc:100624788	K00699	ssc00040;ssc00053;ssc00140;ssc00830;ssc00860;ssc00980;ssc00982;ssc00983;ssc01003;ssc04976;ssc05204
XM_005665450.3	100511571	TSPAN1	Significant	Up	40.4055	8.25358	2.27859	0.00223761	0.16297	Significant	Up	40.4055	13.5034	1.56618	0.0052907	0.999991	Nonsignificant	Down	8.25358	13.5034	-0.694503	0.476002	0.998203	tetraspanin 1	GO:0071944,GO:0005623,GO:0005886,GO:0016020,GO:0044425,GO:0031224,GO:0005575,GO:0016021,GO:0044464	cell periphery,obsolete cell,plasma membrane,membrane,obsolete membrane part,intrinsic component of membrane,cellular_component,integral component of membrane,obsolete cell part	ssc:100511571	K17348	ssc04147
NM_001044581.1	733649	TAP1	Nonsignificant	Up	38.4686	30.3664	0.348871	0.420856	0.999995	Nonsignificant	Down	38.4686	67.3105	-0.810292	0.0424551	0.999991	Significant	Down	30.3664	67.3105	-1.14739	0.00349956	0.278924	transporter 1	GO:0001883,GO:0043168,GO:0034645,GO:0044238,GO:0044425,GO:0016043,GO:0003674,GO:0032549,GO:0043531,GO:0016462,GO:0031224,GO:0006612,GO:0006810,GO:0030529,GO:0017076,GO:0072599,GO:0016020,GO:0005488,GO:0061024,GO:1902580,GO:0033365,GO:0006412,GO:0042623,GO:0015405,GO:0043492,GO:0071840,GO:0009058,GO:0006614,GO:0044237,GO:0045047,GO:0032559,GO:0006613,GO:0006886,GO:0072594,GO:0016818,GO:1901576,GO:…	purine nucleoside binding,anion binding,cellular macromolecule biosynthetic process,primary metabolic process,obsolete membrane part,cellular component organization,molecular_function,ribonucleoside binding,ADP binding,pyrophosphatase activity,intrinsic component of membrane,protein targeting to membrane,transport,ribonucleoprotein complex,purine nucleotide binding,establishment of protein locali…	ssc:733649	K05653	ssc02000;ssc02010;ssc04145;ssc04612;ssc05163;ssc05168;ssc05169;ssc05170;ssc05340
XM_005662429.3	100624628	LOC100624628	Significant	Up	453.821	26.1769	4.14439	2.53356e-09	2.31922e-06	Nonsignificant	Up	453.821	244.137	0.85679	0.617225	0.999991	Significant	Down	26.1769	244.137	-3.26038	0.0377803	0.915577	lithostathine-like	--	--	--	--	--
XM_021093861.1	100626361	WWP2	Nonsignificant	Up	7.84551	6.45018	0.327324	0.804931	0.999995	Significant	Up	7.84551	0.690737	2.96959	0.0279813	0.999991	Nonsignificant	Up	6.45018	0.690737	2.65604	0.112913	NA	--	GO:0005488,GO:0019787,GO:0005515,GO:0003674,GO:0016740,GO:0004842,GO:0003824	binding,ubiquitin-like protein transferase activity,protein binding,molecular_function,transferase activity,ubiquitin-protein transferase activity,catalytic activity	ssc:100626361	K05630	ssc04120;ssc04121
XM_013981754.2	100620838	PARP3	Significant	Up	16.3959	2.00098	3.01858	0.0124116	0.537366	Nonsignificant	Down	16.3959	31.0494	-0.951153	0.227669	0.999991	Significant	Down	2.00098	31.0494	-3.9596	2.95735e-06	0.00109015	poly(ADP-ribose) polymerase family member 3	GO:0044260,GO:0043167,GO:1901137,GO:0008150,GO:0019538,GO:0043170,GO:0006471,GO:1901135,GO:0008152,GO:0043413,GO:0016763,GO:0044267,GO:0036211,GO:0071704,GO:0005576,GO:0046872,GO:0009059,GO:0003824,GO:0044723,GO:0044763,GO:0022610,GO:0016757,GO:0043412,GO:0044237,GO:0009058,GO:0005488,GO:0009101,GO:0006464,GO:0043169,GO:0003674,GO:0044238,GO:0034645,GO:0070085,GO:0016740,GO:0044710,GO:0044699,GO:…	cellular macromolecule metabolic process,ion binding,carbohydrate derivative biosynthetic process,biological_process,protein metabolic process,macromolecule metabolic process,protein ADP-ribosylation,carbohydrate derivative metabolic process,metabolic process,macromolecule glycosylation,transferase activity, transferring pentosyl groups,cellular protein metabolic process,protein modification proc…	ssc:100620838	K10798	ssc03032;ssc03036;ssc03400;ssc03410;ssc04210
XM_003123953.5	100515366	GFRA3	Significant	Down	0.777716	14.9358	-4.4875	0.000609918	0.0641746	Significant	Down	0.777716	7.78699	-3.55661	0.017706	0.999991	Nonsignificant	Up	14.9358	7.78699	0.951114	0.226571	0.998203	GDNF family receptor alpha 3	--	--	ssc:100515366	K19895	ssc00537
XM_005670937.3	100155530	COMT	Nonsignificant	Down	8.54496	14.29	-0.73735	0.36747	0.999995	Significant	Down	8.54496	31.8317	-1.91954	0.00317236	0.999991	Nonsignificant	Down	14.29	31.8317	-1.16605	0.0571006	0.998203	catechol-O-methyltransferase	GO:0006629,GO:1901576,GO:0009987,GO:0043414,GO:0051998,GO:0008168,GO:1901360,GO:0009451,GO:0044710,GO:0046483,GO:0044699,GO:0006396,GO:0003674,GO:0044238,GO:0090304,GO:0008276,GO:0016740,GO:0006725,GO:0001510,GO:0006464,GO:0010340,GO:0008234,GO:0016070,GO:0043412,GO:0044237,GO:0009058,GO:0032259,GO:0003824,GO:0008757,GO:0008233,GO:0008171,GO:0009452,GO:0044711,GO:0036211,GO:0016787,GO:0071704,GO:…	lipid metabolic process,organic substance biosynthetic process,cellular process,macromolecule methylation,protein carboxyl O-methyltransferase activity,methyltransferase activity,organic cyclic compound metabolic process,RNA modification,metabolic process,heterocycle metabolic process,biological_process,RNA processing,molecular_function,primary metabolic process,nucleic acid metabolic process,pro…	ssc:100155530	K00545	ssc00140;ssc00350;ssc04147;ssc04728
XM_021096698.1	100626400	PDZK1IP1	Nonsignificant	Down	7.10164	18.0831	-1.28758	0.0804406	0.999995	Nonsignificant	Up	7.10164	1.84794	1.84583	0.17678	0.999991	Significant	Up	18.0831	1.84794	3.15296	0.00308927	0.260293	PDZK1 interacting protein 1	GO:0031224,GO:0016740,GO:0034645,GO:0003674,GO:0044425,GO:0044237,GO:0044038,GO:0009058,GO:0071840,GO:0016020,GO:0071554,GO:0042546,GO:0044464,GO:0009987,GO:1901576,GO:0016021,GO:0005575,GO:0044249,GO:0070589,GO:0005623,GO:0043170,GO:0008150,GO:0044085,GO:0044260,GO:0071944,GO:0071704,GO:0005886,GO:0044036,GO:0016757,GO:0009059,GO:0003824,GO:0008152	intrinsic component of membrane,transferase activity,cellular macromolecule biosynthetic process,molecular_function,obsolete membrane part,cellular metabolic process,cell wall macromolecule biosynthetic process,biosynthetic process,cellular component organization or biogenesis,membrane,cell wall organization or biogenesis,cell wall biogenesis,obsolete cell part,cellular process,organic substance …	--	--	--
XM_001929542.5	100156780	SDF2L1	Nonsignificant	Up	21.7516	11.2911	0.933644	0.112841	0.999995	Nonsignificant	Down	21.7516	30.4418	-0.522644	0.255058	0.999991	Significant	Down	11.2911	30.4418	-1.44269	0.00703888	0.427993	stromal cell derived factor 2 like 1	GO:0005575,GO:0016020	cellular_component,membrane	--	--	--
XM_003123433.3	100113470	CYP4F2	Nonsignificant	Up	18.4261	12.849	0.495202	0.538756	0.999995	Nonsignificant	Down	18.4261	45.0504	-1.28809	0.178972	0.999991	Significant	Down	12.849	45.0504	-1.77663	0.0483203	0.998203	cytochrome P450	GO:0044710,GO:0044699,GO:0046906,GO:0017111,GO:0016779,GO:1901363,GO:0016818,GO:0008234,GO:0005488,GO:0016462,GO:0043169,GO:0003674,GO:0020037,GO:0016740,GO:0016491,GO:0008152,GO:0016772,GO:0004197,GO:0004175,GO:0016705,GO:0016787,GO:0046872,GO:0003824,GO:0008233,GO:0070011,GO:0043167,GO:0046914,GO:0055114,GO:0008150,GO:0005506,GO:0034062,GO:0003968,GO:0097159,GO:0016817	metabolic process,biological_process,tetrapyrrole binding,nucleoside-triphosphatase activity,nucleotidyltransferase activity,heterocyclic compound binding,hydrolase activity, acting on acid anhydrides, in phosphorus-containing anhydrides,cysteine-type peptidase activity,binding,pyrophosphatase activity,cation binding,molecular_function,heme binding,transferase activity,oxidoreductase activity,met…	ssc:100113470	K00490	ssc00199
NM_001112683.1	100127152	AQP8	Significant	Down	22.1784	70.2642	-1.67806	7.56507e-05	0.0120631	Nonsignificant	Down	22.1784	36.7302	-0.789008	0.445729	0.999991	Nonsignificant	Up	70.2642	36.7302	0.914111	0.317096	0.998203	aquaporin 8	GO:0008150,GO:0005575,GO:0005215,GO:0051179,GO:0051234,GO:0016020,GO:0003674,GO:0006810	biological_process,cellular_component,transporter activity,localization,establishment of localization,membrane,molecular_function,transport	ssc:100127152	K09869	ssc02000;ssc04976
NM_001177907.1	100152238	IFNGR1	Significant	Up	53.0494	26.53	1.00697	0.0106944	0.487049	Nonsignificant	Up	53.0494	40.2051	0.376584	0.377065	0.999991	Nonsignificant	Down	26.53	40.2051	-0.617221	0.204023	0.998203	interferon gamma receptor 1	GO:0008150,GO:0031224,GO:0006928,GO:0005623,GO:0048699,GO:0016043,GO:0061564,GO:0003674,GO:0048812,GO:0044425,GO:0007275,GO:0032990,GO:0042995,GO:0042221,GO:0048666,GO:0008092,GO:0032502,GO:0071840,GO:0050896,GO:0000902,GO:0032501,GO:0005515,GO:0043226,GO:0007409,GO:0048856,GO:0044767,GO:0000904,GO:0009653,GO:0006935,GO:0005488,GO:0016020,GO:0007411,GO:0048869,GO:0031175,GO:0009987,GO:0040011,GO:…	biological_process,intrinsic component of membrane,movement of cell or subcellular component,obsolete cell,generation of neurons,cellular component organization,axon development,molecular_function,neuron projection morphogenesis,obsolete membrane part,multicellular organism development,cell part morphogenesis,cell projection,response to chemical,neuron development,cytoskeletal protein binding,dev…	ssc:100152238	K05132	ssc04050;ssc04060;ssc04066;ssc04090;ssc04217;ssc04380;ssc04630;ssc04650;ssc04658;ssc04659;ssc05140;ssc05142;ssc05145;ssc05152;ssc05164;ssc05167;ssc05168;ssc05200;ssc05235;ssc05321
XM_003125839.4	100517031	BCL2L15	Significant	Up	200.091	42.1977	2.23718	6.60803e-13	1.51225e-09	Nonsignificant	Up	200.091	128.268	0.629701	0.209611	0.999991	Significant	Down	42.1977	128.268	-1.59701	0.00291656	0.249317	BCL2 like 15	GO:0016265,GO:0042981,GO:0005622,GO:0050789,GO:0044763,GO:0048522,GO:0044424,GO:0005623,GO:0043067,GO:0010941,GO:0008150,GO:0005737,GO:0044464,GO:0009987,GO:0043068,GO:0044699,GO:0010942,GO:0008219,GO:0005575,GO:0050794,GO:0043065,GO:0065007,GO:0012501,GO:0048518,GO:0006915	obsolete death,regulation of apoptotic process,intracellular anatomical structure,regulation of biological process,cellular process,positive regulation of cellular process,obsolete intracellular part,obsolete cell,regulation of programmed cell death,regulation of cell death,biological_process,cytoplasm,obsolete cell part,cellular process,positive regulation of programmed cell death,biological_pro…	--	--	--
XM_021085439.1	100623801	P4HA2	Nonsignificant	Down	0.768261	7.40214	-3.45468	0.029381	NA	Significant	Down	0.768261	13.8325	-4.39703	0.00170111	0.799745	Nonsignificant	Down	7.40214	13.8325	-0.934106	0.237509	0.998203	prolyl 4-hydroxylase subunit alpha 2	GO:0055114,GO:0012505,GO:0051213,GO:0044444,GO:0043226,GO:0005737,GO:0008150,GO:0005623,GO:0031543,GO:0044424,GO:0016702,GO:0016491,GO:0008152,GO:0016701,GO:0043229,GO:0044763,GO:0003824,GO:0004656,GO:0051321,GO:0043227,GO:0016705,GO:0005622,GO:0005488,GO:0005515,GO:0000003,GO:0003674,GO:0007049,GO:0005783,GO:0016706,GO:0031545,GO:0019798,GO:0005575,GO:0044710,GO:0044699,GO:0009987,GO:0043231,GO:…	obsolete oxidation-reduction process,endomembrane system,dioxygenase activity,obsolete cytoplasmic part,organelle,cytoplasm,biological_process,obsolete cell,peptidyl-proline dioxygenase activity,obsolete intracellular part,oxidoreductase activity, acting on single donors with incorporation of molecular oxygen, incorporation of two atoms of oxygen,oxidoreductase activity,metabolic process,oxidored…	ssc:100623801	K00472	ssc00330
NM_001164649.1	397003	SLC1A1	Significant	Up	83.1442	31.6885	1.40284	0.00614359	0.342917	Nonsignificant	Up	83.1442	53.358	0.649867	0.34325	0.999991	Nonsignificant	Down	31.6885	53.358	-0.744978	0.278796	0.998203	solute carrier family 1 member 1	GO:0022857,GO:0017153,GO:0008509,GO:0015370,GO:0015077,GO:0015075,GO:0022804,GO:0008150,GO:0008324,GO:0005310,GO:0071702,GO:0022892,GO:0044765,GO:0046943,GO:0005215,GO:0005342,GO:0051179,GO:0051234,GO:1902578,GO:0006835,GO:0046873,GO:0006820,GO:0006811,GO:0005575,GO:0015293,GO:0046942,GO:0015849,GO:0044699,GO:0022891,GO:0003674,GO:0005343,GO:0006810,GO:0008514,GO:0016020,GO:0022890,GO:0015294,GO:…	transmembrane transporter activity,sodium:dicarboxylate symporter activity,anion transmembrane transporter activity,solute:sodium symporter activity,inorganic cation transmembrane transporter activity,ion transmembrane transporter activity,active transmembrane transporter activity,biological_process,cation transmembrane transporter activity,dicarboxylic acid transmembrane transporter activity,org…	ssc:397003	K05612	ssc02000;ssc04721;ssc04724;ssc04974
XM_021076781.1	100513958	TRIM23	Nonsignificant	Up	3.71957	1.09628	1.99241	0.292281	NA	Significant	Up	3.71957	0	4.41472	0.0433204	0.999991	Nonsignificant	Up	1.09628	0	2.43596	0.541974	NA	--	GO:0001883,GO:0043168,GO:0003674,GO:0032549,GO:0007264,GO:0016462,GO:0065007,GO:0043169,GO:0007154,GO:0017076,GO:0005488,GO:0051716,GO:0003924,GO:0005515,GO:0007165,GO:0016818,GO:0044700,GO:1901363,GO:0004871,GO:0017111,GO:0009987,GO:0005525,GO:0044464,GO:0032403,GO:0036094,GO:0050794,GO:0005575,GO:0044699,GO:0060089,GO:0032553,GO:0023052,GO:0016817,GO:0097159,GO:0032555,GO:0032550,GO:0008150,GO:…	purine nucleoside binding,anion binding,molecular_function,ribonucleoside binding,small GTPase mediated signal transduction,pyrophosphatase activity,biological regulation,cation binding,cell communication,purine nucleotide binding,binding,cellular response to stimulus,GTPase activity,protein binding,signal transduction,hydrolase activity, acting on acid anhydrides, in phosphorus-containing anhydr…	ssc:100513958	K07963	ssc04031;ssc04121
XM_021072390.1	100153026	ABCB10	Nonsignificant	Down	42.1688	68.8701	-0.691956	0.106282	0.999995	Nonsignificant	Up	42.1688	28.4949	0.555795	0.264342	0.999991	Significant	Up	68.8701	28.4949	1.26523	0.00426181	0.306538	ATP binding cassette subfamily B member 10	GO:0043167,GO:0016773,GO:1901265,GO:0005524,GO:0015399,GO:0032555,GO:0032550,GO:0016301,GO:0008150,GO:0016817,GO:0097159,GO:0032553,GO:0008152,GO:0022804,GO:0042626,GO:0032561,GO:0097367,GO:0030554,GO:0016772,GO:0035639,GO:0016787,GO:0055085,GO:0016820,GO:0022857,GO:0044763,GO:0001882,GO:0003824,GO:0019001,GO:0000166,GO:0004020,GO:0003924,GO:0044237,GO:0042623,GO:0015405,GO:0043492,GO:0016020,GO:…	ion binding,phosphotransferase activity, alcohol group as acceptor,nucleoside phosphate binding,ATP binding,primary active transmembrane transporter activity,purine ribonucleotide binding,purine ribonucleoside binding,kinase activity,biological_process,hydrolase activity, acting on acid anhydrides,organic cyclic compound binding,ribonucleotide binding,metabolic process,active transmembrane transp…	ssc:100153026	K05657	ssc02000;ssc02010
XM_021090060.1	110260348	LOC110260348	Significant	Down	0.714056	11.3939	-4.14857	0.0145568	0.592235	Significant	Down	0.714056	15.9252	-4.65921	0.0179765	0.999991	Nonsignificant	Down	11.3939	15.9252	-0.477857	0.743399	0.998203	--	GO:0005488,GO:0005515,GO:0003674	binding,protein binding,molecular_function	ssc:110260348	K00799	ssc00480;ssc00980;ssc00982;ssc00983;ssc01524;ssc02000;ssc05200;ssc05204;ssc05225;ssc05418
XM_005672965.3	396757	PI3	Significant	Up	100.71	0.859942	7.22979	3.92044e-08	2.26824e-05	Significant	Up	100.71	8.23145	3.58288	8.81019e-05	0.0907282	Nonsignificant	Down	0.859942	8.23145	-3.63418	0.0196272	NA	peptidase inhibitor 3	GO:0005576,GO:0098772,GO:0030414,GO:0061134,GO:0004857,GO:0030234,GO:0005575,GO:0003674	extracellular region,molecular function regulator,peptidase inhibitor activity,peptidase regulator activity,enzyme inhibitor activity,enzyme regulator activity,cellular_component,molecular_function	ssc:396757	K23642	ssc01002
XM_021080811.1	100157285	LOC100157285	Significant	Up	101.797	34.2347	1.57708	0.00268663	0.180646	Nonsignificant	Up	101.797	67.2572	0.572484	0.289608	0.999991	Nonsignificant	Down	34.2347	67.2572	-0.986744	0.0471599	0.998203	uncharacterized LOC100157285	--	--	--	--	--
NM_001167835.1	403111	CYP2C42	Significant	Down	23.914	65.7405	-1.46571	0.00300991	0.196805	Nonsignificant	Down	23.914	41.9733	-0.859165	0.212236	0.999991	Nonsignificant	Up	65.7405	41.9733	0.625372	0.242667	0.998203	cytochrome P450 C42	GO:0055114,GO:0046914,GO:0043167,GO:0097159,GO:0008150,GO:0005506,GO:0016491,GO:0008152,GO:0003824,GO:0046872,GO:0016705,GO:0005488,GO:0003674,GO:0020037,GO:0043169,GO:0046906,GO:0015643,GO:0044710,GO:0044699,GO:1901363	obsolete oxidation-reduction process,transition metal ion binding,ion binding,organic cyclic compound binding,biological_process,iron ion binding,oxidoreductase activity,metabolic process,catalytic activity,metal ion binding,oxidoreductase activity, acting on paired donors, with incorporation or reduction of molecular oxygen,binding,molecular_function,heme binding,cation binding,tetrapyrrole bind…	ssc:403111	K07413	ssc00140;ssc00199;ssc00590;ssc00591;ssc00830;ssc04726;ssc04750;ssc05204
XM_003125300.4	100523241	KHK	Nonsignificant	Down	12.2965	20.7662	-0.740905	0.248895	0.999995	Significant	Down	12.2965	33.1558	-1.47233	0.0335709	0.999991	Nonsignificant	Down	20.7662	33.1558	-0.70839	0.285291	0.998203	ketohexokinase	--	--	ssc:100523241	K00846	ssc00051;ssc04147
XM_013998374.2	100621065	ZNF146	Nonsignificant	Down	0.846588	6.25244	-2.6483	0.143298	NA	Significant	Down	0.846588	8.97962	-3.19704	0.0142121	0.999991	Nonsignificant	Down	6.25244	8.97962	-0.523767	0.656107	NA	zinc finger protein 146	GO:0019201,GO:0044237,GO:0043412,GO:0051716,GO:0006464,GO:0005488,GO:0033554,GO:0006974,GO:0006725,GO:0043169,GO:0019205,GO:0016740,GO:0003677,GO:0003676,GO:0044238,GO:0090304,GO:0003674,GO:0044699,GO:0046483,GO:0044710,GO:1901360,GO:0016151,GO:0009987,GO:1901363,GO:0046914,GO:0043167,GO:0044260,GO:0050896,GO:0006807,GO:0006950,GO:0034641,GO:0043170,GO:0019538,GO:0016301,GO:0008150,GO:0008270,GO:…	nucleoside monophosphate kinase activity,cellular metabolic process,macromolecule modification,cellular response to stimulus,cellular protein modification process,binding,cellular response to stress,cellular response to DNA damage stimulus,cellular aromatic compound metabolic process,cation binding,nucleobase-containing compound kinase activity,transferase activity,DNA binding,nucleic acid bindin…	--	--	--
XM_003129101.3	100524265	CXCL13	Nonsignificant	Up	43.9788	15.2876	1.486	0.298387	0.999995	Significant	Up	43.9788	7.10507	2.60093	0.0236379	0.999991	Nonsignificant	Up	15.2876	7.10507	1.13323	0.407053	0.998203	--	GO:0005488,GO:0042379,GO:0005515,GO:0006955,GO:0003674,GO:0002376,GO:0005575,GO:0005102,GO:0008009,GO:0050896,GO:0005126,GO:0008150,GO:0005125,GO:0001664,GO:0005576	binding,chemokine receptor binding,protein binding,immune response,molecular_function,immune system process,cellular_component,signaling receptor binding,chemokine activity,response to stimulus,cytokine receptor binding,biological_process,cytokine activity,G protein-coupled receptor binding,extracellular region	ssc:100524265	K10032	ssc04052;ssc04060;ssc04061;ssc04062
XM_021081544.1	110258337	EXOC3L4	Significant	Down	10.6942	23.9226	-1.2103	0.047153	0.999995	Nonsignificant	Down	10.6942	14.6239	-0.529405	0.445449	0.999991	Nonsignificant	Up	23.9226	14.6239	0.697863	0.215271	0.998203	exocyst complex component 3 like 4	GO:0043169,GO:0006810,GO:0003674,GO:0046903,GO:0044448,GO:0005488,GO:1902578,GO:0051234,GO:0051179,GO:0044464,GO:0044765,GO:0009987,GO:0016192,GO:0043234,GO:0044699,GO:0032940,GO:0005575,GO:0005623,GO:0008150,GO:0000145,GO:0043167,GO:0005737,GO:0006887,GO:0044444,GO:0071944,GO:0005622,GO:0046872,GO:0051641,GO:0044763,GO:0032991,GO:0044424,GO:0005938,GO:0051649	cation binding,transport,molecular_function,secretion,obsolete cell cortex part,binding,localization,establishment of localization,localization,obsolete cell part,transport,cellular process,vesicle-mediated transport,protein-containing complex,biological_process,secretion by cell,cellular_component,obsolete cell,biological_process,exocyst,ion binding,cytoplasm,exocytosis,obsolete cytoplasmic part…	--	--	--
XM_021098556.1	100522018	GCLC	Significant	Down	0.0412203	10.2776	-5.76492	0.000371739	0.045372	Significant	Down	0.0412203	4.87882	-4.8121	0.0210998	0.999991	Nonsignificant	Up	10.2776	4.87882	0.98039	0.311668	NA	glutamate-cysteine ligase catalytic subunit	GO:1901576,GO:0009987,GO:1901564,GO:0006790,GO:0006749,GO:0044249,GO:1901566,GO:0003674,GO:0004357,GO:0009058,GO:0044237,GO:0016881,GO:0042398,GO:0003824,GO:0071704,GO:0006750,GO:0043043,GO:0043603,GO:0008152,GO:0016879,GO:0016874,GO:0044272,GO:0043604,GO:0006518,GO:0019184,GO:0008150,GO:0006575,GO:0034641,GO:0044271,GO:0006807	organic substance biosynthetic process,cellular process,organonitrogen compound metabolic process,sulfur compound metabolic process,glutathione metabolic process,cellular biosynthetic process,organonitrogen compound biosynthetic process,molecular_function,glutamate-cysteine ligase activity,biosynthetic process,cellular metabolic process,acid-amino acid ligase activity,cellular modified amino acid…	ssc:100522018	K11204	ssc00270;ssc00480;ssc04216
XM_021075515.1	100157887	SF3B1	Nonsignificant	Down	0	1.54381	-2.858	0.447163	NA	Significant	Down	0	6.7919	-5.21232	0.0485797	0.999991	Nonsignificant	Down	1.54381	6.7919	-2.36385	0.228248	NA	splicing factor 3b subunit 1	GO:0032991,GO:0015031,GO:0097367,GO:0008152,GO:0098796,GO:0051649,GO:0006351,GO:0008104,GO:0044424,GO:0016772,GO:1901681,GO:0005622,GO:0071704,GO:0034061,GO:0005539,GO:0008201,GO:0051641,GO:0003824,GO:0009059,GO:0034613,GO:0044271,GO:0070727,GO:0016773,GO:0006807,GO:0044444,GO:0033036,GO:0005737,GO:0044260,GO:0043167,GO:0030117,GO:0071702,GO:0034641,GO:0016301,GO:0008150,GO:0032774,GO:0005623,GO:…	protein-containing complex,protein transport,carbohydrate derivative binding,metabolic process,membrane protein complex,establishment of localization in cell,transcription, DNA-templated,protein localization,obsolete intracellular part,transferase activity, transferring phosphorus-containing groups,sulfur compound binding,intracellular anatomical structure,organic substance metabolic process,DNA …	ssc:100157887	K12828	ssc03036;ssc03040;ssc03041
XM_021088502.1	100151928	TPD52	Nonsignificant	Down	0	1.33464	-2.858	0.452421	NA	Significant	Down	0	6.17961	-5.13172	0.0036891	0.999991	Nonsignificant	Down	1.33464	6.17961	-2.25702	0.0989021	NA	tumor protein D52	GO:1901360,GO:0006811,GO:0044249,GO:0005575,GO:0043232,GO:0008376,GO:0015631,GO:0046483,GO:0016021,GO:0005856,GO:0031985,GO:0044699,GO:0005795,GO:0022892,GO:0097659,GO:0043234,GO:1901576,GO:1901363,GO:0033177,GO:0016779,GO:0009987,GO:0043231,GO:0005215,GO:0033179,GO:0044765,GO:0044464,GO:0051179,GO:0051234,GO:0015988,GO:1902578,GO:0032580,GO:1902600,GO:0018130,GO:0016020,GO:0022890,GO:0005488,GO:…	organic cyclic compound metabolic process,ion transport,cellular biosynthetic process,cellular_component,intracellular non-membrane-bounded organelle,acetylgalactosaminyltransferase activity,tubulin binding,heterocycle metabolic process,integral component of membrane,cytoskeleton,Golgi cisterna,biological_process,Golgi stack,transmembrane transporter activity,nucleic acid-templated transcription,…	--	--	--
XR_002342171.1	445535	FABP1	Nonsignificant	Down	173.273	292.106	-0.762051	0.0592185	0.999995	Significant	Down	173.273	541.681	-1.6891	0.000100491	0.0944877	Nonsignificant	Down	292.106	541.681	-0.905903	0.0247946	0.757291	fatty acid binding protein 1	--	--	ssc:445535	K08750	ssc03320;ssc04975
XM_001925930.5	100154789	TMEM106C	Nonsignificant	Up	19.8054	7.75768	1.34816	0.0605803	0.999995	Nonsignificant	Down	19.8054	25.2122	-0.381816	0.500759	0.999991	Significant	Down	7.75768	25.2122	-1.71313	0.00493572	0.342481	transmembrane protein 106C	--	--	--	--	--
XM_021068233.1	100155306	SEC61A1	Nonsignificant	Down	0.0260807	2.96445	-4.0279	0.28414	NA	Significant	Down	0.0260807	12.4009	-6.12961	0.00582216	0.999991	Nonsignificant	Down	2.96445	12.4009	-2.07026	0.296662	NA	--	GO:0015031,GO:0034622,GO:0008104,GO:0043623,GO:0070271,GO:0033036,GO:0071702,GO:0008150,GO:0045184,GO:0044085,GO:0043933,GO:0071822,GO:0005575,GO:0009987,GO:0051179,GO:0051234,GO:0071840,GO:0016020,GO:0065003,GO:0006810,GO:0016043,GO:0043248,GO:0006461,GO:0022607	protein transport,cellular protein-containing complex assembly,protein localization,cellular protein-containing complex assembly,obsolete protein complex biogenesis,macromolecule localization,organic substance transport,biological_process,establishment of protein localization,cellular component biogenesis,protein-containing complex subunit organization,protein-containing complex subunit organizat…	ssc:100155306	K10956	ssc02044;ssc03060;ssc04141;ssc04145
XM_003125657.5	100523600	PCP4L1	Significant	Down	7.80384	20.5554	-1.34129	0.0397698	0.999995	Nonsignificant	Down	7.80384	8.66455	-0.152233	0.871245	0.999991	Nonsignificant	Up	20.5554	8.66455	1.21026	0.120981	0.998203	Purkinje cell protein 4 like 1	--	--	--	--	--
XM_005653967.3	100621117	GIP	Nonsignificant	Up	6.48471	5.17332	0.422344	0.717181	0.999995	Nonsignificant	Down	6.48471	24.07	-1.88218	0.103296	0.999991	Significant	Down	5.17332	24.07	-2.28718	0.0190916	0.682438	gastric inhibitory polypeptide	GO:0005576,GO:0005179,GO:0005575,GO:0005102,GO:0005515,GO:0005488,GO:0003674	extracellular region,hormone activity,cellular_component,signaling receptor binding,protein binding,binding,molecular_function	ssc:100621117	K05258	ssc04024;ssc04080;ssc04911
XM_001929556.5	100152729	S100A2	Significant	Up	16.4575	1.77799	3.33641	0.00296478	0.196663	Nonsignificant	Up	16.4575	6.797	1.35375	0.220176	0.999991	Nonsignificant	Down	1.77799	6.797	-1.98291	0.176067	NA	--	GO:0005515,GO:0005488,GO:0043169,GO:0003674,GO:0005509,GO:0043167,GO:0046872	protein binding,binding,cation binding,molecular_function,calcium ion binding,ion binding,metal ion binding	ssc:100152729	K23759	ssc04990
XM_013992870.2	102160380	LOC102160380	Nonsignificant	Up	8.11431	0.0702773	5.4321	0.00205071	NA	Significant	Up	8.11431	0.800566	3.55572	0.0152353	0.999991	Nonsignificant	Down	0.0702773	0.800566	-1.85932	0.645216	NA	uncharacterized LOC102160380	GO:0006355,GO:0008150,GO:0032774,GO:0010467,GO:0043170,GO:0019219,GO:1901362,GO:0034654,GO:0006139,GO:0080090,GO:0031326,GO:0044271,GO:0051213,GO:0006807,GO:0044260,GO:0055114,GO:0045735,GO:0009889,GO:0034641,GO:0010468,GO:0050789,GO:0071704,GO:0003824,GO:0009059,GO:2001141,GO:0016491,GO:0008152,GO:0016701,GO:0006351,GO:0016702,GO:0060255,GO:0016772,GO:0065007,GO:0031224,GO:0006725,GO:2000112,GO:…	regulation of transcription, DNA-templated,biological_process,RNA biosynthetic process,gene expression,macromolecule metabolic process,regulation of nucleobase-containing compound metabolic process,organic cyclic compound biosynthetic process,nucleobase-containing compound biosynthetic process,nucleobase-containing compound metabolic process,regulation of primary metabolic process,regulation of c…	--	--	--
XM_003130725.5	100523460	TMEM236	Nonsignificant	Down	13.1808	20.485	-0.613652	0.544344	0.999995	Significant	Down	13.1808	36.9345	-1.49968	0.0103864	0.999991	Nonsignificant	Down	20.485	36.9345	-0.866382	0.357151	0.998203	--	--	--	--	--	--
XM_021063156.1	100516991	TMEM45B	Significant	Down	2.15559	12.6964	-2.47654	0.00693535	0.371264	Significant	Down	2.15559	10.6213	-2.21213	0.017414	0.999991	Nonsignificant	Up	12.6964	10.6213	0.279111	0.670034	0.998203	transmembrane protein 45B	--	--	--	--	--
NM_214355.1	397639	EPHX1	Significant	Down	13.7118	121.646	-3.1194	9.47578e-12	1.44569e-08	Significant	Down	13.7118	79.9997	-2.55517	0.00411941	0.999991	Nonsignificant	Up	121.646	79.9997	0.584314	0.430659	0.998203	epoxide hydrolase 1	--	--	ssc:397639	K01253	ssc00980;ssc01002;ssc04976;ssc05204
NM_001167640.1	100312961	ASNS	Significant	Up	47.2743	13.1666	1.81955	0.00657759	0.360547	Nonsignificant	Up	47.2743	35.4005	0.411755	0.51551	0.999991	Significant	Down	13.1666	35.4005	-1.40141	0.0341501	0.879552	asparagine synthetase (glutamine-hydrolyzing)	GO:0006725,GO:0003674,GO:0090304,GO:0044238,GO:0016740,GO:0044281,GO:0051716,GO:0051704,GO:0009405,GO:0044237,GO:0008200,GO:0009058,GO:0016248,GO:0009404,GO:0019748,GO:0006974,GO:0033554,GO:0005488,GO:0004066,GO:0009987,GO:0008168,GO:0019752,GO:0017080,GO:1901576,GO:0008172,GO:0046483,GO:0015643,GO:0044710,GO:0044699,GO:0006529,GO:1901564,GO:1901360,GO:1901566,GO:0044249,GO:0005575,GO:0016053,GO:…	cellular aromatic compound metabolic process,molecular_function,nucleic acid metabolic process,primary metabolic process,transferase activity,small molecule metabolic process,cellular response to stimulus,multi-organism process,pathogenesis,cellular metabolic process,ion channel inhibitor activity,biosynthetic process,channel inhibitor activity,toxin metabolic process,secondary metabolic process,…	ssc:100312961	K01953	ssc00250;ssc01002
XM_021081842.1	397525	CFH	Nonsignificant	Up	6.57031	2.4428	1.51493	0.340911	NA	Significant	Up	6.57031	0	5.15918	0.00359763	0.999991	Nonsignificant	Up	2.4428	0	3.6584	0.353695	NA	complement factor H	--	--	ssc:397525	K04004	ssc04147;ssc04610;ssc05150
XM_003134465.4	100512873	LOC100512873	Significant	Up	39.6784	1.01753	5.27476	0.000460694	0.0533822	Nonsignificant	Up	39.6784	7.49873	2.42736	0.125121	0.999991	Nonsignificant	Down	1.01753	7.49873	-2.84525	0.157932	NA	antileukoproteinase	GO:0003674,GO:0004857,GO:0030234,GO:0005575,GO:0098772,GO:0030414,GO:0061134,GO:0005576	molecular_function,enzyme inhibitor activity,enzyme regulator activity,cellular_component,molecular function regulator,peptidase inhibitor activity,peptidase regulator activity,extracellular region	ssc:100512873	K23638	ssc01002
XM_005657308.3	100157989	FBXO21	Nonsignificant	Down	0.7731	8.3899	-4.59667	0.00626999	NA	Significant	Down	0.7731	6.11844	-4.11466	0.0272705	0.999991	Nonsignificant	Up	8.3899	6.11844	0.508027	0.63947	NA	F-box protein 21	GO:0097159,GO:0005488,GO:0005515,GO:0003674,GO:0003677,GO:0003676,GO:1901363	organic cyclic compound binding,binding,protein binding,molecular_function,DNA binding,nucleic acid binding,heterocyclic compound binding	ssc:100157989	K10301	ssc04121
XM_021099395.1	100154684	RDH11	Nonsignificant	Down	16.7359	19.5756	-0.175966	0.908192	0.999995	Significant	Up	16.7359	2.09207	2.86969	0.0322752	0.999991	Significant	Up	19.5756	2.09207	3.04839	0.0412844	0.943782	--	GO:0034641,GO:0050662,GO:0006807,GO:0044271,GO:1901362,GO:0008150,GO:0008152,GO:0016829,GO:0016491,GO:0004852,GO:0003824,GO:0016836,GO:0033013,GO:0071704,GO:0005488,GO:0018130,GO:0009058,GO:0044237,GO:0033014,GO:0016835,GO:0003674,GO:0019438,GO:0006725,GO:0044249,GO:1901566,GO:1901360,GO:1901564,GO:0046483,GO:1901576,GO:0048037,GO:0009987	cellular nitrogen compound metabolic process,obsolete coenzyme binding,nitrogen compound metabolic process,cellular nitrogen compound biosynthetic process,organic cyclic compound biosynthetic process,biological_process,metabolic process,lyase activity,oxidoreductase activity,uroporphyrinogen-III synthase activity,catalytic activity,hydro-lyase activity,tetrapyrrole metabolic process,organic subst…	ssc:100154684	K11152	ssc00830
NM_001186294.1	100153243	APOA2	Significant	Down	58.4471	221.012	-1.89867	0.00335839	0.213491	Nonsignificant	Up	58.4471	24.3055	1.2332	0.226559	0.999991	Significant	Up	221.012	24.3055	3.15328	2.33746e-05	0.00656493	apolipoprotein A2	--	--	ssc:100153243	K08758	ssc03320;ssc04147;ssc04979
XM_013998485.2	100511394	ENOPH1	Nonsignificant	Down	7.03146	13.2002	-0.86329	0.255028	0.999995	Significant	Down	7.03146	18.4741	-1.34538	0.0387836	0.999991	Nonsignificant	Down	13.2002	18.4741	-0.4676	0.444373	0.998203	enolase-phosphatase 1	--	--	ssc:100511394	K09880	ssc00270
XM_013997210.2	100152157	POLR3GL	Nonsignificant	Down	0	4.2644	-4.55842	0.181675	NA	Significant	Down	0	10.2424	-5.82287	0.00863785	0.999991	Nonsignificant	Down	4.2644	10.2424	-1.25247	0.530831	NA	--	GO:0031090,GO:0008152,GO:0044446,GO:2001141,GO:0032991,GO:0015075,GO:0061695,GO:0004175,GO:0006351,GO:0044424,GO:0060255,GO:0098796,GO:0016787,GO:0071704,GO:0006914,GO:0043227,GO:0055085,GO:0050789,GO:0005634,GO:0005622,GO:0004190,GO:0043229,GO:0006359,GO:0098588,GO:0008233,GO:0044248,GO:0044763,GO:0022857,GO:0046872,GO:0009059,GO:0003824,GO:0043226,GO:0006383,GO:0046914,GO:0005737,GO:0044422,GO:…	organelle membrane,metabolic process,obsolete intracellular organelle part,regulation of RNA biosynthetic process,protein-containing complex,ion transmembrane transporter activity,transferase complex, transferring phosphorus-containing groups,endopeptidase activity,transcription, DNA-templated,obsolete intracellular part,regulation of macromolecule metabolic process,membrane protein complex,hydro…	ssc:100152157	K03024	ssc03020;ssc03021;ssc04623
NM_213775.2	396661	CD3D	Nonsignificant	Up	11.656	10.637	0.126331	0.856231	0.999995	Significant	Down	11.656	28.76	-1.28939	0.0375039	0.999991	Significant	Down	10.637	28.76	-1.40732	0.0279653	0.800677	CD3d molecule	GO:0004888,GO:0050789,GO:0044763,GO:0004872,GO:0038023,GO:0050896,GO:0008150,GO:0023052,GO:0007166,GO:0060089,GO:0044699,GO:0050794,GO:0005575,GO:0009987,GO:0044700,GO:0004871,GO:0051716,GO:0007165,GO:0007154,GO:0016020,GO:0065007,GO:0003674	transmembrane signaling receptor activity,regulation of biological process,cellular process,signaling receptor activity,signaling receptor activity,response to stimulus,biological_process,signaling,cell surface receptor signaling pathway,molecular transducer activity,biological_process,regulation of cellular process,cellular_component,cellular process,signaling,obsolete signal transducer activity…	ssc:396661	K06450	ssc04090;ssc04640;ssc04658;ssc04659;ssc04660;ssc05142;ssc05162;ssc05166;ssc05169;ssc05170;ssc05235;ssc05340
NM_214389.2	397682	GSTA1	Significant	Down	71.317	191.753	-1.42452	2.11755e-05	0.00461525	Significant	Down	71.317	243.185	-1.80496	4.55149e-05	0.0579003	Nonsignificant	Down	191.753	243.185	-0.360599	0.399594	0.998203	glutathione S-transferase alpha 1	GO:0016020,GO:0005488,GO:0005515,GO:0003674,GO:0008236,GO:0005575,GO:0005618,GO:0044464,GO:0030312,GO:0071944,GO:0070011,GO:0005623,GO:0004175,GO:0004252,GO:0003824,GO:0008233,GO:0017171,GO:0016787	membrane,binding,protein binding,molecular_function,serine-type peptidase activity,cellular_component,cell wall,obsolete cell part,--,cell periphery,peptidase activity,obsolete cell,endopeptidase activity,serine-type endopeptidase activity,catalytic activity,peptidase activity,serine hydrolase activity,hydrolase activity	ssc:397682	K00799	ssc00480;ssc00980;ssc00982;ssc00983;ssc01524;ssc02000;ssc05200;ssc05204;ssc05225;ssc05418
XM_021083796.1	100515360	ILF3	Significant	Down	10.664	30.4425	-1.51716	0.0362439	0.999995	Nonsignificant	Down	10.664	19.5094	-0.897161	0.321498	0.999991	Nonsignificant	Up	30.4425	19.5094	0.632269	0.462868	0.998203	--	GO:0006351,GO:0060255,GO:0044424,GO:0008152,GO:2001141,GO:0022610,GO:0044707,GO:0043229,GO:0009059,GO:0071704,GO:0005576,GO:0043227,GO:0005622,GO:0005634,GO:0050789,GO:0010468,GO:0009889,GO:0034641,GO:0043226,GO:0044260,GO:0032501,GO:0036338,GO:0044271,GO:0080090,GO:0031326,GO:0006807,GO:0034654,GO:0006139,GO:0044403,GO:1901362,GO:0032774,GO:0005623,GO:0010467,GO:0043170,GO:0019219,GO:0006355,GO:…	transcription, DNA-templated,regulation of macromolecule metabolic process,obsolete intracellular part,metabolic process,regulation of RNA biosynthetic process,biological adhesion,multicellular organismal process,intracellular organelle,macromolecule biosynthetic process,organic substance metabolic process,extracellular region,membrane-bounded organelle,intracellular anatomical structure,nucleus,…	ssc:100515360	K13090	ssc03041
XM_013984126.2	100517009	LIMS2	Nonsignificant	Up	4.40031	3.67605	0.352483	0.791964	NA	Significant	Up	4.40031	0.0569323	4.65035	0.0187325	0.999991	Nonsignificant	Up	3.67605	0.0569323	4.31049	0.120059	NA	LIM zinc finger domain containing 2	GO:0043169,GO:0003674,GO:0005515,GO:0005488,GO:0015631,GO:0008270,GO:0008092,GO:0043167,GO:0046914,GO:0046872	cation binding,molecular_function,protein binding,binding,tubulin binding,zinc ion binding,cytoskeletal protein binding,ion binding,transition metal ion binding,metal ion binding	ssc:100517009	K23354	ssc04990
XM_003130321.6	100519266	CACYBP	Nonsignificant	Down	25.5681	25.2729	-0.00286345	0.995884	0.999995	Significant	Down	25.5681	51.8544	-1.05324	0.0364913	0.999991	Significant	Down	25.2729	51.8544	-1.04021	0.0322293	0.861852	calcyclin binding protein	--	--	ssc:100519266	K04507	ssc04310
XM_003123516.4	100521950	FKBP8	Significant	Up	20.5847	3.50174	2.49133	0.0124403	0.537366	Nonsignificant	Up	20.5847	17.6643	0.168488	0.863734	0.999991	Significant	Down	3.50174	17.6643	-2.29181	0.0181234	0.663923	FK506 binding protein 8	GO:0071704,GO:0008152,GO:0044267,GO:0019538,GO:0008150,GO:0043170,GO:0044260,GO:0009987,GO:0006457,GO:0044238,GO:0003674,GO:0044237,GO:0005515,GO:0005488	organic substance metabolic process,metabolic process,cellular protein metabolic process,protein metabolic process,biological_process,macromolecule metabolic process,cellular macromolecule metabolic process,cellular process,protein folding,primary metabolic process,molecular_function,cellular metabolic process,protein binding,binding	ssc:100521950	K09574	ssc01009;ssc03110
XM_003131635.5	100512860	DYNLL2	Nonsignificant	Down	8.64657	22.5207	-1.38068	0.20833	0.999995	Nonsignificant	Up	8.64657	3.80439	1.23104	0.23031	0.999991	Significant	Up	22.5207	3.80439	2.62198	0.0188872	0.682438	dynein light chain LC8-type 2	GO:0022803,GO:0005576,GO:0005622,GO:0015630,GO:0005875,GO:0043228,GO:0044763,GO:0022857,GO:0043229,GO:0044446,GO:0015075,GO:0032991,GO:0044424,GO:0005623,GO:0005216,GO:0008150,GO:0044422,GO:0043226,GO:0044464,GO:0005215,GO:0009987,GO:0015267,GO:0043234,GO:0022892,GO:0022838,GO:0044699,GO:0005856,GO:0043232,GO:0005575,GO:0044430,GO:0003674,GO:0022891,GO:0009405,GO:0051704,GO:0007017	passive transmembrane transporter activity,extracellular region,intracellular anatomical structure,microtubule cytoskeleton,microtubule associated complex,non-membrane-bounded organelle,cellular process,transmembrane transporter activity,intracellular organelle,obsolete intracellular organelle part,ion transmembrane transporter activity,protein-containing complex,obsolete intracellular part,obsol…	ssc:100512860	K10418	ssc04812;ssc04962;ssc05132
NM_001244467.1	100157072	ALDH5A1	Significant	Down	16.1818	36.4948	-1.18069	0.0174163	0.656085	Nonsignificant	Down	16.1818	31.4187	-1.01706	0.0701235	0.999991	Nonsignificant	Up	36.4948	31.4187	0.183356	0.715887	0.998203	aldehyde dehydrogenase 5 family member A1	GO:0003824,GO:0044699,GO:0008152,GO:0044710,GO:0016491,GO:0008150,GO:0003674,GO:0055114	catalytic activity,biological_process,metabolic process,metabolic process,oxidoreductase activity,biological_process,molecular_function,obsolete oxidation-reduction process	ssc:100157072	K00139	ssc00250;ssc00650
XM_021079066.1	100515636	OGDH	Nonsignificant	Up	3.97469	0	4.40235	0.209152	NA	Significant	Down	3.97469	34.0569	-3.1321	0.0136308	0.999991	Significant	Down	0	34.0569	-7.52648	7.26494e-08	6.12123e-05	oxoglutarate dehydrogenase	GO:0016903,GO:0016624,GO:0003674,GO:0016491,GO:0008152,GO:0003824,GO:0008150	oxidoreductase activity, acting on the aldehyde or oxo group of donors,oxidoreductase activity, acting on the aldehyde or oxo group of donors, disulfide as acceptor,molecular_function,oxidoreductase activity,metabolic process,catalytic activity,biological_process	ssc:100515636	K00164	ssc00020
NM_214100.3	397186	SLC31A1	Significant	Down	88.4326	190.846	-1.10177	0.00722889	0.382505	Nonsignificant	Down	88.4326	93.6253	-0.112821	0.824234	0.999991	Significant	Up	190.846	93.6253	1.01062	0.00383723	0.290154	solute carrier family 31 member 1	GO:0022892,GO:0043234,GO:0030001,GO:0005375,GO:0044765,GO:0005215,GO:0009987,GO:0051234,GO:0051179,GO:0044464,GO:1902578,GO:0046873,GO:0009579,GO:0006811,GO:0005575,GO:0016021,GO:0044699,GO:0003674,GO:0022891,GO:0098660,GO:0044425,GO:0031224,GO:0006810,GO:0006812,GO:0098655,GO:0070069,GO:0035434,GO:0022890,GO:0016020,GO:0022857,GO:0044763,GO:0006825,GO:0055085,GO:0005622,GO:0034220,GO:0009055,GO:…	transmembrane transporter activity,protein-containing complex,metal ion transport,copper ion transmembrane transporter activity,transport,transporter activity,cellular process,establishment of localization,localization,obsolete cell part,localization,metal ion transmembrane transporter activity,thylakoid,ion transport,cellular_component,integral component of membrane,biological_process,molecular_…	ssc:397186	K14686	ssc01524;ssc02000;ssc04978
NM_001243901.1	100511838	C14H10orf99	Significant	Up	12.9877	0.924196	3.26775	0.00772753	0.395183	Significant	Up	12.9877	1.85637	2.67433	0.0220888	0.999991	Nonsignificant	Down	0.924196	1.85637	-0.576999	0.733071	NA	chromosome 14 C10orf99 homolog	--	--	--	--	--
NM_001123113.1	100144486	FOS	Significant	Up	45.8684	20.722	1.12783	0.0446449	0.999995	Nonsignificant	Up	45.8684	32.9286	0.441205	0.354069	0.999991	Nonsignificant	Down	20.722	32.9286	-0.667726	0.301956	0.998203	--	GO:0032774,GO:0005623,GO:0019219,GO:0010467,GO:0043170,GO:0006355,GO:0008150,GO:0034654,GO:0097159,GO:0006139,GO:1901362,GO:0043226,GO:0044260,GO:0031326,GO:0080090,GO:0044271,GO:0006807,GO:0010468,GO:0003700,GO:0009889,GO:0034641,GO:0071704,GO:0006914,GO:0043227,GO:0050789,GO:0005634,GO:0005622,GO:0043229,GO:0044248,GO:0009059,GO:0008152,GO:2001141,GO:0001071,GO:0006351,GO:0044424,GO:0043565,GO:…	RNA biosynthetic process,obsolete cell,regulation of nucleobase-containing compound metabolic process,gene expression,macromolecule metabolic process,regulation of transcription, DNA-templated,biological_process,nucleobase-containing compound biosynthetic process,organic cyclic compound binding,nucleobase-containing compound metabolic process,organic cyclic compound biosynthetic process,organelle…	ssc:100144486	K04379	ssc01522;ssc03000;ssc04010;ssc04024;ssc04131;ssc04210;ssc04380;ssc04620;ssc04657;ssc04658;ssc04659;ssc04660;ssc04662;ssc04668;ssc04713;ssc04725;ssc04728;ssc04915;ssc04917;ssc04921;ssc04926;ssc04928;ssc04932;ssc04935;ssc05031;ssc05132;ssc05133;ssc05135;ssc05140;ssc05142;ssc05161;ssc05162;ssc05166;ssc05167;ssc05170;ssc05171;ssc05200;ssc05210;ssc05224;ssc05231;ssc05235;ssc05323;ssc05418
XM_003125654.4	100157692	UFC1	Significant	Up	36.5018	16.3248	1.16365	0.0166347	0.647976	Nonsignificant	Up	36.5018	21.4802	0.75774	0.0947593	0.999991	Nonsignificant	Down	16.3248	21.4802	-0.391931	0.457589	0.998203	ubiquitin-fold modifier conjugating enzyme 1	GO:0003674,GO:0005488,GO:0005515	molecular_function,binding,protein binding	ssc:100157692	K12165	ssc04121
XM_003125032.4	100521367	SPR	Significant	Down	12.9247	31.0156	-1.25511	0.0126374	0.53806	Nonsignificant	Down	12.9247	20.0785	-0.657356	0.278284	0.999991	Nonsignificant	Up	31.0156	20.0785	0.617984	0.23961	0.998203	sepiapterin reductase (7	GO:0008152,GO:0016491,GO:0090407,GO:0008654,GO:0044763,GO:0003824,GO:0008715,GO:0016787,GO:0071704,GO:0044711,GO:0016817,GO:0008150,GO:0008610,GO:0005575,GO:0044249,GO:0044699,GO:0044710,GO:0016818,GO:1901576,GO:0006796,GO:0006629,GO:0044255,GO:0006644,GO:0009987,GO:0016020,GO:0009058,GO:0044237,GO:0044238,GO:0006793,GO:0003674,GO:0019637,GO:0016462	metabolic process,oxidoreductase activity,organophosphate biosynthetic process,phospholipid biosynthetic process,cellular process,catalytic activity,CDP-diacylglycerol diphosphatase activity,hydrolase activity,organic substance metabolic process,biosynthetic process,hydrolase activity, acting on acid anhydrides,biological_process,lipid biosynthetic process,cellular_component,cellular biosynthetic…	ssc:100521367	K00072	ssc00790;ssc04147
NM_001078688.1	780439	SOD3	Nonsignificant	Down	16.6219	33.0937	-0.985119	0.174434	0.999995	Nonsignificant	Up	16.6219	15.4134	0.101933	0.901505	0.999991	Significant	Up	33.0937	15.4134	1.10737	0.0388759	0.91713	superoxide dismutase 3	GO:0005488,GO:0044237,GO:0003674,GO:0043169,GO:0044699,GO:0044710,GO:0009987,GO:0055114,GO:0072593,GO:0043167,GO:0006801,GO:0008150,GO:0008152,GO:0046872	binding,cellular metabolic process,molecular_function,cation binding,biological_process,metabolic process,cellular process,obsolete oxidation-reduction process,reactive oxygen species metabolic process,ion binding,superoxide metabolic process,biological_process,metabolic process,metal ion binding	ssc:780439	K16627	ssc00536
XM_003129741.3	100522387	CTSC	Significant	Down	33.1703	90.5746	-1.4608	3.77419e-05	0.00735084	Nonsignificant	Down	33.1703	46.8549	-0.528606	0.198395	0.999991	Nonsignificant	Up	90.5746	46.8549	0.944948	0.00973137	0.515368	cathepsin C	--	--	ssc:100522387	K01275	ssc01002;ssc03110;ssc04142;ssc04147;ssc04210
XM_005670819.3	100152846	TCN2	Significant	Up	27.5851	1.4086	4.39656	0.00566061	0.321846	Nonsignificant	Up	27.5851	4.09324	2.75155	0.0544084	0.999991	Nonsignificant	Down	1.4086	4.09324	-1.61645	0.473525	NA	transcobalamin 2	GO:0022836,GO:0071705,GO:0005244,GO:0019842,GO:0022890,GO:0016020,GO:0005488,GO:0031224,GO:0006810,GO:0044425,GO:0003674,GO:0022891,GO:0022832,GO:0051180,GO:0016021,GO:0044699,GO:0015889,GO:0046906,GO:0005575,GO:0005215,GO:0044765,GO:0051234,GO:0051179,GO:0046873,GO:0036094,GO:1902578,GO:0022892,GO:0022838,GO:0015267,GO:1901363,GO:0031419,GO:0071702,GO:0008324,GO:0005261,GO:0015085,GO:0005216,GO:…	gated channel activity,nitrogen compound transport,voltage-gated ion channel activity,vitamin binding,inorganic cation transmembrane transporter activity,membrane,binding,intrinsic component of membrane,transport,obsolete membrane part,molecular_function,transmembrane transporter activity,voltage-gated channel activity,vitamin transport,integral component of membrane,biological_process,cobalamin …	ssc:100152846	K14619	ssc04977
XM_021063973.1	100134962	PHYH	Significant	Down	18.4381	91.0087	-2.30567	9.36876e-05	0.0140593	Nonsignificant	Down	18.4381	38.8786	-1.09442	0.0921655	0.999991	Significant	Up	91.0087	38.8786	1.22995	0.00158196	0.178551	phytanoyl-CoA 2-hydroxylase	--	--	ssc:100134962	K00477	ssc04146
XM_021082743.1	100739163	LOC100739163	Significant	Up	14.2997	0.665993	4.45321	0.026136	0.854461	Nonsignificant	Up	14.2997	2.13055	2.84586	0.133709	0.999991	Nonsignificant	Down	0.665993	2.13055	-1.58984	0.487995	NA	glutathione S-transferase P-like	GO:0003674,GO:0005515,GO:0005488	molecular_function,protein binding,binding	ssc:100739163	K23790	ssc00480;ssc00980;ssc00982;ssc00983;ssc01524;ssc02000;ssc05200;ssc05204;ssc05215;ssc05225;ssc05418
XM_021101349.1	100620316	EXOC1	Nonsignificant	Down	0.495577	2.06104	-2.48118	0.459218	NA	Significant	Down	0.495577	5.75982	-3.98119	0.0342961	0.999991	Nonsignificant	Down	2.06104	5.75982	-1.49294	0.409981	NA	--	GO:0065007,GO:0043169,GO:0006810,GO:0006725,GO:0003676,GO:2000112,GO:0034645,GO:0003677,GO:0019438,GO:0003674,GO:0044238,GO:0090304,GO:1903506,GO:0033365,GO:0051170,GO:0044237,GO:0009058,GO:0016070,GO:0018130,GO:0005488,GO:0006913,GO:1902593,GO:0016020,GO:1902580,GO:0044765,GO:0009987,GO:0043231,GO:0044464,GO:0051234,GO:0051179,GO:1902578,GO:0097659,GO:0044744,GO:0051252,GO:0006886,GO:1901576,GO:…	biological regulation,cation binding,transport,cellular aromatic compound metabolic process,nucleic acid binding,regulation of cellular macromolecule biosynthetic process,cellular macromolecule biosynthetic process,DNA binding,aromatic compound biosynthetic process,molecular_function,primary metabolic process,nucleic acid metabolic process,regulation of nucleic acid-templated transcription,protei…	ssc:100620316	K19983	ssc04131
NM_001278755.1	396869	GNLY	Nonsignificant	Up	20.7366	8.48336	1.29342	0.110907	0.999995	Significant	Down	20.7366	53.1164	-1.39195	0.0489908	0.999991	Significant	Down	8.48336	53.1164	-2.6746	7.40403e-05	0.0174676	granulysin	GO:0071704,GO:0008152,GO:0008150,GO:0006629,GO:0044710,GO:0044699,GO:0044238	organic substance metabolic process,metabolic process,biological_process,lipid metabolic process,metabolic process,biological_process,primary metabolic process	--	--	--
NM_001129946.1	396613	CCL5	Nonsignificant	Up	19.5035	13.308	0.556723	0.381643	0.999995	Significant	Down	19.5035	49.3325	-1.33623	0.0362845	0.999991	Significant	Down	13.308	49.3325	-1.88563	0.00191637	0.201835	C-C motif chemokine ligand 5	GO:0002376,GO:0005575,GO:0005102,GO:0008009,GO:0042379,GO:0005488,GO:0005515,GO:0006955,GO:0003674,GO:0005125,GO:0001664,GO:0005576,GO:0050896,GO:0008150,GO:0005126	immune system process,cellular_component,signaling receptor binding,chemokine activity,chemokine receptor binding,binding,protein binding,immune response,molecular_function,cytokine activity,G protein-coupled receptor binding,extracellular region,response to stimulus,biological_process,cytokine receptor binding	ssc:396613	K12499	ssc00536;ssc04052;ssc04060;ssc04061;ssc04062;ssc04620;ssc04621;ssc04623;ssc04668;ssc05020;ssc05142;ssc05163;ssc05164;ssc05168;ssc05323
NM_001134824.1	100126281	CYP3A46	Significant	Down	22.2373	59.886	-1.43709	0.00162167	0.126878	Nonsignificant	Down	22.2373	42.0051	-0.94389	0.133746	0.999991	Nonsignificant	Up	59.886	42.0051	0.515157	0.321051	0.998203	cytochrome P450 3A46	GO:0044699,GO:0016021,GO:0044710,GO:0005575,GO:1902589,GO:0046906,GO:0072663,GO:0051234,GO:0051179,GO:0044464,GO:1902578,GO:0044765,GO:0043231,GO:0009987,GO:0006886,GO:1901363,GO:0072594,GO:0071806,GO:0033365,GO:0071840,GO:0005488,GO:0016020,GO:1902580,GO:0022615,GO:0022406,GO:0043169,GO:0006810,GO:0031224,GO:0020037,GO:0003674,GO:0016043,GO:0044425,GO:0008152,GO:0043574,GO:0072662,GO:0015031,GO:…	biological_process,integral component of membrane,metabolic process,cellular_component,organelle organization,tetrapyrrole binding,establishment of protein localization to peroxisome,establishment of localization,localization,obsolete cell part,localization,transport,intracellular membrane-bounded organelle,cellular process,intracellular protein transport,heterocyclic compound binding,establishme…	ssc:100126281	K07424	ssc00140;ssc00199;ssc00591;ssc00830;ssc05204
XM_021078036.1	100154945	RRBP1	Nonsignificant	Down	1.18153	7.56225	-2.87472	0.0834414	NA	Significant	Down	1.18153	23.0719	-4.54753	1.06502e-05	0.0230322	Nonsignificant	Down	7.56225	23.0719	-1.6561	0.126607	0.998203	ribosome binding protein 1	GO:0044432,GO:0016020,GO:0042175,GO:0031300,GO:0006810,GO:0031224,GO:0005783,GO:0031301,GO:0044425,GO:0016021,GO:0005575,GO:0051234,GO:0051179,GO:0044464,GO:0043231,GO:0005789,GO:0043226,GO:0033036,GO:0005737,GO:0044422,GO:0030176,GO:0044444,GO:0012505,GO:0071702,GO:0005623,GO:0045184,GO:0031227,GO:0008150,GO:0031090,GO:0044446,GO:0015031,GO:0044424,GO:0008104,GO:0043227,GO:0005622,GO:0043229,GO:…	obsolete endoplasmic reticulum part,membrane,nuclear outer membrane-endoplasmic reticulum membrane network,intrinsic component of organelle membrane,transport,intrinsic component of membrane,endoplasmic reticulum,integral component of organelle membrane,obsolete membrane part,integral component of membrane,cellular_component,establishment of localization,localization,obsolete cell part,intracellu…	ssc:100154945	K14000	ssc04141
XM_021089132.1	100156931	ROS1	Nonsignificant	Down	0.347433	0.573793	-1.4812	0.584797	NA	Significant	Down	0.347433	7.67981	-4.45322	0.0353712	0.999991	Nonsignificant	Down	0.573793	7.67981	-2.95237	0.0751997	NA	ROS proto-oncogene 1	GO:0035639,GO:0016772,GO:0044267,GO:0097367,GO:0030554,GO:0008152,GO:0001882,GO:0000166,GO:0003824,GO:0036211,GO:0071704,GO:0005524,GO:1901265,GO:0016773,GO:0043167,GO:0044260,GO:0004672,GO:0032553,GO:0097159,GO:0008150,GO:0032555,GO:0019538,GO:0032550,GO:0016301,GO:0043170,GO:0016310,GO:0032559,GO:0006796,GO:1901363,GO:0009987,GO:0036094,GO:0017076,GO:0006464,GO:0005488,GO:0005515,GO:0043412,GO:…	purine ribonucleoside triphosphate binding,transferase activity, transferring phosphorus-containing groups,cellular protein metabolic process,carbohydrate derivative binding,adenyl nucleotide binding,metabolic process,nucleoside binding,nucleotide binding,catalytic activity,protein modification process,organic substance metabolic process,ATP binding,nucleoside phosphate binding,phosphotransferase…	ssc:100156931	K05088	ssc01001
NM_001243710.1	100158201	PPP1R14D	Nonsignificant	Up	29.0488	15.2494	0.932378	0.081844	0.999995	Nonsignificant	Down	29.0488	35.3475	-0.29494	0.534241	0.999991	Significant	Down	15.2494	35.3475	-1.21272	0.0146785	0.613998	protein phosphatase 1 regulatory inhibitor subunit 14D	GO:0005737,GO:0019220,GO:0005623,GO:0008150,GO:0044424,GO:0008152,GO:0005622,GO:0050789,GO:0016020,GO:0044237,GO:0042325,GO:0044425,GO:0006793,GO:0065007,GO:0031224,GO:0005575,GO:0019222,GO:0016310,GO:0050794,GO:0031323,GO:0016021,GO:0006796,GO:0044464,GO:0051174,GO:0009987	cytoplasm,regulation of phosphate metabolic process,obsolete cell,biological_process,obsolete intracellular part,metabolic process,intracellular anatomical structure,regulation of biological process,membrane,cellular metabolic process,regulation of phosphorylation,obsolete membrane part,phosphorus metabolic process,biological regulation,intrinsic component of membrane,cellular_component,regulatio…	ssc:100158201	K17557	ssc01009
NM_001287408.1	100621117	GIP	Significant	Down	20.8052	79.0047	-1.93497	8.04658e-07	0.000253994	Nonsignificant	Down	20.8052	38.2775	-0.913383	0.0404829	0.999991	Significant	Up	79.0047	38.2775	1.03701	0.00286791	0.249317	gastric inhibitory polypeptide	GO:0005576,GO:0005179,GO:0005575,GO:0005102,GO:0005515,GO:0005488,GO:0003674	extracellular region,hormone activity,cellular_component,signaling receptor binding,protein binding,binding,molecular_function	ssc:100621117	K05258	ssc04024;ssc04080;ssc04911
XM_021088748.1	497063	PSMA5	Nonsignificant	Up	20.3108	13.9471	0.521654	0.505812	0.999995	Nonsignificant	Down	20.3108	33.4885	-0.758195	0.260827	0.999991	Significant	Down	13.9471	33.4885	-1.26654	0.0394403	0.923092	proteasome subunit alpha 5	GO:0005575,GO:0051603,GO:0030163,GO:0043234,GO:1901575,GO:0044464,GO:0009987,GO:0044237,GO:0044238,GO:0003674,GO:0009056,GO:0044265,GO:0070003,GO:0044424,GO:0005839,GO:0044267,GO:0004175,GO:0008152,GO:0044257,GO:0032991,GO:0009057,GO:0003824,GO:0044248,GO:0008233,GO:0071704,GO:0016787,GO:0005622,GO:0000502,GO:0004298,GO:0044260,GO:0070011,GO:0006508,GO:0043170,GO:0005623,GO:0008150,GO:0019538	cellular_component,proteolysis involved in cellular protein catabolic process,protein catabolic process,protein-containing complex,organic substance catabolic process,obsolete cell part,cellular process,cellular metabolic process,primary metabolic process,molecular_function,catabolic process,cellular macromolecule catabolic process,threonine-type peptidase activity,obsolete intracellular part,pro…	ssc:497063	K02729	ssc01002;ssc03050;ssc03051;ssc05010;ssc05012;ssc05014;ssc05016;ssc05017;ssc05020;ssc05022
NM_213857.1	396862	TIMP1	Significant	Up	26.941	11.9026	1.17211	0.0335121	0.999995	Nonsignificant	Up	26.941	17.1963	0.659949	0.23944	0.999991	Nonsignificant	Down	11.9026	17.1963	-0.501727	0.459248	0.998203	TIMP metallopeptidase inhibitor 1	GO:0004866,GO:0048551,GO:0008191,GO:0098772,GO:0061135,GO:0030414,GO:0061134,GO:0004857,GO:0010576,GO:0030234,GO:0003674	endopeptidase inhibitor activity,enzyme inhibitor activity,metalloendopeptidase inhibitor activity,molecular function regulator,endopeptidase regulator activity,peptidase inhibitor activity,peptidase regulator activity,enzyme inhibitor activity,enzyme regulator activity,enzyme regulator activity,molecular_function	ssc:396862	K16451	ssc01002;ssc04066
XM_021099683.1	100156323	PAPOLA	Significant	Up	14.2467	1.31983	3.3892	0.0440685	0.999995	Significant	Up	14.2467	1.00949	3.79652	0.0312658	0.999991	Nonsignificant	Up	1.31983	1.00949	0.424005	0.854613	NA	poly(A) polymerase alpha	GO:0016772,GO:0004652,GO:0008152,GO:0003824,GO:0071704,GO:0034641,GO:0006807,GO:0044260,GO:0006139,GO:0097159,GO:0008150,GO:0043170,GO:1901360,GO:0046483,GO:1901363,GO:0009987,GO:0016779,GO:0003723,GO:0043631,GO:0005488,GO:0016070,GO:0044237,GO:0090304,GO:0044238,GO:0003674,GO:0003676,GO:0016740,GO:0070566,GO:0006725	transferase activity, transferring phosphorus-containing groups,polynucleotide adenylyltransferase activity,metabolic process,catalytic activity,organic substance metabolic process,cellular nitrogen compound metabolic process,nitrogen compound metabolic process,cellular macromolecule metabolic process,nucleobase-containing compound metabolic process,organic cyclic compound binding,biological_proc…	ssc:100156323	K14376	ssc03015;ssc03019
XM_001927795.7	407060	HSPA5	Nonsignificant	Up	205.364	156.285	0.390965	0.171184	0.999995	Significant	Down	205.364	437.311	-1.10494	0.00216632	0.918604	Significant	Down	156.285	437.311	-1.48585	9.89991e-06	0.00307314	heat shock protein family A (Hsp70) member 5	GO:0044710,GO:0046483,GO:0044699,GO:0006753,GO:1901564,GO:1901360,GO:0016310,GO:0005975,GO:0006119,GO:0009987,GO:0006796,GO:0042773,GO:0071840,GO:0050136,GO:0046128,GO:0009199,GO:0044237,GO:0008137,GO:0048856,GO:0044767,GO:0009653,GO:0003954,GO:0016655,GO:0009119,GO:0019637,GO:0046034,GO:0019693,GO:0045333,GO:0006725,GO:0003674,GO:0006793,GO:0016043,GO:0044238,GO:0009167,GO:0009126,GO:0006091,GO:…	metabolic process,heterocycle metabolic process,biological_process,nucleoside phosphate metabolic process,organonitrogen compound metabolic process,organic cyclic compound metabolic process,phosphorylation,carbohydrate metabolic process,oxidative phosphorylation,cellular process,phosphate-containing compound metabolic process,ATP synthesis coupled electron transport,cellular component organizatio…	ssc:407060	K09490	ssc03060;ssc03110;ssc04131;ssc04141;ssc04147;ssc04612;ssc04918;ssc05012;ssc05014;ssc05020;ssc05022
NM_001097521.2	100048965	PGRMC2	Significant	Down	31.5766	65.1488	-1.03275	0.012373	0.537366	Nonsignificant	Down	31.5766	43.798	-0.508081	0.393337	0.999991	Nonsignificant	Up	65.1488	43.798	0.544453	0.280799	0.998203	progesterone receptor membrane component 2	--	--	ssc:100048965	K17278	ssc04147
XM_013977556.2	100037293	SLA-1	Nonsignificant	Up	50.4512	5.10683	3.3357	0.113403	0.999995	Significant	Up	50.4512	0	8.08441	3.8742e-08	0.000418917	Nonsignificant	Up	5.10683	0	4.75796	0.154915	NA	MHC class I antigen 1	GO:0044217,GO:0044216,GO:0044215,GO:0043656,GO:0050896,GO:0033646,GO:0008150,GO:0018995,GO:0043657,GO:0005575,GO:0002376,GO:0030430,GO:0005515,GO:0005488,GO:0033643,GO:0019882,GO:0003674,GO:0006955	other organism part,other organism cell,obsolete other organism,host intracellular region,response to stimulus,host intracellular part,biological_process,host cellular component,host cell,cellular_component,immune system process,host cell cytoplasm,protein binding,binding,host cell part,antigen processing and presentation,molecular_function,immune response	ssc:100037293	K06751	ssc00537;ssc04144;ssc04145;ssc04147;ssc04218;ssc04514;ssc04612;ssc04650;ssc04940;ssc05163;ssc05165;ssc05166;ssc05167;ssc05168;ssc05169;ssc05170;ssc05203;ssc05320;ssc05330;ssc05332;ssc05416
XM_013992869.2	102160380	LOC102160380	Significant	Up	105.647	5.31703	4.29591	7.8827e-09	5.55064e-06	Significant	Up	105.647	10.0237	3.3669	2.36187e-08	0.000418917	Nonsignificant	Down	5.31703	10.0237	-0.914881	0.370786	NA	uncharacterized LOC102160380	GO:0006355,GO:0008150,GO:0032774,GO:0010467,GO:0043170,GO:0019219,GO:1901362,GO:0034654,GO:0006139,GO:0080090,GO:0031326,GO:0044271,GO:0051213,GO:0006807,GO:0044260,GO:0055114,GO:0045735,GO:0009889,GO:0034641,GO:0010468,GO:0050789,GO:0071704,GO:0003824,GO:0009059,GO:2001141,GO:0016491,GO:0008152,GO:0016701,GO:0006351,GO:0016702,GO:0060255,GO:0016772,GO:0065007,GO:0031224,GO:0006725,GO:2000112,GO:…	regulation of transcription, DNA-templated,biological_process,RNA biosynthetic process,gene expression,macromolecule metabolic process,regulation of nucleobase-containing compound metabolic process,organic cyclic compound biosynthetic process,nucleobase-containing compound biosynthetic process,nucleobase-containing compound metabolic process,regulation of primary metabolic process,regulation of c…	--	--	--
NM_001244346.1	100152894	DNAJB11	Nonsignificant	Up	47.481	27.2706	0.806365	0.0522939	0.999995	Nonsignificant	Down	47.481	73.6772	-0.652287	0.111266	0.999991	Significant	Down	27.2706	73.6772	-1.44822	0.000745931	0.112808	DnaJ heat shock protein family (Hsp40) member B11	GO:0008150,GO:0005623,GO:0030855,GO:0032502,GO:0007281,GO:0032501,GO:0030703,GO:0030312,GO:0071944,GO:0007292,GO:0048869,GO:0002065,GO:0005576,GO:0044763,GO:0007276,GO:0005198,GO:0019953,GO:0003006,GO:0022412,GO:0044702,GO:0044703,GO:0030707,GO:0048609,GO:0000003,GO:0003674,GO:0051704,GO:0022414,GO:0007304,GO:0044767,GO:0048856,GO:0009653,GO:0042600,GO:0060429,GO:0009987,GO:0048646,GO:0044464,GO:…	biological_process,obsolete cell,epithelial cell differentiation,developmental process,germ cell development,multicellular organismal process,eggshell formation,--,cell periphery,female gamete generation,cellular developmental process,columnar/cuboidal epithelial cell differentiation,extracellular region,cellular process,gamete generation,structural molecule activity,sexual reproduction,developme…	ssc:100152894	K09517	ssc03110;ssc04141
XM_001925080.6	100155201	PPA1	Nonsignificant	Up	79.1643	49.3898	0.677322	0.0601853	0.999995	Nonsignificant	Down	79.1643	108.773	-0.473696	0.21124	0.999991	Significant	Down	49.3898	108.773	-1.14071	0.00291673	0.249317	pyrophosphatase (inorganic) 1	GO:0043167,GO:0005737,GO:0005623,GO:0008150,GO:0016817,GO:0008152,GO:0044424,GO:0016787,GO:0005622,GO:0046872,GO:0003824,GO:0044237,GO:0005488,GO:0004427,GO:0043169,GO:0016462,GO:0000287,GO:0003674,GO:0006793,GO:0005575,GO:0044464,GO:0009987,GO:0016818,GO:0006796	ion binding,cytoplasm,obsolete cell,biological_process,hydrolase activity, acting on acid anhydrides,metabolic process,obsolete intracellular part,hydrolase activity,intracellular anatomical structure,metal ion binding,catalytic activity,cellular metabolic process,binding,inorganic diphosphatase activity,cation binding,pyrophosphatase activity,magnesium ion binding,molecular_function,phosphorus m…	ssc:100155201	K01507	ssc00190
XM_021087637.1	100525394	CRIM1	Nonsignificant	Down	5.97909	6.78199	-0.130213	0.936223	0.999995	Significant	Up	5.97909	0	5.02754	0.0433143	0.999991	Nonsignificant	Up	6.78199	0	5.17102	0.0308096	NA	--	GO:0005576,GO:0050789,GO:0004866,GO:0044763,GO:0019838,GO:0061134,GO:0030414,GO:0061135,GO:0008150,GO:0098772,GO:0044699,GO:0051128,GO:0005575,GO:0040008,GO:0050794,GO:0004867,GO:0009987,GO:0030234,GO:0001558,GO:0004857,GO:0005515,GO:0071840,GO:0016049,GO:0005488,GO:0005520,GO:0065007,GO:0040007,GO:0003674,GO:0016043	extracellular region,regulation of biological process,endopeptidase inhibitor activity,cellular process,growth factor binding,peptidase regulator activity,peptidase inhibitor activity,endopeptidase regulator activity,biological_process,molecular function regulator,biological_process,regulation of cellular component organization,cellular_component,regulation of growth,regulation of cellular proces…	ssc:100525394	K24518	ssc04990
NM_001315658.1	100155467	IFIT2	Nonsignificant	Up	46.7172	20.0133	1.21717	0.0593941	0.999995	Nonsignificant	Down	46.7172	55.8624	-0.260287	0.705678	0.999991	Significant	Down	20.0133	55.8624	-1.47615	0.0326325	0.864413	interferon induced protein with tetratricopeptide repeats 2	GO:0000228,GO:0044422,GO:0044428,GO:0043226,GO:0043233,GO:0051276,GO:0043933,GO:0006325,GO:0042802,GO:0008150,GO:0005623,GO:0016568,GO:0044424,GO:0031981,GO:0044446,GO:0043228,GO:0043229,GO:0006996,GO:0005634,GO:0005622,GO:0043227,GO:0031974,GO:0005488,GO:0071840,GO:0005515,GO:0016043,GO:0003674,GO:0070013,GO:0043232,GO:0005575,GO:0009987,GO:0043231,GO:0005694,GO:0044464,GO:0006338	nuclear chromosome,obsolete organelle part,obsolete nuclear part,organelle,organelle lumen,chromosome organization,protein-containing complex subunit organization,chromatin organization,identical protein binding,biological_process,obsolete cell,chromatin organization,obsolete intracellular part,nuclear lumen,obsolete intracellular organelle part,non-membrane-bounded organelle,intracellular organe…	--	--	--
NM_213828.1	396781	LOC396781	Nonsignificant	Up	4.5962	1.52611	1.34538	0.444214	NA	Nonsignificant	Down	4.5962	30.7229	-2.90597	0.0775944	0.999991	Significant	Down	1.52611	30.7229	-4.22196	0.0036975	0.290154	--	--	--	ssc:396781	K06856	ssc04020;ssc04064;ssc04072;ssc04131;ssc04145;ssc04151;ssc04613;ssc04640;ssc04650;ssc04662;ssc04664;ssc04666;ssc04672;ssc05135;ssc05140;ssc05143;ssc05146;ssc05150;ssc05152;ssc05169;ssc05171;ssc05202;ssc05310;ssc05320;ssc05322;ssc05323;ssc05330;ssc05340;ssc05414;ssc05416
XM_021090061.1	106510200	LOC106510200	Significant	Down	12.8154	34.6818	-1.45156	0.0040495	0.243876	Significant	Down	12.8154	34.3467	-1.47068	0.0103583	0.999991	Nonsignificant	Up	34.6818	34.3467	0.000394376	0.999358	0.999358	glutathione S-transferase Mu 1	GO:0003674,GO:0005515,GO:0005488	molecular_function,protein binding,binding	ssc:106510200	K00799	ssc00480;ssc00980;ssc00982;ssc00983;ssc01524;ssc02000;ssc05200;ssc05204;ssc05225;ssc05418
XR_002341367.1	100517815	PSMD13	Nonsignificant	Down	14.4276	25.5003	-0.845095	0.171265	0.999995	Significant	Down	14.4276	38.6059	-1.44096	0.0269987	0.999991	Nonsignificant	Down	25.5003	38.6059	-0.587785	0.376591	0.998203	proteasome 26S subunit	GO:0005515,GO:0005488,GO:0003674	protein binding,binding,molecular_function	ssc:100517815	K03039	ssc03050;ssc03051;ssc05010;ssc05012;ssc05014;ssc05016;ssc05017;ssc05020;ssc05022;ssc05169
NM_001243268.1	100153064	CHTOP	Significant	Up	23.0569	7.88501	1.53773	0.0447477	0.999995	Nonsignificant	Up	23.0569	17.9863	0.369358	0.64309	0.999991	Nonsignificant	Down	7.88501	17.9863	-1.15929	0.178669	0.998203	chromatin target of PRMT1	GO:0005575,GO:0016021,GO:0016020,GO:0044425,GO:0031224	cellular_component,integral component of membrane,membrane,obsolete membrane part,intrinsic component of membrane	--	--	--
XM_021091830.1	100154990	SQOR	Significant	Up	52.5618	25.216	1.03824	0.0260981	0.854461	Nonsignificant	Up	52.5618	48.7306	0.0805836	0.862454	0.999991	Nonsignificant	Down	25.216	48.7306	-0.944547	0.0380915	0.916995	sulfide quinone oxidoreductase	GO:0008150,GO:0008610,GO:0016116,GO:0016114,GO:0055114,GO:0016705,GO:0044711,GO:0016117,GO:0006721,GO:0071704,GO:0003824,GO:0044763,GO:0016491,GO:0008152,GO:0046148,GO:0042440,GO:0016109,GO:0044238,GO:0003674,GO:0009058,GO:0044237,GO:0009987,GO:0016108,GO:0006720,GO:0044255,GO:0006629,GO:1901576,GO:0008299,GO:0044710,GO:0044699,GO:0044249	biological_process,lipid biosynthetic process,carotenoid metabolic process,terpenoid biosynthetic process,obsolete oxidation-reduction process,oxidoreductase activity, acting on paired donors, with incorporation or reduction of molecular oxygen,biosynthetic process,carotenoid biosynthetic process,terpenoid metabolic process,organic substance metabolic process,catalytic activity,cellular process,o…	ssc:100154990	K22470	ssc00920
XM_021064020.1	100622191	HNRNPK	Nonsignificant	Up	30.8788	21.1654	0.554127	0.331202	0.999995	Nonsignificant	Down	30.8788	44.9012	-0.555569	0.269946	0.999991	Significant	Down	21.1654	44.9012	-1.09471	0.0236692	0.750542	heterogeneous nuclear ribonucleoprotein K	GO:0009987,GO:0003723,GO:1901363,GO:1901576,GO:0046483,GO:0044249,GO:1901360,GO:0006260,GO:0006725,GO:0090304,GO:0044238,GO:0003674,GO:0019438,GO:0003676,GO:0034645,GO:0018143,GO:0016070,GO:0043412,GO:0009058,GO:0044237,GO:0018130,GO:0006269,GO:0006464,GO:0005488,GO:0036211,GO:0071704,GO:0009059,GO:0006259,GO:0006261,GO:0018142,GO:0008152,GO:0044267,GO:0008150,GO:0019538,GO:0043170,GO:0032774,GO:…	cellular process,RNA binding,heterocyclic compound binding,organic substance biosynthetic process,heterocycle metabolic process,cellular biosynthetic process,organic cyclic compound metabolic process,DNA replication,cellular aromatic compound metabolic process,nucleic acid metabolic process,primary metabolic process,molecular_function,aromatic compound biosynthetic process,nucleic acid binding,ce…	ssc:100622191	K12886	ssc03040;ssc03041;ssc05203;ssc05206
XM_021068601.1	449528	EIF4G1	Nonsignificant	Up	12.8171	1.71728	2.94618	0.0955902	0.999995	Significant	Up	12.8171	1.0722	3.23176	0.0489515	0.999991	Nonsignificant	Up	1.71728	1.0722	0.30756	0.874632	NA	eukaryotic translation initiation factor 4 gamma 1	GO:0003676,GO:0008017,GO:0003674,GO:0005488,GO:0005515,GO:1901363,GO:0032403,GO:0003723,GO:0015631,GO:0008092,GO:0097159,GO:0044877	nucleic acid binding,microtubule binding,molecular_function,binding,protein binding,heterocyclic compound binding,protein-containing complex binding,RNA binding,tubulin binding,cytoskeletal protein binding,organic cyclic compound binding,protein-containing complex binding	ssc:449528	K03260	ssc03012;ssc03013;ssc03019;ssc05416
XM_021095334.1	396833	MAPK6	Significant	Up	14.6564	4.73979	1.75197	0.0315267	0.974985	Nonsignificant	Up	14.6564	9.8551	0.590328	0.589528	0.999991	Nonsignificant	Down	4.73979	9.8551	-1.15135	0.373368	NA	mitogen-activated protein kinase 6	GO:0001883,GO:0043168,GO:0044238,GO:0090304,GO:0006793,GO:0003674,GO:0032549,GO:0016740,GO:0006725,GO:0033554,GO:0017076,GO:0006974,GO:0006464,GO:0005488,GO:0051716,GO:0044237,GO:0004518,GO:0043412,GO:0006468,GO:0032559,GO:0006796,GO:1901363,GO:0009987,GO:0036094,GO:1901360,GO:0016310,GO:0046483,GO:0044710,GO:0044699,GO:0004672,GO:0032553,GO:0006139,GO:0097159,GO:0032555,GO:0019538,GO:0032550,GO:…	purine nucleoside binding,anion binding,primary metabolic process,nucleic acid metabolic process,phosphorus metabolic process,molecular_function,ribonucleoside binding,transferase activity,cellular aromatic compound metabolic process,cellular response to stress,purine nucleotide binding,cellular response to DNA damage stimulus,cellular protein modification process,binding,cellular response to sti…	ssc:396833	K06855	ssc01001;ssc04657
XM_003128910.4	100522261	PGM2	Significant	Up	69.3871	34.2723	1.01221	0.0146284	0.592514	Nonsignificant	Up	69.3871	60.2246	0.189674	0.665189	0.999991	Nonsignificant	Down	34.2723	60.2246	-0.813796	0.059625	0.998203	phosphoglucomutase 2	GO:0016866,GO:0008150,GO:0016868,GO:0036338,GO:0071704,GO:0005198,GO:0016853,GO:0003824,GO:0008152,GO:0019028,GO:0003674,GO:0044238,GO:0019012,GO:0044423,GO:0005575,GO:0019031,GO:0005975	intramolecular transferase activity,biological_process,intramolecular transferase activity, phosphotransferases,viral membrane,organic substance metabolic process,structural molecule activity,isomerase activity,catalytic activity,metabolic process,viral capsid,molecular_function,primary metabolic process,virion,virion part,cellular_component,viral envelope,carbohydrate metabolic process	ssc:100522261	K15779	ssc00010;ssc00030;ssc00052;ssc00230;ssc00500;ssc00520
XM_005668945.3	100522701	TOM1L1	Nonsignificant	Down	0.740232	2.64422	-2.03314	0.510564	NA	Significant	Down	0.740232	6.65237	-3.29366	0.0368177	0.999991	Nonsignificant	Down	2.64422	6.65237	-1.25937	0.437407	NA	target of myb1 like 1 membrane trafficking protein	GO:0006886,GO:0044464,GO:0051234,GO:0051179,GO:0005575,GO:0003674,GO:0043169,GO:0006810,GO:0005488,GO:0046872,GO:0051641,GO:0005507,GO:0034613,GO:0005622,GO:0051649,GO:0008104,GO:0015031,GO:0008150,GO:0045184,GO:0046907,GO:0005623,GO:0071702,GO:0070727,GO:0043167,GO:0046914,GO:0033036	intracellular protein transport,obsolete cell part,establishment of localization,localization,cellular_component,molecular_function,cation binding,transport,binding,metal ion binding,cellular localization,copper ion binding,cellular protein localization,intracellular anatomical structure,establishment of localization in cell,protein localization,protein transport,biological_process,establishment …	--	--	--
XM_001928719.5	100157043	ABCB7	Significant	Down	0.623649	8.94087	-3.17029	0.016019	0.632059	Nonsignificant	Down	0.623649	5.93311	-2.6418	0.110584	0.999991	Nonsignificant	Up	8.94087	5.93311	0.556393	0.665087	NA	ATP binding cassette subfamily B member 7	GO:0032561,GO:0097367,GO:0030554,GO:0042626,GO:0022804,GO:0035639,GO:0055085,GO:0016787,GO:0001882,GO:0000166,GO:0019001,GO:0003824,GO:0044763,GO:0022857,GO:0016820,GO:1901265,GO:0043167,GO:0005524,GO:0008150,GO:0032555,GO:0015399,GO:0032550,GO:0032553,GO:0097159,GO:0016817,GO:0016021,GO:0044699,GO:0016887,GO:0005575,GO:0009987,GO:0005215,GO:0005525,GO:0044765,GO:0017111,GO:0036094,GO:1902578,GO:…	guanyl ribonucleotide binding,carbohydrate derivative binding,adenyl nucleotide binding,ATPase-coupled transmembrane transporter activity,active transmembrane transporter activity,purine ribonucleoside triphosphate binding,transmembrane transport,hydrolase activity,nucleoside binding,nucleotide binding,guanyl nucleotide binding,catalytic activity,cellular process,transmembrane transporter activit…	ssc:100157043	K05662	ssc02000;ssc02010
XM_021099850.1	110261675	LOC110261675	Significant	Up	86.7519	31.4726	1.43832	0.0113728	0.510325	Significant	Down	86.7519	235.256	-1.47098	0.00175193	0.806112	Significant	Down	31.4726	235.256	-2.89529	1.78003e-11	5.24932e-08	histone H4	GO:0044260,GO:0043226,GO:0006807,GO:0044271,GO:0034641,GO:0010467,GO:0043170,GO:0032774,GO:0005623,GO:0008150,GO:0006139,GO:0097159,GO:0034654,GO:1901362,GO:0008152,GO:0044424,GO:0006352,GO:0006351,GO:0071704,GO:0005622,GO:0005634,GO:0043227,GO:0009059,GO:0043229,GO:0016070,GO:0009058,GO:0044237,GO:0005488,GO:0018130,GO:0006725,GO:0090304,GO:0044238,GO:0003674,GO:0019438,GO:0003677,GO:0003676,GO:…	cellular macromolecule metabolic process,organelle,nitrogen compound metabolic process,cellular nitrogen compound biosynthetic process,cellular nitrogen compound metabolic process,gene expression,macromolecule metabolic process,RNA biosynthetic process,obsolete cell,biological_process,nucleobase-containing compound metabolic process,organic cyclic compound binding,nucleobase-containing compound b…	ssc:110261675	K11254	ssc03036;ssc04613;ssc05034;ssc05203;ssc05322
NM_001287412.1	100153960	NR1H4	Significant	Up	34.6844	6.56213	2.36385	0.00228608	0.16297	Nonsignificant	Up	34.6844	13.2167	1.34828	0.0557064	0.999991	Nonsignificant	Down	6.56213	13.2167	-1.00016	0.210018	0.998203	nuclear receptor subfamily 1 group H member 4	GO:0005488,GO:0007154,GO:0018130,GO:0009755,GO:0016070,GO:0048545,GO:0007165,GO:0044237,GO:0009058,GO:0051716,GO:0042221,GO:1903506,GO:0070887,GO:0010033,GO:0019438,GO:0003674,GO:0044238,GO:0090304,GO:0003676,GO:0034645,GO:2000112,GO:0003677,GO:0043169,GO:0006725,GO:0033993,GO:0065007,GO:0010556,GO:0019222,GO:0005575,GO:0050794,GO:0044249,GO:1901360,GO:0031323,GO:0044699,GO:0032870,GO:0051171,GO:…	binding,cell communication,heterocycle biosynthetic process,hormone-mediated signaling pathway,RNA metabolic process,response to steroid hormone,signal transduction,cellular metabolic process,biosynthetic process,cellular response to stimulus,response to chemical,regulation of nucleic acid-templated transcription,cellular response to chemical stimulus,response to organic substance,aromatic compou…	ssc:100153960	K08537	ssc03000;ssc03310;ssc04976
XM_013989957.2	100521516	ZNF207	Nonsignificant	Down	0.319796	5.23115	-3.80312	0.0495212	NA	Significant	Down	0.319796	4.11734	-3.6205	0.0462133	0.999991	Nonsignificant	Up	5.23115	4.11734	0.199124	0.863363	NA	zinc finger protein 207	GO:0044237,GO:0050660,GO:0005488,GO:0048518,GO:0031329,GO:0065007,GO:0043169,GO:0006810,GO:0009056,GO:0043168,GO:0003674,GO:0044699,GO:0031323,GO:0050794,GO:0009893,GO:0019222,GO:0044765,GO:0009987,GO:0051234,GO:0051179,GO:1902578,GO:0048037,GO:0036094,GO:1901363,GO:0009894,GO:1901265,GO:0046914,GO:0043167,GO:0050662,GO:0010508,GO:0008270,GO:0008150,GO:0031325,GO:0097159,GO:0048522,GO:0031331,GO:…	cellular metabolic process,flavin adenine dinucleotide binding,binding,positive regulation of biological process,regulation of cellular catabolic process,biological regulation,cation binding,transport,catabolic process,anion binding,molecular_function,biological_process,regulation of cellular metabolic process,regulation of cellular process,positive regulation of metabolic process,regulation of m…	--	--	--
NM_213753.1	396592	TSPO	Significant	Up	72.2701	28.7588	1.34157	0.00490031	0.283908	Nonsignificant	Up	72.2701	59.666	0.256702	0.587958	0.999991	Significant	Down	28.7588	59.666	-1.06838	0.0409691	0.940216	--	GO:0005575,GO:0016021,GO:0016020,GO:0044425,GO:0031224	cellular_component,integral component of membrane,membrane,obsolete membrane part,intrinsic component of membrane	ssc:396592	K05770	ssc02000;ssc04080;ssc04979;ssc05166
XR_002345806.1	110261556	VPS33B	Nonsignificant	Down	0	1.48688	-2.858	0.4719	NA	Significant	Down	0	4.26949	-4.46515	0.0280033	0.999991	Nonsignificant	Down	1.48688	4.26949	-1.59121	0.371687	NA	VPS33B	GO:0032940,GO:0044699,GO:0005102,GO:0016192,GO:0044765,GO:0009987,GO:1902578,GO:0051179,GO:0051234,GO:0022406,GO:0005488,GO:0005515,GO:0046903,GO:0003674,GO:0048278,GO:0006810,GO:0051649,GO:0051641,GO:0044763,GO:0005186,GO:0006887,GO:0006904,GO:0008150	secretion by cell,biological_process,signaling receptor binding,vesicle-mediated transport,transport,cellular process,localization,localization,establishment of localization,membrane docking,binding,protein binding,secretion,molecular_function,vesicle docking,transport,establishment of localization in cell,cellular localization,cellular process,pheromone activity,exocytosis,vesicle docking involv…	ssc:110261556	K23281	ssc04131
NM_001001627.1	414380	DIO1	Nonsignificant	Down	21.575	43.1268	-0.981559	0.051107	0.999995	Nonsignificant	Up	21.575	16.3395	0.381579	0.579401	0.999991	Significant	Up	43.1268	16.3395	1.38192	0.0131848	0.590947	iodothyronine deiodinase 1	GO:0004800,GO:0044699,GO:0044710,GO:0003674,GO:0008152,GO:0016491,GO:0003824,GO:0055114,GO:0008150	thyroxine 5'-deiodinase activity,biological_process,metabolic process,molecular_function,metabolic process,oxidoreductase activity,catalytic activity,obsolete oxidation-reduction process,biological_process	ssc:414380	K01562	ssc04919
XM_021068627.1	595108	ARF4	Significant	Up	76.1896	5.42335	3.76931	7.23852e-05	0.0118324	Nonsignificant	Up	76.1896	48.5815	0.606723	0.748172	0.999991	Nonsignificant	Down	5.42335	48.5815	-3.13664	NA	NA	--	GO:0005524,GO:0003873,GO:0043167,GO:0031683,GO:0016773,GO:1901265,GO:0050896,GO:0016817,GO:0023052,GO:0097159,GO:0032553,GO:0035556,GO:0016301,GO:0032550,GO:0032555,GO:0008150,GO:0044877,GO:0016772,GO:0035639,GO:0008152,GO:0007186,GO:0030554,GO:0097367,GO:0032561,GO:0044723,GO:0044763,GO:0003824,GO:0019001,GO:0000166,GO:0008443,GO:0001882,GO:0071704,GO:0016787,GO:0050789,GO:0005488,GO:0019318,GO:…	ATP binding,6-phosphofructo-2-kinase activity,ion binding,G-protein beta/gamma-subunit complex binding,phosphotransferase activity, alcohol group as acceptor,nucleoside phosphate binding,response to stimulus,hydrolase activity, acting on acid anhydrides,signaling,organic cyclic compound binding,ribonucleotide binding,intracellular signal transduction,kinase activity,purine ribonucleoside binding,…	ssc:595108	K07939	ssc04031;ssc04131;ssc04144;ssc04147
XM_003125374.6	100523902	PUM2	Significant	Down	0.189857	10.028	-5.76488	0.0446929	0.999995	Nonsignificant	NA	0.189857	0.127313	NA	NA	NA	Nonsignificant	Up	10.028	0.127313	5.75798	0.0477383	NA	pumilio RNA binding family member 2	GO:0016817,GO:0097159,GO:0003824,GO:0016787,GO:0005488,GO:0003676,GO:0003674,GO:1901363,GO:0003723	hydrolase activity, acting on acid anhydrides,organic cyclic compound binding,catalytic activity,hydrolase activity,binding,nucleic acid binding,molecular_function,heterocyclic compound binding,RNA binding	ssc:100523902	K17943	ssc05017
XM_021087619.1	100521264	ATL2	Significant	Down	3.06126	20.9206	-2.78545	0.000989581	0.0879478	Nonsignificant	Down	3.06126	7.1749	-1.26383	0.256403	0.999991	Nonsignificant	Up	20.9206	7.1749	1.54438	0.0640478	0.998203	atlastin GTPase 2	GO:1901265,GO:0043167,GO:0032553,GO:0016817,GO:0097159,GO:0032555,GO:0032550,GO:0035639,GO:0032561,GO:0097367,GO:0001882,GO:0003824,GO:0019001,GO:0000166,GO:0016787,GO:0017076,GO:0005488,GO:0003924,GO:0001883,GO:0043168,GO:0003674,GO:0032549,GO:0016462,GO:1901363,GO:0016818,GO:0017111,GO:0005525,GO:0036094	nucleoside phosphate binding,ion binding,ribonucleotide binding,hydrolase activity, acting on acid anhydrides,organic cyclic compound binding,purine ribonucleotide binding,purine ribonucleoside binding,purine ribonucleoside triphosphate binding,guanyl ribonucleotide binding,carbohydrate derivative binding,nucleoside binding,catalytic activity,guanyl nucleotide binding,nucleotide binding,hydrolase…	ssc:100521264	K17339	ssc04131
XM_021101453.1	100621975	G3BP2	Nonsignificant	Down	0	1.66679	-3.17993	0.370509	NA	Significant	Down	0	4.15092	-4.57753	0.0202791	0.999991	Nonsignificant	Down	1.66679	4.15092	-1.38298	0.353113	NA	G3BP stress granule assembly factor 2	GO:0005622,GO:0005623,GO:0008150,GO:0097159,GO:0005575,GO:0051234,GO:0051179,GO:0044464,GO:1901363,GO:0005488,GO:0006810,GO:0003674,GO:0003676	intracellular anatomical structure,obsolete cell,biological_process,organic cyclic compound binding,cellular_component,establishment of localization,localization,obsolete cell part,heterocyclic compound binding,binding,transport,molecular_function,nucleic acid binding	--	--	--
XM_021068248.1	100155875	ARPC4	Significant	Up	13.5889	0.00123	6.14319	0.00661743	0.360571	Significant	Up	13.5889	0.823143	4.29755	0.0413958	0.999991	Nonsignificant	Down	0.00123	0.823143	-1.8287	0.650891	NA	actin related protein 2/3 complex subunit 4	GO:0065003,GO:0044430,GO:0065007,GO:0016043,GO:0030832,GO:0044087,GO:0022607,GO:0006461,GO:0071840,GO:0031334,GO:0048518,GO:0030833,GO:0030838,GO:0009987,GO:0032970,GO:0010638,GO:0030041,GO:0044464,GO:0007010,GO:0043234,GO:0051493,GO:0030029,GO:0051128,GO:0005856,GO:0033043,GO:0090066,GO:0071822,GO:0044699,GO:0051495,GO:0050794,GO:0032273,GO:0007015,GO:0043232,GO:0005575,GO:1902589,GO:0051258,GO:…	protein-containing complex assembly,obsolete cytoskeletal part,biological regulation,cellular component organization,regulation of actin filament length,regulation of cellular component biogenesis,cellular component assembly,protein-containing complex assembly,cellular component organization or biogenesis,positive regulation of protein-containing complex assembly,positive regulation of biological…	ssc:100155875	K05755	ssc04131;ssc04144;ssc04530;ssc04666;ssc04810;ssc04812;ssc05100;ssc05132;ssc05135
NM_214391.1	397684	FCGR3A	Nonsignificant	Up	35.9137	24.3436	0.556467	0.315073	0.999995	Nonsignificant	Down	35.9137	53.1844	-0.574568	0.31981	0.999991	Significant	Down	24.3436	53.1844	-1.12195	0.032683	0.864413	Fc fragment of IgG receptor IIIa	GO:0005886,GO:0005623,GO:0071944,GO:0044464,GO:0005575,GO:0003674,GO:0005488,GO:0016020,GO:0005515	plasma membrane,obsolete cell,cell periphery,obsolete cell part,cellular_component,molecular_function,binding,membrane,protein binding	ssc:397684	K06463	ssc00537;ssc04090;ssc04131;ssc04145;ssc04380;ssc04613;ssc04650;ssc04666;ssc05140;ssc05150;ssc05152;ssc05322
NM_214385.1	397678	PTGR1	Nonsignificant	Down	33.4692	59.5513	-0.837798	0.0397251	0.999995	Significant	Down	33.4692	85.7805	-1.39629	0.00807692	0.999991	Nonsignificant	Down	59.5513	85.7805	-0.538896	0.26435	0.998203	prostaglandin reductase 1	GO:0008152,GO:0097159,GO:0008150,GO:0055114,GO:1901363,GO:0044699,GO:0044710,GO:0003677,GO:0003676,GO:0003674,GO:0005488	metabolic process,organic cyclic compound binding,biological_process,obsolete oxidation-reduction process,heterocyclic compound binding,biological_process,metabolic process,DNA binding,nucleic acid binding,molecular_function,binding	ssc:397678	K13948	ssc99980
NM_001246318.1	397566	PGM1	Significant	Up	11.7924	0	5.99917	0.0320389	0.987488	Significant	Up	11.7924	0	5.99032	0.0419997	0.999991	Nonsignificant	NA	0	0	NA	NA	NA	--	GO:0016868,GO:0003674,GO:0044238,GO:0016866,GO:0008150,GO:0016853,GO:0003824,GO:0071704,GO:0005975,GO:0008152	intramolecular transferase activity, phosphotransferases,molecular_function,primary metabolic process,intramolecular transferase activity,biological_process,isomerase activity,catalytic activity,organic substance metabolic process,carbohydrate metabolic process,metabolic process	ssc:397566	K01835	ssc00010;ssc00030;ssc00052;ssc00230;ssc00500;ssc00520
XM_013982396.2	100519390	PARP9	Nonsignificant	Up	10.129	4.1285	1.3375	0.507408	0.999995	Nonsignificant	Down	10.129	28.1427	-1.49582	0.16004	0.999991	Significant	Down	4.1285	28.1427	-2.82041	0.0249795	0.757291	--	GO:0097159,GO:0003824,GO:0016757,GO:0016763,GO:0003676,GO:0003674,GO:0016740,GO:0005488,GO:0003950,GO:1901363	organic cyclic compound binding,catalytic activity,transferase activity, transferring glycosyl groups,transferase activity, transferring pentosyl groups,nucleic acid binding,molecular_function,transferase activity,binding,NAD+ ADP-ribosyltransferase activity,heterocyclic compound binding	ssc:100519390	K15260	ssc99980
XM_021099124.1	100158154	PKM	Significant	Up	27.6379	3.28524	3.04622	0.0155122	0.614711	Nonsignificant	Up	27.6379	13.6136	0.959485	0.379841	0.999991	Nonsignificant	Down	3.28524	13.6136	-2.06191	0.285001	NA	pyruvate kinase	GO:0004721,GO:0006733,GO:1901360,GO:0009132,GO:0009135,GO:1901564,GO:0005975,GO:0016310,GO:0005575,GO:0030955,GO:0044710,GO:0008138,GO:0046483,GO:0044699,GO:0046939,GO:0006753,GO:0005102,GO:0006796,GO:0004743,GO:0009987,GO:1901575,GO:0042578,GO:0003950,GO:0019752,GO:0006464,GO:0031420,GO:0006757,GO:0005488,GO:0046128,GO:0005515,GO:0043412,GO:0009199,GO:0044237,GO:0044238,GO:0006793,GO:0016052,GO:…	phosphoprotein phosphatase activity,obsolete oxidoreduction coenzyme metabolic process,organic cyclic compound metabolic process,nucleoside diphosphate metabolic process,purine nucleoside diphosphate metabolic process,organonitrogen compound metabolic process,carbohydrate metabolic process,phosphorylation,cellular_component,potassium ion binding,metabolic process,protein tyrosine/serine/threonine…	ssc:100158154	K00873	ssc00010;ssc00230;ssc00620;ssc04131;ssc04147;ssc04922;ssc04930;ssc05165;ssc05203;ssc05230
XM_021075048.1	100515629	GALNT3	Significant	Down	4.72786	20.2183	-2.09889	0.00307002	0.197908	Nonsignificant	Up	4.72786	4.28553	0.0848397	0.930647	0.999991	Significant	Up	20.2183	4.28553	2.1981	0.00229991	0.219961	polypeptide N-acetylgalactosaminyltransferase 3	GO:0008104,GO:0015031,GO:0008150,GO:0045184,GO:0071702,GO:0033036,GO:0051234,GO:0051179,GO:0005575,GO:0006810,GO:0016020	protein localization,protein transport,biological_process,establishment of protein localization,organic substance transport,macromolecule localization,establishment of localization,localization,cellular_component,transport,membrane	ssc:100515629	K00710	ssc00512;ssc00514;ssc01003
XM_001928319.4	100154365	SDSL	Significant	Down	25.3216	52.85	-1.05548	0.043702	0.999995	Nonsignificant	Down	25.3216	45.2355	-0.860199	0.150805	0.999991	Nonsignificant	Up	52.85	45.2355	0.212548	0.638731	0.998203	serine dehydratase like	--	--	ssc:100154365	K17989	ssc00260;ssc00270;ssc00290
XM_021088497.1	100151928	TPD52	Nonsignificant	Up	10.944	3.55333	1.72153	0.13728	0.999995	Significant	Up	10.944	0.232329	5.87929	0.000165872	0.143486	Nonsignificant	Up	3.55333	0.232329	4.17298	0.151909	NA	tumor protein D52	GO:1901360,GO:0006811,GO:0044249,GO:0005575,GO:0043232,GO:0008376,GO:0015631,GO:0046483,GO:0016021,GO:0005856,GO:0031985,GO:0044699,GO:0005795,GO:0022892,GO:0097659,GO:0043234,GO:1901576,GO:1901363,GO:0033177,GO:0016779,GO:0009987,GO:0043231,GO:0005215,GO:0033179,GO:0044765,GO:0044464,GO:0051179,GO:0051234,GO:0015988,GO:1902578,GO:0032580,GO:1902600,GO:0018130,GO:0016020,GO:0022890,GO:0005488,GO:…	organic cyclic compound metabolic process,ion transport,cellular biosynthetic process,cellular_component,intracellular non-membrane-bounded organelle,acetylgalactosaminyltransferase activity,tubulin binding,heterocycle metabolic process,integral component of membrane,cytoskeleton,Golgi cisterna,biological_process,Golgi stack,transmembrane transporter activity,nucleic acid-templated transcription,…	--	--	--
NM_001078684.1	780435	LOC780435	Nonsignificant	Down	1.20303	7.82158	-2.9859	0.0434714	NA	Significant	Down	1.20303	8.55172	-3.12426	0.0321176	0.999991	Nonsignificant	Down	7.82158	8.55172	-0.121449	0.881485	NA	--	GO:0003674,GO:0005515,GO:0005488	molecular_function,protein binding,binding	ssc:780435	K00799	ssc00480;ssc00980;ssc00982;ssc00983;ssc01524;ssc02000;ssc05200;ssc05204;ssc05225;ssc05418
XM_021088752.1	733608	S100A6	Significant	Up	63.9451	26.6045	1.27822	0.0491367	0.999995	Nonsignificant	Up	63.9451	47.7331	0.415192	0.38554	0.999991	Nonsignificant	Down	26.6045	47.7331	-0.854774	0.238253	0.998203	S100 calcium binding protein A6	GO:0003674,GO:0043169,GO:0005488,GO:0005509,GO:0043167,GO:0046872	molecular_function,cation binding,binding,calcium ion binding,ion binding,metal ion binding	ssc:733608	K23764	ssc04990
NM_001128442.1	100126844	GATM	Significant	Down	5.59567	25.7084	-2.18272	0.000914268	0.0828635	Nonsignificant	Down	5.59567	9.47011	-0.759824	0.435077	0.999991	Nonsignificant	Up	25.7084	9.47011	1.44454	0.0597754	0.998203	glycine amidinotransferase	--	--	ssc:100126844	K00613	ssc00260;ssc00330
XM_005673326.2	100524413	DBNL	Significant	Down	6.71028	20.5606	-1.70823	0.00885909	0.424587	Nonsignificant	Down	6.71028	10.2	-0.697944	0.444383	0.999991	Nonsignificant	Up	20.5606	10.2	1.03148	0.169805	0.998203	drebrin like	GO:0044464,GO:0009987,GO:0005575,GO:0009056,GO:0003674,GO:0044237,GO:0005515,GO:0005488,GO:0006914,GO:0005622,GO:0044248,GO:0008152,GO:0003779,GO:0005623,GO:0008150,GO:0008092	obsolete cell part,cellular process,cellular_component,catabolic process,molecular_function,cellular metabolic process,protein binding,binding,autophagy,intracellular anatomical structure,cellular catabolic process,metabolic process,actin binding,obsolete cell,biological_process,cytoskeletal protein binding	ssc:100524413	K20520	ssc04131
XR_002341229.1	100517524	LOC100517524	Nonsignificant	Down	13.1741	34.0072	-1.38138	0.103145	0.999995	Nonsignificant	Up	13.1741	11.9884	0.0421678	0.969731	0.999991	Significant	Up	34.0072	11.9884	1.44934	0.0355946	0.896942	butyrophilin subfamily 1 member A1-like	GO:0008150,GO:0051704,GO:0009405,GO:0016020,GO:0005575	biological_process,multi-organism process,pathogenesis,membrane,cellular_component	--	--	--
XM_005669569.1	397523	GNAI2	Significant	Down	0.053394	12.2166	-6.06747	0.00408502	0.244407	Nonsignificant	Down	0.053394	5.76366	-4.99213	0.133345	0.999991	Nonsignificant	Up	12.2166	5.76366	1.09952	0.578994	0.998203	--	GO:0043168,GO:0001883,GO:0003674,GO:0007264,GO:0032549,GO:0016462,GO:0065007,GO:0017076,GO:0007154,GO:0005488,GO:0051716,GO:0003924,GO:0007165,GO:0005515,GO:0004871,GO:1901363,GO:0044700,GO:0016818,GO:0017111,GO:0005525,GO:0009987,GO:0032403,GO:0036094,GO:0050794,GO:0044699,GO:0060089,GO:0032553,GO:0016817,GO:0023052,GO:0097159,GO:0032550,GO:0032555,GO:0008150,GO:0035556,GO:0031683,GO:1901265,GO:…	anion binding,purine nucleoside binding,molecular_function,small GTPase mediated signal transduction,ribonucleoside binding,pyrophosphatase activity,biological regulation,purine nucleotide binding,cell communication,binding,cellular response to stimulus,GTPase activity,signal transduction,protein binding,obsolete signal transducer activity,heterocyclic compound binding,signaling,hydrolase activit…	ssc:397523	K04630	ssc04015;ssc04022;ssc04024;ssc04031;ssc04062;ssc04071;ssc04147;ssc04261;ssc04360;ssc04371;ssc04540;ssc04611;ssc04670;ssc04713;ssc04723;ssc04724;ssc04725;ssc04726;ssc04727;ssc04728;ssc04730;ssc04914;ssc04915;ssc04916;ssc04921;ssc04923;ssc04924;ssc04926;ssc04928;ssc04934;ssc04935;ssc04971;ssc05012;ssc05030;ssc05032;ssc05034;ssc05133;ssc05142;ssc05145;ssc05163;ssc05170;ssc05200
XM_005671774.3	100156104	DDHD2	Significant	Down	4.58926	14.7945	-1.78941	0.0259443	0.854294	Nonsignificant	Down	4.58926	10.1277	-1.23172	0.167543	0.999991	Nonsignificant	Up	14.7945	10.1277	0.57331	0.395491	0.998203	DDHD domain containing 2	GO:0044237,GO:0009058,GO:0016881,GO:0005515,GO:0051716,GO:0042289,GO:0005488,GO:0016020,GO:0009991,GO:0007154,GO:0033554,GO:0043169,GO:0006810,GO:0006725,GO:0006955,GO:0003676,GO:0019882,GO:0003677,GO:0003674,GO:0004357,GO:0090304,GO:0044238,GO:0044699,GO:0046483,GO:0044710,GO:0005575,GO:0002376,GO:1901564,GO:0006790,GO:1901360,GO:1901566,GO:0006749,GO:0044249,GO:0051234,GO:0051179,GO:0003690,GO:…	cellular metabolic process,biosynthetic process,acid-amino acid ligase activity,protein binding,cellular response to stimulus,MHC class II protein binding,binding,membrane,response to extracellular stimulus,cell communication,cellular response to stress,cation binding,transport,cellular aromatic compound metabolic process,immune response,nucleic acid binding,antigen processing and presentation,DN…	ssc:100156104	K16545	ssc03036
XM_021095561.1	100522175	SPPL2A	Significant	Up	48.2051	21.6071	1.15478	0.0151335	0.607596	Significant	Up	48.2051	21.7112	1.10702	0.0176587	0.999991	Nonsignificant	Down	21.6071	21.7112	-0.0299735	0.951741	0.998203	signal peptide peptidase like 2A	GO:0005575,GO:0070001,GO:0016021,GO:0044425,GO:0003674,GO:0031224,GO:0016020,GO:0004190,GO:0003824,GO:0008233,GO:0016787,GO:0004175,GO:0070011	cellular_component,aspartic-type peptidase activity,integral component of membrane,obsolete membrane part,molecular_function,intrinsic component of membrane,membrane,aspartic-type endopeptidase activity,catalytic activity,peptidase activity,hydrolase activity,endopeptidase activity,peptidase activity	ssc:100522175	K09596	ssc01002
XM_021098427.1	110261476	HFE	Nonsignificant	Down	0.378979	5.59724	-3.98369	0.0677871	NA	Significant	Down	0.378979	7.00496	-4.30687	0.0197519	0.999991	Nonsignificant	Down	5.59724	7.00496	-0.310142	0.824782	NA	--	GO:0050896,GO:0008150,GO:0006955,GO:0002376	response to stimulus,biological_process,immune response,immune system process	--	--	--
NM_001135966.1	100191010	SLC26A11	Significant	Down	4.16544	13.5985	-1.65542	0.03867	0.999995	Nonsignificant	Up	4.16544	3.54489	0.220022	0.832534	0.999991	Nonsignificant	Up	13.5985	3.54489	1.8909	0.0212456	NA	solute carrier family 26 member 11	GO:0031224,GO:0006810,GO:0022891,GO:0003674,GO:0044425,GO:0016020,GO:0044765,GO:0005215,GO:1902578,GO:0051234,GO:0051179,GO:0022892,GO:0008272,GO:0015698,GO:0016021,GO:0044699,GO:0006820,GO:0006811,GO:1901682,GO:0005575,GO:0008150,GO:0072348,GO:0015103,GO:0008509,GO:0015116,GO:0022857,GO:0015075	intrinsic component of membrane,transport,transmembrane transporter activity,molecular_function,obsolete membrane part,membrane,transport,transporter activity,localization,establishment of localization,localization,transmembrane transporter activity,sulfate transport,inorganic anion transport,integral component of membrane,biological_process,anion transport,ion transport,sulfur compound transmemb…	ssc:100191010	K14708	ssc02000
XM_021093239.1	100187579	LPIN2	Significant	Down	0.084979	26.5802	-7.17996	1.31737e-07	6.0296e-05	Nonsignificant	Down	0.084979	20.4053	-6.79984	0.0821105	0.999991	Nonsignificant	Up	26.5802	20.4053	0.390501	0.704914	0.998203	lipin 2	GO:0050794,GO:0005575,GO:0032940,GO:0044699,GO:0009987,GO:0044765,GO:0051234,GO:0051179,GO:1902578,GO:0016020,GO:0005488,GO:0046903,GO:0003674,GO:0007049,GO:0065007,GO:0006810,GO:0043169,GO:0051649,GO:0008104,GO:0015031,GO:0044763,GO:0003824,GO:0051641,GO:0046872,GO:0050789,GO:0016787,GO:0009306,GO:0071702,GO:0033036,GO:0043167,GO:0008150,GO:0051726,GO:0045184	regulation of cellular process,cellular_component,secretion by cell,biological_process,cellular process,transport,establishment of localization,localization,localization,membrane,binding,secretion,molecular_function,cell cycle,biological regulation,transport,cation binding,establishment of localization in cell,protein localization,protein transport,cellular process,catalytic activity,cellular loc…	ssc:100187579	K15728	ssc00561;ssc00564;ssc01009;ssc04150
NM_001123104.1	100141405	CTSZ	Nonsignificant	Down	106.082	211.476	-0.994229	4.41646e-05	0.00808566	Nonsignificant	Down	106.082	104.83	-0.00755191	0.98218	0.999991	Significant	Up	211.476	104.83	1.0032	0.000955805	0.131101	cathepsin Z	GO:0008234,GO:0044238,GO:0003674,GO:0070011,GO:0006508,GO:0019538,GO:0008150,GO:0043170,GO:0004175,GO:0004197,GO:0008152,GO:0008233,GO:0003824,GO:0016787,GO:0071704	cysteine-type peptidase activity,primary metabolic process,molecular_function,peptidase activity,proteolysis,protein metabolic process,biological_process,macromolecule metabolic process,endopeptidase activity,cysteine-type endopeptidase activity,metabolic process,peptidase activity,catalytic activity,hydrolase activity,organic substance metabolic process	ssc:100141405	K08568	ssc01002;ssc04142;ssc04210
XM_005655662.3	100621352	LOC100621352	Significant	Up	73.8661	8.97659	2.98294	6.45786e-06	0.00173868	Nonsignificant	Up	73.8661	23.3073	1.66774	0.0953842	0.999991	Nonsignificant	Down	8.97659	23.3073	-1.30969	0.313936	0.998203	sulfotransferase 6B1-like	GO:0016782,GO:0003824,GO:0008146,GO:0016740,GO:0003674	transferase activity, transferring sulfur-containing groups,catalytic activity,sulfotransferase activity,transferase activity,molecular_function	ssc:100621352	K22523	ssc99980
NM_001243304.1	100126282	CYP27A1	Significant	Down	2.97619	11.5256	-2.08519	0.0229999	0.782681	Nonsignificant	Down	2.97619	5.04847	-1.03625	0.359696	0.999991	Nonsignificant	Up	11.5256	5.04847	1.07068	0.213406	NA	cytochrome P450	GO:0046906,GO:0044710,GO:0044699,GO:1901363,GO:0005488,GO:0003674,GO:0020037,GO:0043169,GO:0016491,GO:0008152,GO:0003824,GO:0046872,GO:0016705,GO:0055114,GO:0046914,GO:0043167,GO:0097159,GO:0008150,GO:0005506	tetrapyrrole binding,metabolic process,biological_process,heterocyclic compound binding,binding,molecular_function,heme binding,cation binding,oxidoreductase activity,metabolic process,catalytic activity,metal ion binding,oxidoreductase activity, acting on paired donors, with incorporation or reduction of molecular oxygen,obsolete oxidation-reduction process,transition metal ion binding,ion bindi…	ssc:100126282	K00488	ssc00120;ssc00199;ssc03320;ssc04979
XM_003135038.4	100518350	FUNDC1	Nonsignificant	Up	33.8425	26.289	0.352588	0.488154	0.999995	Nonsignificant	Down	33.8425	58.4024	-0.814603	0.0808649	0.999991	Significant	Down	26.289	58.4024	-1.15729	0.0239471	0.755293	FUN14 domain containing 1	--	--	ssc:100518350	K17986	ssc03029;ssc04131;ssc04137
XM_003356946.4	100620316	EXOC1	Significant	Up	11.0602	0.2958	4.93531	0.0129975	0.54829	Nonsignificant	Up	11.0602	5.07606	1.06837	0.546901	0.999991	Nonsignificant	Down	0.2958	5.07606	-3.83218	0.115474	NA	--	GO:0065007,GO:0043169,GO:0006810,GO:0006725,GO:0003676,GO:2000112,GO:0034645,GO:0003677,GO:0019438,GO:0003674,GO:0044238,GO:0090304,GO:1903506,GO:0033365,GO:0051170,GO:0044237,GO:0009058,GO:0016070,GO:0018130,GO:0005488,GO:0006913,GO:1902593,GO:0016020,GO:1902580,GO:0044765,GO:0009987,GO:0043231,GO:0044464,GO:0051234,GO:0051179,GO:1902578,GO:0097659,GO:0044744,GO:0051252,GO:0006886,GO:1901576,GO:…	biological regulation,cation binding,transport,cellular aromatic compound metabolic process,nucleic acid binding,regulation of cellular macromolecule biosynthetic process,cellular macromolecule biosynthetic process,DNA binding,aromatic compound biosynthetic process,molecular_function,primary metabolic process,nucleic acid metabolic process,regulation of nucleic acid-templated transcription,protei…	ssc:100620316	K19983	ssc04131
XM_021091122.1	397031	CD163	Significant	Up	21.5849	4.05916	2.4047	0.00385025	0.234968	Nonsignificant	Up	21.5849	14.8224	0.543908	0.551903	0.999991	Nonsignificant	Down	4.05916	14.8224	-1.85806	0.101789	0.998203	CD163 molecule	GO:0005044,GO:0038024,GO:0004872,GO:0016020,GO:0003674,GO:0005575,GO:0060089	scavenger receptor activity,cargo receptor activity,signaling receptor activity,membrane,molecular_function,cellular_component,molecular transducer activity	ssc:397031	K06545	ssc04090
NM_214235.1	397466	MLN	Significant	Down	0.71595	27.0099	-5.33686	7.64321e-05	0.0120631	Significant	Down	0.71595	12.9033	-4.28414	0.0304142	0.999991	Nonsignificant	Up	27.0099	12.9033	1.06658	0.349882	0.998203	motilin	GO:0005488,GO:0005515,GO:0003674,GO:0005575,GO:0005102,GO:0005179,GO:0005576	binding,protein binding,molecular_function,cellular_component,signaling receptor binding,hormone activity,extracellular region	ssc:397466	K05265	ssc04080
XM_021091822.1	100739662	MYO1A	Nonsignificant	Up	43.2195	34.1381	0.331648	0.565174	0.999995	Nonsignificant	Down	43.2195	69.0807	-0.697362	0.0887395	0.999991	Significant	Down	34.1381	69.0807	-1.01501	0.0427295	0.969303	myosin IA	GO:0015629,GO:0050789,GO:0009987,GO:0005622,GO:0017111,GO:0004673,GO:0000155,GO:0036094,GO:0016787,GO:0071704,GO:0044464,GO:0043228,GO:0003824,GO:0043234,GO:0000166,GO:0001882,GO:0043229,GO:0032559,GO:0044763,GO:0004871,GO:1901363,GO:0044700,GO:0004872,GO:0016818,GO:0003774,GO:0030554,GO:0005856,GO:0005840,GO:0097367,GO:0032991,GO:0000160,GO:0044699,GO:0060089,GO:0044446,GO:0008152,GO:0050794,GO:…	actin cytoskeleton,regulation of biological process,cellular process,intracellular anatomical structure,nucleoside-triphosphatase activity,protein histidine kinase activity,phosphorelay sensor kinase activity,small molecule binding,hydrolase activity,organic substance metabolic process,obsolete cell part,non-membrane-bounded organelle,catalytic activity,protein-containing complex,nucleotide bindi…	ssc:100739662	K10356	ssc01009;ssc03036;ssc04131;ssc04147;ssc04812
XM_013977699.2	100158014	BTNL2	Nonsignificant	Up	32.6961	23.0212	0.519344	0.246455	0.999995	Nonsignificant	Down	32.6961	46.662	-0.516629	0.196021	0.999991	Significant	Down	23.0212	46.662	-1.02371	0.0209115	0.721263	butyrophilin like 2	GO:0003674,GO:0005488,GO:0005515	molecular_function,binding,protein binding	--	--	--
XM_003130179.6	100513371	AGMO	Significant	Down	3.06541	16.3496	-2.43374	0.0125041	0.537366	Nonsignificant	Down	3.06541	4.46372	-0.674784	0.630846	0.999991	Significant	Up	16.3496	4.46372	1.78681	0.0449456	0.996396	alkylglycerol monooxygenase	GO:0006629,GO:1901576,GO:0009987,GO:0044255,GO:0019752,GO:0044249,GO:0006633,GO:0016053,GO:0044710,GO:0044699,GO:0044238,GO:0003674,GO:0044281,GO:0032787,GO:0043169,GO:0006631,GO:0005488,GO:0009058,GO:0044237,GO:0003824,GO:0046872,GO:0044763,GO:0006082,GO:0044711,GO:0071704,GO:0016491,GO:0008152,GO:0043436,GO:0005506,GO:0008150,GO:0008610,GO:0072330,GO:0044283,GO:0055114,GO:0046394,GO:0043167,GO:…	lipid metabolic process,organic substance biosynthetic process,cellular process,cellular lipid metabolic process,carboxylic acid metabolic process,cellular biosynthetic process,fatty acid biosynthetic process,organic acid biosynthetic process,metabolic process,biological_process,primary metabolic process,molecular_function,small molecule metabolic process,monocarboxylic acid metabolic process,cat…	ssc:100513371	K15537	ssc99980
NM_001143709.1	100233183	GZMA	Nonsignificant	Up	23.5249	11.8334	0.957636	0.113533	0.999995	Significant	Down	23.5249	97.7266	-2.07279	1.24038e-05	0.0243858	Significant	Down	11.8334	97.7266	-3.02247	8.70651e-09	1.28377e-05	granzyme A (granzyme 1	GO:0008236,GO:0044238,GO:0003674,GO:0019538,GO:0008150,GO:0043170,GO:0070011,GO:0006508,GO:0016787,GO:0071704,GO:0017171,GO:0008233,GO:0003824,GO:0004252,GO:0008152,GO:0004175	serine-type peptidase activity,primary metabolic process,molecular_function,protein metabolic process,biological_process,macromolecule metabolic process,peptidase activity,proteolysis,hydrolase activity,organic substance metabolic process,serine hydrolase activity,peptidase activity,catalytic activity,serine-type endopeptidase activity,metabolic process,endopeptidase activity	ssc:100526762	K01352	ssc01002;ssc04080
NM_001110172.1	100126235	AQP3	Significant	Up	30.8785	11.5075	1.40654	0.0154573	0.614711	Nonsignificant	Up	30.8785	23.7367	0.367471	0.462802	0.999991	Nonsignificant	Down	11.5075	23.7367	-1.02444	0.123004	0.998203	aquaporin 3 (Gill blood group)	GO:0008150,GO:0016020,GO:0006810,GO:0003674,GO:0005575,GO:0051179,GO:0051234,GO:0005215	biological_process,membrane,transport,molecular_function,cellular_component,localization,establishment of localization,transporter activity	ssc:100126235	K09876	ssc02000;ssc04962
XM_021069064.1	100514491	FLNB	Significant	Down	0.784902	15.172	-4.51312	0.0133749	0.559059	Nonsignificant	Up	0.784902	0.799623	0.00980685	0.99704	NA	Nonsignificant	Up	15.172	0.799623	4.52403	0.0137824	NA	filamin B	GO:0003674,GO:0005488,GO:0009405,GO:0051704,GO:0005515,GO:0008150,GO:0045735	molecular_function,binding,pathogenesis,multi-organism process,protein binding,biological_process,nutrient reservoir activity	ssc:100514491	K04437	ssc04010;ssc04147;ssc04510;ssc04812;ssc05132;ssc05205
NM_001129963.1	100170118	RTN4	Significant	Down	12.7841	29.9853	-1.24199	0.018757	0.693884	Nonsignificant	Down	12.7841	16.2123	-0.395217	0.513327	0.999991	Nonsignificant	Up	29.9853	16.2123	0.865052	0.0973165	0.998203	reticulon 4	GO:0032501,GO:0022414,GO:0050896,GO:0050830,GO:0071840,GO:0051704,GO:0045026,GO:0061024,GO:0006950,GO:0006952,GO:0061025,GO:0007338,GO:0098542,GO:0008150,GO:0044703,GO:0009607,GO:0044802,GO:0022412,GO:0044702,GO:0016043,GO:0044801,GO:0000003,GO:0044699,GO:0050829,GO:0009566,GO:0019953,GO:0009617,GO:0042742,GO:0009987,GO:0043207,GO:0051707,GO:0009605,GO:0032504,GO:0044763,GO:0007342	multicellular organismal process,reproductive process,response to stimulus,defense response to Gram-positive bacterium,cellular component organization or biogenesis,multi-organism process,plasma membrane fusion,membrane organization,response to stress,defense response,membrane fusion,single fertilization,defense response to other organism,biological_process,multi-organism reproductive process,res…	ssc:100170118	K20720	ssc03036;ssc04131;ssc05010
XM_005655344.3	100156275	EBAG9	Nonsignificant	Up	4.59776	2.53219	0.998281	0.408445	NA	Significant	Up	4.59776	0.565023	3.67882	0.0376092	0.999991	Nonsignificant	Up	2.53219	0.565023	2.69561	0.230757	NA	estrogen receptor binding site associated	--	--	ssc:100156275	K22455	ssc04915
NM_001244629.1	100155493	PLBD1	Nonsignificant	Up	49.6005	28.5893	0.797668	0.16299	0.999995	Significant	Up	49.6005	17.5391	1.47444	0.00624396	0.999991	Nonsignificant	Up	28.5893	17.5391	0.692851	0.296883	0.998203	--	--	--	--	--	--
XM_021102035.1	100512978	JAML	Nonsignificant	Down	0.30895	2.22061	-3.44297	0.293927	NA	Significant	Down	0.30895	4.25	-4.56981	0.0220882	0.999991	Nonsignificant	Down	2.22061	4.25	-1.11554	0.430026	NA	junction adhesion molecule like	GO:0044803,GO:0009988,GO:0051806,GO:0044800,GO:0008150,GO:0007339,GO:0044403,GO:0008037,GO:0051828,GO:0019953,GO:0009566,GO:0019064,GO:0005576,GO:0040011,GO:0044409,GO:0044763,GO:0022414,GO:0005515,GO:0071840,GO:0051704,GO:0044419,GO:0005488,GO:0016020,GO:0016032,GO:0061024,GO:0061025,GO:0044764,GO:0007338,GO:0044702,GO:0044703,GO:0000003,GO:0003674,GO:0016043,GO:0044699,GO:0039663,GO:0035036,GO:…	multi-organism membrane organization,cell-cell recognition,entry into host,multi-organism membrane fusion,biological_process,binding of sperm to zona pellucida,biological process involved in symbiotic interaction,cell recognition,entry into host,sexual reproduction,fertilization,fusion of virus membrane with host plasma membrane,extracellular region,locomotion,entry into host,cellular process,rep…	--	--	--
NM_001243920.1	100511956	CA4	Significant	Up	18.1614	1.09531	3.76843	0.00063481	0.0646945	Nonsignificant	Up	18.1614	9.25991	0.979877	0.378694	0.999991	Nonsignificant	Down	1.09531	9.25991	-2.785	0.0623759	NA	carbonic anhydrase 4	--	--	ssc:100511956	K18246	ssc00537;ssc00910;ssc04147;ssc04964
XM_003131745.5	100294712	SUZ12	Significant	Down	3.04918	11.2637	-1.9169	0.033284	0.999995	Nonsignificant	Down	3.04918	8.95822	-1.63191	0.135166	0.999991	Nonsignificant	Up	11.2637	8.95822	0.311164	0.721657	0.998203	SUZ12 polycomb repressive complex 2 subunit	--	--	ssc:100294712	K11463	ssc03036
NM_001161649.1	100302027	IVNS1ABP	Nonsignificant	Down	48.9529	91.8009	-0.909721	0.00788207	0.39532	Nonsignificant	Up	48.9529	41.5848	0.197002	0.651382	0.999991	Significant	Up	91.8009	41.5848	1.12488	0.00204324	0.204323	influenza virus NS1A binding protein	GO:0005515,GO:0005488,GO:0003674	protein binding,binding,molecular_function	ssc:100302027	K15046	ssc04121
XM_021099849.1	110261674	LOC110261674	Nonsignificant	Up	304.337	203.854	0.567523	0.143701	0.999995	Nonsignificant	Down	304.337	407.245	-0.450023	0.28782	0.999991	Significant	Down	203.854	407.245	-1.00335	0.000912443	0.128133	histone H4	GO:0006807,GO:0044271,GO:0044260,GO:0016070,GO:0009058,GO:0044237,GO:0043226,GO:0034641,GO:0018130,GO:0005488,GO:0008150,GO:0043170,GO:0010467,GO:0005623,GO:0006725,GO:0032774,GO:0044238,GO:0090304,GO:0019438,GO:0003674,GO:1901362,GO:0003677,GO:0003676,GO:0034645,GO:0006139,GO:0097159,GO:0034654,GO:0046483,GO:0008152,GO:0044249,GO:1901360,GO:0006352,GO:0044424,GO:0006351,GO:0005575,GO:0009987,GO:…	nitrogen compound metabolic process,cellular nitrogen compound biosynthetic process,cellular macromolecule metabolic process,RNA metabolic process,biosynthetic process,cellular metabolic process,organelle,cellular nitrogen compound metabolic process,heterocycle biosynthetic process,binding,biological_process,macromolecule metabolic process,gene expression,obsolete cell,cellular aromatic compound …	ssc:110261674	K11254	ssc03036;ssc04613;ssc05034;ssc05203;ssc05322
XM_021067626.1	100513375	CLUH	Nonsignificant	Up	13.0357	5.79917	1.23472	0.147931	0.999995	Nonsignificant	Down	13.0357	17.3337	-0.400863	0.558924	0.999991	Significant	Down	5.79917	17.3337	-1.61841	0.0213113	0.723327	clustered mitochondria homolog	GO:0003674,GO:0005515,GO:0005488	molecular_function,protein binding,binding	ssc:100513375	K03255	ssc03012
XM_021087610.1	100521264	ATL2	Significant	Down	0.991279	15.3177	-3.93359	0.000655567	0.0652289	Significant	Down	0.991279	13.0354	-3.73079	0.00267384	0.999991	Nonsignificant	Up	15.3177	13.0354	0.221682	0.746409	0.998203	atlastin GTPase 2	GO:1901265,GO:0043167,GO:0032553,GO:0016817,GO:0097159,GO:0032555,GO:0032550,GO:0035639,GO:0032561,GO:0097367,GO:0001882,GO:0003824,GO:0019001,GO:0000166,GO:0016787,GO:0017076,GO:0005488,GO:0003924,GO:0001883,GO:0043168,GO:0003674,GO:0032549,GO:0016462,GO:1901363,GO:0016818,GO:0017111,GO:0005525,GO:0036094	nucleoside phosphate binding,ion binding,ribonucleotide binding,hydrolase activity, acting on acid anhydrides,organic cyclic compound binding,purine ribonucleotide binding,purine ribonucleoside binding,purine ribonucleoside triphosphate binding,guanyl ribonucleotide binding,carbohydrate derivative binding,nucleoside binding,catalytic activity,guanyl nucleotide binding,nucleotide binding,hydrolase…	ssc:100521264	K17339	ssc04131
XM_021094519.1	100522112	GCNT3	Nonsignificant	Up	29.7158	11.468	1.40166	0.0781329	0.999995	Nonsignificant	Down	29.7158	46.1905	-0.643349	0.315437	0.999991	Significant	Down	11.468	46.1905	-2.03226	0.001698	0.185459	--	GO:0016758,GO:0016757,GO:0003824,GO:0008194,GO:0008375,GO:0005575,GO:0016020,GO:0016740,GO:0003674	transferase activity, transferring hexosyl groups,transferase activity, transferring glycosyl groups,catalytic activity,UDP-glycosyltransferase activity,acetylglucosaminyltransferase activity,cellular_component,membrane,transferase activity,molecular_function	ssc:100522112	K09662	ssc00512;ssc01003
XM_003128792.4	100526118	LOC100526118	Significant	Down	2.26422	19.7881	-3.09879	0.00298964	0.196805	Significant	Down	2.26422	12.6773	-2.47426	0.00975391	0.999991	Nonsignificant	Up	19.7881	12.6773	0.642284	0.457467	0.998203	glutathione S-transferase A1-like	GO:0003674,GO:0005488,GO:0005515	molecular_function,binding,protein binding	ssc:100526118	K00799	ssc00480;ssc00980;ssc00982;ssc00983;ssc01524;ssc02000;ssc05200;ssc05204;ssc05225;ssc05418
NM_001160274.1	100301560	GUCA2A	Significant	Up	104.171	47.8555	1.12327	0.00827325	0.407168	Nonsignificant	Up	104.171	65.3821	0.65833	0.134022	0.999991	Nonsignificant	Down	47.8555	65.3821	-0.449269	0.312372	0.998203	--	GO:0008047,GO:0005576,GO:0030250,GO:0030249,GO:0098772,GO:0010853,GO:0005575,GO:0030234,GO:0010851,GO:0003674	enzyme activator activity,extracellular region,guanylate cyclase activator activity,guanylate cyclase regulator activity,molecular function regulator,cyclase activator activity,cellular_component,enzyme regulator activity,cyclase regulator activity,molecular_function	--	--	--
XM_021080181.1	100517442	HUWE1	Nonsignificant	Down	0.706883	2.74777	-1.97744	0.521918	NA	Significant	Down	0.706883	10.8388	-3.99889	0.0132649	0.999991	Nonsignificant	Down	2.74777	10.8388	-2.00033	0.214444	NA	HECT	GO:0043227,GO:0000989,GO:0031974,GO:0005634,GO:0050789,GO:0009966,GO:0005622,GO:0071704,GO:0043229,GO:0044763,GO:0009059,GO:0003824,GO:0044707,GO:2001141,GO:0032991,GO:0008152,GO:0044446,GO:0001104,GO:0001071,GO:0031981,GO:0006351,GO:0044424,GO:0060255,GO:0006355,GO:0044451,GO:0016592,GO:0008150,GO:0005623,GO:0032774,GO:0019219,GO:0043170,GO:0010467,GO:1901362,GO:0034654,GO:0023052,GO:0000988,GO:…	membrane-bounded organelle,obsolete transcription factor activity, transcription factor binding,membrane-enclosed lumen,nucleus,regulation of biological process,regulation of signal transduction,intracellular anatomical structure,organic substance metabolic process,intracellular organelle,cellular process,macromolecule biosynthetic process,catalytic activity,multicellular organismal process,regul…	ssc:100517442	K10592	ssc04120;ssc04121
NM_001083941.2	613133	ACE	Nonsignificant	Down	116.85	260.998	-1.14328	0.0736789	0.999995	Nonsignificant	Up	116.85	100.648	0.187128	0.814456	0.999991	Significant	Up	260.998	100.648	1.35524	0.00987396	0.515368	--	GO:0005575,GO:0008238,GO:0016020,GO:0008237,GO:0044238,GO:0003674,GO:0008152,GO:0003824,GO:0008233,GO:0016787,GO:0071704,GO:0070011,GO:0006508,GO:0008241,GO:0008150,GO:0019538,GO:0043170	cellular_component,exopeptidase activity,membrane,metallopeptidase activity,primary metabolic process,molecular_function,metabolic process,catalytic activity,peptidase activity,hydrolase activity,organic substance metabolic process,peptidase activity,proteolysis,peptidyl-dipeptidase activity,biological_process,protein metabolic process,macromolecule metabolic process	ssc:613133	K01283	ssc01002;ssc04090;ssc04147;ssc04614;ssc04924;ssc05142;ssc05171;ssc05410
XM_021099910.1	110261685	LOC110261685	Nonsignificant	Up	21.8984	14.0187	0.64332	0.346561	0.999995	Significant	Up	21.8984	7.44038	1.55427	0.0182239	0.999991	Nonsignificant	Up	14.0187	7.44038	0.926902	0.239994	0.998203	chromobox protein homolog 3	GO:0005634,GO:0005622,GO:0043227,GO:0061505,GO:0016787,GO:0001882,GO:0003824,GO:0000166,GO:0043229,GO:0016853,GO:0030554,GO:0097367,GO:0035639,GO:0044424,GO:0008094,GO:0032555,GO:0032550,GO:0005623,GO:0032553,GO:0097159,GO:0016817,GO:1901265,GO:0043167,GO:0043226,GO:0005524,GO:0043231,GO:0017111,GO:0003918,GO:0036094,GO:0044464,GO:0003916,GO:0032559,GO:1901363,GO:0016818,GO:0016887,GO:0005575,GO:…	nucleus,intracellular anatomical structure,membrane-bounded organelle,DNA topoisomerase type II (double strand cut, ATP-hydrolyzing) activity,hydrolase activity,nucleoside binding,catalytic activity,nucleotide binding,intracellular organelle,isomerase activity,adenyl nucleotide binding,carbohydrate derivative binding,purine ribonucleoside triphosphate binding,obsolete intracellular part,DNA-depen…	ssc:110261685	K11586	ssc03036;ssc03041
XM_005663723.3	100316852	SH3GLB1	Nonsignificant	Down	0	7.28263	-5.31742	0.0800926	NA	Significant	Down	0	10.0531	-5.79545	0.00992293	0.999991	Nonsignificant	Down	7.28263	10.0531	-0.462046	0.82009	0.998203	SH3 domain containing GRB2 like	GO:0044424,GO:0005622,GO:0005737,GO:0005623,GO:0005575,GO:0044464,GO:0005488,GO:0005515,GO:0003674	obsolete intracellular part,intracellular anatomical structure,cytoplasm,obsolete cell,cellular_component,obsolete cell part,binding,protein binding,molecular_function	ssc:100316852	K11248	ssc01009;ssc03029;ssc04131;ssc04140;ssc04144;ssc04990
NM_001144841.1	407066	HBB	Nonsignificant	Down	51.2128	99.9275	-0.95588	0.0483572	0.999995	Significant	Down	51.2128	182.584	-1.8555	0.00069539	0.417736	Nonsignificant	Down	99.9275	182.584	-0.883944	0.120879	0.998203	--	GO:0005488,GO:0003674,GO:0020037,GO:0046906,GO:1901363,GO:0097159,GO:0019825	binding,molecular_function,heme binding,tetrapyrrole binding,heterocyclic compound binding,organic cyclic compound binding,oxygen binding	ssc:407066	K13823	ssc04131;ssc05143;ssc05144
XM_021069587.1	641354	PLOD2	Nonsignificant	Up	41.6133	38.4205	0.129274	0.796886	0.999995	Significant	Up	41.6133	17.6958	1.26261	0.0369412	0.999991	Significant	Up	38.4205	17.6958	1.14316	0.030947	0.848313	--	GO:0098772,GO:0061135,GO:0008150,GO:0030414,GO:0055114,GO:0061134,GO:0004866,GO:0003824,GO:0048551,GO:0008191,GO:0008152,GO:0016491,GO:0003674,GO:0010576,GO:0004857,GO:0030234,GO:0044699,GO:0044710	molecular function regulator,endopeptidase regulator activity,biological_process,peptidase inhibitor activity,obsolete oxidation-reduction process,peptidase regulator activity,endopeptidase inhibitor activity,catalytic activity,enzyme inhibitor activity,metalloendopeptidase inhibitor activity,metabolic process,oxidoreductase activity,molecular_function,enzyme regulator activity,enzyme inhibitor a…	ssc:641354	K13645	ssc00310
NM_214233.1	397463	GLRX	Nonsignificant	Down	35.619	70.2781	-0.968844	0.0187987	0.693884	Significant	Down	35.619	123.216	-1.82737	0.0134154	0.999991	Nonsignificant	Down	70.2781	123.216	-0.838054	0.224743	0.998203	glutaredoxin	GO:0009987,GO:0050794,GO:0044699,GO:0003674,GO:0043169,GO:0065007,GO:0005488,GO:0016667,GO:0015035,GO:0005515,GO:0044763,GO:0046872,GO:0003824,GO:0045454,GO:0009055,GO:0050789,GO:0016491,GO:0015036,GO:0008270,GO:0008150,GO:0065008,GO:0046983,GO:0046914,GO:0043167,GO:0042592,GO:0019725	cellular process,regulation of cellular process,biological_process,molecular_function,cation binding,biological regulation,binding,oxidoreductase activity, acting on a sulfur group of donors,protein disulfide oxidoreductase activity,protein binding,cellular process,metal ion binding,catalytic activity,cell redox homeostasis,electron transfer activity,regulation of biological process,oxidoreductas…	ssc:397463	K03676	ssc03110
XM_013996463.2	445537	ST3GAL1	Nonsignificant	Up	9.38784	3.14781	1.54786	0.195104	0.999995	Significant	Up	9.38784	1.37179	2.86821	0.0268435	0.999991	Nonsignificant	Up	3.14781	1.37179	1.33375	0.496349	NA	ST3 beta-galactoside alpha-2	GO:0043413,GO:0044267,GO:0043603,GO:0016746,GO:0008373,GO:0008152,GO:0003824,GO:0009059,GO:0044763,GO:0044723,GO:0016757,GO:0016755,GO:0036211,GO:0071704,GO:0034641,GO:0006575,GO:1901137,GO:0006807,GO:0044260,GO:1901135,GO:0006518,GO:0008150,GO:0019538,GO:0043170,GO:0044249,GO:0006749,GO:0006486,GO:1901564,GO:0006790,GO:0005975,GO:0044710,GO:0044699,GO:0009100,GO:1901576,GO:0009987,GO:0006464,GO:…	macromolecule glycosylation,cellular protein metabolic process,cellular amide metabolic process,transferase activity, transferring acyl groups,sialyltransferase activity,metabolic process,catalytic activity,macromolecule biosynthetic process,cellular process,carbohydrate metabolic process,transferase activity, transferring glycosyl groups,transferase activity, transferring amino-acyl groups,prote…	ssc:445537	K00780	ssc00512;ssc00533;ssc00603;ssc00604;ssc01003
NM_001001770.1	414799	CYB5A	Significant	Down	102.067	247.211	-1.27815	5.64135e-07	0.000184432	Nonsignificant	Down	102.067	178.392	-0.849796	0.0942385	0.999991	Nonsignificant	Up	247.211	178.392	0.451704	0.342046	0.998203	cytochrome b5 type A (microsomal)	--	--	ssc:414799	K23490	ssc99982
NM_214420.1	403215	CYP2C49	Significant	Down	2.09037	18.5431	-3.21407	0.00147243	0.118234	Nonsignificant	Down	2.09037	8.86983	-2.15543	0.206472	0.999991	Nonsignificant	Up	18.5431	8.86983	1.07773	0.32316	0.998203	cytochrome P450 2C49	GO:0003824,GO:0046872,GO:0016705,GO:0016491,GO:0008152,GO:0097159,GO:0008150,GO:0005506,GO:0055114,GO:0046914,GO:0043167,GO:1901363,GO:0046906,GO:0044710,GO:0044699,GO:0003674,GO:0020037,GO:0043169,GO:0005488	catalytic activity,metal ion binding,oxidoreductase activity, acting on paired donors, with incorporation or reduction of molecular oxygen,oxidoreductase activity,metabolic process,organic cyclic compound binding,biological_process,iron ion binding,obsolete oxidation-reduction process,transition metal ion binding,ion binding,heterocyclic compound binding,tetrapyrrole binding,metabolic process,bio…	ssc:403215	K07413	ssc00140;ssc00199;ssc00590;ssc00591;ssc00830;ssc04726;ssc04750;ssc05204
XM_013995996.2	100520832	LOC100520832	Significant	Up	5793.74	396.288	3.88267	5.20172e-11	6.80134e-08	Nonsignificant	Up	5793.74	4227.36	0.421011	0.738757	0.999991	Significant	Down	396.288	4227.36	-3.44126	0.00204392	0.204323	lithostathine-like	--	--	--	--	--
XM_013989956.2	100521516	ZNF207	Nonsignificant	Down	0.458281	4.72996	-3.70359	0.0422812	NA	Significant	Down	0.458281	6.27062	-4.16242	0.01476	0.999991	Nonsignificant	Down	4.72996	6.27062	-0.445821	0.651541	NA	zinc finger protein 207	GO:0044237,GO:0050660,GO:0005488,GO:0048518,GO:0031329,GO:0065007,GO:0043169,GO:0006810,GO:0009056,GO:0043168,GO:0003674,GO:0044699,GO:0031323,GO:0050794,GO:0009893,GO:0019222,GO:0044765,GO:0009987,GO:0051234,GO:0051179,GO:1902578,GO:0048037,GO:0036094,GO:1901363,GO:0009894,GO:1901265,GO:0046914,GO:0043167,GO:0050662,GO:0010508,GO:0008270,GO:0008150,GO:0031325,GO:0097159,GO:0048522,GO:0031331,GO:…	cellular metabolic process,flavin adenine dinucleotide binding,binding,positive regulation of biological process,regulation of cellular catabolic process,biological regulation,cation binding,transport,catabolic process,anion binding,molecular_function,biological_process,regulation of cellular metabolic process,regulation of cellular process,positive regulation of metabolic process,regulation of m…	--	--	--
XM_003353837.5	100627859	MS4A12	Significant	Up	294.011	110.969	1.41041	9.01642e-08	4.34402e-05	Nonsignificant	Up	294.011	167.259	0.787862	0.00395863	0.999991	Nonsignificant	Down	110.969	167.259	-0.60645	0.0398329	0.924939	membrane spanning 4-domains A12	GO:0005575,GO:0016021,GO:0044425,GO:0031224,GO:0016020	cellular_component,integral component of membrane,obsolete membrane part,intrinsic component of membrane,membrane	ssc:100627859	K22190	ssc02000
XM_003122471.6	100514562	C2H11orf86	Nonsignificant	Up	51.1207	26.0737	0.960725	0.0241725	0.816513	Nonsignificant	Down	51.1207	60.6764	-0.262497	0.454039	0.999991	Significant	Down	26.0737	60.6764	-1.20946	0.00380065	0.290154	chromosome 2 C11orf86 homolog	GO:0008270,GO:0043167,GO:0046914,GO:0046872,GO:0003674,GO:0043169,GO:0005488	zinc ion binding,ion binding,transition metal ion binding,metal ion binding,molecular_function,cation binding,binding	--	--	--
XM_021084331.1	100519535	HNRNPH1	Significant	Down	0.0510073	11.155	-5.94549	0.000152291	0.0214473	Significant	Down	0.0510073	10.9191	-5.89506	0.00748629	0.999991	Nonsignificant	Up	11.155	10.9191	0.052976	0.962185	0.998203	heterogeneous nuclear ribonucleoprotein H1	GO:0097159,GO:1901363,GO:0003723,GO:0003676,GO:0003674,GO:0005488	organic cyclic compound binding,heterocyclic compound binding,RNA binding,nucleic acid binding,molecular_function,binding	ssc:100519535	K12898	ssc03041
NM_214423.1	403324	CYP3A29	Significant	Down	24.1369	176.986	-2.87716	5.94392e-11	6.80134e-08	Significant	Down	24.1369	108.02	-2.20955	0.00532929	0.999991	Nonsignificant	Up	176.986	108.02	0.688811	0.317616	0.998203	cytochrome P450 3A29	GO:0016705,GO:0046872,GO:0003824,GO:0016491,GO:0008152,GO:0008150,GO:0005506,GO:0097159,GO:0043167,GO:0046914,GO:0055114,GO:1901363,GO:0044710,GO:0044699,GO:0046906,GO:0043169,GO:0003674,GO:0020037,GO:0005488	oxidoreductase activity, acting on paired donors, with incorporation or reduction of molecular oxygen,metal ion binding,catalytic activity,oxidoreductase activity,metabolic process,biological_process,iron ion binding,organic cyclic compound binding,ion binding,transition metal ion binding,obsolete oxidation-reduction process,heterocyclic compound binding,metabolic process,biological_process,tetra…	ssc:403324	K07424	ssc00140;ssc00199;ssc00591;ssc00830;ssc05204
XM_021063207.1	100622147	ZC3H11A	Nonsignificant	Down	0.729693	6.08735	-3.16234	0.135445	NA	Significant	Down	0.729693	7.37985	-3.44952	0.0349975	0.999991	Nonsignificant	Down	6.08735	7.37985	-0.284609	0.823617	NA	zinc finger CCCH-type containing 11A	GO:0003676,GO:0003677,GO:0003674,GO:0043169,GO:0005488,GO:0005515,GO:1901363,GO:0097159,GO:0046983,GO:0043167,GO:0046872	nucleic acid binding,DNA binding,molecular_function,cation binding,binding,protein binding,heterocyclic compound binding,organic cyclic compound binding,protein dimerization activity,ion binding,metal ion binding	ssc:100622147	K22415	ssc03019
XM_003353686.4	414411	ASS1	Significant	Up	240.225	34.2492	2.80247	2.62877e-13	8.02126e-10	Nonsignificant	Up	240.225	193.896	0.281918	0.495909	0.999991	Significant	Down	34.2492	193.896	-2.50436	5.43279e-07	0.000320426	argininosuccinate synthase 1	GO:1901576,GO:1901363,GO:0009064,GO:0032559,GO:0036094,GO:0019752,GO:0004055,GO:0009987,GO:0016053,GO:1901566,GO:0044249,GO:1901564,GO:0044699,GO:0044710,GO:0032549,GO:0044281,GO:0003674,GO:0044238,GO:0001883,GO:0043168,GO:0005488,GO:0017076,GO:0044237,GO:0009058,GO:0006525,GO:0006082,GO:0001882,GO:0003824,GO:0000166,GO:0044763,GO:0008652,GO:0071704,GO:0044711,GO:0006520,GO:0006526,GO:0035639,GO:…	organic substance biosynthetic process,heterocyclic compound binding,glutamine family amino acid metabolic process,adenyl ribonucleotide binding,small molecule binding,carboxylic acid metabolic process,argininosuccinate synthase activity,cellular process,organic acid biosynthetic process,organonitrogen compound biosynthetic process,cellular biosynthetic process,organonitrogen compound metabolic p…	ssc:414411	K01940	ssc00220;ssc00250;ssc04147;ssc05418
XM_021091178.1	397636	ATP2B1	Nonsignificant	Up	49.4679	26.0895	0.926003	0.323982	0.999995	Nonsignificant	Down	49.4679	91.2199	-0.914675	0.0668254	0.999991	Significant	Down	26.0895	91.2199	-1.82532	0.0451064	0.996396	ATPase plasma membrane Ca2+ transporting 1	GO:1901363,GO:0016818,GO:0022892,GO:0046873,GO:0036094,GO:0044464,GO:0043231,GO:0005215,GO:0017111,GO:0016887,GO:0005575,GO:0003674,GO:0022891,GO:0019829,GO:0043169,GO:0016462,GO:0005388,GO:0005488,GO:0022890,GO:0043492,GO:0015405,GO:0042623,GO:0015662,GO:0016820,GO:0046872,GO:0000166,GO:0003824,GO:0043229,GO:0022857,GO:0016787,GO:0072509,GO:0005634,GO:0005622,GO:0043227,GO:0044424,GO:0022804,GO:…	heterocyclic compound binding,hydrolase activity, acting on acid anhydrides, in phosphorus-containing anhydrides,transmembrane transporter activity,metal ion transmembrane transporter activity,small molecule binding,obsolete cell part,intracellular membrane-bounded organelle,transporter activity,nucleoside-triphosphatase activity,ATPase activity,cellular_component,molecular_function,transmembrane…	ssc:397636	K05850	ssc04020;ssc04022;ssc04024;ssc04261;ssc04925;ssc04961;ssc04970;ssc04972;ssc04978
XM_021067525.1	100521401	TMIGD1	Significant	Up	154.285	7.69004	4.37282	2.18144e-07	9.07677e-05	Nonsignificant	Up	154.285	74.1361	1.05743	0.484658	0.999991	Significant	Down	7.69004	74.1361	-3.31464	0.00337297	0.272517	transmembrane and immunoglobulin domain containing 1	GO:0007155,GO:0005575,GO:0016021,GO:0060089,GO:0004871,GO:0005488,GO:0016020,GO:0005515,GO:0003674,GO:0044425,GO:0031224,GO:0004888,GO:0022610,GO:0004872,GO:0006950,GO:0038023,GO:0050896,GO:0008150,GO:0004930	cell adhesion,cellular_component,integral component of membrane,molecular transducer activity,obsolete signal transducer activity,binding,membrane,protein binding,molecular_function,obsolete membrane part,intrinsic component of membrane,transmembrane signaling receptor activity,biological adhesion,signaling receptor activity,response to stress,signaling receptor activity,response to stimulus,biol…	--	--	--
NM_001128473.1	100151938	GBP1	Nonsignificant	Up	163.258	94.8912	0.784385	0.0280985	0.902505	Significant	Down	163.258	358.37	-1.14794	0.00271888	0.999991	Significant	Down	94.8912	358.37	-1.92051	1.17297e-06	0.000576514	guanylate binding protein 1	GO:0008152,GO:0097367,GO:0032561,GO:0030554,GO:0016772,GO:0004175,GO:0035639,GO:0016787,GO:0071704,GO:0000166,GO:0003824,GO:0019001,GO:0001882,GO:0008443,GO:0046872,GO:0008233,GO:0044723,GO:0043167,GO:0003873,GO:0046914,GO:1901265,GO:0070011,GO:0016773,GO:0006508,GO:0005524,GO:0043170,GO:0008150,GO:0008270,GO:0019538,GO:0032550,GO:0032555,GO:0016301,GO:0097159,GO:0016817,GO:0032553,GO:0044699,GO:…	metabolic process,carbohydrate derivative binding,guanyl ribonucleotide binding,adenyl nucleotide binding,transferase activity, transferring phosphorus-containing groups,endopeptidase activity,purine ribonucleoside triphosphate binding,hydrolase activity,organic substance metabolic process,nucleotide binding,catalytic activity,guanyl nucleotide binding,nucleoside binding,phosphofructokinase activ…	ssc:100151938	K20899	ssc04621
XM_021064314.1	449526	EPRS	Nonsignificant	Down	0.265432	0.405232	-0.000325401	0.999936	NA	Significant	Down	0.265432	8.52545	-4.60926	0.0251711	0.999991	Nonsignificant	Down	0.405232	8.52545	-4.59746	0.0258702	NA	glutamyl-prolyl-tRNA synthetase	GO:0043170,GO:0010467,GO:0005623,GO:0043604,GO:0008150,GO:0006518,GO:0032555,GO:0019538,GO:0032550,GO:0006139,GO:0016874,GO:0097159,GO:0034660,GO:0032553,GO:0016876,GO:0043167,GO:0044260,GO:0005737,GO:0006807,GO:1901265,GO:0044271,GO:0034641,GO:0005524,GO:0071704,GO:0043043,GO:0005622,GO:0006082,GO:0001882,GO:0000166,GO:0003824,GO:0009059,GO:0044763,GO:0008152,GO:0043436,GO:0097367,GO:0016875,GO:…	macromolecule metabolic process,gene expression,obsolete cell,amide biosynthetic process,biological_process,peptide metabolic process,purine ribonucleotide binding,protein metabolic process,purine ribonucleoside binding,nucleobase-containing compound metabolic process,ligase activity,organic cyclic compound binding,ncRNA metabolic process,ribonucleotide binding,aminoacyl-tRNA ligase activity,ion …	ssc:449526	K14163	ssc00860;ssc00970;ssc01007;ssc03016
NM_214103.1	397191	HSP90B1	Nonsignificant	Up	394.667	165.719	1.25141	0.0716134	0.999995	Nonsignificant	Down	394.667	493.907	-0.338692	0.169348	0.999991	Significant	Down	165.719	493.907	-1.57882	0.024925	0.757291	--	GO:0032555,GO:0032550,GO:0019538,GO:0008150,GO:0043170,GO:0010467,GO:0032553,GO:0006139,GO:0097159,GO:0051082,GO:0050896,GO:1901265,GO:0006807,GO:0043167,GO:0044260,GO:0005524,GO:0034641,GO:0006950,GO:0071704,GO:0016787,GO:0004553,GO:0001882,GO:0000166,GO:0003824,GO:0097367,GO:0030554,GO:0008152,GO:0035639,GO:0044267,GO:0016798,GO:0006725,GO:0001883,GO:0043168,GO:0044238,GO:0090304,GO:0003674,GO:…	purine ribonucleotide binding,purine ribonucleoside binding,protein metabolic process,biological_process,macromolecule metabolic process,gene expression,ribonucleotide binding,nucleobase-containing compound metabolic process,organic cyclic compound binding,unfolded protein binding,response to stimulus,nucleoside phosphate binding,nitrogen compound metabolic process,ion binding,cellular macromolec…	ssc:397191	K09487	ssc03110;ssc04141;ssc04151;ssc04657;ssc04915;ssc04918;ssc05132;ssc05200;ssc05215;ssc05418
XM_021078520.1	403154	CFTR	Significant	Down	8.52978	25.5408	-1.56598	0.00958061	0.449748	Nonsignificant	Up	8.52978	7.19438	0.204578	0.806385	0.999991	Significant	Up	25.5408	7.19438	1.79108	0.010498	0.538408	cystic fibrosis transmembrane conductance regulator	GO:0016301,GO:0015399,GO:0032555,GO:0032550,GO:0008150,GO:0032553,GO:0016817,GO:0097159,GO:1901265,GO:0043167,GO:0005524,GO:0055085,GO:0016787,GO:0044763,GO:0022857,GO:0001882,GO:0019001,GO:0003824,GO:0000166,GO:0016820,GO:0042626,GO:0030554,GO:0032561,GO:0097367,GO:0016788,GO:0022804,GO:0035639,GO:0016791,GO:0016772,GO:0016462,GO:0031224,GO:0006810,GO:0001883,GO:0043168,GO:0003674,GO:0044425,GO:…	kinase activity,primary active transmembrane transporter activity,purine ribonucleotide binding,purine ribonucleoside binding,biological_process,ribonucleotide binding,hydrolase activity, acting on acid anhydrides,organic cyclic compound binding,nucleoside phosphate binding,ion binding,ATP binding,transmembrane transport,hydrolase activity,cellular process,transmembrane transporter activity,nucle…	ssc:403154	K05031	ssc02000;ssc02010;ssc04024;ssc04152;ssc04530;ssc04971;ssc04972;ssc04976
XM_021093265.1	100301561	GUCA2B	Significant	Up	70.7586	30.7533	1.21696	0.0104971	0.480451	Nonsignificant	Up	70.7586	41.1609	0.774921	0.144375	0.999991	Nonsignificant	Down	30.7533	41.1609	-0.426131	0.464972	0.998203	--	GO:0003674,GO:0010851,GO:0051704,GO:0009405,GO:0030234,GO:0005575,GO:0010853,GO:0098772,GO:0008150,GO:0030249,GO:0030250,GO:0005576,GO:0008047	molecular_function,cyclase regulator activity,multi-organism process,pathogenesis,enzyme regulator activity,cellular_component,cyclase activator activity,molecular function regulator,biological_process,guanylate cyclase regulator activity,guanylate cyclase activator activity,extracellular region,enzyme activator activity	--	--	--
XM_021095178.1	100621139	AGRN	Nonsignificant	Up	9.07649	6.37114	0.50759	0.657795	0.999995	Significant	Up	9.07649	0.00663467	5.59237	0.000673987	0.416447	Nonsignificant	Up	6.37114	0.00663467	5.09692	0.0354847	NA	agrin	GO:0003674,GO:0016043,GO:0044425,GO:0065007,GO:0031224,GO:1902580,GO:0061024,GO:0005488,GO:0016020,GO:0007154,GO:0005515,GO:0007165,GO:0050840,GO:0071840,GO:0051704,GO:0009405,GO:0051716,GO:0044700,GO:1902578,GO:0051179,GO:0009987,GO:0072657,GO:0005575,GO:0050794,GO:0007155,GO:0044699,GO:0016021,GO:0023052,GO:0044802,GO:0008150,GO:0043113,GO:0033036,GO:0050896,GO:0007157,GO:0070727,GO:0022610,GO:…	molecular_function,cellular component organization,obsolete membrane part,biological regulation,intrinsic component of membrane,cellular localization,membrane organization,binding,membrane,cell communication,protein binding,signal transduction,extracellular matrix binding,cellular component organization or biogenesis,multi-organism process,pathogenesis,cellular response to stimulus,signaling,loca…	ssc:100621139	K06254	ssc00535;ssc04512
XM_003355743.3	100521452	KARS	Nonsignificant	Down	56.7223	72.5608	-0.357634	0.567635	0.999995	Nonsignificant	Up	56.7223	25.9549	1.08751	0.0601714	0.999991	Significant	Up	72.5608	25.9549	1.46607	0.00816731	0.45877	--	GO:0043436,GO:0008152,GO:0030554,GO:0016875,GO:0097367,GO:0044424,GO:0006399,GO:0006520,GO:0043603,GO:0044267,GO:0043039,GO:0035639,GO:0071704,GO:0005622,GO:0043043,GO:0006082,GO:0009059,GO:0003824,GO:0000166,GO:0001882,GO:0044763,GO:0044260,GO:0000049,GO:0043167,GO:0005737,GO:0006807,GO:1901265,GO:0044271,GO:0034641,GO:0005524,GO:0010467,GO:0043170,GO:0005623,GO:0043604,GO:0006518,GO:0008150,GO:…	oxoacid metabolic process,metabolic process,adenyl nucleotide binding,ligase activity, forming carbon-oxygen bonds,carbohydrate derivative binding,obsolete intracellular part,tRNA metabolic process,cellular amino acid metabolic process,cellular amide metabolic process,cellular protein metabolic process,tRNA aminoacylation,purine ribonucleoside triphosphate binding,organic substance metabolic proc…	ssc:100521452	K04567	ssc00970;ssc01007;ssc03016
NM_001204395.2	100154248	IFIT3	Significant	Up	32.6736	5.97454	2.41908	0.0471098	0.999995	Nonsignificant	Up	32.6736	12.431	1.3458	0.290891	0.999991	Nonsignificant	Down	5.97454	12.431	-1.06866	0.238892	0.998203	interferon induced protein with tetratricopeptide repeats 3	GO:0044765,GO:0009987,GO:0043231,GO:0044464,GO:0051234,GO:0051179,GO:1902578,GO:0071806,GO:0070585,GO:0031967,GO:0043234,GO:0006886,GO:0072594,GO:0044699,GO:0005575,GO:1902589,GO:0072657,GO:0006810,GO:0006839,GO:0045040,GO:0016043,GO:0003674,GO:0044425,GO:0007006,GO:0033365,GO:0071840,GO:0031975,GO:0019867,GO:0005515,GO:0005488,GO:0016020,GO:0061024,GO:1902580,GO:0043227,GO:0090151,GO:0055085,GO:…	transport,cellular process,intracellular membrane-bounded organelle,obsolete cell part,establishment of localization,localization,localization,protein transmembrane transport,protein localization to mitochondrion,organelle envelope,protein-containing complex,intracellular protein transport,establishment of protein localization to organelle,biological_process,cellular_component,organelle organizat…	--	--	--
XM_013988447.2	100154789	TMEM106C	Nonsignificant	Up	9.16797	2.61801	1.74014	0.382405	0.999995	Significant	Up	9.16797	0	5.56738	0.0149364	0.999991	Nonsignificant	Up	2.61801	0	3.85105	0.328346	NA	transmembrane protein 106C	--	--	--	--	--
XR_002338995.1	396655	STAT1	Nonsignificant	Down	1.26909	2.28165	-0.817001	0.628401	NA	Significant	Down	1.26909	22.6651	-4.11203	0.00192204	0.848285	Significant	Down	2.28165	22.6651	-3.29275	0.00393939	0.294108	signal transducer and activator of transcription 1	GO:0043227,GO:0044765,GO:1902582,GO:0005634,GO:0050789,GO:0043231,GO:0009987,GO:0005622,GO:0071704,GO:0051234,GO:0051179,GO:0044464,GO:1902578,GO:0043229,GO:0097659,GO:0044763,GO:0009059,GO:0016192,GO:0051641,GO:0051252,GO:0004871,GO:1901576,GO:0044700,GO:0046483,GO:0071822,GO:2001141,GO:0044423,GO:0051171,GO:0008152,GO:0060089,GO:0044699,GO:0031323,GO:1901360,GO:0050794,GO:0051649,GO:0044249,GO:…	membrane-bounded organelle,transport,intracellular transport,nucleus,regulation of biological process,intracellular membrane-bounded organelle,cellular process,intracellular anatomical structure,organic substance metabolic process,establishment of localization,localization,obsolete cell part,localization,intracellular organelle,nucleic acid-templated transcription,cellular process,macromolecule b…	ssc:396655	K11220	ssc03000;ssc04062;ssc04217;ssc04380;ssc04620;ssc04621;ssc04625;ssc04630;ssc04658;ssc04659;ssc04917;ssc04919;ssc04933;ssc04935;ssc05140;ssc05145;ssc05152;ssc05160;ssc05161;ssc05162;ssc05164;ssc05165;ssc05167;ssc05168;ssc05169;ssc05171;ssc05200;ssc05212;ssc05235;ssc05321
XM_021081222.1	100513261	LOC100513261	Nonsignificant	Down	17.2367	23.3111	-0.453654	0.469781	0.999995	Nonsignificant	Up	17.2367	7.17135	1.17961	0.13856	0.999991	Significant	Up	23.3111	7.17135	1.65636	0.0129031	0.585404	14 kDa phosphohistidine phosphatase	GO:0008150,GO:0003779,GO:0008092,GO:0006996,GO:0003674,GO:0016043,GO:0071840,GO:0005515,GO:0016020,GO:0005488,GO:0009987,GO:0007010,GO:0005575	biological_process,actin binding,cytoskeletal protein binding,organelle organization,molecular_function,cellular component organization,cellular component organization or biogenesis,protein binding,membrane,binding,cellular process,cytoskeleton organization,cellular_component	--	--	--
XM_013980186.2	100513225	BAG1	Nonsignificant	Up	8.10352	0.550565	3.63242	0.0260555	NA	Significant	Up	8.10352	0.641925	3.62113	0.0254578	0.999991	Nonsignificant	Up	0.550565	0.641925	0.0015924	0.999542	NA	BCL2 associated athanogene 1	GO:0000280,GO:0008152,GO:0044446,GO:2001141,GO:0032991,GO:0031981,GO:0006351,GO:0044424,GO:0060255,GO:0048285,GO:0000278,GO:0000780,GO:0000942,GO:0071704,GO:0043227,GO:0031974,GO:0050789,GO:0005634,GO:0005622,GO:0044427,GO:0015630,GO:0022402,GO:0043229,GO:0006996,GO:0044763,GO:0009059,GO:0043228,GO:0043226,GO:0043233,GO:0044422,GO:0044260,GO:1903047,GO:0044428,GO:0000793,GO:0031326,GO:0080090,GO:…	nuclear division,metabolic process,obsolete intracellular organelle part,regulation of RNA biosynthetic process,protein-containing complex,nuclear lumen,transcription, DNA-templated,obsolete intracellular part,regulation of macromolecule metabolic process,organelle fission,mitotic cell cycle,condensed chromosome, centromeric region,condensed nuclear chromosome outer kinetochore,organic substance …	ssc:100513225	K09555	ssc03110;ssc04131;ssc04141
XM_001929069.5	100158154	PKM	Nonsignificant	Down	57.8764	77.2565	-0.413778	0.387289	0.999995	Significant	Down	57.8764	126.787	-1.1449	0.00947932	0.999991	Nonsignificant	Down	77.2565	126.787	-0.717179	0.0316015	0.854981	pyruvate kinase	GO:0004721,GO:0006733,GO:1901360,GO:0009132,GO:0009135,GO:1901564,GO:0005975,GO:0016310,GO:0005575,GO:0030955,GO:0044710,GO:0008138,GO:0046483,GO:0044699,GO:0046939,GO:0006753,GO:0005102,GO:0006796,GO:0004743,GO:0009987,GO:1901575,GO:0042578,GO:0003950,GO:0019752,GO:0006464,GO:0031420,GO:0006757,GO:0005488,GO:0046128,GO:0005515,GO:0043412,GO:0009199,GO:0044237,GO:0044238,GO:0006793,GO:0016052,GO:…	phosphoprotein phosphatase activity,obsolete oxidoreduction coenzyme metabolic process,organic cyclic compound metabolic process,nucleoside diphosphate metabolic process,purine nucleoside diphosphate metabolic process,organonitrogen compound metabolic process,carbohydrate metabolic process,phosphorylation,cellular_component,potassium ion binding,metabolic process,protein tyrosine/serine/threonine…	ssc:100158154	K00873	ssc00010;ssc00230;ssc00620;ssc04131;ssc04147;ssc04922;ssc04930;ssc05165;ssc05203;ssc05230
NM_001011509.1	494567	HEBP1	Significant	Down	17.5863	46.9089	-1.43816	0.00677711	0.367087	Nonsignificant	Down	17.5863	25.5691	-0.605865	0.442476	0.999991	Nonsignificant	Up	46.9089	25.5691	0.852598	0.195872	0.998203	--	--	--	--	--	--
XM_021094365.1	100625505	VPS13C	Nonsignificant	Down	18.8126	32.9314	-0.795367	0.0878865	0.999995	Nonsignificant	Up	18.8126	15.0341	0.342492	0.562038	0.999991	Significant	Up	32.9314	15.0341	1.15644	0.0317831	0.855968	vacuolar protein sorting 13 homolog C	GO:0018130,GO:0034641,GO:0008324,GO:0009889,GO:0006357,GO:0022890,GO:0016020,GO:0010468,GO:0005488,GO:0003712,GO:0006807,GO:0015081,GO:0044271,GO:0080090,GO:0031326,GO:0001076,GO:0005515,GO:0044260,GO:0044428,GO:0044422,GO:0015672,GO:0016070,GO:0009058,GO:0043233,GO:0043226,GO:0044237,GO:0016830,GO:0090304,GO:0044238,GO:1901362,GO:0003674,GO:0022891,GO:0019438,GO:0098660,GO:0034645,GO:2000112,GO:…	heterocycle biosynthetic process,cellular nitrogen compound metabolic process,cation transmembrane transporter activity,regulation of biosynthetic process,regulation of transcription by RNA polymerase II,inorganic cation transmembrane transporter activity,membrane,regulation of gene expression,binding,transcription coregulator activity,nitrogen compound metabolic process,sodium ion transmembrane …	ssc:100625505	K19525	ssc04131
XM_021099239.1	100522330	SLC7A8	Nonsignificant	Down	6.16596	16.5893	-1.35253	0.153133	0.999995	Nonsignificant	Up	6.16596	3.56706	0.770932	0.520222	0.999991	Significant	Up	16.5893	3.56706	2.14425	0.0154869	0.626848	solute carrier family 7 member 8	GO:0022892,GO:0044765,GO:0005215,GO:0046943,GO:0009987,GO:0005342,GO:0098656,GO:0051234,GO:0051179,GO:1902578,GO:0006820,GO:0006811,GO:0005575,GO:0046942,GO:0015849,GO:0044699,GO:0006865,GO:0003674,GO:0022891,GO:0003333,GO:0008514,GO:0006810,GO:0016020,GO:0015711,GO:0071705,GO:0022857,GO:0044763,GO:0055085,GO:0008509,GO:0034220,GO:0015075,GO:0015171,GO:0008150,GO:1903825,GO:0071702	transmembrane transporter activity,transport,transporter activity,carboxylic acid transmembrane transporter activity,cellular process,organic acid transmembrane transporter activity,anion transmembrane transport,establishment of localization,localization,localization,anion transport,ion transport,cellular_component,carboxylic acid transport,organic acid transport,biological_process,amino acid tra…	ssc:100522330	K13781	ssc02000;ssc04974
XM_021083315.1	100519588	USP47	Nonsignificant	Up	7.91804	0.456944	4.47218	0.0307746	NA	Significant	Up	7.91804	0.0215677	5.40377	0.0200533	0.999991	Nonsignificant	Up	0.456944	0.0215677	0.953939	0.815155	NA	ubiquitin specific peptidase 47	GO:0009058,GO:0044237,GO:0007165,GO:0005515,GO:0043412,GO:0051716,GO:0036459,GO:0006464,GO:0016020,GO:0005488,GO:0007154,GO:0016579,GO:0006725,GO:0065007,GO:0031224,GO:0034645,GO:0090304,GO:0044425,GO:0044238,GO:0003674,GO:0044699,GO:0060089,GO:0046483,GO:0016021,GO:0005575,GO:0070001,GO:0006260,GO:1901360,GO:0044249,GO:0050794,GO:0006270,GO:0009987,GO:0044700,GO:0004871,GO:1901576,GO:0070646,GO:…	biosynthetic process,cellular metabolic process,signal transduction,protein binding,macromolecule modification,cellular response to stimulus,thiol-dependent ubiquitin-specific protease activity,cellular protein modification process,membrane,binding,cell communication,protein deubiquitination,cellular aromatic compound metabolic process,biological regulation,intrinsic component of membrane,cellula…	ssc:100519588	K11857	ssc01002;ssc04121
XM_005665037.3	100522873	EPHA2	Nonsignificant	Up	8.94249	3.75229	1.1052	0.243549	0.999995	Nonsignificant	Down	8.94249	17.3771	-1.00751	0.236441	0.999991	Significant	Down	3.75229	17.3771	-2.10601	0.0240987	0.756033	EPH receptor A2	GO:0003674,GO:0006793,GO:0044238,GO:0043168,GO:0001883,GO:0032549,GO:0016740,GO:0065007,GO:0019028,GO:0043169,GO:0017076,GO:0007154,GO:0005488,GO:0019012,GO:0006464,GO:0016020,GO:0051716,GO:0006468,GO:0043412,GO:0005515,GO:0007165,GO:0044237,GO:0006796,GO:0032559,GO:1901363,GO:0044700,GO:0009987,GO:0003993,GO:0036094,GO:0042578,GO:0050794,GO:0016310,GO:0005575,GO:0007169,GO:0044423,GO:0044699,GO:…	molecular_function,phosphorus metabolic process,primary metabolic process,anion binding,purine nucleoside binding,ribonucleoside binding,transferase activity,biological regulation,viral capsid,cation binding,purine nucleotide binding,cell communication,binding,virion,cellular protein modification process,membrane,cellular response to stimulus,protein phosphorylation,macromolecule modification,pro…	ssc:100522873	K05103	ssc01001;ssc04010;ssc04014;ssc04015;ssc04151;ssc04360
NM_214140.2	397265	S100G	Significant	Down	4688.83	11431.2	-1.27965	0.0143621	0.591841	Significant	Down	4688.83	13590.4	-1.57046	0.0324906	0.999991	Nonsignificant	Down	11431.2	13590.4	-0.273195	0.621527	0.998203	--	GO:0044464,GO:0051234,GO:0006406,GO:0051179,GO:1902578,GO:0009987,GO:0043231,GO:0051028,GO:0044765,GO:0044700,GO:1901576,GO:0031012,GO:0097659,GO:0043234,GO:0044699,GO:0046483,GO:0005575,GO:1901360,GO:0044249,GO:0050794,GO:0005509,GO:0006810,GO:0006725,GO:0006405,GO:0043169,GO:0005654,GO:0070013,GO:0071427,GO:0071166,GO:0006366,GO:0065007,GO:0005578,GO:0034645,GO:0050658,GO:0044238,GO:0090304,GO:…	obsolete cell part,establishment of localization,mRNA export from nucleus,localization,localization,cellular process,intracellular membrane-bounded organelle,mRNA transport,transport,signaling,organic substance biosynthetic process,extracellular matrix,nucleic acid-templated transcription,protein-containing complex,biological_process,heterocycle metabolic process,cellular_component,organic cyclic…	ssc:397265	K14734	ssc04978;ssc04990
XM_021101755.1	100515041	PDLIM5	Nonsignificant	Up	6.95546	0.00497133	5.26549	0.0273	NA	Significant	Up	6.95546	0	5.2518	0.0306831	0.999991	Nonsignificant	NA	0.00497133	0	NA	NA	NA	PDZ and LIM domain 5	GO:0008270,GO:0008150,GO:0006807,GO:0043167,GO:0046914,GO:0008324,GO:0055085,GO:0071704,GO:0016787,GO:0046872,GO:0003824,GO:0044763,GO:0022857,GO:0006082,GO:0015075,GO:0043436,GO:0016822,GO:0008152,GO:0006520,GO:0006812,GO:0043169,GO:0006810,GO:0006725,GO:0003674,GO:0022891,GO:0044238,GO:0044281,GO:0005515,GO:0044237,GO:0005488,GO:0022890,GO:0016020,GO:0044765,GO:0005215,GO:0009987,GO:0004334,GO:…	zinc ion binding,biological_process,nitrogen compound metabolic process,ion binding,transition metal ion binding,cation transmembrane transporter activity,transmembrane transport,organic substance metabolic process,hydrolase activity,metal ion binding,catalytic activity,cellular process,transmembrane transporter activity,organic acid metabolic process,ion transmembrane transporter activity,oxoaci…	ssc:100515041	K19867	ssc04990
XM_005671546.3	100156865	OAT	Significant	Down	103.567	213.09	-1.03937	1.77024e-05	0.00415506	Nonsignificant	Down	103.567	106.544	-0.0741081	0.851049	0.999991	Nonsignificant	Up	213.09	106.544	0.986393	0.00568057	0.376449	ornithine aminotransferase	GO:0008483,GO:0003824,GO:0016769,GO:0043167,GO:0097159,GO:0030170,GO:0008289,GO:1901363,GO:0048037,GO:0005488,GO:0043168,GO:0003674,GO:0016740	transaminase activity,catalytic activity,transferase activity, transferring nitrogenous groups,ion binding,organic cyclic compound binding,pyridoxal phosphate binding,lipid binding,heterocyclic compound binding,obsolete cofactor binding,binding,anion binding,molecular_function,transferase activity	ssc:100156865	K00819	ssc00330;ssc01007
NM_001037961.1	654294	PSMB9	Nonsignificant	Up	17.6917	16.1091	0.142707	0.79969	0.999995	Significant	Down	17.6917	38.379	-1.15686	0.0165181	0.999991	Significant	Down	16.1091	38.379	-1.28347	0.00978183	0.515368	proteasome subunit beta 9	GO:0044237,GO:0044265,GO:0009056,GO:0003674,GO:0044238,GO:0005575,GO:0044464,GO:1901575,GO:0009987,GO:0030163,GO:0051603,GO:0043234,GO:0044260,GO:0004298,GO:0006508,GO:0070011,GO:0000502,GO:0005623,GO:0043170,GO:0019538,GO:0008150,GO:0008152,GO:0032991,GO:0009057,GO:0044257,GO:0004175,GO:0044267,GO:0005839,GO:0044424,GO:0070003,GO:0071704,GO:0016787,GO:0005622,GO:0008233,GO:0044248,GO:0003824	cellular metabolic process,cellular macromolecule catabolic process,catabolic process,molecular_function,primary metabolic process,cellular_component,obsolete cell part,organic substance catabolic process,cellular process,protein catabolic process,proteolysis involved in cellular protein catabolic process,protein-containing complex,cellular macromolecule metabolic process,threonine-type endopepti…	ssc:654294	K02741	ssc01002;ssc03050;ssc03051
XM_001924765.5	100153698	ACAD11	Significant	Down	11.1351	26.2549	-1.23884	0.0268651	0.868988	Nonsignificant	Down	11.1351	19.7984	-0.87858	0.237191	0.999991	Nonsignificant	Up	26.2549	19.7984	0.382789	0.559553	0.998203	acyl-CoA dehydrogenase family member 11	GO:0036211,GO:0016787,GO:0071704,GO:0003824,GO:0000166,GO:0001882,GO:0008233,GO:0003995,GO:0016491,GO:0097367,GO:0030554,GO:0008152,GO:0035639,GO:0016772,GO:0044267,GO:0008150,GO:0032550,GO:0019538,GO:0032555,GO:0016301,GO:0043170,GO:0004672,GO:0032553,GO:0097159,GO:1901265,GO:0016773,GO:0006508,GO:0044260,GO:0043167,GO:0050662,GO:0055114,GO:0005524,GO:0009987,GO:0036094,GO:0048037,GO:0006796,GO:…	protein modification process,hydrolase activity,organic substance metabolic process,catalytic activity,nucleotide binding,nucleoside binding,peptidase activity,acyl-CoA dehydrogenase activity,oxidoreductase activity,carbohydrate derivative binding,adenyl nucleotide binding,metabolic process,purine ribonucleoside triphosphate binding,transferase activity, transferring phosphorus-containing groups,…	ssc:100153698	K11730	ssc99983
XM_021075470.1	100126279	CERS6	Nonsignificant	Down	6.69625	15.5667	-1.19271	0.124703	0.999995	Nonsignificant	Up	6.69625	4.8787	0.405272	0.67755	0.999991	Significant	Up	15.5667	4.8787	1.61072	0.0357378	0.896942	ceramide synthase 6	GO:0097159,GO:1901363,GO:0005575,GO:0016021,GO:0003676,GO:0003677,GO:0003674,GO:0044425,GO:0031224,GO:0005488,GO:0016020	organic cyclic compound binding,heterocyclic compound binding,cellular_component,integral component of membrane,nucleic acid binding,DNA binding,molecular_function,obsolete membrane part,intrinsic component of membrane,binding,membrane	ssc:100126279	K23727	ssc00600;ssc04071
NM_001113445.1	100134959	G6PC	Nonsignificant	Down	42.6409	81.3567	-0.936139	0.0324915	0.994739	Nonsignificant	Up	42.6409	28.0952	0.539913	0.472511	0.999991	Significant	Up	81.3567	28.0952	1.5009	0.0200891	0.705803	glucose-6-phosphatase catalytic subunit	--	--	ssc:100134959	K01084	ssc00010;ssc00052;ssc00500;ssc04068;ssc04151;ssc04152;ssc04910;ssc04920;ssc04922;ssc04931;ssc04973
XM_021085605.1	100240745	REG3G	Significant	Up	3650.83	97.6836	5.22856	1.08265e-05	0.00275295	Nonsignificant	Up	3650.83	1828.15	0.956292	0.523882	0.999991	Significant	Down	97.6836	1828.15	-4.25387	0.00142827	0.175499	regenerating islet-derived 3 gamma	--	--	--	--	--
XM_021076419.1	100625897	LOC100625897	Significant	Down	236.842	624.726	-1.38293	0.0244696	0.820495	Nonsignificant	Down	236.842	412.794	-0.828479	0.279684	0.999991	Nonsignificant	Up	624.726	412.794	0.575049	0.256948	0.998203	lactase-phlorizin hydrolase	GO:0005975,GO:0016151,GO:0005488,GO:0004784,GO:0044238,GO:0003674,GO:0016798,GO:0043169,GO:0016491,GO:0008152,GO:0003824,GO:0046872,GO:0004553,GO:0016209,GO:0016787,GO:0071704,GO:0016721,GO:0043167,GO:0046914,GO:0008150	carbohydrate metabolic process,nickel cation binding,binding,superoxide dismutase activity,primary metabolic process,molecular_function,hydrolase activity, acting on glycosyl bonds,cation binding,oxidoreductase activity,metabolic process,catalytic activity,metal ion binding,hydrolase activity, hydrolyzing O-glycosyl compounds,antioxidant activity,hydrolase activity,organic substance metabolic pro…	ssc:100625897	K01229	ssc00052;ssc03110;ssc04973
XM_005653405.3	100524684	ABHD3	Significant	Down	21.7086	59.9767	-1.44645	0.000840854	0.0785426	Significant	Down	21.7086	47.7901	-1.15257	0.013126	0.999991	Nonsignificant	Up	59.9767	47.7901	0.31049	0.436386	0.998203	abhydrolase domain containing 3	--	--	ssc:100524684	K13696	ssc99996
XM_013980318.2	100516289	PFKFB3	Significant	Up	8.68853	1.03807	3.13345	0.0309943	0.96177	Significant	Up	8.68853	0.933598	3.70225	0.0235249	0.999991	Nonsignificant	Up	1.03807	0.933598	0.581756	0.800114	NA	6-phosphofructo-2-kinase/fructose-2	GO:0051649,GO:0035639,GO:0008104,GO:0016772,GO:0030554,GO:0097367,GO:0032561,GO:0015031,GO:0090150,GO:0070972,GO:0008152,GO:0051641,GO:0000166,GO:0003824,GO:0019001,GO:0001882,GO:0008443,GO:0044763,GO:0044723,GO:0034613,GO:1902582,GO:0071704,GO:0016482,GO:0071702,GO:0005524,GO:1901265,GO:0016773,GO:0070727,GO:0003873,GO:0043167,GO:0033036,GO:0032553,GO:0006605,GO:0097159,GO:0044802,GO:0008150,GO:…	establishment of localization in cell,purine ribonucleoside triphosphate binding,protein localization,transferase activity, transferring phosphorus-containing groups,adenyl nucleotide binding,carbohydrate derivative binding,guanyl ribonucleotide binding,protein transport,establishment of protein localization to membrane,protein localization to endoplasmic reticulum,metabolic process,cellular loca…	ssc:100516289	K01103	ssc00051;ssc04066;ssc04152
NM_214388.1	397681	APOA4	Nonsignificant	Down	780.17	1243.35	-0.667498	0.0999001	0.999995	Significant	Down	780.17	1787.48	-1.21578	0.000518393	0.350337	Nonsignificant	Down	1243.35	1787.48	-0.533264	0.184049	0.998203	apolipoprotein A4	GO:0004529,GO:0061024,GO:0007599,GO:0016020,GO:0006464,GO:0019012,GO:0005488,GO:0033554,GO:0061025,GO:0007154,GO:0018130,GO:0044421,GO:0009991,GO:0005829,GO:0005615,GO:0005515,GO:0007165,GO:0004518,GO:0006468,GO:0043412,GO:0016070,GO:0003924,GO:0009058,GO:0019867,GO:0031083,GO:0044237,GO:0031975,GO:0009405,GO:0008855,GO:0051704,GO:0071840,GO:0051716,GO:0008237,GO:1903506,GO:0016740,GO:0006461,GO:…	exodeoxyribonuclease activity,membrane organization,hemostasis,membrane,cellular protein modification process,virion,binding,cellular response to stress,membrane fusion,cell communication,heterocycle biosynthetic process,obsolete extracellular region part,response to extracellular stimulus,cytosol,extracellular space,protein binding,signal transduction,nuclease activity,protein phosphorylation,ma…	ssc:397681	K08760	ssc04975;ssc04977;ssc04979
XM_003356001.4	100286877	PRMT1	Significant	Up	16.3599	4.20348	1.91632	0.0361671	0.999995	Nonsignificant	Up	16.3599	10.2355	0.657733	0.461787	0.999991	Nonsignificant	Down	4.20348	10.2355	-1.24786	0.230273	NA	protein arginine methyltransferase 1	GO:0051998,GO:0036211,GO:0044464,GO:0071704,GO:0008168,GO:0005622,GO:0009987,GO:0034470,GO:0042054,GO:0043414,GO:0008171,GO:0016072,GO:0003824,GO:0032259,GO:0008757,GO:0008152,GO:0006396,GO:0008170,GO:0022613,GO:0008213,GO:0046483,GO:0004719,GO:0044424,GO:0044267,GO:0005575,GO:1901360,GO:0010467,GO:0043170,GO:0006725,GO:0005623,GO:0006479,GO:0008150,GO:0019538,GO:0006139,GO:0016740,GO:0034660,GO:…	protein carboxyl O-methyltransferase activity,protein modification process,obsolete cell part,organic substance metabolic process,methyltransferase activity,intracellular anatomical structure,cellular process,ncRNA processing,histone methyltransferase activity,macromolecule methylation,O-methyltransferase activity,rRNA metabolic process,catalytic activity,methylation,S-adenosylmethionine-dependen…	ssc:100286877	K11434	ssc03036;ssc04068;ssc04922
XM_021093594.1	445460	C1QC	Significant	Up	85.3358	3.33365	4.55781	5.47972e-06	0.00152004	Significant	Up	85.3358	2.99108	4.8424	3.33728e-05	0.0481146	Nonsignificant	Up	3.33365	2.99108	0.28931	0.838039	NA	complement C1q C chain	--	--	ssc:445460	K03988	ssc04131;ssc04610;ssc05020;ssc05133;ssc05142;ssc05150;ssc05171;ssc05322
NM_001244968.1	100514482	AGR2	Significant	Up	149.178	51.6105	1.53072	0.000411799	0.0496001	Nonsignificant	Up	149.178	120.103	0.30662	0.489765	0.999991	Significant	Down	51.6105	120.103	-1.2172	0.000869018	0.125011	anterior gradient 2	--	--	ssc:100514482	K20356	ssc04131
XM_005656469.3	100515390	WARS	Nonsignificant	Up	22.7481	13.7857	0.74599	0.204366	0.999995	Nonsignificant	Down	22.7481	38.8045	-0.767116	0.13968	0.999991	Significant	Down	13.7857	38.8045	-1.50221	0.00518823	0.355816	tryptophanyl-tRNA synthetase	GO:0035639,GO:0043039,GO:0043603,GO:0006520,GO:0006399,GO:0044267,GO:0016875,GO:0030554,GO:0097367,GO:0043436,GO:0008152,GO:0044763,GO:0009059,GO:0046872,GO:0001882,GO:0000166,GO:0003824,GO:0006082,GO:0043043,GO:0071704,GO:0005524,GO:0034641,GO:0044271,GO:0006807,GO:1901265,GO:0043167,GO:0044260,GO:0032553,GO:0016876,GO:0034660,GO:0016874,GO:0097159,GO:0006139,GO:0032555,GO:0032550,GO:0019538,GO:…	purine ribonucleoside triphosphate binding,tRNA aminoacylation,cellular amide metabolic process,cellular amino acid metabolic process,tRNA metabolic process,cellular protein metabolic process,ligase activity, forming carbon-oxygen bonds,adenyl nucleotide binding,carbohydrate derivative binding,oxoacid metabolic process,metabolic process,cellular process,macromolecule biosynthetic process,metal io…	ssc:100515390	K01867	ssc00970;ssc01007;ssc03016
XM_021082393.1	100519072	LOC100519072	Significant	Down	16.8152	34.013	-1.0266	0.0369938	0.999995	Nonsignificant	Up	16.8152	13.1243	0.327157	0.60374	0.999991	Significant	Up	34.013	13.1243	1.37368	0.01193	0.55645	beta-mannosyltransferase 2	--	--	--	--	--
XM_021087048.1	100620627	LOC100620627	Significant	Down	1.26189	8.76672	-2.69946	0.0201881	0.716287	Nonsignificant	Up	1.26189	0.710102	0.396092	0.824407	0.999991	Nonsignificant	Up	8.76672	0.710102	3.10794	0.01283	NA	two pore calcium channel protein 2-like	GO:0005216,GO:0008150,GO:0022857,GO:0044763,GO:0022803,GO:0055085,GO:0015075,GO:0003674,GO:0022891,GO:0006810,GO:0016020,GO:0015267,GO:0022838,GO:0022892,GO:0051234,GO:0051179,GO:1902578,GO:0044765,GO:0005215,GO:0009987,GO:0005575,GO:0006811,GO:0044699	ion channel activity,biological_process,transmembrane transporter activity,cellular process,passive transmembrane transporter activity,transmembrane transport,ion transmembrane transporter activity,molecular_function,transmembrane transporter activity,transport,membrane,channel activity,channel activity,transmembrane transporter activity,establishment of localization,localization,localization,tra…	ssc:100620627	K16897	ssc04040
XM_005667371.3	397021	TAGLN	Significant	Up	25.0964	3.01636	3.07628	0.00324913	0.20799	Nonsignificant	Down	25.0964	25.8114	-0.0473452	0.954663	0.999991	Significant	Down	3.01636	25.8114	-3.10821	4.98479e-05	0.0122501	transgelin	GO:0005515,GO:0005488,GO:0003674	protein binding,binding,molecular_function	ssc:397021	K20526	ssc04131
NM_001128452.1	100144591	CYBRD1	Significant	Down	11.5782	31.5855	-1.44533	0.00868065	0.418352	Nonsignificant	Down	11.5782	23.4395	-1.04162	0.0959628	0.999991	Nonsignificant	Up	31.5855	23.4395	0.426004	0.408208	0.998203	cytochrome b reductase 1	GO:0055114,GO:0046983,GO:0008150,GO:0022904,GO:0015980,GO:0008152,GO:0044763,GO:0022900,GO:0005488,GO:0016020,GO:0005515,GO:0044237,GO:0003674,GO:0044425,GO:0006091,GO:0031224,GO:0045333,GO:0005575,GO:0044710,GO:0016021,GO:0044699,GO:0009987	obsolete oxidation-reduction process,protein dimerization activity,biological_process,respiratory electron transport chain,energy derivation by oxidation of organic compounds,metabolic process,cellular process,electron transport chain,binding,membrane,protein binding,cellular metabolic process,molecular_function,obsolete membrane part,generation of precursor metabolites and energy,intrinsic compo…	ssc:100144591	K08370	ssc02000;ssc04978
NM_001160088.1	100294688	UBD	Significant	Up	206.872	96.6387	1.10565	0.0167309	0.648774	Significant	Down	206.872	699.815	-1.78384	0.000433647	0.321345	Significant	Down	96.6387	699.815	-2.87276	4.06989e-15	2.40042e-11	ubiquitin D	GO:0005515,GO:0005488,GO:0003674	protein binding,binding,molecular_function	ssc:100294688	K12157	ssc04121
XM_013995848.2	100522130	LOC100522130	Nonsignificant	Down	0.521467	7.76906	-4.48119	0.0140436	NA	Significant	Down	0.521467	9.77621	-4.85707	0.01702	0.999991	Nonsignificant	Down	7.76906	9.77621	-0.347703	0.799942	0.998203	fumarylacetoacetate hydrolase domain-containing protein 2	GO:0008150,GO:0003674,GO:0008152,GO:0003824	biological_process,molecular_function,metabolic process,catalytic activity	--	--	--
XM_003133486.5	100511231	GPR155	Significant	Down	4.59232	57.6519	-3.6252	2.66832e-10	2.71398e-07	Significant	Down	4.59232	20.2654	-2.13892	0.0151846	0.999991	Significant	Up	57.6519	20.2654	1.50746	0.0113471	0.547527	G protein-coupled receptor 155	GO:0044763,GO:0055085,GO:0008150,GO:0005575,GO:0044699,GO:0016021,GO:0051179,GO:0051234,GO:1902578,GO:0009987,GO:0044765,GO:0016020,GO:0044425,GO:0006810,GO:0031224	cellular process,transmembrane transport,biological_process,cellular_component,biological_process,integral component of membrane,localization,establishment of localization,localization,cellular process,transport,membrane,obsolete membrane part,transport,intrinsic component of membrane	--	--	--
NM_001244266.1	100512372	SLC51A	Significant	Up	59.0258	13.195	2.16959	0.000249767	0.0322024	Nonsignificant	Up	59.0258	32.7848	0.832879	0.161141	0.999991	Significant	Down	13.195	32.7848	-1.32508	0.0376666	0.915577	solute carrier family 51 alpha subunit	--	--	ssc:100512372	K14360	ssc02000;ssc04976
XM_021102520.1	100048933	ZFAND5	Nonsignificant	NA	0	0	NA	NA	NA	Significant	Down	0	14.7309	-6.31216	0.00304303	0.999991	Nonsignificant	Down	0	14.7309	-6.30727	0.00262806	NA	zinc finger AN1-type containing 5	GO:0043167,GO:0046914,GO:0008270,GO:0097159,GO:0046872,GO:0005488,GO:0043169,GO:0003674,GO:0003676,GO:0003677,GO:1901363	ion binding,transition metal ion binding,zinc ion binding,organic cyclic compound binding,metal ion binding,binding,cation binding,molecular_function,nucleic acid binding,DNA binding,heterocyclic compound binding	--	--	--
XM_001927101.4	100157834	CDH17	Significant	Up	293.334	138.394	1.0807	8.0206e-05	0.0124442	Nonsignificant	Up	293.334	249.128	0.222332	0.53152	0.999991	Nonsignificant	Down	138.394	249.128	-0.848289	0.0222737	0.725802	cadherin 17	GO:0098742,GO:0098609,GO:0005509,GO:0007155,GO:0005575,GO:0007156,GO:0046872,GO:0022610,GO:0043167,GO:0005488,GO:0016020,GO:0008150,GO:0043169,GO:0003674	cell-cell adhesion via plasma-membrane adhesion molecules,cell-cell adhesion,calcium ion binding,cell adhesion,cellular_component,homophilic cell adhesion via plasma membrane adhesion molecules,metal ion binding,biological adhesion,ion binding,binding,membrane,biological_process,cation binding,molecular_function	ssc:100157834	K06811	ssc04515;ssc05226
XM_003127883.5	100516141	MEP1B	Significant	Up	174.154	69.2052	1.33627	0.00253579	0.175853	Significant	Up	174.154	43.0341	2.00994	2.39298e-07	0.00172502	Nonsignificant	Up	69.2052	43.0341	0.688927	0.198858	0.998203	meprin A subunit beta	GO:0005215,GO:0022892,GO:0044710,GO:0004222,GO:0044699,GO:0005575,GO:0003674,GO:0022891,GO:0044238,GO:0008237,GO:0005515,GO:0005488,GO:0022890,GO:0016020,GO:0071704,GO:0016787,GO:0008233,GO:0022857,GO:0008121,GO:0003824,GO:0015075,GO:0015077,GO:0016491,GO:0008152,GO:0004175,GO:0019538,GO:0008150,GO:0043170,GO:0016679,GO:0015078,GO:0006508,GO:0070011,GO:0055114,GO:0008324,GO:0016681	transporter activity,transmembrane transporter activity,metabolic process,metalloendopeptidase activity,biological_process,cellular_component,molecular_function,transmembrane transporter activity,primary metabolic process,metallopeptidase activity,protein binding,binding,inorganic cation transmembrane transporter activity,membrane,organic substance metabolic process,hydrolase activity,peptidase a…	ssc:100516141	K08606	ssc01002;ssc04974
XM_013997926.2	100519777	CPNE8	Significant	Up	7.99067	1.81073	2.25497	0.0498835	0.999995	Nonsignificant	Up	7.99067	2.42696	1.75702	0.101373	0.999991	Nonsignificant	Down	1.81073	2.42696	-0.482615	0.753082	NA	copine 8	GO:0005515,GO:0005488,GO:0003674	protein binding,binding,molecular_function	ssc:100519777	K24523	ssc04990
XM_021098370.1	733649	TAP1	Nonsignificant	Up	29.1768	23.3525	0.313003	0.520926	0.999995	Nonsignificant	Down	29.1768	54.9908	-0.937235	0.037243	0.999991	Significant	Down	23.3525	54.9908	-1.2396	0.00609076	0.385907	transporter 1	GO:0001883,GO:0043168,GO:0034645,GO:0044238,GO:0044425,GO:0016043,GO:0003674,GO:0032549,GO:0043531,GO:0016462,GO:0031224,GO:0006612,GO:0006810,GO:0030529,GO:0017076,GO:0072599,GO:0016020,GO:0005488,GO:0061024,GO:1902580,GO:0033365,GO:0006412,GO:0042623,GO:0015405,GO:0043492,GO:0071840,GO:0009058,GO:0006614,GO:0044237,GO:0045047,GO:0032559,GO:0006613,GO:0006886,GO:0072594,GO:0016818,GO:1901576,GO:…	purine nucleoside binding,anion binding,cellular macromolecule biosynthetic process,primary metabolic process,obsolete membrane part,cellular component organization,molecular_function,ribonucleoside binding,ADP binding,pyrophosphatase activity,intrinsic component of membrane,protein targeting to membrane,transport,ribonucleoprotein complex,purine nucleotide binding,establishment of protein locali…	ssc:733649	K05653	ssc02000;ssc02010;ssc04145;ssc04612;ssc05163;ssc05168;ssc05169;ssc05170;ssc05340
XM_021074019.1	403108	CYP2C34	Significant	Down	5.28655	44.9763	-3.17318	1.25222e-05	0.00301654	Nonsignificant	Down	5.28655	19.1308	-1.96599	0.114614	0.999991	Nonsignificant	Up	44.9763	19.1308	1.22632	0.163711	0.998203	cytochrome P450 2C34	GO:0003824,GO:0046872,GO:1901363,GO:0016705,GO:0046906,GO:0016491,GO:0044710,GO:0008152,GO:0044699,GO:0003674,GO:0020037,GO:0097159,GO:0008150,GO:0005506,GO:0043169,GO:0055114,GO:0005488,GO:0046914,GO:0043167	catalytic activity,metal ion binding,heterocyclic compound binding,oxidoreductase activity, acting on paired donors, with incorporation or reduction of molecular oxygen,tetrapyrrole binding,oxidoreductase activity,metabolic process,metabolic process,biological_process,molecular_function,heme binding,organic cyclic compound binding,biological_process,iron ion binding,cation binding,obsolete oxidat…	ssc:403108	K07413	ssc00140;ssc00199;ssc00590;ssc00591;ssc00830;ssc04726;ssc04750;ssc05204
XM_021084702.1	100525029	FAM111A	Significant	Up	22.2285	7.54555	1.54397	0.0173191	0.655122	Significant	Up	22.2285	6.89556	1.65639	0.00901878	0.999991	Nonsignificant	Up	7.54555	6.89556	0.125311	0.879446	NA	family with sequence similarity 111 member A	GO:0006812,GO:0006810,GO:0006725,GO:0031224,GO:0065007,GO:0005783,GO:1903506,GO:0016740,GO:0044238,GO:0090304,GO:0044425,GO:0022891,GO:0019438,GO:0003674,GO:0003677,GO:0003676,GO:2000112,GO:0034645,GO:0016070,GO:0044432,GO:0009058,GO:0044237,GO:0042175,GO:0016020,GO:0005488,GO:0018130,GO:1902578,GO:0048037,GO:0044464,GO:0051234,GO:0051179,GO:0008168,GO:0098687,GO:0009987,GO:0005215,GO:0043231,GO:…	cation transport,transport,cellular aromatic compound metabolic process,intrinsic component of membrane,biological regulation,endoplasmic reticulum,regulation of nucleic acid-templated transcription,transferase activity,primary metabolic process,nucleic acid metabolic process,obsolete membrane part,transmembrane transporter activity,aromatic compound biosynthetic process,molecular_function,DNA bi…	ssc:100525029	K24274	ssc03032
NM_214069.1	397139	FUT2	Nonsignificant	Down	1.74225	3.45931	-0.997133	0.473762	NA	Significant	Down	1.74225	15.3295	-3.23899	0.0104875	0.999991	Significant	Down	3.45931	15.3295	-2.222	0.0457819	0.998203	--	GO:0008150,GO:0097159,GO:0071704,GO:0016757,GO:0003824,GO:0008152,GO:0031127,GO:0016758,GO:0019028,GO:0016740,GO:0003676,GO:0003677,GO:0003674,GO:0044238,GO:0019013,GO:0005488,GO:0019012,GO:0016020,GO:0008107,GO:0008417,GO:1901363,GO:0044423,GO:0005575,GO:0005975	biological_process,organic cyclic compound binding,organic substance metabolic process,transferase activity, transferring glycosyl groups,catalytic activity,metabolic process,alpha-(1,2)-fucosyltransferase activity,transferase activity, transferring hexosyl groups,viral capsid,transferase activity,nucleic acid binding,DNA binding,molecular_function,primary metabolic process,viral nucleocapsid,bin…	ssc:397139	K00718	ssc00601;ssc00603;ssc01003;ssc04131
XM_021078495.1	100626074	SLC37A3	Significant	Down	0.0168553	11.0287	-5.90242	0.000191055	0.0253466	Significant	Down	0.0168553	4.12255	-4.59285	0.0214822	0.999991	Nonsignificant	Up	11.0287	4.12255	1.33166	0.118851	NA	solute carrier family 37 member 3	GO:0016020,GO:0006810,GO:0031224,GO:0008150,GO:0003674,GO:0044425,GO:0044699,GO:0016021,GO:0005575,GO:0051179,GO:0051234,GO:1902578,GO:0055085,GO:0044765,GO:0005215,GO:0009987,GO:0044763,GO:0022857	membrane,transport,intrinsic component of membrane,biological_process,molecular_function,obsolete membrane part,biological_process,integral component of membrane,cellular_component,localization,establishment of localization,localization,transmembrane transport,transport,transporter activity,cellular process,cellular process,transmembrane transporter activity	ssc:100626074	K03447	ssc02000
XM_021087673.1	100519306	PLB1	Significant	Up	10.7517	1.54116	2.68173	0.0445731	0.999995	Nonsignificant	Up	10.7517	4.65927	1.19149	0.331827	0.999991	Nonsignificant	Down	1.54116	4.65927	-1.4778	0.306639	NA	phospholipase B1	GO:0016788,GO:0016787,GO:0003824,GO:0003674	hydrolase activity, acting on ester bonds,hydrolase activity,catalytic activity,molecular_function	ssc:100519306	K14621	ssc00564;ssc00565;ssc00590;ssc00591;ssc00592;ssc04131;ssc04977
XM_005671883.3	397595	GCG	Significant	Up	19.1629	3.03878	2.68052	0.00139332	0.115931	Nonsignificant	Up	19.1629	6.93916	1.53528	0.148211	0.999991	Nonsignificant	Down	3.03878	6.93916	-1.13747	0.42816	NA	glucagon	GO:0005179,GO:0005576,GO:0005488,GO:0005515,GO:0003674,GO:0005575,GO:0005102	hormone activity,extracellular region,binding,protein binding,molecular_function,cellular_component,signaling receptor binding	ssc:397595	K05259	ssc04024;ssc04080;ssc04714;ssc04911;ssc04922
NM_001244069.1	780432	RPL13A	Significant	Up	146.863	45.0473	1.71426	0.0173018	0.655122	Nonsignificant	Down	146.863	251.818	-0.767336	0.396077	0.999991	Significant	Down	45.0473	251.818	-2.48163	0.00026299	0.0484724	ribosomal protein L13a	GO:0023052,GO:0008150,GO:0006518,GO:0003735,GO:0019538,GO:0043170,GO:0010467,GO:0005623,GO:0043604,GO:0034641,GO:0044444,GO:0050896,GO:0006807,GO:0044271,GO:0044260,GO:0043226,GO:0005737,GO:0009059,GO:0043228,GO:0043229,GO:0044763,GO:0005198,GO:0050789,GO:0005622,GO:0043043,GO:0071704,GO:0005125,GO:0044424,GO:0043603,GO:0044267,GO:0005840,GO:0032991,GO:0007186,GO:0008152,GO:0003674,GO:0044238,GO:…	signaling,biological_process,peptide metabolic process,structural constituent of ribosome,protein metabolic process,macromolecule metabolic process,gene expression,obsolete cell,amide biosynthetic process,cellular nitrogen compound metabolic process,obsolete cytoplasmic part,response to stimulus,nitrogen compound metabolic process,cellular nitrogen compound biosynthetic process,cellular macromole…	ssc:780432	K02872	ssc03010;ssc03011;ssc05171
XM_021090310.1	100155195	LOC100155195	Nonsignificant	Down	32.2823	35.8699	-0.152337	0.73405	0.999995	Significant	Down	32.2823	69.7944	-1.12973	0.0108615	0.999991	Nonsignificant	Down	35.8699	69.7944	-0.962435	0.0164565	0.635541	guanylate-binding protein 7	GO:0032553,GO:0016817,GO:0006139,GO:0097159,GO:0032550,GO:0032555,GO:0008150,GO:0009311,GO:0030170,GO:0043170,GO:0034641,GO:0006807,GO:1901265,GO:0044260,GO:0043167,GO:0046527,GO:0044763,GO:0044723,GO:0000166,GO:0003824,GO:0019001,GO:0001882,GO:0006259,GO:0016757,GO:0071704,GO:0016787,GO:0004553,GO:0033821,GO:0016758,GO:0035639,GO:0097367,GO:0032561,GO:0008152,GO:0043168,GO:0001883,GO:0090304,GO:…	ribonucleotide binding,hydrolase activity, acting on acid anhydrides,nucleobase-containing compound metabolic process,organic cyclic compound binding,purine ribonucleoside binding,purine ribonucleotide binding,biological_process,oligosaccharide metabolic process,pyridoxal phosphate binding,macromolecule metabolic process,cellular nitrogen compound metabolic process,nitrogen compound metabolic pro…	ssc:100155195	K20899	ssc04621
XM_003123643.4	100519535	HNRNPH1	Significant	Down	0.0415113	28.6792	-7.2843	6.68235e-08	3.39834e-05	Nonsignificant	Down	0.0415113	23.0532	-6.96461	0.0749265	0.999991	Nonsignificant	Up	28.6792	23.0532	0.324615	0.753189	0.998203	heterogeneous nuclear ribonucleoprotein H1	GO:0097159,GO:1901363,GO:0003723,GO:0003676,GO:0003674,GO:0005488	organic cyclic compound binding,heterocyclic compound binding,RNA binding,nucleic acid binding,molecular_function,binding	ssc:100519535	K12898	ssc03041
XM_003127238.5	641348	SLC1A5	Significant	Up	27.9568	11.6471	1.25716	0.0410279	0.999995	Nonsignificant	Up	27.9568	23.0101	0.282451	0.596225	0.999991	Nonsignificant	Down	11.6471	23.0101	-0.962236	0.112278	0.998203	solute carrier family 1 member 5	GO:0008150,GO:0005310,GO:0071702,GO:0008324,GO:0008509,GO:0022857,GO:0017153,GO:0015075,GO:0015077,GO:0022804,GO:0015370,GO:0005343,GO:0008514,GO:0006810,GO:0003674,GO:0022891,GO:0015711,GO:0015296,GO:0015081,GO:0015291,GO:0016020,GO:0022890,GO:0015294,GO:0046943,GO:0005215,GO:0044765,GO:0051179,GO:0051234,GO:0005342,GO:0046873,GO:0006835,GO:1902578,GO:0022892,GO:0046942,GO:0015849,GO:0044699,GO:…	biological_process,dicarboxylic acid transmembrane transporter activity,organic substance transport,cation transmembrane transporter activity,anion transmembrane transporter activity,transmembrane transporter activity,sodium:dicarboxylate symporter activity,ion transmembrane transporter activity,inorganic cation transmembrane transporter activity,active transmembrane transporter activity,solute:s…	ssc:641348	K05616	ssc02000;ssc04974;ssc05230
NM_001123158.1	100144531	PCK1	Significant	Down	11.8889	33.2037	-1.46191	0.0304519	0.951389	Nonsignificant	Down	11.8889	36.1431	-1.62363	0.0984894	0.999991	Nonsignificant	Down	33.2037	36.1431	-0.136656	0.864913	0.998203	phosphoenolpyruvate carboxykinase 1	GO:0071704,GO:0034061,GO:0044711,GO:0044723,GO:0000166,GO:0019001,GO:0003824,GO:0001882,GO:0009059,GO:0006259,GO:0008152,GO:0016829,GO:0097367,GO:0032561,GO:0016772,GO:0035639,GO:0043170,GO:0032550,GO:0032555,GO:0008150,GO:0006139,GO:0097159,GO:0019319,GO:0032553,GO:0016830,GO:0044260,GO:0043167,GO:0006807,GO:1901265,GO:0006006,GO:0046364,GO:0016051,GO:0034641,GO:0036094,GO:0016779,GO:0005525,GO:…	organic substance metabolic process,DNA polymerase activity,biosynthetic process,carbohydrate metabolic process,nucleotide binding,guanyl nucleotide binding,catalytic activity,nucleoside binding,macromolecule biosynthetic process,DNA metabolic process,metabolic process,lyase activity,carbohydrate derivative binding,guanyl ribonucleotide binding,transferase activity, transferring phosphorus-contai…	ssc:100144531	K01596	ssc00010;ssc00020;ssc00620;ssc03320;ssc04068;ssc04151;ssc04152;ssc04910;ssc04920;ssc04922;ssc04931;ssc04964
XM_021093604.1	733653	CRYZ	Significant	Down	7.1639	34.8392	-2.25575	0.000240226	0.0314148	Nonsignificant	Down	7.1639	14.8361	-1.06277	0.113779	0.999991	Significant	Up	34.8392	14.8361	1.21108	0.0282284	0.804306	crystallin zeta	GO:0044699,GO:0044710,GO:0003674,GO:0008152,GO:0016491,GO:0003824,GO:0055114,GO:0008150	biological_process,metabolic process,molecular_function,metabolic process,oxidoreductase activity,catalytic activity,obsolete oxidation-reduction process,biological_process	ssc:733653	K00344	ssc99980
NM_001128469.2	100145895	ISG15	Nonsignificant	Up	282.698	98.5425	1.511	0.0609604	0.999995	Nonsignificant	Up	282.698	246.776	0.193685	0.826973	0.999991	Significant	Down	98.5425	246.776	-1.31767	0.025166	0.757291	ISG15 ubiquitin-like modifier	GO:0003674,GO:0005488,GO:0005515	molecular_function,binding,protein binding	ssc:100145895	K12159	ssc04121;ssc04622;ssc05165;ssc05169;ssc05171
XM_005663367.3	414388	TPM3	Significant	Up	15.7861	2.07263	2.97263	0.0206453	0.724088	Nonsignificant	Up	15.7861	5.07685	1.66405	0.117579	0.999991	Nonsignificant	Down	2.07263	5.07685	-1.30337	0.551785	NA	tropomyosin 3	GO:0007165,GO:0005515,GO:0008374,GO:0004518,GO:0033044,GO:0043412,GO:0009058,GO:0042803,GO:0044237,GO:2000026,GO:0016411,GO:0051985,GO:0071840,GO:0010564,GO:0008855,GO:0007094,GO:0009892,GO:0030334,GO:0051716,GO:0004529,GO:0051270,GO:0032435,GO:0007599,GO:0006464,GO:0016020,GO:0005488,GO:0019012,GO:0007154,GO:1901990,GO:0048856,GO:0051338,GO:0044092,GO:0044767,GO:0051348,GO:1904666,GO:0044421,GO:…	signal transduction,protein binding,O-acyltransferase activity,nuclease activity,regulation of chromosome organization,macromolecule modification,biosynthetic process,protein homodimerization activity,cellular metabolic process,regulation of multicellular organismal development,acylglycerol O-acyltransferase activity,negative regulation of chromosome segregation,cellular component organization or…	ssc:414388	K09290	ssc04260;ssc04261;ssc04812;ssc05200;ssc05216;ssc05410;ssc05414
XM_021098515.1	100153159	TINAG	Significant	Down	1.36275	14.6427	-3.45525	0.0212797	0.73781	Nonsignificant	Down	1.36275	2.84843	-1.19451	0.432794	0.999991	Nonsignificant	Up	14.6427	2.84843	2.27988	0.111053	0.998203	--	GO:0004197,GO:0002376,GO:0004175,GO:0019222,GO:0030247,GO:0060089,GO:0008152,GO:0038024,GO:0030246,GO:0004872,GO:0003824,GO:0065009,GO:0008233,GO:0071704,GO:0016787,GO:0050789,GO:0050790,GO:0005488,GO:0001871,GO:0050896,GO:0008234,GO:0070011,GO:0006508,GO:0006955,GO:0044238,GO:0003674,GO:0043170,GO:0005044,GO:0065007,GO:0008150,GO:0019538	cysteine-type endopeptidase activity,immune system process,endopeptidase activity,regulation of metabolic process,polysaccharide binding,molecular transducer activity,metabolic process,cargo receptor activity,carbohydrate binding,signaling receptor activity,catalytic activity,regulation of molecular function,peptidase activity,organic substance metabolic process,hydrolase activity,regulation of b…	--	--	--
XM_021068830.1	407060	HSPA5	Nonsignificant	Up	26.1451	14.7434	0.839373	0.15392	0.999995	Nonsignificant	Down	26.1451	48.9036	-0.926938	0.0383909	0.999991	Significant	Down	14.7434	48.9036	-1.75025	0.00108753	0.142539	heat shock protein family A (Hsp70) member 5	GO:0044710,GO:0046483,GO:0044699,GO:0006753,GO:1901564,GO:1901360,GO:0016310,GO:0005975,GO:0006119,GO:0009987,GO:0006796,GO:0042773,GO:0071840,GO:0050136,GO:0046128,GO:0009199,GO:0044237,GO:0008137,GO:0048856,GO:0044767,GO:0009653,GO:0003954,GO:0016655,GO:0009119,GO:0019637,GO:0046034,GO:0019693,GO:0045333,GO:0006725,GO:0003674,GO:0006793,GO:0016043,GO:0044238,GO:0009167,GO:0009126,GO:0006091,GO:…	metabolic process,heterocycle metabolic process,biological_process,nucleoside phosphate metabolic process,organonitrogen compound metabolic process,organic cyclic compound metabolic process,phosphorylation,carbohydrate metabolic process,oxidative phosphorylation,cellular process,phosphate-containing compound metabolic process,ATP synthesis coupled electron transport,cellular component organizatio…	ssc:407060	K09490	ssc03060;ssc03110;ssc04131;ssc04141;ssc04147;ssc04612;ssc04918;ssc05012;ssc05014;ssc05020;ssc05022
XM_021085945.1	100522669	LOC100522669	Nonsignificant	Down	6.59655	17.1591	-1.3831	0.0539128	0.999995	Nonsignificant	Up	6.59655	1.82621	1.71495	0.120516	0.999991	Significant	Up	17.1591	1.82621	3.11177	0.000995802	0.133483	cytochrome P450 2W1	GO:0008152,GO:0016491,GO:0016705,GO:0003824,GO:0046872,GO:0046914,GO:0043167,GO:0055114,GO:0008150,GO:0005506,GO:0097159,GO:0044699,GO:0044710,GO:0046906,GO:1901363,GO:0005488,GO:0043169,GO:0020037,GO:0003674	metabolic process,oxidoreductase activity,oxidoreductase activity, acting on paired donors, with incorporation or reduction of molecular oxygen,catalytic activity,metal ion binding,transition metal ion binding,ion binding,obsolete oxidation-reduction process,biological_process,iron ion binding,organic cyclic compound binding,biological_process,metabolic process,tetrapyrrole binding,heterocyclic c…	ssc:100522669	K07423	ssc00199;ssc00830
NM_001044552.1	733603	SAA3	Significant	Up	107.817	0.801904	7.32256	1.68079e-07	7.32663e-05	Significant	Up	107.817	6.42916	4.09824	0.00041902	0.321345	Nonsignificant	Down	0.801904	6.42916	-3.22622	0.0749212	NA	serum amyloid A-3 protein	GO:0005576,GO:0006954,GO:0002526,GO:0050896,GO:0006950,GO:0006953,GO:0006952,GO:0008150,GO:0005575	extracellular region,inflammatory response,acute inflammatory response,response to stimulus,response to stress,acute-phase response,defense response,biological_process,cellular_component	ssc:733603	K17310	ssc04147
XM_021098597.1	100521353	LRRK1	Nonsignificant	Down	4.73673	5.77666	-0.365673	0.782698	0.999995	Significant	Up	4.73673	0.345862	3.67358	0.0449195	0.999991	Nonsignificant	Up	5.77666	0.345862	4.05743	0.0628071	NA	leucine rich repeat kinase 1	GO:0016462,GO:0065007,GO:0007264,GO:0032549,GO:0016740,GO:0043168,GO:0001883,GO:0003674,GO:0006793,GO:0044238,GO:0044237,GO:0006468,GO:0043412,GO:0007165,GO:0005515,GO:0051716,GO:0005488,GO:0006464,GO:0017076,GO:0007154,GO:0036094,GO:0017111,GO:0005525,GO:0009987,GO:1901363,GO:0044700,GO:0016818,GO:0006796,GO:0032559,GO:0044699,GO:0016887,GO:0016310,GO:0050794,GO:0035556,GO:0043170,GO:0016301,GO:…	pyrophosphatase activity,biological regulation,small GTPase mediated signal transduction,ribonucleoside binding,transferase activity,anion binding,purine nucleoside binding,molecular_function,phosphorus metabolic process,primary metabolic process,cellular metabolic process,protein phosphorylation,macromolecule modification,signal transduction,protein binding,cellular response to stimulus,binding,…	ssc:100521353	K08843	ssc01001
NM_214286.1	397537	LPL	Significant	Up	32.0779	9.51928	1.71471	0.00893048	0.425779	Nonsignificant	Up	32.0779	28.2391	0.165264	0.819399	0.999991	Significant	Down	9.51928	28.2391	-1.54218	0.0466504	0.998203	lipoprotein lipase	GO:0050662,GO:0043167,GO:0097159,GO:0030976,GO:0003824,GO:1901681,GO:0019842,GO:0005488,GO:0005515,GO:0003674,GO:0043168,GO:0043169,GO:1901363,GO:0048037,GO:0036094	obsolete coenzyme binding,ion binding,organic cyclic compound binding,thiamine pyrophosphate binding,catalytic activity,sulfur compound binding,vitamin binding,binding,protein binding,molecular_function,anion binding,cation binding,heterocyclic compound binding,obsolete cofactor binding,small molecule binding	ssc:397537	K01059	ssc00536;ssc00537;ssc00561;ssc03320;ssc04147;ssc04979;ssc05010
NM_214108.1	397196	DPEP1	Significant	Up	11.6753	1.50211	2.79817	0.0213589	0.73781	Nonsignificant	Up	11.6753	3.29342	1.77701	0.112867	0.999991	Nonsignificant	Down	1.50211	3.29342	-1.00242	0.487844	NA	dipeptidase 1 (renal)	GO:0043170,GO:0008150,GO:0019538,GO:0016805,GO:0006508,GO:0070011,GO:0003824,GO:0008233,GO:0071704,GO:0016787,GO:0008152,GO:0003674,GO:0044238,GO:0008238	macromolecule metabolic process,biological_process,protein metabolic process,dipeptidase activity,proteolysis,peptidase activity,catalytic activity,peptidase activity,organic substance metabolic process,hydrolase activity,metabolic process,molecular_function,primary metabolic process,exopeptidase activity	ssc:397196	K01273	ssc00537;ssc01002;ssc04147
XM_003135497.4	100525850	IDH3G	Nonsignificant	Up	4.32724	2.08749	1.23535	0.502184	NA	Significant	Down	4.32724	18.757	-2.04358	0.0154669	0.999991	Significant	Down	2.08749	18.757	-3.25993	0.00789814	0.451838	isocitrate dehydrogenase 3 (NAD(+)) gamma	GO:0055114,GO:0008150,GO:0008152,GO:0016491,GO:0016614,GO:0003824,GO:0016020,GO:0031224,GO:0044425,GO:0003674,GO:0044699,GO:0016021,GO:0044710,GO:0005575,GO:0016616	obsolete oxidation-reduction process,biological_process,metabolic process,oxidoreductase activity,oxidoreductase activity, acting on CH-OH group of donors,catalytic activity,membrane,intrinsic component of membrane,obsolete membrane part,molecular_function,biological_process,integral component of membrane,metabolic process,cellular_component,oxidoreductase activity, acting on the CH-OH group of d…	ssc:100525850	K00030	ssc00020
XM_021074660.1	396655	STAT1	Nonsignificant	Up	33.7826	30.0015	0.147218	0.748558	0.999995	Nonsignificant	Down	33.7826	60.8698	-0.871785	0.0512457	0.999991	Significant	Down	30.0015	60.8698	-1.00846	0.0251267	0.757291	signal transducer and activator of transcription 1	GO:0043227,GO:0044765,GO:1902582,GO:0005634,GO:0050789,GO:0043231,GO:0009987,GO:0005622,GO:0071704,GO:0051234,GO:0051179,GO:0044464,GO:1902578,GO:0043229,GO:0097659,GO:0044763,GO:0009059,GO:0016192,GO:0051641,GO:0051252,GO:0004871,GO:1901576,GO:0044700,GO:0046483,GO:0071822,GO:2001141,GO:0044423,GO:0051171,GO:0008152,GO:0060089,GO:0044699,GO:0031323,GO:1901360,GO:0050794,GO:0051649,GO:0044249,GO:…	membrane-bounded organelle,transport,intracellular transport,nucleus,regulation of biological process,intracellular membrane-bounded organelle,cellular process,intracellular anatomical structure,organic substance metabolic process,establishment of localization,localization,obsolete cell part,localization,intracellular organelle,nucleic acid-templated transcription,cellular process,macromolecule b…	ssc:396655	K11220	ssc03000;ssc04062;ssc04217;ssc04380;ssc04620;ssc04621;ssc04625;ssc04630;ssc04658;ssc04659;ssc04917;ssc04919;ssc04933;ssc04935;ssc05140;ssc05145;ssc05152;ssc05160;ssc05161;ssc05162;ssc05164;ssc05165;ssc05167;ssc05168;ssc05169;ssc05171;ssc05200;ssc05212;ssc05235;ssc05321
XM_021073104.1	100156262	PAPSS2	Nonsignificant	Down	0.301305	4.56877	-4.55845	0.0876419	NA	Significant	Down	0.301305	7.45752	-5.32004	0.024015	0.999991	Nonsignificant	Down	4.56877	7.45752	-0.753922	0.652163	NA	--	GO:0070566,GO:0016462,GO:0031224,GO:0000103,GO:0001883,GO:0043168,GO:0044238,GO:0044425,GO:0003674,GO:0032549,GO:0016740,GO:0004020,GO:0003924,GO:0009058,GO:0044237,GO:0017076,GO:0016020,GO:0019318,GO:0005488,GO:0017111,GO:0016779,GO:0009987,GO:0005525,GO:0036094,GO:0004779,GO:0016831,GO:0032559,GO:0006094,GO:0016818,GO:1901576,GO:1901363,GO:0044710,GO:0016021,GO:0044699,GO:0006790,GO:0005575,GO:…	adenylyltransferase activity,pyrophosphatase activity,intrinsic component of membrane,sulfate assimilation,purine nucleoside binding,anion binding,primary metabolic process,obsolete membrane part,molecular_function,ribonucleoside binding,transferase activity,adenylylsulfate kinase activity,GTPase activity,biosynthetic process,cellular metabolic process,purine nucleotide binding,membrane,hexose me…	ssc:100156262	K13811	ssc00230;ssc00261;ssc00450;ssc00920
NM_001167649.1	100312973	HSD17B2	Significant	Down	29.8562	85.3245	-1.49583	0.0265885	0.866159	Nonsignificant	Down	29.8562	36.731	-0.302143	0.700681	0.999991	Significant	Up	85.3245	36.731	1.2117	0.006145	0.385907	hydroxysteroid 17-beta dehydrogenase 2	GO:0048037,GO:0003674,GO:0005488,GO:0003824,GO:0008152,GO:0016491,GO:0008150,GO:0050662	obsolete cofactor binding,molecular_function,binding,catalytic activity,metabolic process,oxidoreductase activity,biological_process,obsolete coenzyme binding	ssc:100312973	K13368	ssc00140;ssc04913
NM_214278.1	397521	IRF6	Nonsignificant	Up	8.48575	0.88637	3.12564	0.0591961	0.999995	Significant	Up	8.48575	0.83922	3.70598	0.0461383	0.999991	Nonsignificant	Up	0.88637	0.83922	0.581756	0.800114	NA	interferon regulatory factor 6	GO:0001067,GO:0009987,GO:0097659,GO:0051252,GO:1901576,GO:1901363,GO:0046483,GO:0051171,GO:0031323,GO:1901360,GO:0044249,GO:0050794,GO:0019222,GO:0010556,GO:0065007,GO:0006725,GO:0003677,GO:0034645,GO:2000112,GO:0003676,GO:0044238,GO:0090304,GO:0019438,GO:0003674,GO:1903506,GO:0009058,GO:0044237,GO:0016070,GO:0018130,GO:0005488,GO:0050789,GO:0071704,GO:0000975,GO:0009059,GO:2001141,GO:0008152,GO:…	regulatory region nucleic acid binding,cellular process,nucleic acid-templated transcription,regulation of RNA metabolic process,organic substance biosynthetic process,heterocyclic compound binding,heterocycle metabolic process,regulation of nitrogen compound metabolic process,regulation of cellular metabolic process,organic cyclic compound metabolic process,cellular biosynthetic process,regulati…	ssc:397521	K10154	ssc03000;ssc04147
NM_214392.2	100157211	LYZ	Significant	Up	11001.4	2443.07	2.18228	1.00689e-05	0.00263344	Significant	Up	11001.4	3873.91	1.47878	0.0309204	0.999991	Nonsignificant	Down	2443.07	3873.91	-0.685691	0.179421	0.998203	lysozyme	GO:0003674,GO:0016798,GO:0003824,GO:0016787,GO:0004553,GO:0003796	molecular_function,hydrolase activity, acting on glycosyl bonds,catalytic activity,hydrolase activity,hydrolase activity, hydrolyzing O-glycosyl compounds,lysozyme activity	ssc:100157211	K13915	ssc04147;ssc04970
XM_003133345.4	100517196	SLC25A4	Significant	Down	25.8515	63.2175	-1.28329	0.00105582	0.0914766	Nonsignificant	Down	25.8515	37.7624	-0.570377	0.283312	0.999991	Nonsignificant	Up	63.2175	37.7624	0.733757	0.121509	0.998203	solute carrier family 25 member 4	--	--	ssc:100517196	K05863	ssc02000;ssc03029;ssc04020;ssc04022;ssc04217;ssc04218;ssc04613;ssc05010;ssc05012;ssc05016;ssc05017;ssc05020;ssc05022;ssc05164;ssc05166
NM_001097427.1	100037288	SLA-3	Nonsignificant	Up	57.7962	1.25205	5.45347	NA	NA	Nonsignificant	Down	57.7962	64.8031	-0.167856	0.93501	0.999991	Significant	Down	1.25205	64.8031	-5.61835	1.50138e-07	0.000104868	MHC class I antigen 3	GO:0002376,GO:0005515,GO:0005488,GO:0003674,GO:0006955,GO:0050896,GO:0008150	immune system process,protein binding,binding,molecular_function,immune response,response to stimulus,biological_process	ssc:100037288	K06751	ssc00537;ssc04144;ssc04145;ssc04147;ssc04218;ssc04514;ssc04612;ssc04650;ssc04940;ssc05163;ssc05165;ssc05166;ssc05167;ssc05168;ssc05169;ssc05170;ssc05203;ssc05320;ssc05330;ssc05332;ssc05416
NM_001004046.2	445535	FABP1	Nonsignificant	Down	1303.83	2449.84	-0.913907	0.00045213	0.0530615	Significant	Down	1303.83	3895.2	-1.61948	4.63054e-06	0.0119331	Nonsignificant	Down	2449.84	3895.2	-0.684785	0.0440133	0.987036	fatty acid binding protein 1	--	--	ssc:445535	K08750	ssc03320;ssc04975
NM_214133.1	397246	VNN1	Nonsignificant	Down	42.9233	78.7807	-0.865667	0.0831237	0.999995	Significant	Up	42.9233	16.9174	1.31274	0.0470484	0.999991	Significant	Up	78.7807	16.9174	2.20216	2.95518e-05	0.0075781	vanin 1	GO:0008150,GO:0006807,GO:0016787,GO:0003824,GO:0016788,GO:0008152,GO:0003674,GO:0016810	biological_process,nitrogen compound metabolic process,hydrolase activity,catalytic activity,hydrolase activity, acting on ester bonds,metabolic process,molecular_function,hydrolase activity, acting on carbon-nitrogen (but not peptide) bonds	ssc:397246	K08069	ssc00770
XM_005663535.3	100152549	PDZK1	Significant	Down	23.7027	63.6798	-1.43581	0.000643128	0.0646945	Nonsignificant	Down	23.7027	37.2746	-0.695225	0.291769	0.999991	Nonsignificant	Up	63.6798	37.2746	0.762455	0.179719	0.998203	PDZ domain containing 1	GO:0044711,GO:0071704,GO:0009112,GO:0055086,GO:0044763,GO:0019856,GO:0008152,GO:0008150,GO:1901362,GO:0072528,GO:0006139,GO:0006807,GO:0044271,GO:0034641,GO:0009987,GO:0006206,GO:1901576,GO:0044710,GO:0046483,GO:0044699,GO:0044249,GO:1901566,GO:0046112,GO:1901360,GO:1901564,GO:0006725,GO:0044238,GO:0003674,GO:0072527,GO:0044281,GO:0005515,GO:0009058,GO:0044237,GO:0018130,GO:0005488	biosynthetic process,organic substance metabolic process,nucleobase metabolic process,nucleobase-containing small molecule metabolic process,cellular process,pyrimidine nucleobase biosynthetic process,metabolic process,biological_process,organic cyclic compound biosynthetic process,pyrimidine-containing compound biosynthetic process,nucleobase-containing compound metabolic process,nitrogen compou…	ssc:100152549	K24057	ssc04990
XM_003480256.4	100153442	SMPDL3A	Significant	Down	23.4957	65.216	-1.48164	0.000557393	0.060028	Nonsignificant	Up	23.4957	13.6576	0.749397	0.201479	0.999991	Significant	Up	65.216	13.6576	2.24724	2.65741e-06	0.00104489	sphingomyelin phosphodiesterase acid like 3A	GO:0016787,GO:0003824,GO:0003674	hydrolase activity,catalytic activity,molecular_function	ssc:100153442	K01128	ssc99980
XM_013994548.2	100625473	FAR1	Nonsignificant	Up	16.6836	9.71844	0.760164	0.449721	0.999995	Significant	Up	16.6836	3.88291	2.05456	0.0212188	0.999991	Nonsignificant	Up	9.71844	3.88291	1.31251	0.240015	NA	fatty acyl-CoA reductase 1	GO:0044699,GO:0044710,GO:0016616,GO:0006694,GO:1901360,GO:0036094,GO:0048037,GO:1901363,GO:0016903,GO:1901576,GO:0006629,GO:0016229,GO:0009058,GO:0016620,GO:0005488,GO:0003854,GO:0044238,GO:0003674,GO:0008152,GO:0016491,GO:0008202,GO:0016614,GO:0071704,GO:0044711,GO:0000166,GO:0003824,GO:1901265,GO:0050662,GO:0055114,GO:0008150,GO:0008610,GO:0097159,GO:0080019,GO:0033764,GO:1901362,GO:0051287	biological_process,metabolic process,oxidoreductase activity, acting on the CH-OH group of donors, NAD or NADP as acceptor,steroid biosynthetic process,organic cyclic compound metabolic process,small molecule binding,obsolete cofactor binding,heterocyclic compound binding,oxidoreductase activity, acting on the aldehyde or oxo group of donors,organic substance biosynthetic process,lipid metabolic …	ssc:100625473	K13356	ssc00073;ssc04146
XR_002337097.1	100515165	HDAC5	Nonsignificant	Up	4.11944	0.086088	4.57237	0.0355684	NA	Significant	Up	4.11944	0.0689093	4.55252	0.033977	0.999991	Nonsignificant	NA	0.086088	0.0689093	NA	NA	NA	histone deacetylase 5	GO:0006352,GO:0044424,GO:0006367,GO:0060255,GO:0005672,GO:0001071,GO:0031981,GO:0006351,GO:0061695,GO:0015077,GO:0015075,GO:0016491,GO:2001141,GO:0032991,GO:0044446,GO:0008152,GO:0008121,GO:0009059,GO:0003824,GO:0043229,GO:0022857,GO:0005886,GO:0050789,GO:0005634,GO:0005622,GO:0043227,GO:0031974,GO:0009055,GO:0071704,GO:0008324,GO:0034641,GO:0071944,GO:0009889,GO:0055114,GO:0016681,GO:0003700,GO:…	DNA-templated transcription, initiation,obsolete intracellular part,transcription initiation from RNA polymerase II promoter,regulation of macromolecule metabolic process,transcription factor TFIIA complex,DNA-binding transcription factor activity,nuclear lumen,transcription, DNA-templated,transferase complex, transferring phosphorus-containing groups,inorganic cation transmembrane transporter ac…	ssc:100515165	K11406	ssc03036;ssc04371;ssc04613;ssc05034;ssc05203;ssc05206
XM_021084025.1	100515877	SAFB2	Significant	Down	0.396343	12.3972	-5.10568	0.00363171	0.223118	Nonsignificant	Down	0.396343	0.631475	-0.901716	0.78772	NA	Nonsignificant	Up	12.3972	0.631475	4.2084	0.00846763	NA	scaffold attachment factor B2	--	--	--	--	--
XM_003121548.3	100519994	CKMT1A	Nonsignificant	Up	30.6044	19.0961	0.688407	0.300108	0.999995	Nonsignificant	Down	30.6044	48.7916	-0.690919	0.177638	0.999991	Significant	Down	19.0961	48.7916	-1.36199	0.037494	0.915577	creatine kinase	GO:0005198,GO:0003824,GO:0016772,GO:0016301,GO:0008150,GO:0046983,GO:0016740,GO:0003674,GO:0005515,GO:0051704,GO:0009405,GO:0005488	structural molecule activity,catalytic activity,transferase activity, transferring phosphorus-containing groups,kinase activity,biological_process,protein dimerization activity,transferase activity,molecular_function,protein binding,multi-organism process,pathogenesis,binding	ssc:100519994	K00933	ssc00330;ssc04147
NM_001111257.2	100126859	LMNA	Nonsignificant	Down	25.9	34.668	-0.415936	0.473928	0.999995	Significant	Down	25.9	77.1222	-1.58487	0.000110711	0.0997594	Significant	Down	34.668	77.1222	-1.15649	0.0155293	0.626848	lamin A/C	GO:0018130,GO:1902580,GO:1902593,GO:0006913,GO:0005488,GO:0051170,GO:0033365,GO:0005515,GO:0016070,GO:0042803,GO:0009058,GO:0044237,GO:0044238,GO:0090304,GO:0019438,GO:0003674,GO:0003677,GO:0034645,GO:0003676,GO:0016740,GO:0044430,GO:0006725,GO:0006810,GO:0044249,GO:1901360,GO:0005575,GO:0043232,GO:0005856,GO:0046483,GO:0044699,GO:0043234,GO:0005102,GO:0044744,GO:0097659,GO:0072594,GO:1901576,GO:…	heterocycle biosynthetic process,cellular localization,import into nucleus,nucleocytoplasmic transport,binding,import into nucleus,protein localization to organelle,protein binding,RNA metabolic process,protein homodimerization activity,biosynthetic process,cellular metabolic process,primary metabolic process,nucleic acid metabolic process,aromatic compound biosynthetic process,molecular_function…	ssc:100126859	K12641	ssc04210;ssc04812;ssc05410;ssc05412;ssc05414
XM_013979001.2	100524695	SLC39A8	Nonsignificant	Up	12.7243	10.5726	0.266138	0.813625	0.999995	Significant	Up	12.7243	0.797322	3.64062	0.0321246	0.999991	Nonsignificant	Up	10.5726	0.797322	3.39835	0.0071011	NA	solute carrier family 39 member 8	GO:0044699,GO:0005575,GO:0006811,GO:0046873,GO:1902578,GO:0051179,GO:0051234,GO:0009987,GO:0005215,GO:0044765,GO:0030001,GO:0022892,GO:0016020,GO:0022890,GO:0006812,GO:0006810,GO:0022891,GO:0003674,GO:0015075,GO:0055085,GO:0044763,GO:0022857,GO:0008324,GO:0008150	biological_process,cellular_component,ion transport,metal ion transmembrane transporter activity,localization,localization,establishment of localization,cellular process,transporter activity,transport,metal ion transport,transmembrane transporter activity,membrane,inorganic cation transmembrane transporter activity,cation transport,transport,transmembrane transporter activity,molecular_function,i…	ssc:100524695	K14714	ssc02000;ssc04216
XM_021101404.1	100623504	LOC100623504	Significant	Down	4.01033	16.5347	-2.01897	0.0249488	0.831208	Nonsignificant	Down	4.01033	4.46536	-0.14123	0.905845	0.999991	Significant	Up	16.5347	4.46536	1.89818	0.0254743	0.758824	UDP-glucuronosyltransferase 2B31-like	GO:0009987,GO:0003824,GO:0016757,GO:0016491,GO:0008152,GO:0016758,GO:0004497,GO:0008150,GO:0006725,GO:0003674,GO:0016740,GO:0044237	cellular process,catalytic activity,transferase activity, transferring glycosyl groups,oxidoreductase activity,metabolic process,transferase activity, transferring hexosyl groups,monooxygenase activity,biological_process,cellular aromatic compound metabolic process,molecular_function,transferase activity,cellular metabolic process	ssc:100623504	K00699	ssc00040;ssc00053;ssc00140;ssc00830;ssc00860;ssc00980;ssc00982;ssc00983;ssc01003;ssc04976;ssc05204
XM_021075147.1	100622496	CLASP1	Nonsignificant	Up	4.94811	1.40129	1.80851	0.302338	NA	Significant	Up	4.94811	0.418636	3.67809	0.0455834	0.999991	Nonsignificant	Up	1.40129	0.418636	1.88576	0.611644	NA	cytoplasmic linker associated protein 1	GO:0045184,GO:0005623,GO:0046907,GO:0008150,GO:0016301,GO:0004672,GO:0044403,GO:0004674,GO:0005737,GO:0033036,GO:0044444,GO:0070727,GO:0016773,GO:0071702,GO:0030117,GO:0005622,GO:0022610,GO:0034613,GO:0003824,GO:0051641,GO:0044650,GO:0032991,GO:0015031,GO:0016772,GO:0044424,GO:0008104,GO:0051649,GO:0098796,GO:0044764,GO:0006810,GO:0019062,GO:0048475,GO:0016740,GO:0044425,GO:0003674,GO:0044406,GO:…	establishment of protein localization,obsolete cell,intracellular transport,biological_process,kinase activity,protein kinase activity,biological process involved in symbiotic interaction,protein serine/threonine kinase activity,cytoplasm,macromolecule localization,obsolete cytoplasmic part,cellular macromolecule localization,phosphotransferase activity, alcohol group as acceptor,organic substanc…	ssc:100622496	K16578	ssc03036;ssc04812
XM_021086602.1	100622177	TXNDC11	Nonsignificant	Down	0	6.25663	-5.10594	0.032717	NA	Significant	Down	0	10.0297	-5.79405	0.00027367	0.22763	Nonsignificant	Down	6.25663	10.0297	-0.669345	0.550892	NA	thioredoxin domain containing 11	GO:0042592,GO:0019725,GO:0008150,GO:0065008,GO:0044763,GO:0050789,GO:0045454,GO:0065007,GO:0050794,GO:0044699,GO:0009987	homeostatic process,cellular homeostasis,biological_process,regulation of biological quality,cellular process,regulation of biological process,cell redox homeostasis,biological regulation,regulation of cellular process,biological_process,cellular process	--	--	--
XM_003132140.6	100524219	HIGD1A	Significant	Up	136.129	54.0684	1.3288	4.40703e-05	0.00808566	Nonsignificant	Down	136.129	167.277	-0.322632	0.265753	0.999991	Significant	Down	54.0684	167.277	-1.63771	1.08878e-08	1.28432e-05	HIG1 hypoxia inducible domain family member 1A	--	--	--	--	--
XM_021092338.1	100620494	DUSP16	Significant	Down	3.8637	13.8819	-1.77364	0.0428175	0.999995	Nonsignificant	Down	3.8637	8.9329	-1.19759	0.178071	0.999991	Nonsignificant	Up	13.8819	8.9329	0.59154	0.449148	0.998203	dual specificity phosphatase 16	GO:0043068,GO:0031967,GO:0006796,GO:0042578,GO:0044464,GO:0009987,GO:0043231,GO:0005575,GO:0004721,GO:0043065,GO:0050794,GO:0010942,GO:0044699,GO:0008219,GO:0008138,GO:0016021,GO:0006470,GO:0012501,GO:0044238,GO:0044425,GO:0006793,GO:0003674,GO:0031224,GO:0065007,GO:0016020,GO:0006464,GO:0048518,GO:0006915,GO:0044237,GO:0043412,GO:0031975,GO:0016311,GO:0044763,GO:0005740,GO:0043229,GO:0003824,GO:…	positive regulation of programmed cell death,organelle envelope,phosphate-containing compound metabolic process,phosphoric ester hydrolase activity,obsolete cell part,cellular process,intracellular membrane-bounded organelle,cellular_component,phosphoprotein phosphatase activity,positive regulation of apoptotic process,regulation of cellular process,positive regulation of cell death,biological_pr…	ssc:100620494	K04459	ssc01009;ssc04010
NM_001001259.1	397152	TMPRSS15	Significant	Down	10.183	44.3362	-2.13167	0.0194986	0.702536	Nonsignificant	Down	10.183	26.5559	-1.43469	0.365519	0.999991	Nonsignificant	Up	44.3362	26.5559	0.720097	0.505017	0.998203	transmembrane protease	GO:0005515,GO:0016020,GO:0005488,GO:0044238,GO:0003674,GO:0008236,GO:0060089,GO:0005575,GO:0070011,GO:0006508,GO:0008150,GO:0019538,GO:0043170,GO:0005044,GO:0038024,GO:0004252,GO:0008152,GO:0004175,GO:0017171,GO:0016787,GO:0071704,GO:0003824,GO:0008233,GO:0004872	protein binding,membrane,binding,primary metabolic process,molecular_function,serine-type peptidase activity,molecular transducer activity,cellular_component,peptidase activity,proteolysis,biological_process,protein metabolic process,macromolecule metabolic process,scavenger receptor activity,cargo receptor activity,serine-type endopeptidase activity,metabolic process,endopeptidase activity,serin…	ssc:397152	K01316	ssc01002
XM_021081220.1	100513261	LOC100513261	Significant	Down	8.71213	27.2658	-1.65522	0.0250616	0.831208	Nonsignificant	Up	8.71213	6.00564	0.492609	0.583184	0.999991	Significant	Up	27.2658	6.00564	2.17003	0.0109218	0.541316	14 kDa phosphohistidine phosphatase	GO:0008150,GO:0003779,GO:0008092,GO:0006996,GO:0003674,GO:0016043,GO:0071840,GO:0005515,GO:0016020,GO:0005488,GO:0009987,GO:0007010,GO:0005575	biological_process,actin binding,cytoskeletal protein binding,organelle organization,molecular_function,cellular component organization,cellular component organization or biogenesis,protein binding,membrane,binding,cellular process,cytoskeleton organization,cellular_component	--	--	--
XM_003357627.4	100623097	SLC30A10	Significant	Down	40.8225	85.4704	-1.06908	0.0096611	0.451213	Significant	Down	40.8225	80.1322	-1.00832	0.0398731	0.999991	Nonsignificant	Up	85.4704	80.1322	0.0781932	0.842623	0.998203	solute carrier family 30 member 10	GO:0015267,GO:0030001,GO:0022892,GO:0022838,GO:0046873,GO:1902578,GO:0051234,GO:0051179,GO:0044464,GO:0005215,GO:0009987,GO:0006813,GO:0044765,GO:0030955,GO:0005575,GO:0006811,GO:0044699,GO:0016021,GO:0005249,GO:0015079,GO:0044425,GO:0003674,GO:0022832,GO:0022891,GO:0006812,GO:0006810,GO:0043169,GO:0031224,GO:0022890,GO:0016020,GO:0005488,GO:0031420,GO:0005244,GO:0015672,GO:0022836,GO:0046872,GO:…	channel activity,metal ion transport,transmembrane transporter activity,channel activity,metal ion transmembrane transporter activity,localization,establishment of localization,localization,obsolete cell part,transporter activity,cellular process,potassium ion transport,transport,potassium ion binding,cellular_component,ion transport,biological_process,integral component of membrane,voltage-gated…	ssc:100623097	K14697	ssc02000
NM_001143710.1	100233184	GZMB	Nonsignificant	Up	26.7276	11.2769	1.22623	0.0539939	0.999995	Significant	Down	26.7276	98.4941	-1.89675	0.000595861	0.386437	Significant	Down	11.2769	98.4941	-3.11464	2.37728e-08	2.33686e-05	granzyme B (granzyme 2	GO:0008236,GO:0003674,GO:0044238,GO:0004175,GO:0004252,GO:0008152,GO:0008233,GO:0003824,GO:0071704,GO:0016787,GO:0017171,GO:0006508,GO:0070011,GO:0019538,GO:0008150,GO:0043170	serine-type peptidase activity,molecular_function,primary metabolic process,endopeptidase activity,serine-type endopeptidase activity,metabolic process,peptidase activity,catalytic activity,organic substance metabolic process,hydrolase activity,serine hydrolase activity,proteolysis,peptidase activity,protein metabolic process,biological_process,macromolecule metabolic process	ssc:100233184	K01353	ssc01002;ssc04210;ssc04650;ssc04940;ssc05202;ssc05320;ssc05330;ssc05332
XM_003358405.5	100621788	SACM1L	Nonsignificant	Up	15.766	10.6051	0.535069	0.738639	0.999995	Significant	Up	15.766	0.0791587	6.36635	7.88138e-05	0.0897067	Nonsignificant	Up	10.6051	0.0791587	5.84737	0.0422039	NA	SAC1 suppressor of actin mutations 1 like (yeast)	GO:0022892,GO:0051234,GO:0051179,GO:0042578,GO:1902578,GO:0046873,GO:0044765,GO:0005215,GO:0005575,GO:0015293,GO:0044699,GO:0016021,GO:0005326,GO:0003674,GO:0022891,GO:0044425,GO:0006810,GO:0005328,GO:0031224,GO:0022890,GO:0016020,GO:0015294,GO:0006836,GO:0015291,GO:0015081,GO:0022857,GO:0003824,GO:0016787,GO:0015370,GO:0022804,GO:0015075,GO:0015077,GO:0016788,GO:0008150,GO:0008324	transmembrane transporter activity,establishment of localization,localization,phosphoric ester hydrolase activity,localization,metal ion transmembrane transporter activity,transport,transporter activity,cellular_component,symporter activity,biological_process,integral component of membrane,neurotransmitter transmembrane transporter activity,molecular_function,transmembrane transporter activity,ob…	ssc:100621788	K21797	ssc00562;ssc04070
NM_214182.1	397376	SLC5A4	Significant	Down	28.2188	117.2	-2.03636	0.000445544	0.0529677	Nonsignificant	Down	28.2188	37.9179	-0.459155	0.619927	0.999991	Significant	Up	117.2	37.9179	1.60061	0.019089	0.682438	solute carrier family 5 member 4	GO:0008150,GO:0044763,GO:0055085,GO:0003674,GO:0006810,GO:0016020,GO:0044765,GO:0009987,GO:0005215,GO:0051234,GO:0051179,GO:1902578,GO:0005575,GO:0044699	biological_process,cellular process,transmembrane transport,molecular_function,transport,membrane,transport,cellular process,transporter activity,establishment of localization,localization,localization,cellular_component,biological_process	ssc:397376	K14384	ssc02000
XM_021100517.1	733582	CDS1	Significant	Down	11.3896	27.1285	-1.24388	0.0463617	0.999995	Nonsignificant	Down	11.3896	17.4397	-0.636256	0.376337	0.999991	Nonsignificant	Up	27.1285	17.4397	0.625786	0.246458	0.998203	CDP-diacylglycerol synthase 1	GO:0019953,GO:0005198,GO:0044763,GO:0007276,GO:0005576,GO:0002065,GO:0048869,GO:0007292,GO:0030703,GO:0071944,GO:0030312,GO:0007281,GO:0032501,GO:0032502,GO:0030855,GO:0005623,GO:0008150,GO:0005575,GO:0002064,GO:0044699,GO:0048477,GO:0048468,GO:0005213,GO:0009888,GO:0032504,GO:0002066,GO:0048646,GO:0044464,GO:0030154,GO:0060429,GO:0009987,GO:0042600,GO:0009653,GO:0044767,GO:0048856,GO:0022414,GO:…	sexual reproduction,structural molecule activity,cellular process,gamete generation,extracellular region,columnar/cuboidal epithelial cell differentiation,cellular developmental process,female gamete generation,eggshell formation,cell periphery,--,germ cell development,multicellular organismal process,developmental process,epithelial cell differentiation,obsolete cell,biological_process,cellular_…	ssc:733582	K00981	ssc00564;ssc04070
XM_021077002.1	100526144	NNT	Significant	Up	14.7173	3.66724	2.00194	0.0244442	0.820495	Significant	Up	14.7173	2.94109	2.28031	0.0103428	0.999991	Nonsignificant	Up	3.66724	2.94109	0.292718	0.825511	NA	nicotinamide nucleotide transhydrogenase	GO:0005488,GO:0016020,GO:0007154,GO:0007165,GO:0051716,GO:0003674,GO:0044425,GO:0065007,GO:0031224,GO:0005575,GO:0050794,GO:0044699,GO:0050661,GO:0008746,GO:0016021,GO:0044710,GO:1901363,GO:0016652,GO:0044700,GO:0048037,GO:0036094,GO:0007218,GO:0009987,GO:0050662,GO:0055114,GO:1901265,GO:0050896,GO:0097159,GO:0023052,GO:0051287,GO:0016651,GO:0008150,GO:0008750,GO:0007186,GO:0008152,GO:0016491,GO:…	binding,membrane,cell communication,signal transduction,cellular response to stimulus,molecular_function,obsolete membrane part,biological regulation,intrinsic component of membrane,cellular_component,regulation of cellular process,biological_process,NADP binding,NAD(P)+ transhydrogenase activity,integral component of membrane,metabolic process,heterocyclic compound binding,oxidoreductase activit…	ssc:100526144	K00323	ssc00760
XM_005663212.3	100515893	TAGLN2	Nonsignificant	NA	0	0	NA	NA	NA	Significant	Down	0	12.6705	-6.15282	0.0340676	0.999991	Nonsignificant	Down	0	12.6705	-6.12816	0.0283096	NA	transgelin 2	GO:0003674,GO:0005515,GO:0005488	molecular_function,protein binding,binding	ssc:100515893	K20526	ssc04131
XM_001929432.6	100154750	NACA	Significant	Up	32.5976	5	2.7234	0.00479154	0.279374	Nonsignificant	Up	32.5976	10.5236	1.59919	0.0778271	0.999991	Nonsignificant	Down	5	10.5236	-1.10329	0.195173	NA	nascent polypeptide-associated complex alpha subunit	GO:0016787,GO:0003824,GO:0008150,GO:0016817,GO:0044699,GO:0016021,GO:0016887,GO:0005575,GO:0006811,GO:1902578,GO:0051179,GO:0051234,GO:0044765,GO:0017111,GO:0016818,GO:0016020,GO:0006812,GO:0006810,GO:0031224,GO:0016462,GO:0044425,GO:0003674	hydrolase activity,catalytic activity,biological_process,hydrolase activity, acting on acid anhydrides,biological_process,integral component of membrane,ATPase activity,cellular_component,ion transport,localization,localization,establishment of localization,transport,nucleoside-triphosphatase activity,hydrolase activity, acting on acid anhydrides, in phosphorus-containing anhydrides,membrane,cati…	ssc:100154750	K03626	ssc04928
XM_005659939.3	780425	ARF6	Significant	Up	45.3332	10.6311	2.14727	0.00303626	0.19712	Significant	Up	45.3332	11.0603	2.04217	0.00527204	0.999991	Nonsignificant	Down	10.6311	11.0603	-0.0949449	0.890892	0.998203	ADP ribosylation factor 6	GO:0017076,GO:0007154,GO:0019200,GO:0005488,GO:0019318,GO:0051716,GO:0005515,GO:0007165,GO:0003924,GO:0003674,GO:0044238,GO:0001883,GO:0043168,GO:0007264,GO:0016740,GO:0032549,GO:0065007,GO:0016462,GO:0050794,GO:0005975,GO:0005996,GO:0044710,GO:0044699,GO:0060089,GO:0032559,GO:1901363,GO:0004871,GO:0016818,GO:0044700,GO:0009987,GO:0005525,GO:0017111,GO:0036094,GO:0006000,GO:0032403,GO:0005524,GO:…	purine nucleotide binding,cell communication,carbohydrate kinase activity,binding,hexose metabolic process,cellular response to stimulus,protein binding,signal transduction,GTPase activity,molecular_function,primary metabolic process,purine nucleoside binding,anion binding,small GTPase mediated signal transduction,transferase activity,ribonucleoside binding,biological regulation,pyrophosphatase a…	ssc:780425	K07941	ssc04014;ssc04031;ssc04072;ssc04131;ssc04144;ssc04147;ssc04666;ssc05132;ssc05135
XM_021088445.1	100126859	LMNA	Nonsignificant	Up	16.5554	11.2143	0.602374	0.580962	0.999995	Significant	Up	16.5554	0	6.48552	1.86751e-05	0.0310668	Nonsignificant	Up	11.2143	0	5.8935	0.00678312	NA	lamin A/C	GO:0018130,GO:1902580,GO:1902593,GO:0006913,GO:0005488,GO:0051170,GO:0033365,GO:0005515,GO:0016070,GO:0042803,GO:0009058,GO:0044237,GO:0044238,GO:0090304,GO:0019438,GO:0003674,GO:0003677,GO:0034645,GO:0003676,GO:0016740,GO:0044430,GO:0006725,GO:0006810,GO:0044249,GO:1901360,GO:0005575,GO:0043232,GO:0005856,GO:0046483,GO:0044699,GO:0043234,GO:0005102,GO:0044744,GO:0097659,GO:0072594,GO:1901576,GO:…	heterocycle biosynthetic process,cellular localization,import into nucleus,nucleocytoplasmic transport,binding,import into nucleus,protein localization to organelle,protein binding,RNA metabolic process,protein homodimerization activity,biosynthetic process,cellular metabolic process,primary metabolic process,nucleic acid metabolic process,aromatic compound biosynthetic process,molecular_function…	ssc:100126859	K12641	ssc04210;ssc04812;ssc05410;ssc05412;ssc05414
XM_021076591.1	100624231	NIPBL	Nonsignificant	Down	7.59984	8.5577	-0.133515	0.916867	0.999995	Significant	Up	7.59984	0.760014	2.90381	0.0425113	0.999991	Nonsignificant	Up	8.5577	0.760014	3.04931	0.0472191	NA	NIPBL	GO:0001883,GO:0001906,GO:0003677,GO:0004519,GO:0043168,GO:0003676,GO:0044238,GO:0090304,GO:0016043,GO:0003674,GO:0032549,GO:0051883,GO:0016462,GO:0065007,GO:0006725,GO:0044003,GO:0044764,GO:0044004,GO:0007154,GO:0017076,GO:0005488,GO:0051716,GO:0052331,GO:0016627,GO:0044419,GO:0042623,GO:0051704,GO:0071840,GO:0044237,GO:0004518,GO:0007165,GO:0005515,GO:0016070,GO:0051715,GO:0032559,GO:0044179,GO:…	purine nucleoside binding,cell killing,DNA binding,endonuclease activity,anion binding,nucleic acid binding,primary metabolic process,nucleic acid metabolic process,cellular component organization,molecular_function,ribonucleoside binding,killing of cells in other organism involved in symbiotic interaction,pyrophosphatase activity,biological regulation,cellular aromatic compound metabolic process…	ssc:100624231	K06672	ssc03036
XM_013994434.2	100526094	EHF	Significant	Up	10.6884	1.97003	2.45428	0.016797	0.648774	Nonsignificant	Up	10.6884	7.95444	0.442332	0.580762	0.999991	Nonsignificant	Down	1.97003	7.95444	-1.99844	0.0730662	NA	ETS homologous factor	GO:0065007,GO:0006725,GO:0006810,GO:0044425,GO:0090304,GO:0044238,GO:0003674,GO:0019438,GO:0022891,GO:0003677,GO:2000112,GO:0034645,GO:0003676,GO:1903506,GO:0009538,GO:0009522,GO:0016070,GO:0009058,GO:0044237,GO:0018130,GO:0016020,GO:0005488,GO:0043231,GO:0005215,GO:0009987,GO:0044765,GO:1902578,GO:0051179,GO:0051234,GO:0044464,GO:0043234,GO:0022892,GO:0097659,GO:0015979,GO:1901363,GO:1901576,GO:…	biological regulation,cellular aromatic compound metabolic process,transport,obsolete membrane part,nucleic acid metabolic process,primary metabolic process,molecular_function,aromatic compound biosynthetic process,transmembrane transporter activity,DNA binding,regulation of cellular macromolecule biosynthetic process,cellular macromolecule biosynthetic process,nucleic acid binding,regulation of …	ssc:100526094	K17102	ssc03000
XM_005671927.3	100144591	CYBRD1	Significant	Down	30.4837	71.4117	-1.23118	0.00343505	0.214794	Nonsignificant	Down	30.4837	53.9553	-0.874365	0.0837515	0.999991	Nonsignificant	Up	71.4117	53.9553	0.379726	0.36089	0.998203	cytochrome b reductase 1	GO:0055114,GO:0046983,GO:0008150,GO:0022904,GO:0015980,GO:0008152,GO:0044763,GO:0022900,GO:0005488,GO:0016020,GO:0005515,GO:0044237,GO:0003674,GO:0044425,GO:0006091,GO:0031224,GO:0045333,GO:0005575,GO:0044710,GO:0016021,GO:0044699,GO:0009987	obsolete oxidation-reduction process,protein dimerization activity,biological_process,respiratory electron transport chain,energy derivation by oxidation of organic compounds,metabolic process,cellular process,electron transport chain,binding,membrane,protein binding,cellular metabolic process,molecular_function,obsolete membrane part,generation of precursor metabolites and energy,intrinsic compo…	ssc:100144591	K08370	ssc02000;ssc04978
XM_021087953.1	100621671	ENPP3	Significant	Down	54.685	115.727	-1.07103	0.0197388	0.70307	Nonsignificant	Up	54.685	51.369	0.0633789	0.903545	0.999991	Significant	Up	115.727	51.369	1.15198	0.000765581	0.112885	ectonucleotide pyrophosphatase/phosphodiesterase 3	GO:1901363,GO:0016021,GO:0008484,GO:0005575,GO:0031224,GO:0043169,GO:0003676,GO:0003674,GO:0044425,GO:0005488,GO:0016020,GO:0016787,GO:0046872,GO:0003824,GO:0016788,GO:0008152,GO:0008150,GO:0097159,GO:0043167	heterocyclic compound binding,integral component of membrane,sulfuric ester hydrolase activity,cellular_component,intrinsic component of membrane,cation binding,nucleic acid binding,molecular_function,obsolete membrane part,binding,membrane,hydrolase activity,metal ion binding,catalytic activity,hydrolase activity, acting on ester bonds,metabolic process,biological_process,organic cyclic compound…	ssc:100621671	K01513	ssc00230;ssc00240;ssc00500;ssc00537;ssc00740;ssc00760;ssc00770;ssc04090
XM_005663470.3	733583	PSMD4	Significant	Up	22.6094	3.58103	2.62282	0.000505692	0.0557724	Nonsignificant	Up	22.6094	18.0674	0.32123	0.657239	0.999991	Significant	Down	3.58103	18.0674	-2.29245	0.0144317	0.607989	proteasome 26S subunit	GO:0046483,GO:0044710,GO:0016636,GO:0044699,GO:1901564,GO:1901360,GO:1901566,GO:0044249,GO:0009987,GO:1901576,GO:0016627,GO:0044237,GO:0009058,GO:0018130,GO:0005488,GO:0051186,GO:0043169,GO:0006725,GO:0051202,GO:0019438,GO:0003674,GO:0033014,GO:0016491,GO:0008152,GO:0051188,GO:0050897,GO:0071704,GO:0033013,GO:0046872,GO:0003824,GO:0010024,GO:0044271,GO:0006807,GO:0046914,GO:0043167,GO:0055114,GO:…	heterocycle metabolic process,metabolic process,oxidoreductase activity, acting on the CH-CH group of donors, iron-sulfur protein as acceptor,biological_process,organonitrogen compound metabolic process,organic cyclic compound metabolic process,organonitrogen compound biosynthetic process,cellular biosynthetic process,cellular process,organic substance biosynthetic process,oxidoreductase activity…	ssc:733583	K03029	ssc03050;ssc03051;ssc05010;ssc05012;ssc05014;ssc05016;ssc05017;ssc05020;ssc05022;ssc05169
XM_021101946.1	100170644	SLC26A3	Significant	Up	28.4595	2.53024	3.61116	2.96813e-05	0.00613359	Nonsignificant	Up	28.4595	16.1002	0.864022	0.480247	0.999991	Nonsignificant	Down	2.53024	16.1002	-2.75225	0.0640996	0.998203	solute carrier family 26 member 3	GO:0071704,GO:0016787,GO:0004553,GO:0045230,GO:0044711,GO:0008509,GO:0015116,GO:0044264,GO:0044763,GO:0022857,GO:0044723,GO:0009059,GO:0008121,GO:0003824,GO:0008152,GO:0015077,GO:0015075,GO:0016491,GO:0004415,GO:0034637,GO:0045226,GO:0015929,GO:0043170,GO:0008150,GO:0097159,GO:0045229,GO:0016679,GO:0072348,GO:0015078,GO:0015103,GO:0044260,GO:0016681,GO:0016051,GO:0055114,GO:0045227,GO:0008324,GO:…	organic substance metabolic process,hydrolase activity,hydrolase activity, hydrolyzing O-glycosyl compounds,capsule organization,biosynthetic process,anion transmembrane transporter activity,sulfate transmembrane transporter activity,cellular polysaccharide metabolic process,cellular process,transmembrane transporter activity,carbohydrate metabolic process,macromolecule biosynthetic process,ubiqu…	ssc:100170644	K14078	ssc02000;ssc04972;ssc04978
XM_001928953.5	100158002	RIDA	Significant	Down	31.97	70.4245	-1.13649	0.00782925	0.39532	Nonsignificant	Down	31.97	42.7325	-0.443815	0.305291	0.999991	Nonsignificant	Up	70.4245	42.7325	0.709594	0.0993721	0.998203	--	--	--	ssc:100158002	K09022	ssc99980
XM_021075049.1	100515629	GALNT3	Significant	Up	20.8168	0.176013	6.81252	1.48019e-06	0.000437087	Nonsignificant	Up	20.8168	19.2639	0.0728784	0.886298	0.999991	Significant	Down	0.176013	19.2639	-6.72488	2.55364e-06	0.00104489	polypeptide N-acetylgalactosaminyltransferase 3	GO:0008104,GO:0015031,GO:0008150,GO:0045184,GO:0071702,GO:0033036,GO:0051234,GO:0051179,GO:0005575,GO:0006810,GO:0016020	protein localization,protein transport,biological_process,establishment of protein localization,organic substance transport,macromolecule localization,establishment of localization,localization,cellular_component,transport,membrane	ssc:100515629	K00710	ssc00512;ssc00514;ssc01003
XM_021079703.1	100156732	ATG4A	Nonsignificant	Up	3.75105	0.928275	1.99602	0.261039	NA	Significant	Up	3.75105	0.000512	4.41395	0.0305449	0.999991	Nonsignificant	Up	0.928275	0.000512	2.43596	0.541974	NA	autophagy related 4A cysteine peptidase	--	--	ssc:100156732	K08342	ssc01002;ssc03029;ssc04131;ssc04136;ssc04140
XM_001928869.5	100154884	PEX19	Nonsignificant	Down	11.9394	18.5422	-0.640834	0.362588	0.999995	Nonsignificant	Up	11.9394	3.67524	1.70502	0.142832	0.999991	Significant	Up	18.5422	3.67524	2.35376	0.0133145	0.590947	peroxisomal biogenesis factor 19	GO:0031514,GO:0005623,GO:0006928,GO:0008150,GO:0005777,GO:0048870,GO:0005737,GO:0043226,GO:0044444,GO:0044763,GO:0043229,GO:0040011,GO:0005622,GO:0051674,GO:0043227,GO:0042579,GO:0044424,GO:0003674,GO:0042995,GO:0005929,GO:0005488,GO:0005515,GO:0044464,GO:0051179,GO:0009987,GO:0043231,GO:0005575,GO:0044699	motile cilium,obsolete cell,movement of cell or subcellular component,biological_process,peroxisome,cell motility,cytoplasm,organelle,obsolete cytoplasmic part,cellular process,intracellular organelle,locomotion,intracellular anatomical structure,localization of cell,membrane-bounded organelle,microbody,obsolete intracellular part,molecular_function,cell projection,cilium,binding,protein binding,…	ssc:100154884	K13337	ssc04146
XM_021082429.1	110255259	LOC110255259	Nonsignificant	Down	34.9302	45.0644	-0.359158	0.392754	0.999995	Nonsignificant	Up	34.9302	17.0176	1.013	0.0616563	0.999991	Significant	Up	45.0644	17.0176	1.39048	0.00688	0.42269	butyrophilin subfamily 1 member A1-like	GO:0003674,GO:0005488,GO:0005515	molecular_function,binding,protein binding	--	--	--
XM_005652552.3	100525396	LOC100525396	Significant	Up	9.43268	1.71455	2.54108	0.0190626	0.700159	Nonsignificant	Up	9.43268	3.38044	1.52193	0.0867357	0.999991	Nonsignificant	Down	1.71455	3.38044	-1.00496	0.461634	NA	growth-regulated protein homolog gamma-like	GO:0001664,GO:0005576,GO:0005125,GO:0005126,GO:0008150,GO:0050896,GO:0005102,GO:0008009,GO:0005575,GO:0002376,GO:0006955,GO:0003674,GO:0005488,GO:0042379,GO:0005515	G protein-coupled receptor binding,extracellular region,cytokine activity,cytokine receptor binding,biological_process,response to stimulus,signaling receptor binding,chemokine activity,cellular_component,immune system process,immune response,molecular_function,binding,chemokine receptor binding,protein binding	ssc:100525396	K05505	ssc04052;ssc04060;ssc04061;ssc04062;ssc04064;ssc04621;ssc04657;ssc04668;ssc05134;ssc05146;ssc05167;ssc05323
XM_021077597.1	100153042	TGM3	Significant	Up	18.3047	0.330376	6.62645	9.58067e-05	0.0141454	Significant	Up	18.3047	1.74098	3.4541	0.00958925	0.999991	Nonsignificant	Down	0.330376	1.74098	-3.16119	0.381298	NA	transglutaminase 3	GO:0039624,GO:0044267,GO:0016746,GO:0051828,GO:0008152,GO:0016755,GO:0003824,GO:0036211,GO:0040011,GO:0071704,GO:0044409,GO:0044260,GO:0044403,GO:0043170,GO:0008150,GO:0019538,GO:0051806,GO:0052126,GO:0005575,GO:0052192,GO:0046718,GO:0018149,GO:0044423,GO:0019058,GO:0051701,GO:0046812,GO:0009987,GO:0030260,GO:0016032,GO:0005488,GO:0019012,GO:0006464,GO:0043412,GO:0044237,GO:0051704,GO:0009405,GO:…	viral outer capsid,cellular protein metabolic process,transferase activity, transferring acyl groups,entry into host,metabolic process,transferase activity, transferring amino-acyl groups,catalytic activity,protein modification process,locomotion,organic substance metabolic process,entry into host,cellular macromolecule metabolic process,biological process involved in symbiotic interaction,macrom…	ssc:100153042	K05620	ssc99980
NM_001244951.1	100514317	LRRC59	Significant	Up	52.9571	25.4368	1.05278	0.00857172	0.418352	Nonsignificant	Down	52.9571	55.8702	-0.105509	0.784113	0.999991	Significant	Down	25.4368	55.8702	-1.14617	0.00878762	0.479902	leucine rich repeat containing 59	GO:0006914,GO:0009987,GO:0016787,GO:0008233,GO:0044248,GO:0003824,GO:0004190,GO:0016021,GO:0008152,GO:0004175,GO:0005575,GO:0070001,GO:0031224,GO:0008150,GO:0009056,GO:0044425,GO:0003674,GO:0070011,GO:0044237,GO:0005515,GO:0016020,GO:0005488	autophagy,cellular process,hydrolase activity,peptidase activity,cellular catabolic process,catalytic activity,aspartic-type endopeptidase activity,integral component of membrane,metabolic process,endopeptidase activity,cellular_component,aspartic-type peptidase activity,intrinsic component of membrane,biological_process,catabolic process,obsolete membrane part,molecular_function,peptidase activi…	--	--	--
NM_214301.2	397568	CAT	Significant	Down	43.9203	185.162	-2.07242	6.49456e-12	1.18902e-08	Nonsignificant	Down	43.9203	83.4326	-0.959239	0.0698983	0.999991	Significant	Up	185.162	83.4326	1.13442	0.0128607	0.585404	catalase	GO:0003674,GO:0020037,GO:0005488,GO:1901363,GO:0046906,GO:0004601,GO:0044710,GO:0044699,GO:0097159,GO:0008150,GO:0004096,GO:0055114,GO:0016684,GO:0003824,GO:0016209,GO:0016491,GO:0008152	molecular_function,heme binding,binding,heterocyclic compound binding,tetrapyrrole binding,peroxidase activity,metabolic process,biological_process,organic cyclic compound binding,biological_process,catalase activity,obsolete oxidation-reduction process,oxidoreductase activity, acting on peroxide as acceptor,catalytic activity,antioxidant activity,oxidoreductase activity,metabolic process	ssc:397568	K03781	ssc00380;ssc00630;ssc04068;ssc04146;ssc04211;ssc04213;ssc05014;ssc05022
XM_003135498.4	100525850	IDH3G	Nonsignificant	Down	8.94771	21.4125	-1.28367	0.375373	0.999995	Nonsignificant	Up	8.94771	0	5.53964	0.072769	0.999991	Significant	Up	21.4125	0	6.84975	1.45326e-06	0.000659334	isocitrate dehydrogenase 3 (NAD(+)) gamma	GO:0055114,GO:0008150,GO:0008152,GO:0016491,GO:0016614,GO:0003824,GO:0016020,GO:0031224,GO:0044425,GO:0003674,GO:0044699,GO:0016021,GO:0044710,GO:0005575,GO:0016616	obsolete oxidation-reduction process,biological_process,metabolic process,oxidoreductase activity,oxidoreductase activity, acting on CH-OH group of donors,catalytic activity,membrane,intrinsic component of membrane,obsolete membrane part,molecular_function,biological_process,integral component of membrane,metabolic process,cellular_component,oxidoreductase activity, acting on the CH-OH group of d…	ssc:100525850	K00030	ssc00020
XM_021085839.1	100514741	AFDN	Nonsignificant	Up	6.87495	1.94937	2.05609	0.0990496	NA	Significant	Up	6.87495	0.896659	3.33754	0.0310938	0.999991	Nonsignificant	Up	1.94937	0.896659	1.30229	0.527428	NA	afadin	GO:0050896,GO:0023052,GO:0008150,GO:0044763,GO:0050789,GO:0005488,GO:0007154,GO:0005515,GO:0007165,GO:0051716,GO:0003674,GO:0065007,GO:0050794,GO:0044699,GO:0044700,GO:0009987	response to stimulus,signaling,biological_process,cellular process,regulation of biological process,binding,cell communication,protein binding,signal transduction,cellular response to stimulus,molecular_function,biological regulation,regulation of cellular process,biological_process,signaling,cellular process	ssc:100514741	K05702	ssc04014;ssc04015;ssc04024;ssc04520;ssc04530;ssc04670
XM_021093679.1	106507181	ONECUT2	Significant	Down	1.756	14.8239	-3.16238	0.00503751	0.290021	Nonsignificant	Down	1.756	8.8397	-2.40985	0.172078	0.999991	Nonsignificant	Up	14.8239	8.8397	0.7672	0.497915	0.998203	one cut homeobox 2	GO:0008150,GO:0005216,GO:0022843,GO:0006355,GO:0044451,GO:0016592,GO:0019219,GO:0043170,GO:0010467,GO:0004540,GO:0003779,GO:0005623,GO:0032774,GO:0006388,GO:1901362,GO:0000988,GO:0097159,GO:0006139,GO:0034654,GO:0034660,GO:0008092,GO:0006807,GO:0001076,GO:0080090,GO:0031326,GO:0044271,GO:0044422,GO:0044428,GO:0043167,GO:0044260,GO:0005267,GO:0004549,GO:0043226,GO:0043233,GO:0008324,GO:0034641,GO:…	biological_process,ion channel activity,voltage-gated cation channel activity,regulation of transcription, DNA-templated,obsolete nucleoplasm part,mediator complex,regulation of nucleobase-containing compound metabolic process,macromolecule metabolic process,gene expression,ribonuclease activity,actin binding,obsolete cell,RNA biosynthetic process,tRNA splicing, via endonucleolytic cleavage and l…	ssc:106507181	K24170	ssc03000
XM_003121352.6	100511111	CDC40	Nonsignificant	Down	8.46152	8.42478	-0.0379232	0.980529	0.999995	Significant	Up	8.46152	0	5.50249	0.0169105	0.999991	Nonsignificant	Up	8.42478	0	5.54971	0.0144451	NA	cell division cycle 40	GO:0003674,GO:0005488,GO:0005515	molecular_function,binding,protein binding	ssc:100511111	K12816	ssc03040;ssc03041
XM_021078494.1	100626074	SLC37A3	Significant	Up	9.98996	2.09834	2.32372	0.0238718	0.809344	Nonsignificant	Up	9.98996	3.12124	1.71572	0.0518105	0.999991	Nonsignificant	Down	2.09834	3.12124	-0.59293	0.662237	NA	solute carrier family 37 member 3	GO:0016020,GO:0006810,GO:0031224,GO:0008150,GO:0003674,GO:0044425,GO:0044699,GO:0016021,GO:0005575,GO:0051179,GO:0051234,GO:1902578,GO:0055085,GO:0044765,GO:0005215,GO:0009987,GO:0044763,GO:0022857	membrane,transport,intrinsic component of membrane,biological_process,molecular_function,obsolete membrane part,biological_process,integral component of membrane,cellular_component,localization,establishment of localization,localization,transmembrane transport,transport,transporter activity,cellular process,cellular process,transmembrane transporter activity	ssc:100626074	K03447	ssc02000
NM_214384.1	397677	FOLH1B	Significant	Down	6.5097	107.528	-4.01114	1.13771e-15	5.20729e-12	Significant	Down	6.5097	34.426	-2.40699	0.0168763	0.999991	Significant	Up	107.528	34.426	1.62428	0.0345189	0.885184	folate hydrolase 1B	--	--	ssc:397677	K14592	ssc00250;ssc01002;ssc04977
XM_021093253.1	100233188	LCK	Nonsignificant	Down	0.664479	1.0127	-0.563041	0.850805	NA	Significant	Down	0.664479	6.78116	-3.38883	0.0338509	0.999991	Nonsignificant	Down	1.0127	6.78116	-2.80387	0.0487722	NA	LCK proto-oncogene	GO:0016772,GO:0044267,GO:0035639,GO:0008152,GO:0030554,GO:0097367,GO:0001882,GO:0003824,GO:0000166,GO:0036211,GO:0071704,GO:0005524,GO:0043167,GO:0044260,GO:1901265,GO:0016773,GO:0097159,GO:0032553,GO:0004672,GO:0043170,GO:0008150,GO:0016301,GO:0032555,GO:0032550,GO:0019538,GO:0016310,GO:0005575,GO:1901363,GO:0032559,GO:0006796,GO:0036094,GO:0009987,GO:0005488,GO:0006464,GO:0016020,GO:0017076,GO:…	transferase activity, transferring phosphorus-containing groups,cellular protein metabolic process,purine ribonucleoside triphosphate binding,metabolic process,adenyl nucleotide binding,carbohydrate derivative binding,nucleoside binding,catalytic activity,nucleotide binding,protein modification process,organic substance metabolic process,ATP binding,ion binding,cellular macromolecule metabolic pr…	ssc:100233188	K05856	ssc01001;ssc03036;ssc04064;ssc04380;ssc04650;ssc04658;ssc04659;ssc04660;ssc05135;ssc05166;ssc05235;ssc05340
XM_021065448.1	100623451	ZDHHC20	Nonsignificant	Down	0.629025	8.12564	-4.54008	0.0264409	NA	Significant	Down	0.629025	14.7606	-5.36538	0.0020598	0.890903	Nonsignificant	Down	8.12564	14.7606	-0.816895	0.558144	0.998203	--	GO:0046914,GO:0043167,GO:0008270,GO:0046872,GO:0005488,GO:0003674,GO:0043169	transition metal ion binding,ion binding,zinc ion binding,metal ion binding,binding,molecular_function,cation binding	ssc:100623451	K20028	ssc04131
XM_013983358.2	100151793	SAMD8	Nonsignificant	Down	0.314881	2.36623	-3.66537	0.150831	NA	Significant	Down	0.314881	4.37923	-4.56014	0.0335705	0.999991	Nonsignificant	Down	2.36623	4.37923	-0.889273	0.506188	NA	sterile alpha motif domain containing 8	GO:0065007,GO:0006725,GO:0019438,GO:0003674,GO:0044238,GO:0090304,GO:0034645,GO:2000112,GO:0003676,GO:0003677,GO:1903506,GO:0016070,GO:0005515,GO:0044237,GO:0009058,GO:0018130,GO:0005488,GO:0009987,GO:0043231,GO:0044464,GO:0097659,GO:1901576,GO:1901363,GO:0051252,GO:0046483,GO:0031323,GO:0051171,GO:0050794,GO:0044249,GO:1901360,GO:0010556,GO:0019222,GO:0005575,GO:0008150,GO:0006355,GO:0019219,GO:…	biological regulation,cellular aromatic compound metabolic process,aromatic compound biosynthetic process,molecular_function,primary metabolic process,nucleic acid metabolic process,cellular macromolecule biosynthetic process,regulation of cellular macromolecule biosynthetic process,nucleic acid binding,DNA binding,regulation of nucleic acid-templated transcription,RNA metabolic process,protein b…	ssc:100151793	K22697	ssc04131
XM_013999240.2	100526064	NUMA1	Significant	Down	2.45118	9.21423	-2.00458	0.0485622	0.999995	Nonsignificant	Down	2.45118	6.26768	-1.48357	0.190329	0.999991	Nonsignificant	Up	9.21423	6.26768	0.543185	0.525829	NA	nuclear mitotic apparatus protein 1	GO:0019953,GO:0005198,GO:0007276,GO:0003824,GO:0044763,GO:0005576,GO:0002065,GO:0048869,GO:0007292,GO:0030312,GO:0071944,GO:0030703,GO:0032501,GO:0007281,GO:0032502,GO:0016874,GO:0030855,GO:0005623,GO:0008150,GO:0005575,GO:0002064,GO:0044699,GO:0048477,GO:0048468,GO:0009888,GO:0005213,GO:0032504,GO:0002066,GO:0030154,GO:0044464,GO:0048646,GO:0009987,GO:0060429,GO:0042600,GO:0009653,GO:0048856,GO:…	sexual reproduction,structural molecule activity,gamete generation,catalytic activity,cellular process,extracellular region,columnar/cuboidal epithelial cell differentiation,cellular developmental process,female gamete generation,--,cell periphery,eggshell formation,multicellular organismal process,germ cell development,developmental process,ligase activity,epithelial cell differentiation,obsolet…	ssc:100526064	K16808	ssc03036
XM_021076314.1	100523288	DNAJC10	Significant	Up	12.2787	0	6.05104	0.00444992	0.262804	Nonsignificant	Up	12.2787	8.35848	0.541143	0.732048	0.999991	Nonsignificant	Down	0	8.35848	-5.49539	0.0161602	NA	--	GO:0031224,GO:0065007,GO:0043169,GO:0003674,GO:0044425,GO:0005488,GO:0016020,GO:0009987,GO:0044464,GO:0016021,GO:0044710,GO:0044699,GO:0044459,GO:0050794,GO:0005509,GO:0005887,GO:0005575,GO:0008150,GO:0065008,GO:0005623,GO:0019725,GO:0042592,GO:0043167,GO:0071944,GO:0055114,GO:0005886,GO:0031226,GO:0050789,GO:0016209,GO:0045454,GO:0046872,GO:0003824,GO:0044763,GO:0016491,GO:0008152	intrinsic component of membrane,biological regulation,cation binding,molecular_function,obsolete membrane part,binding,membrane,cellular process,obsolete cell part,integral component of membrane,metabolic process,biological_process,obsolete plasma membrane part,regulation of cellular process,calcium ion binding,integral component of plasma membrane,cellular_component,biological_process,regulation…	ssc:100523288	K09530	ssc03110;ssc04131;ssc04141
XM_005667002.3	100037275	SPARCL1	Significant	Down	10.1516	49.7964	-2.31557	0.000174325	0.0238175	Nonsignificant	Down	10.1516	22.7926	-1.19467	0.23952	0.999991	Nonsignificant	Up	49.7964	22.7926	1.12667	0.15791	0.998203	SPARC like 1	GO:0044763,GO:0043229,GO:0043228,GO:0046872,GO:0005622,GO:0044427,GO:0050789,GO:0005576,GO:0044424,GO:0044446,GO:0023052,GO:0008150,GO:0005623,GO:0050896,GO:0043226,GO:0043167,GO:0044422,GO:0031012,GO:0044700,GO:0005694,GO:0009987,GO:0000775,GO:0044464,GO:0098687,GO:0005509,GO:0050794,GO:0005575,GO:0043232,GO:0044699,GO:0003674,GO:0005578,GO:0065007,GO:0043169,GO:0044421,GO:0007154,GO:0005488,GO:…	cellular process,intracellular organelle,non-membrane-bounded organelle,metal ion binding,intracellular anatomical structure,obsolete chromosomal part,regulation of biological process,extracellular region,obsolete intracellular part,obsolete intracellular organelle part,signaling,biological_process,obsolete cell,response to stimulus,organelle,ion binding,obsolete organelle part,extracellular matr…	--	--	--
XM_021084328.1	100519535	HNRNPH1	Significant	Down	0.824632	19.84	-4.3224	5.42504e-05	0.00973742	Significant	Down	0.824632	22.0586	-4.46124	0.0012626	0.634999	Nonsignificant	Down	19.84	22.0586	-0.13226	0.887774	0.998203	heterogeneous nuclear ribonucleoprotein H1	GO:0097159,GO:1901363,GO:0003723,GO:0003676,GO:0003674,GO:0005488	organic cyclic compound binding,heterocyclic compound binding,RNA binding,nucleic acid binding,molecular_function,binding	ssc:100519535	K12898	ssc03041
XM_021065812.1	100519915	MBNL2	Nonsignificant	Up	4.22675	2.42979	0.887809	0.560547	NA	Significant	Up	4.22675	0.35038	4.5261	0.0268998	0.999991	Nonsignificant	Up	2.42979	0.35038	3.65789	0.263725	NA	muscleblind like splicing regulator 2	GO:0008150,GO:0045005,GO:0032550,GO:0032555,GO:0016301,GO:2000104,GO:0031324,GO:0043170,GO:0019219,GO:0005623,GO:0008156,GO:0004672,GO:0032553,GO:0006139,GO:0097159,GO:0006807,GO:1901265,GO:0050896,GO:0051172,GO:0080090,GO:0031326,GO:0016773,GO:0044260,GO:0043167,GO:0043226,GO:0034641,GO:0006275,GO:0009889,GO:0005524,GO:0006950,GO:0090329,GO:0048519,GO:0005622,GO:0005634,GO:0050789,GO:0043227,GO:…	biological_process,DNA-dependent DNA replication maintenance of fidelity,purine ribonucleoside binding,purine ribonucleotide binding,kinase activity,negative regulation of DNA-dependent DNA replication,negative regulation of cellular metabolic process,macromolecule metabolic process,regulation of nucleobase-containing compound metabolic process,obsolete cell,negative regulation of DNA replication…	ssc:100519915	K14943	ssc03041
XM_003482903.4	100737320	OLFM4	Significant	Up	1696.47	687.749	1.30956	0.000108159	0.0157157	Nonsignificant	Up	1696.47	1188.27	0.488598	0.211304	0.999991	Nonsignificant	Down	687.749	1188.27	-0.803984	0.0107814	0.541316	olfactomedin 4	--	--	--	--	--
NM_213973.1	397028	HSP90AA1	Nonsignificant	Up	357.769	233.007	0.619675	0.00243205	0.169946	Nonsignificant	Down	357.769	489.532	-0.464349	0.104033	0.999991	Significant	Down	233.007	489.532	-1.07282	0.000238437	0.0453645	heat shock protein 90 alpha family class A member 1	GO:0022890,GO:0016020,GO:0005488,GO:0018130,GO:0017076,GO:0005515,GO:0016070,GO:0009058,GO:0044237,GO:0032549,GO:0090304,GO:0044425,GO:0044238,GO:0003674,GO:0022891,GO:0019438,GO:0043168,GO:0001883,GO:0003677,GO:0003676,GO:0034645,GO:0006812,GO:0006810,GO:0006725,GO:0031224,GO:0070001,GO:0005575,GO:0006260,GO:0044249,GO:0006811,GO:1901360,GO:0044699,GO:0006457,GO:0016021,GO:0046483,GO:1901363,GO:…	inorganic cation transmembrane transporter activity,membrane,binding,heterocycle biosynthetic process,purine nucleotide binding,protein binding,RNA metabolic process,biosynthetic process,cellular metabolic process,ribonucleoside binding,nucleic acid metabolic process,obsolete membrane part,primary metabolic process,molecular_function,transmembrane transporter activity,aromatic compound biosynthet…	ssc:397028	K04079	ssc01009;ssc03029;ssc03051;ssc03110;ssc04131;ssc04141;ssc04147;ssc04151;ssc04217;ssc04612;ssc04621;ssc04657;ssc04659;ssc04914;ssc04915;ssc05132;ssc05200;ssc05215;ssc05418
XR_002343820.1	397636	ATP2B1	Significant	Down	5.73866	21.0546	-1.88798	0.0110675	0.501543	Nonsignificant	Down	5.73866	9.3475	-0.754281	0.368908	0.999991	Nonsignificant	Up	21.0546	9.3475	1.15506	0.111669	0.998203	ATPase plasma membrane Ca2+ transporting 1	GO:1901363,GO:0016818,GO:0022892,GO:0046873,GO:0036094,GO:0044464,GO:0043231,GO:0005215,GO:0017111,GO:0016887,GO:0005575,GO:0003674,GO:0022891,GO:0019829,GO:0043169,GO:0016462,GO:0005388,GO:0005488,GO:0022890,GO:0043492,GO:0015405,GO:0042623,GO:0015662,GO:0016820,GO:0046872,GO:0000166,GO:0003824,GO:0043229,GO:0022857,GO:0016787,GO:0072509,GO:0005634,GO:0005622,GO:0043227,GO:0044424,GO:0022804,GO:…	heterocyclic compound binding,hydrolase activity, acting on acid anhydrides, in phosphorus-containing anhydrides,transmembrane transporter activity,metal ion transmembrane transporter activity,small molecule binding,obsolete cell part,intracellular membrane-bounded organelle,transporter activity,nucleoside-triphosphatase activity,ATPase activity,cellular_component,molecular_function,transmembrane…	ssc:397636	K05850	ssc04020;ssc04022;ssc04024;ssc04261;ssc04925;ssc04961;ssc04970;ssc04972;ssc04978
NM_001243319.1	100152327	LOC100152327	Nonsignificant	Up	20.9081	18.5364	0.172851	0.834465	0.999995	Nonsignificant	Down	20.9081	70.5192	-1.81807	0.084226	0.999991	Significant	Down	18.5364	70.5192	-1.96458	0.0276671	0.799904	immunoglobulin lambda-like polypeptide 5	GO:0044699,GO:0044710,GO:0006555,GO:0016646,GO:1901564,GO:0006790,GO:0019752,GO:0009987,GO:0005515,GO:0044237,GO:0005488,GO:0016645,GO:0044281,GO:0044238,GO:0003674,GO:0008152,GO:0043436,GO:0016491,GO:0006520,GO:0071704,GO:0004489,GO:0006082,GO:0003824,GO:0044763,GO:0000096,GO:0006807,GO:0055114,GO:0008150,GO:1901605,GO:0009066	biological_process,metabolic process,methionine metabolic process,oxidoreductase activity, acting on the CH-NH group of donors, NAD or NADP as acceptor,organonitrogen compound metabolic process,sulfur compound metabolic process,carboxylic acid metabolic process,cellular process,protein binding,cellular metabolic process,binding,oxidoreductase activity, acting on the CH-NH group of donors,small mo…	--	--	--
XM_021101452.1	100621975	G3BP2	Nonsignificant	Up	11.4867	2.46636	2.30656	0.0675404	0.999995	Significant	Up	11.4867	1.83393	2.50594	0.0233998	0.999991	Nonsignificant	Up	2.46636	1.83393	0.215396	0.897111	NA	G3BP stress granule assembly factor 2	GO:0005622,GO:0005623,GO:0008150,GO:0097159,GO:0005575,GO:0051234,GO:0051179,GO:0044464,GO:1901363,GO:0005488,GO:0006810,GO:0003674,GO:0003676	intracellular anatomical structure,obsolete cell,biological_process,organic cyclic compound binding,cellular_component,establishment of localization,localization,obsolete cell part,heterocyclic compound binding,binding,transport,molecular_function,nucleic acid binding	--	--	--
XM_021090317.1	100523668	LOC100523668	Nonsignificant	Down	1.8189	3.21099	-0.99889	0.525343	NA	Significant	Down	1.8189	8.97189	-2.39906	0.0497027	0.999991	Nonsignificant	Down	3.21099	8.97189	-1.38832	0.136863	NA	guanylate-binding protein 2-like	GO:0005575,GO:0043231,GO:0005525,GO:0017111,GO:0036094,GO:0044464,GO:0016818,GO:1901363,GO:0003924,GO:0017076,GO:0005488,GO:0016462,GO:0003674,GO:0001883,GO:0043168,GO:0032549,GO:0032561,GO:0097367,GO:0035639,GO:0044424,GO:0005622,GO:0005634,GO:0043227,GO:0016787,GO:0001882,GO:0000166,GO:0003824,GO:0019001,GO:0043229,GO:1901265,GO:0043167,GO:0043226,GO:0032555,GO:0032550,GO:0005623,GO:0032553,GO:…	cellular_component,intracellular membrane-bounded organelle,GTP binding,nucleoside-triphosphatase activity,small molecule binding,obsolete cell part,hydrolase activity, acting on acid anhydrides, in phosphorus-containing anhydrides,heterocyclic compound binding,GTPase activity,purine nucleotide binding,binding,pyrophosphatase activity,molecular_function,purine nucleoside binding,anion binding,rib…	ssc:100523668	K20897	ssc04621
XR_002337508.1	100621788	SACM1L	Nonsignificant	Down	1.34053	6.77873	-2.38892	0.0697165	NA	Significant	Down	1.34053	6.90221	-2.48329	0.033861	0.999991	Nonsignificant	Down	6.77873	6.90221	-0.0758467	0.936042	NA	SAC1 suppressor of actin mutations 1 like (yeast)	GO:0022892,GO:0051234,GO:0051179,GO:0042578,GO:1902578,GO:0046873,GO:0044765,GO:0005215,GO:0005575,GO:0015293,GO:0044699,GO:0016021,GO:0005326,GO:0003674,GO:0022891,GO:0044425,GO:0006810,GO:0005328,GO:0031224,GO:0022890,GO:0016020,GO:0015294,GO:0006836,GO:0015291,GO:0015081,GO:0022857,GO:0003824,GO:0016787,GO:0015370,GO:0022804,GO:0015075,GO:0015077,GO:0016788,GO:0008150,GO:0008324	transmembrane transporter activity,establishment of localization,localization,phosphoric ester hydrolase activity,localization,metal ion transmembrane transporter activity,transport,transporter activity,cellular_component,symporter activity,biological_process,integral component of membrane,neurotransmitter transmembrane transporter activity,molecular_function,transmembrane transporter activity,ob…	ssc:100621788	K21797	ssc00562;ssc04070
XM_005671882.3	397595	GCG	Significant	Up	66.4478	12.4475	2.37874	6.61711e-05	0.0110133	Nonsignificant	Up	66.4478	24.6019	1.42179	0.098939	0.999991	Nonsignificant	Down	12.4475	24.6019	-0.949218	0.344329	0.998203	glucagon	GO:0005179,GO:0005576,GO:0005488,GO:0005515,GO:0003674,GO:0005575,GO:0005102	hormone activity,extracellular region,binding,protein binding,molecular_function,cellular_component,signaling receptor binding	ssc:397595	K05259	ssc04024;ssc04080;ssc04714;ssc04911;ssc04922
XM_021069351.1	100737448	RAF1	Significant	Down	2.70013	18.4188	-2.77847	0.00815495	0.403516	Nonsignificant	Up	2.70013	1.89136	0.650953	0.636302	0.999991	Significant	Up	18.4188	1.89136	3.44819	0.00289733	0.249317	--	GO:0036094,GO:0047134,GO:0009987,GO:0004871,GO:1901363,GO:0044700,GO:0006796,GO:0032559,GO:0044699,GO:0060089,GO:0044710,GO:0016310,GO:0050794,GO:0043169,GO:0065007,GO:0032549,GO:0016740,GO:0003674,GO:0006793,GO:0044238,GO:0043168,GO:0001883,GO:0006468,GO:0043412,GO:0007165,GO:0005515,GO:0044237,GO:0051716,GO:0005488,GO:0016667,GO:0006464,GO:0017076,GO:0007154,GO:0036211,GO:0071704,GO:0016668,GO:…	small molecule binding,protein-disulfide reductase activity,cellular process,obsolete signal transducer activity,heterocyclic compound binding,signaling,phosphate-containing compound metabolic process,adenyl ribonucleotide binding,biological_process,molecular transducer activity,metabolic process,phosphorylation,regulation of cellular process,cation binding,biological regulation,ribonucleoside bi…	ssc:100737448	K04366	ssc01001;ssc01521;ssc01522;ssc04010;ssc04012;ssc04014;ssc04015;ssc04022;ssc04024;ssc04062;ssc04068;ssc04071;ssc04072;ssc04140;ssc04150;ssc04151;ssc04210;ssc04218;ssc04270;ssc04360;ssc04370;ssc04371;ssc04510;ssc04540;ssc04550;ssc04613;ssc04625;ssc04630;ssc04650;ssc04660;ssc04662;ssc04664;ssc04666;ssc04720;ssc04722;ssc04726;ssc04730;ssc04810;ssc04910;ssc04912;ssc04914;ssc04915;ssc04916;ssc04917;ssc…
XM_021098634.1	100155841	MAPK13	Significant	Up	28.1334	9.21545	1.63172	0.0086833	0.418352	Nonsignificant	Up	28.1334	17.4029	0.645878	0.297374	0.999991	Nonsignificant	Down	9.21545	17.4029	-0.972266	0.195465	0.998203	mitogen-activated protein kinase 13	GO:0098772,GO:0097159,GO:0004672,GO:0032553,GO:0043170,GO:0005623,GO:0008150,GO:0032555,GO:0019538,GO:0032550,GO:0016301,GO:0005524,GO:0043167,GO:0044260,GO:0005737,GO:1901265,GO:0016773,GO:0001882,GO:0003824,GO:0000166,GO:0036211,GO:0071704,GO:0005622,GO:0016772,GO:0044424,GO:0044267,GO:0035639,GO:0008152,GO:0097367,GO:0030554,GO:0032549,GO:0016740,GO:0044238,GO:0006793,GO:0003674,GO:0001883,GO:…	molecular function regulator,organic cyclic compound binding,protein kinase activity,ribonucleotide binding,macromolecule metabolic process,obsolete cell,biological_process,purine ribonucleotide binding,protein metabolic process,purine ribonucleoside binding,kinase activity,ATP binding,ion binding,cellular macromolecule metabolic process,cytoplasm,nucleoside phosphate binding,phosphotransferase a…	ssc:100155841	K04441	ssc01001;ssc01522;ssc04010;ssc04015;ssc04068;ssc04071;ssc04114;ssc04218;ssc04261;ssc04370;ssc04380;ssc04550;ssc04611;ssc04613;ssc04620;ssc04621;ssc04622;ssc04625;ssc04657;ssc04658;ssc04659;ssc04660;ssc04664;ssc04668;ssc04670;ssc04714;ssc04722;ssc04723;ssc04728;ssc04750;ssc04912;ssc04914;ssc04917;ssc04926;ssc04933;ssc04935;ssc05014;ssc05020;ssc05022;ssc05132;ssc05133;ssc05135;ssc05140;ssc05142;ssc…
XM_005670294.3	100152428	LOC100152428	Significant	Up	8.95208	2.04968	2.16342	0.0440961	0.999995	Nonsignificant	Up	8.95208	3.71636	1.29247	0.217244	0.999991	Nonsignificant	Down	2.04968	3.71636	-0.862685	0.554482	NA	multidrug resistance-associated protein 1	GO:0016787,GO:0055085,GO:0016820,GO:0000166,GO:0019001,GO:0003824,GO:0001882,GO:0022857,GO:0044763,GO:0022804,GO:0097367,GO:0032561,GO:0030554,GO:0042626,GO:0016772,GO:0035639,GO:0008150,GO:0032550,GO:0032555,GO:0015399,GO:0016301,GO:0097159,GO:0016817,GO:0032553,GO:0043167,GO:1901265,GO:0005524,GO:0036094,GO:1902578,GO:0051179,GO:0051234,GO:0005525,GO:0005215,GO:0009987,GO:0044765,GO:0017111,GO:…	hydrolase activity,transmembrane transport,ATPase-coupled transmembrane transporter activity,nucleotide binding,guanyl nucleotide binding,catalytic activity,nucleoside binding,transmembrane transporter activity,cellular process,active transmembrane transporter activity,carbohydrate derivative binding,guanyl ribonucleotide binding,adenyl nucleotide binding,ATPase-coupled transmembrane transporter …	ssc:100152428	K05670	ssc02000;ssc02010
XM_005671264.3	100155467	IFIT2	Significant	Up	26.7341	8.41991	1.68525	0.0347479	0.999995	Nonsignificant	Down	26.7341	29.4303	-0.148637	0.839159	0.999991	Significant	Down	8.41991	29.4303	-1.82771	0.0133259	0.590947	interferon induced protein with tetratricopeptide repeats 2	GO:0000228,GO:0044422,GO:0044428,GO:0043226,GO:0043233,GO:0051276,GO:0043933,GO:0006325,GO:0042802,GO:0008150,GO:0005623,GO:0016568,GO:0044424,GO:0031981,GO:0044446,GO:0043228,GO:0043229,GO:0006996,GO:0005634,GO:0005622,GO:0043227,GO:0031974,GO:0005488,GO:0071840,GO:0005515,GO:0016043,GO:0003674,GO:0070013,GO:0043232,GO:0005575,GO:0009987,GO:0043231,GO:0005694,GO:0044464,GO:0006338	nuclear chromosome,obsolete organelle part,obsolete nuclear part,organelle,organelle lumen,chromosome organization,protein-containing complex subunit organization,chromatin organization,identical protein binding,biological_process,obsolete cell,chromatin organization,obsolete intracellular part,nuclear lumen,obsolete intracellular organelle part,non-membrane-bounded organelle,intracellular organe…	--	--	--
XM_003121716.5	100525144	SLC51B	Nonsignificant	Up	115.854	68.2923	0.750816	0.0396621	0.999995	Nonsignificant	Down	115.854	137.8	-0.275101	0.464345	0.999991	Significant	Down	68.2923	137.8	-1.01277	0.00157965	0.178551	solute carrier family 51 beta subunit	GO:0005575,GO:0006811,GO:0006820,GO:0015849,GO:0044699,GO:0046942,GO:0046982,GO:0006869,GO:0051234,GO:0051179,GO:0044464,GO:1902578,GO:0005215,GO:0044765,GO:0016020,GO:0005488,GO:0005515,GO:0015711,GO:0003674,GO:0006810,GO:0010876,GO:0015721,GO:0015850,GO:0005886,GO:0046983,GO:0071702,GO:0071944,GO:0033036,GO:0015718,GO:0005623,GO:0008150	cellular_component,ion transport,anion transport,organic acid transport,biological_process,carboxylic acid transport,protein heterodimerization activity,lipid transport,establishment of localization,localization,obsolete cell part,localization,transporter activity,transport,membrane,binding,protein binding,organic anion transport,molecular_function,transport,lipid localization,bile acid and bile …	ssc:100525144	K14361	ssc02000;ssc04976
NM_001048188.1	751862	DMBT1	Significant	Up	1001.3	492.802	1.03145	0.00224927	0.16297	Nonsignificant	Up	1001.3	741.367	0.40824	0.320949	0.999991	Nonsignificant	Down	492.802	741.367	-0.604189	0.0669844	0.998203	deleted in malignant brain tumors 1	GO:0044237,GO:0009058,GO:0022414,GO:0016070,GO:0005515,GO:0007165,GO:0051716,GO:0051704,GO:0006412,GO:0005488,GO:0016020,GO:0030529,GO:0007154,GO:0018130,GO:0006725,GO:0048609,GO:0065007,GO:0044703,GO:1903506,GO:2000112,GO:0034645,GO:0044706,GO:0000003,GO:0003674,GO:0019438,GO:0090304,GO:0044238,GO:0051171,GO:0044699,GO:0060089,GO:0031323,GO:0045924,GO:0046483,GO:0043232,GO:0005575,GO:0019222,GO:…	cellular metabolic process,biosynthetic process,reproductive process,RNA metabolic process,protein binding,signal transduction,cellular response to stimulus,multi-organism process,translation,binding,membrane,ribonucleoprotein complex,cell communication,heterocycle biosynthetic process,cellular aromatic compound metabolic process,multicellular organismal reproductive process,biological regulation…	ssc:751862	K13912	ssc04970
NM_213852.1	396852	MSMB	Significant	Up	75.8364	12.0195	2.70927	1.63983e-06	0.000469093	Significant	Up	75.8364	27.903	1.43864	0.01418	0.999991	Nonsignificant	Down	12.0195	27.903	-1.26337	0.0583214	0.998203	microseminoprotein beta	GO:0003674,GO:0005488,GO:0005515	molecular_function,binding,protein binding	--	--	--
NM_001129949.1	397264	CKM	Significant	Up	12.5786	1.26277	3.65124	0.00467176	0.274136	Nonsignificant	Down	12.5786	14.5711	-0.217605	0.784637	0.999991	Nonsignificant	Down	1.26277	14.5711	-3.85291	0.000772727	NA	creatine kinase	GO:0003674,GO:0016740,GO:0016772,GO:0003824,GO:0016301	molecular_function,transferase activity,transferase activity, transferring phosphorus-containing groups,catalytic activity,kinase activity	ssc:397264	K00933	ssc00330;ssc04147
XM_013981755.2	100620838	PARP3	Nonsignificant	Down	13.3191	27.8749	-1.05749	0.136877	0.999995	Nonsignificant	Up	13.3191	9.77494	0.44341	0.610911	0.999991	Significant	Up	27.8749	9.77494	1.52166	0.0103524	0.535601	poly(ADP-ribose) polymerase family member 3	GO:0044260,GO:0043167,GO:1901137,GO:0008150,GO:0019538,GO:0043170,GO:0006471,GO:1901135,GO:0008152,GO:0043413,GO:0016763,GO:0044267,GO:0036211,GO:0071704,GO:0005576,GO:0046872,GO:0009059,GO:0003824,GO:0044723,GO:0044763,GO:0022610,GO:0016757,GO:0043412,GO:0044237,GO:0009058,GO:0005488,GO:0009101,GO:0006464,GO:0043169,GO:0003674,GO:0044238,GO:0034645,GO:0070085,GO:0016740,GO:0044710,GO:0044699,GO:…	cellular macromolecule metabolic process,ion binding,carbohydrate derivative biosynthetic process,biological_process,protein metabolic process,macromolecule metabolic process,protein ADP-ribosylation,carbohydrate derivative metabolic process,metabolic process,macromolecule glycosylation,transferase activity, transferring pentosyl groups,cellular protein metabolic process,protein modification proc…	ssc:100620838	K10798	ssc03032;ssc03036;ssc03400;ssc03410;ssc04210
XM_021074908.1	102166364	IDH1	Nonsignificant	Up	9.99282	4.71205	1.07434	0.34248	0.999995	Nonsignificant	Down	9.99282	18.7437	-0.976846	0.293738	0.999991	Significant	Down	4.71205	18.7437	-2.03182	0.00466823	0.327777	isocitrate dehydrogenase (NADP(+)) 1	GO:0003674,GO:0044699,GO:0044710,GO:0016616,GO:0008150,GO:0055114,GO:0016614,GO:0003824,GO:0008152,GO:0016491	molecular_function,biological_process,metabolic process,oxidoreductase activity, acting on the CH-OH group of donors, NAD or NADP as acceptor,biological_process,obsolete oxidation-reduction process,oxidoreductase activity, acting on CH-OH group of donors,catalytic activity,metabolic process,oxidoreductase activity	ssc:102166364	K00031	ssc00020;ssc00480;ssc04146;ssc05230
XM_021097975.1	100151914	MRPL2	Nonsignificant	Up	4.39131	1.35915	1.70851	0.338529	NA	Significant	Up	4.39131	0.117454	4.54756	0.0273088	0.999991	Nonsignificant	Up	1.35915	0.117454	2.8475	0.47354	NA	mitochondrial ribosomal protein L2	GO:1901564,GO:1901566,GO:0044249,GO:0043232,GO:0005575,GO:1901576,GO:0009987,GO:0044464,GO:0030529,GO:0006412,GO:0044237,GO:0009058,GO:0034645,GO:0003674,GO:0044238,GO:0043603,GO:0044267,GO:0044424,GO:0032991,GO:0005840,GO:0008152,GO:0043229,GO:0009059,GO:0043228,GO:0005198,GO:0043043,GO:0005622,GO:0071704,GO:0034641,GO:0044271,GO:0044444,GO:0006807,GO:0043226,GO:0005737,GO:0044260,GO:0019538,GO:…	organonitrogen compound metabolic process,organonitrogen compound biosynthetic process,cellular biosynthetic process,intracellular non-membrane-bounded organelle,cellular_component,organic substance biosynthetic process,cellular process,obsolete cell part,ribonucleoprotein complex,translation,cellular metabolic process,biosynthetic process,cellular macromolecule biosynthetic process,molecular_fun…	ssc:100151914	K02886	ssc03010;ssc03011
XM_021090785.1	100627262	SNX3	Significant	Down	19.1849	39.9307	-1.05246	0.0186925	0.693884	Nonsignificant	Down	19.1849	28.2405	-0.589271	0.314837	0.999991	Nonsignificant	Up	39.9307	28.2405	0.483946	0.351313	0.998203	sorting nexin 3	GO:0008289,GO:0005488,GO:0043168,GO:0003674,GO:0035091,GO:0043167,GO:0005543	lipid binding,binding,anion binding,molecular_function,phosphatidylinositol binding,ion binding,phospholipid binding	ssc:100627262	K17918	ssc04144;ssc04990
XM_021096154.1	100627112	YES1	Nonsignificant	Down	0.00651367	4.21739	-4.55845	0.0930578	NA	Significant	Down	0.00651367	4.51911	-4.59898	0.0497105	0.999991	Nonsignificant	Down	4.21739	4.51911	-0.0170348	0.991988	NA	YES proto-oncogene 1	GO:0016301,GO:0032555,GO:0019538,GO:0032550,GO:0008150,GO:0043170,GO:0001883,GO:0043168,GO:0032553,GO:0006793,GO:0003674,GO:0044238,GO:0004672,GO:0016740,GO:0032549,GO:0097159,GO:0016773,GO:1901265,GO:0044237,GO:0043412,GO:0006468,GO:0043167,GO:0005515,GO:0044260,GO:0005524,GO:0017076,GO:0005488,GO:0006464,GO:0009987,GO:0071704,GO:0036211,GO:0036094,GO:0032559,GO:0006796,GO:0001882,GO:0000166,GO:…	kinase activity,purine ribonucleotide binding,protein metabolic process,purine ribonucleoside binding,biological_process,macromolecule metabolic process,purine nucleoside binding,anion binding,ribonucleotide binding,phosphorus metabolic process,molecular_function,primary metabolic process,protein kinase activity,transferase activity,ribonucleoside binding,organic cyclic compound binding,phosphotr…	ssc:100627112	K05705	ssc01001;ssc04131;ssc04520
XM_021074950.1	100519994	CKMT1A	Nonsignificant	Up	20.9842	0	6.84726	0.0799815	0.999995	Nonsignificant	Down	20.9842	48.7191	-1.23946	0.739747	0.999991	Significant	Down	0	48.7191	-8.07411	0.0388523	0.91713	creatine kinase	GO:0005198,GO:0003824,GO:0016772,GO:0016301,GO:0008150,GO:0046983,GO:0016740,GO:0003674,GO:0005515,GO:0051704,GO:0009405,GO:0005488	structural molecule activity,catalytic activity,transferase activity, transferring phosphorus-containing groups,kinase activity,biological_process,protein dimerization activity,transferase activity,molecular_function,protein binding,multi-organism process,pathogenesis,binding	ssc:100519994	K00933	ssc00330;ssc04147
XM_021095282.1	100625876	SLC2A5	Significant	Down	6.70109	21.9351	-1.71598	0.0196961	0.70307	Nonsignificant	Down	6.70109	14.488	-1.17036	0.188332	0.999991	Nonsignificant	Up	21.9351	14.488	0.565653	0.430682	0.998203	solute carrier family 2 member 5	GO:0055085,GO:0044763,GO:0022857,GO:0008150,GO:1902578,GO:0051179,GO:0051234,GO:0044765,GO:0005215,GO:0009987,GO:0044699,GO:0016021,GO:0005575,GO:0006810,GO:0031224,GO:0003674,GO:0044425,GO:0016020	transmembrane transport,cellular process,transmembrane transporter activity,biological_process,localization,localization,establishment of localization,transport,transporter activity,cellular process,biological_process,integral component of membrane,cellular_component,transport,intrinsic component of membrane,molecular_function,obsolete membrane part,membrane	ssc:100625876	K08143	ssc02000;ssc04973
NM_214394.1	397687	CYP2D25	Significant	Down	14.2934	40.266	-1.48942	0.00388411	0.235465	Nonsignificant	Down	14.2934	32.3369	-1.21568	0.105067	0.999991	Nonsignificant	Up	40.266	32.3369	0.297743	0.645903	0.998203	vitamin D3 25-Hydroxylase	GO:1901363,GO:0044710,GO:0044699,GO:0046906,GO:0043169,GO:0003674,GO:0020037,GO:0005488,GO:0016705,GO:0046872,GO:0003824,GO:0016491,GO:0008152,GO:0008150,GO:0005506,GO:0097159,GO:0043167,GO:0046914,GO:0055114	heterocyclic compound binding,metabolic process,biological_process,tetrapyrrole binding,cation binding,molecular_function,heme binding,binding,oxidoreductase activity, acting on paired donors, with incorporation or reduction of molecular oxygen,metal ion binding,catalytic activity,oxidoreductase activity,metabolic process,biological_process,iron ion binding,organic cyclic compound binding,ion bin…	ssc:397687	K07414	ssc00140;ssc00199;ssc04726
XM_005673325.2	100524413	DBNL	Significant	Up	33.0187	8.17405	1.99768	0.000327828	0.0405532	Nonsignificant	Up	33.0187	24.3787	0.441134	0.426291	0.999991	Significant	Down	8.17405	24.3787	-1.54533	0.0294385	0.830758	drebrin like	GO:0044464,GO:0009987,GO:0005575,GO:0009056,GO:0003674,GO:0044237,GO:0005515,GO:0005488,GO:0006914,GO:0005622,GO:0044248,GO:0008152,GO:0003779,GO:0005623,GO:0008150,GO:0008092	obsolete cell part,cellular process,cellular_component,catabolic process,molecular_function,cellular metabolic process,protein binding,binding,autophagy,intracellular anatomical structure,cellular catabolic process,metabolic process,actin binding,obsolete cell,biological_process,cytoskeletal protein binding	ssc:100524413	K20520	ssc04131
XM_021088440.1	100126859	LMNA	Nonsignificant	Up	14.8126	9.80725	0.601253	0.576803	0.999995	Significant	Up	14.8126	0.0718257	6.29537	2.1618e-05	0.0333936	Nonsignificant	Up	9.80725	0.0718257	5.70669	0.0108325	NA	lamin A/C	GO:0018130,GO:1902580,GO:1902593,GO:0006913,GO:0005488,GO:0051170,GO:0033365,GO:0005515,GO:0016070,GO:0042803,GO:0009058,GO:0044237,GO:0044238,GO:0090304,GO:0019438,GO:0003674,GO:0003677,GO:0034645,GO:0003676,GO:0016740,GO:0044430,GO:0006725,GO:0006810,GO:0044249,GO:1901360,GO:0005575,GO:0043232,GO:0005856,GO:0046483,GO:0044699,GO:0043234,GO:0005102,GO:0044744,GO:0097659,GO:0072594,GO:1901576,GO:…	heterocycle biosynthetic process,cellular localization,import into nucleus,nucleocytoplasmic transport,binding,import into nucleus,protein localization to organelle,protein binding,RNA metabolic process,protein homodimerization activity,biosynthetic process,cellular metabolic process,primary metabolic process,nucleic acid metabolic process,aromatic compound biosynthetic process,molecular_function…	ssc:100126859	K12641	ssc04210;ssc04812;ssc05410;ssc05412;ssc05414
XM_003130947.4	100513172	VPS36	Nonsignificant	Down	3.53567	13.5655	-1.90437	0.0611769	0.999995	Significant	Down	3.53567	18.9296	-2.40155	0.00134903	0.657596	Nonsignificant	Down	13.5655	18.9296	-0.482576	0.530923	0.998203	vacuolar protein sorting 36 homolog	GO:0004366,GO:0043130,GO:0016740,GO:0003674,GO:0043168,GO:0005515,GO:0008374,GO:0005488,GO:0032266,GO:1901981,GO:0008289,GO:0032182,GO:0043167,GO:0005543,GO:0035091,GO:0016747,GO:0003824,GO:0016746	glycerol-3-phosphate O-acyltransferase activity,ubiquitin binding,transferase activity,molecular_function,anion binding,protein binding,O-acyltransferase activity,binding,phosphatidylinositol-3-phosphate binding,phosphatidylinositol phosphate binding,lipid binding,ubiquitin-like protein binding,ion binding,phospholipid binding,phosphatidylinositol binding,transferase activity, transferring acyl g…	ssc:100513172	K12190	ssc04131;ssc04144;ssc04147
XM_021102003.1	100048933	ZFAND5	Nonsignificant	Down	20.5709	24.7902	-0.248332	0.622233	0.999995	Nonsignificant	Up	20.5709	7.0592	1.4779	0.0802084	0.999991	Significant	Up	24.7902	7.0592	1.74812	0.0299519	0.837233	zinc finger AN1-type containing 5	GO:0043167,GO:0046914,GO:0008270,GO:0097159,GO:0046872,GO:0005488,GO:0043169,GO:0003674,GO:0003676,GO:0003677,GO:1901363	ion binding,transition metal ion binding,zinc ion binding,organic cyclic compound binding,metal ion binding,binding,cation binding,molecular_function,nucleic acid binding,DNA binding,heterocyclic compound binding	--	--	--
XM_021088986.1	503658	ENPP2	Significant	Down	4.40097	14.7357	-1.65459	0.0489571	0.999995	Nonsignificant	Up	4.40097	4.3013	0.0507777	0.969883	0.999991	Nonsignificant	Up	14.7357	4.3013	1.73633	0.101781	0.998203	ectonucleotide pyrophosphatase/phosphodiesterase 2	GO:0042440,GO:0046148,GO:0030247,GO:0008152,GO:0030246,GO:0016788,GO:0038024,GO:0004872,GO:0044763,GO:0046872,GO:0003824,GO:0071704,GO:0016787,GO:0033013,GO:0006778,GO:0051188,GO:0015995,GO:0044711,GO:0030493,GO:0034641,GO:0043167,GO:0044271,GO:0006807,GO:0050896,GO:0097159,GO:1901362,GO:0030494,GO:0005044,GO:0008150,GO:0002376,GO:1901564,GO:1901360,GO:1901566,GO:0044249,GO:0044699,GO:0060089,GO:…	pigment metabolic process,pigment biosynthetic process,polysaccharide binding,metabolic process,carbohydrate binding,hydrolase activity, acting on ester bonds,cargo receptor activity,signaling receptor activity,cellular process,metal ion binding,catalytic activity,organic substance metabolic process,hydrolase activity,tetrapyrrole metabolic process,porphyrin-containing compound metabolic process,…	ssc:503658	K01122	ssc00565
XM_021096697.1	100626400	PDZK1IP1	Nonsignificant	Down	210.029	224.467	-0.0901271	0.769955	0.999995	Significant	Up	210.029	57.8561	1.82311	9.25927e-05	0.0910187	Significant	Up	224.467	57.8561	1.93435	3.89637e-06	0.00135181	PDZK1 interacting protein 1	GO:0031224,GO:0016740,GO:0034645,GO:0003674,GO:0044425,GO:0044237,GO:0044038,GO:0009058,GO:0071840,GO:0016020,GO:0071554,GO:0042546,GO:0044464,GO:0009987,GO:1901576,GO:0016021,GO:0005575,GO:0044249,GO:0070589,GO:0005623,GO:0043170,GO:0008150,GO:0044085,GO:0044260,GO:0071944,GO:0071704,GO:0005886,GO:0044036,GO:0016757,GO:0009059,GO:0003824,GO:0008152	intrinsic component of membrane,transferase activity,cellular macromolecule biosynthetic process,molecular_function,obsolete membrane part,cellular metabolic process,cell wall macromolecule biosynthetic process,biosynthetic process,cellular component organization or biogenesis,membrane,cell wall organization or biogenesis,cell wall biogenesis,obsolete cell part,cellular process,organic substance …	--	--	--
NM_001099931.1	399532	FABP3	Significant	Up	78.6973	27.2373	1.52552	0.000731814	0.0705161	Nonsignificant	Up	78.6973	66.8509	0.239453	0.66439	0.999991	Significant	Down	27.2373	66.8509	-1.27968	0.0306077	0.84357	fatty acid binding protein 3	--	--	ssc:399532	K08752	ssc03320;ssc04147
XM_003133587.5	100511661	STRADB	Significant	Up	23.598	0.121759	7.00994	4.3921e-07	0.000154636	Significant	Up	23.598	0.0664833	6.98798	4.03425e-07	0.00174489	Nonsignificant	NA	0.121759	0.0664833	NA	NA	NA	STE20-related kinase adaptor beta	GO:0032549,GO:0016740,GO:0044238,GO:0006793,GO:0003674,GO:0001883,GO:0043168,GO:0043412,GO:0006468,GO:0044237,GO:0006464,GO:0005488,GO:0017076,GO:0036094,GO:0009987,GO:1901363,GO:0032559,GO:0006796,GO:0016310,GO:0043170,GO:0008150,GO:0032555,GO:0019538,GO:0032550,GO:0016301,GO:0097159,GO:0004672,GO:0032553,GO:0043167,GO:0044260,GO:1901265,GO:0016773,GO:0005524,GO:0036211,GO:0071704,GO:0001882,GO:…	ribonucleoside binding,transferase activity,primary metabolic process,phosphorus metabolic process,molecular_function,purine nucleoside binding,anion binding,macromolecule modification,protein phosphorylation,cellular metabolic process,cellular protein modification process,binding,purine nucleotide binding,small molecule binding,cellular process,heterocyclic compound binding,adenyl ribonucleotide…	ssc:100511661	K17532	ssc01001;ssc04150;ssc04152
NM_001198926.1	100526762	GZMA	Nonsignificant	Up	8.17707	3.23754	1.31144	0.188997	0.999995	Significant	Down	8.17707	33.8621	-2.02009	0.00899476	0.999991	Significant	Down	3.23754	33.8621	-3.3268	8.67438e-05	0.0196775	granzyme A (granzyme 1	GO:0017171,GO:0016787,GO:0071704,GO:0003824,GO:0008233,GO:0004252,GO:0008152,GO:0004175,GO:0008150,GO:0019538,GO:0043170,GO:0006508,GO:0070011,GO:0003674,GO:0044238,GO:0008236	serine hydrolase activity,hydrolase activity,organic substance metabolic process,catalytic activity,peptidase activity,serine-type endopeptidase activity,metabolic process,endopeptidase activity,biological_process,protein metabolic process,macromolecule metabolic process,proteolysis,peptidase activity,molecular_function,primary metabolic process,serine-type peptidase activity	--	--	--
NM_214148.2	397284	CLCA1	Significant	Up	301.124	135.115	1.15748	0.00155249	0.122513	Nonsignificant	Up	301.124	159.052	0.888291	0.0143147	0.999991	Nonsignificant	Down	135.115	159.052	-0.250522	0.55344	0.998203	chloride channel accessory 1	--	--	ssc:397284	K05027	ssc04040;ssc04924;ssc04972
XM_021062689.1	100739524	CEP57	Nonsignificant	Down	0.441462	8.08239	-4.54009	0.00528632	NA	Significant	Down	0.441462	6.11334	-4.17275	0.0154693	0.999991	Nonsignificant	Up	8.08239	6.11334	0.384959	0.672937	NA	centrosomal protein 57	GO:0005515,GO:0005488,GO:0044767,GO:0043015,GO:0003674,GO:0007275,GO:0008017,GO:0044699,GO:0015631,GO:0005575,GO:0032403,GO:0044464,GO:0043231,GO:0032501,GO:0043226,GO:0032502,GO:0003700,GO:0005623,GO:0008150,GO:0008092,GO:0042802,GO:0044424,GO:0001071,GO:0044877,GO:0005634,GO:0005622,GO:0043227,GO:0044707,GO:0043229	protein binding,binding,developmental process,gamma-tubulin binding,molecular_function,multicellular organism development,microtubule binding,biological_process,tubulin binding,cellular_component,protein-containing complex binding,obsolete cell part,intracellular membrane-bounded organelle,multicellular organismal process,organelle,developmental process,DNA-binding transcription factor activity,o…	ssc:100739524	K16762	ssc03036
XM_021074602.1	100513050	UBXN8	Significant	Down	0.895908	9.81699	-3.85233	0.00609237	0.342145	Nonsignificant	Down	0.895908	1.04882	-0.593551	0.786295	0.999991	Nonsignificant	Up	9.81699	1.04882	3.26503	0.00803216	NA	UBX domain protein 8	GO:0044711,GO:0071704,GO:0044763,GO:0005198,GO:0006082,GO:0015980,GO:0015031,GO:0043436,GO:0015975,GO:0008152,GO:0008104,GO:0008150,GO:0045184,GO:0043447,GO:0015948,GO:0015947,GO:0033036,GO:0071702,GO:0055114,GO:0019385,GO:0005215,GO:0009987,GO:0051234,GO:0051179,GO:0008565,GO:0019752,GO:0022892,GO:1901576,GO:0044710,GO:0016021,GO:0044423,GO:0044699,GO:0006083,GO:0044249,GO:0005575,GO:0043446,GO:…	biosynthetic process,organic substance metabolic process,cellular process,structural molecule activity,organic acid metabolic process,energy derivation by oxidation of organic compounds,protein transport,oxoacid metabolic process,energy derivation by oxidation of reduced inorganic compounds,metabolic process,protein localization,biological_process,establishment of protein localization,alkane bios…	ssc:100513050	K24351	ssc04141
XR_002345545.1	100135031	SLA-2	Significant	Up	46.3503	17.4929	1.41721	0.0125624	0.537366	Nonsignificant	Up	46.3503	44.4753	0.0293639	0.951235	0.999991	Significant	Down	17.4929	44.4753	-1.37407	0.0141453	0.606493	MHC class I antigen 2	GO:0050896,GO:0008150,GO:0005515,GO:0005488,GO:0019882,GO:0003674,GO:0006955,GO:0002376	response to stimulus,biological_process,protein binding,binding,antigen processing and presentation,molecular_function,immune response,immune system process	ssc:100135031	K06751	ssc00537;ssc04144;ssc04145;ssc04147;ssc04218;ssc04514;ssc04612;ssc04650;ssc04940;ssc05163;ssc05165;ssc05166;ssc05167;ssc05168;ssc05169;ssc05170;ssc05203;ssc05320;ssc05330;ssc05332;ssc05416
XM_021080276.1	396660	CD74	Significant	Down	3.83663	22.3975	-2.62364	0.00221899	0.16297	Significant	Down	3.83663	24.5767	-2.77357	0.00136834	0.657596	Nonsignificant	Down	22.3975	24.5767	-0.130632	0.830948	0.998203	CD74 molecule	GO:0006886,GO:0005102,GO:0051234,GO:0051179,GO:0005575,GO:0002376,GO:0006955,GO:0003674,GO:0019882,GO:0006810,GO:0005488,GO:0016020,GO:0005515,GO:0042289,GO:0034613,GO:0051641,GO:0008104,GO:0051649,GO:0042287,GO:0015031,GO:0045184,GO:0046907,GO:0008150,GO:0071702,GO:0033036,GO:0050896,GO:0070727	intracellular protein transport,signaling receptor binding,establishment of localization,localization,cellular_component,immune system process,immune response,molecular_function,antigen processing and presentation,transport,binding,membrane,protein binding,MHC class II protein binding,cellular protein localization,cellular localization,protein localization,establishment of localization in cell,MH…	ssc:396660	K06505	ssc00535;ssc04090;ssc04612;ssc05152;ssc05168
XM_001924572.4	100156508	SCAMP5	Significant	Down	2.06389	8.99084	-2.23342	0.0393446	0.999995	Nonsignificant	Down	2.06389	4.53908	-1.2457	0.360059	0.999991	Nonsignificant	Up	8.99084	4.53908	1.00112	0.298983	NA	secretory carrier membrane protein 5	GO:0045184,GO:0008150,GO:0033036,GO:0071702,GO:0015031,GO:0008104,GO:0006810,GO:0031224,GO:0044425,GO:0016020,GO:0051179,GO:0051234,GO:0016021,GO:0005575	establishment of protein localization,biological_process,macromolecule localization,organic substance transport,protein transport,protein localization,transport,intrinsic component of membrane,obsolete membrane part,membrane,localization,establishment of localization,integral component of membrane,cellular_component	ssc:100156508	K19995	ssc04131
XM_005662419.3	100240745	REG3G	Significant	Up	4558.79	242.191	4.24015	6.85977e-17	6.27943e-13	Significant	Up	4558.79	1664.6	1.41729	0.0299555	0.999991	Significant	Down	242.191	1664.6	-2.80334	2.4737e-05	0.00663177	regenerating islet-derived 3 gamma	--	--	--	--	--
XM_021087837.1	397445	ROCK2	Significant	Down	12.7237	36.8469	-1.5101	0.00182786	0.140607	Significant	Down	12.7237	35.6623	-1.47947	0.00183579	0.827099	Nonsignificant	Up	36.8469	35.6623	0.0458768	0.908239	0.998203	Rho associated coiled-coil containing protein kinase 2	GO:0004674,GO:0043168,GO:0001883,GO:0003674,GO:0006793,GO:0051020,GO:0032553,GO:0004672,GO:0044238,GO:0032549,GO:0016740,GO:0023052,GO:0097159,GO:0016301,GO:0019538,GO:0032550,GO:0032555,GO:0065007,GO:0008150,GO:0035556,GO:0043170,GO:0005524,GO:0017076,GO:0007154,GO:0005488,GO:0006464,GO:0017016,GO:0016773,GO:0051716,GO:1901265,GO:0050896,GO:0044237,GO:0006468,GO:0043412,GO:0044260,GO:0007165,GO:…	protein serine/threonine kinase activity,anion binding,purine nucleoside binding,molecular_function,phosphorus metabolic process,GTPase binding,ribonucleotide binding,protein kinase activity,primary metabolic process,ribonucleoside binding,transferase activity,signaling,organic cyclic compound binding,kinase activity,protein metabolic process,purine ribonucleoside binding,purine ribonucleotide bi…	ssc:397445	K17388	ssc01001;ssc03036;ssc04022;ssc04024;ssc04062;ssc04071;ssc04270;ssc04310;ssc04360;ssc04510;ssc04530;ssc04611;ssc04670;ssc04810;ssc04921;ssc05132;ssc05135;ssc05163;ssc05200;ssc05205
NM_001244326.1	100625593	METTL17	Significant	Down	7.50296	28.7274	-1.92074	0.00107011	0.0915498	Nonsignificant	Down	7.50296	8.97566	-0.259912	0.732485	0.999991	Significant	Up	28.7274	8.97566	1.67774	0.00422623	0.306538	methyltransferase like 17	GO:0016740,GO:0016741,GO:0044238,GO:0003674,GO:0034645,GO:0010467,GO:0043170,GO:0043604,GO:0006518,GO:0008150,GO:0019538,GO:0034641,GO:0044260,GO:0009058,GO:0044237,GO:0006807,GO:0006412,GO:0044271,GO:1901576,GO:0003824,GO:0009059,GO:0071704,GO:0008168,GO:0009987,GO:0043043,GO:0044267,GO:0043603,GO:0044249,GO:1901566,GO:1901564,GO:0008152	transferase activity,transferase activity, transferring one-carbon groups,primary metabolic process,molecular_function,cellular macromolecule biosynthetic process,gene expression,macromolecule metabolic process,amide biosynthetic process,peptide metabolic process,biological_process,protein metabolic process,cellular nitrogen compound metabolic process,cellular macromolecule metabolic process,bios…	--	--	--
XM_005666707.3	100620316	EXOC1	Significant	Down	0.619429	13.6092	-5.25378	0.00257237	0.176354	Nonsignificant	Down	0.619429	0.808042	-0.0233798	0.995428	NA	Nonsignificant	Up	13.6092	0.808042	5.2451	0.00278753	NA	--	GO:0065007,GO:0043169,GO:0006810,GO:0006725,GO:0003676,GO:2000112,GO:0034645,GO:0003677,GO:0019438,GO:0003674,GO:0044238,GO:0090304,GO:1903506,GO:0033365,GO:0051170,GO:0044237,GO:0009058,GO:0016070,GO:0018130,GO:0005488,GO:0006913,GO:1902593,GO:0016020,GO:1902580,GO:0044765,GO:0009987,GO:0043231,GO:0044464,GO:0051234,GO:0051179,GO:1902578,GO:0097659,GO:0044744,GO:0051252,GO:0006886,GO:1901576,GO:…	biological regulation,cation binding,transport,cellular aromatic compound metabolic process,nucleic acid binding,regulation of cellular macromolecule biosynthetic process,cellular macromolecule biosynthetic process,DNA binding,aromatic compound biosynthetic process,molecular_function,primary metabolic process,nucleic acid metabolic process,regulation of nucleic acid-templated transcription,protei…	ssc:100620316	K19983	ssc04131
XM_003125147.4	100517335	ERLEC1	Nonsignificant	Down	6.96782	14.8311	-1.09627	0.143317	0.999995	Significant	Down	6.96782	27.6307	-1.98378	0.00094785	0.539426	Nonsignificant	Down	14.8311	27.6307	-0.872737	0.120844	0.998203	endoplasmic reticulum lectin 1	GO:0034660,GO:0034654,GO:0006139,GO:0097159,GO:0033648,GO:0016874,GO:0016876,GO:1901362,GO:0032553,GO:0032774,GO:0010467,GO:0043170,GO:0019219,GO:0032550,GO:0032555,GO:0006355,GO:0008150,GO:0010468,GO:0003700,GO:0009889,GO:0005524,GO:0034641,GO:0033646,GO:0044260,GO:0043167,GO:0080090,GO:0031326,GO:0044271,GO:0043656,GO:1901265,GO:0006807,GO:0006082,GO:0044763,GO:0000166,GO:0003824,GO:0001882,GO:…	ncRNA metabolic process,nucleobase-containing compound biosynthetic process,nucleobase-containing compound metabolic process,organic cyclic compound binding,host intracellular membrane-bounded organelle,ligase activity,aminoacyl-tRNA ligase activity,organic cyclic compound biosynthetic process,ribonucleotide binding,RNA biosynthetic process,gene expression,macromolecule metabolic process,regulati…	ssc:100517335	K14008	ssc04141
XM_003132117.3	100518094	SLC22A13	Significant	Down	4.26989	24.2702	-2.45583	0.00590329	0.333572	Nonsignificant	Down	4.26989	9.44181	-1.14033	0.415929	0.999991	Nonsignificant	Up	24.2702	9.44181	1.33764	0.139966	0.998203	solute carrier family 22 member 13	GO:0055085,GO:0044763,GO:0022857,GO:0008150,GO:0016021,GO:0044699,GO:0005575,GO:0009987,GO:0005215,GO:0044765,GO:1902578,GO:0051234,GO:0051179,GO:0016020,GO:0031224,GO:0006810,GO:0044425,GO:0003674	transmembrane transport,cellular process,transmembrane transporter activity,biological_process,integral component of membrane,biological_process,cellular_component,cellular process,transporter activity,transport,localization,establishment of localization,localization,membrane,intrinsic component of membrane,transport,obsolete membrane part,molecular_function	ssc:100518094	K08209	ssc02000
XM_021091968.1	595104	IL22	Nonsignificant	Up	6.64008	0.370994	4.15509	0.02082	NA	Significant	Up	6.64008	0.540165	4.13618	0.0196397	0.999991	Nonsignificant	Down	0.370994	0.540165	-0.00783318	0.998468	NA	interleukin 22	GO:0006952,GO:0006950,GO:0007259,GO:0050896,GO:0023052,GO:0050778,GO:0035556,GO:0009607,GO:0008150,GO:0098542,GO:0005125,GO:0009605,GO:0044763,GO:0051607,GO:0005576,GO:0002682,GO:0002252,GO:0050789,GO:0051707,GO:0005488,GO:0050776,GO:0048518,GO:0007154,GO:0005515,GO:0007165,GO:0051716,GO:0051704,GO:0006955,GO:0003674,GO:0002684,GO:0065007,GO:0009615,GO:0005575,GO:0002376,GO:0048584,GO:0050794,GO:…	defense response,response to stress,receptor signaling pathway via JAK-STAT,response to stimulus,signaling,positive regulation of immune response,intracellular signal transduction,response to biotic stimulus,biological_process,defense response to other organism,cytokine activity,--,cellular process,defense response to virus,extracellular region,regulation of immune system process,immune effector …	ssc:595104	K05445	ssc04052;ssc04060;ssc04630;ssc04659;ssc05321
XM_013994502.2	733603	SAA3	Significant	Up	40.9209	0.256469	6.82264	4.17198e-05	0.00795632	Significant	Up	40.9209	1.85255	4.6129	0.000920048	0.537756	Nonsignificant	Down	0.256469	1.85255	-2.20062	0.447939	NA	serum amyloid A-3 protein	GO:0005576,GO:0006954,GO:0002526,GO:0050896,GO:0006950,GO:0006953,GO:0006952,GO:0008150,GO:0005575	extracellular region,inflammatory response,acute inflammatory response,response to stimulus,response to stress,acute-phase response,defense response,biological_process,cellular_component	ssc:733603	K17310	ssc04147
XM_005660030.3	448855	ISG20	Nonsignificant	Up	36.7863	25.172	0.529516	0.271065	0.999995	Nonsignificant	Down	36.7863	52.2031	-0.523999	0.297661	0.999991	Significant	Down	25.172	52.2031	-1.04519	0.0337424	0.876707	interferon stimulated exonuclease gene 20	GO:0034641,GO:0006807,GO:0008408,GO:0006139,GO:0097159,GO:0008150,GO:0016788,GO:0008152,GO:0003824,GO:0071704,GO:0016787,GO:0005488,GO:0044237,GO:0004518,GO:0003676,GO:0044238,GO:0003674,GO:0006725,GO:1901360,GO:0046483,GO:0004527,GO:1901363,GO:0009987	cellular nitrogen compound metabolic process,nitrogen compound metabolic process,3'-5' exonuclease activity,nucleobase-containing compound metabolic process,organic cyclic compound binding,biological_process,hydrolase activity, acting on ester bonds,metabolic process,catalytic activity,organic substance metabolic process,hydrolase activity,binding,cellular metabolic process,nuclease activity,nucl…	ssc:448855	K12579	ssc03009;ssc03016
XM_021087371.1	100520667	ACTG2	Significant	Up	879.758	395.264	1.16257	0.00258154	0.176354	Nonsignificant	Up	879.758	520.61	0.741618	0.0919504	0.999991	Nonsignificant	Down	395.264	520.61	-0.404386	0.208574	0.998203	--	--	--	ssc:100520667	K12315	ssc04147;ssc04270;ssc04812
XM_021068425.1	100515580	ARL8B	Significant	Down	3.24484	17.7851	-2.40888	0.0170231	0.649291	Significant	Down	3.24484	19.7159	-2.59334	0.0104311	0.999991	Nonsignificant	Down	17.7851	19.7159	-0.175728	0.86043	0.998203	--	GO:0004871,GO:1901363,GO:0044700,GO:0016818,GO:0048583,GO:0005525,GO:0009987,GO:0017111,GO:0036094,GO:0032403,GO:0050794,GO:0010646,GO:0005575,GO:0044699,GO:0060089,GO:0003674,GO:0007275,GO:0043168,GO:0001883,GO:0007264,GO:0032549,GO:0065007,GO:0016462,GO:0017076,GO:0007154,GO:0044767,GO:0005488,GO:0016020,GO:0051716,GO:0005515,GO:0007165,GO:0003924,GO:0019001,GO:0003824,GO:0000166,GO:0001882,GO:…	obsolete signal transducer activity,heterocyclic compound binding,signaling,hydrolase activity, acting on acid anhydrides, in phosphorus-containing anhydrides,regulation of response to stimulus,GTP binding,cellular process,nucleoside-triphosphatase activity,small molecule binding,protein-containing complex binding,regulation of cellular process,regulation of cell communication,cellular_component,…	ssc:100515580	K07955	ssc04031;ssc04131;ssc05132
XM_005653699.3	100512978	JAML	Significant	Down	1.26832	10.4089	-3.01295	0.012505	0.537366	Significant	Down	1.26832	10.4202	-3.00113	0.0124818	0.999991	Nonsignificant	Up	10.4089	10.4202	0.0329967	0.963885	0.998203	junction adhesion molecule like	GO:0044803,GO:0009988,GO:0051806,GO:0044800,GO:0008150,GO:0007339,GO:0044403,GO:0008037,GO:0051828,GO:0019953,GO:0009566,GO:0019064,GO:0005576,GO:0040011,GO:0044409,GO:0044763,GO:0022414,GO:0005515,GO:0071840,GO:0051704,GO:0044419,GO:0005488,GO:0016020,GO:0016032,GO:0061024,GO:0061025,GO:0044764,GO:0007338,GO:0044702,GO:0044703,GO:0000003,GO:0003674,GO:0016043,GO:0044699,GO:0039663,GO:0035036,GO:…	multi-organism membrane organization,cell-cell recognition,entry into host,multi-organism membrane fusion,biological_process,binding of sperm to zona pellucida,biological process involved in symbiotic interaction,cell recognition,entry into host,sexual reproduction,fertilization,fusion of virus membrane with host plasma membrane,extracellular region,locomotion,entry into host,cellular process,rep…	--	--	--
XM_021092162.1	100516734	STK38L	Significant	Up	9.92329	1.64408	2.58043	0.0388526	0.999995	Nonsignificant	Up	9.92329	3.25914	1.5663	0.161047	0.999991	Nonsignificant	Down	1.64408	3.25914	-0.998806	0.499559	NA	--	GO:0036094,GO:0009987,GO:1901363,GO:0006796,GO:0032559,GO:0016310,GO:0005575,GO:0016740,GO:0032549,GO:0003674,GO:0006793,GO:0044238,GO:0043168,GO:0001883,GO:0006468,GO:0043412,GO:0044237,GO:0005488,GO:0016020,GO:0006464,GO:0017076,GO:0036211,GO:0071704,GO:0000166,GO:0003824,GO:0001882,GO:0008152,GO:0030554,GO:0097367,GO:0016772,GO:0044267,GO:0035639,GO:0043170,GO:0008150,GO:0016301,GO:0019538,GO:…	small molecule binding,cellular process,heterocyclic compound binding,phosphate-containing compound metabolic process,adenyl ribonucleotide binding,phosphorylation,cellular_component,transferase activity,ribonucleoside binding,molecular_function,phosphorus metabolic process,primary metabolic process,anion binding,purine nucleoside binding,protein phosphorylation,macromolecule modification,cellula…	ssc:100516734	K08790	ssc01001
XM_005657152.3	100511159	SMIM11A	Nonsignificant	Up	6.12264	1.08336	2.56866	0.218364	NA	Significant	Up	6.12264	0	4.9895	0.0424275	0.999991	Nonsignificant	Up	1.08336	0	2.43596	0.541974	NA	--	--	--	--	--	--
XM_005671250.3	100157065	ASAH2	Significant	Down	4.97423	29.5329	-2.56484	0.0122775	0.537366	Nonsignificant	Down	4.97423	14.7904	-1.58762	0.225503	0.999991	Nonsignificant	Up	29.5329	14.7904	0.994563	0.172083	0.998203	N-acylsphingosine amidohydrolase 2	GO:0043167,GO:0016787,GO:0046872,GO:0003824,GO:0005488,GO:0043169,GO:0003674	ion binding,hydrolase activity,metal ion binding,catalytic activity,binding,cation binding,molecular_function	ssc:100157065	K12349	ssc00600;ssc04071
XM_005654191.3	100511661	STRADB	Significant	Down	2.88949	22.1758	-2.8998	0.000185166	0.0249266	Significant	Down	2.88949	23.3456	-2.99147	8.76849e-05	0.0907282	Nonsignificant	Down	22.1758	23.3456	-0.073715	0.884677	0.998203	STE20-related kinase adaptor beta	GO:0032549,GO:0016740,GO:0044238,GO:0006793,GO:0003674,GO:0001883,GO:0043168,GO:0043412,GO:0006468,GO:0044237,GO:0006464,GO:0005488,GO:0017076,GO:0036094,GO:0009987,GO:1901363,GO:0032559,GO:0006796,GO:0016310,GO:0043170,GO:0008150,GO:0032555,GO:0019538,GO:0032550,GO:0016301,GO:0097159,GO:0004672,GO:0032553,GO:0043167,GO:0044260,GO:1901265,GO:0016773,GO:0005524,GO:0036211,GO:0071704,GO:0001882,GO:…	ribonucleoside binding,transferase activity,primary metabolic process,phosphorus metabolic process,molecular_function,purine nucleoside binding,anion binding,macromolecule modification,protein phosphorylation,cellular metabolic process,cellular protein modification process,binding,purine nucleotide binding,small molecule binding,cellular process,heterocyclic compound binding,adenyl ribonucleotide…	ssc:100511661	K17532	ssc01001;ssc04150;ssc04152
XM_005657371.3	100157709	AP1B1	Significant	Down	1.26731	14.2032	-3.39301	0.0124128	0.537366	Nonsignificant	Down	1.26731	1.56309	-0.34724	0.851828	0.999991	Nonsignificant	Up	14.2032	1.56309	3.05867	0.0135135	NA	adaptor related protein complex 1 beta 1 subunit	GO:0005515,GO:0005488,GO:0016020,GO:0006810,GO:0003674,GO:0044425,GO:0048475,GO:0030131,GO:0005575,GO:0051234,GO:0051179,GO:0044464,GO:0016192,GO:0043234,GO:0030118,GO:0006886,GO:0044444,GO:0070727,GO:0033036,GO:0005737,GO:0071702,GO:0030117,GO:0008150,GO:0045184,GO:0046907,GO:0005623,GO:0015031,GO:0032991,GO:0051649,GO:0098796,GO:0044424,GO:0008104,GO:0005622,GO:0030119,GO:0051641,GO:0034613	protein binding,binding,membrane,transport,molecular_function,obsolete membrane part,coated membrane,clathrin adaptor complex,cellular_component,establishment of localization,localization,obsolete cell part,vesicle-mediated transport,protein-containing complex,clathrin coat,intracellular protein transport,obsolete cytoplasmic part,cellular macromolecule localization,macromolecule localization,cyt…	ssc:100157709	K12392	ssc04131;ssc04142;ssc05170
NM_001167639.1	100312960	ANXA4	Significant	Up	347.075	90.1261	1.93664	2.64103e-07	0.000105113	Nonsignificant	Up	347.075	280.252	0.302721	0.575895	0.999991	Significant	Down	90.1261	280.252	-1.62713	0.00158896	0.178551	annexin A4	GO:0046872,GO:0043167,GO:0005543,GO:0005509,GO:0008289,GO:0005544,GO:0005488,GO:0043169,GO:0003674,GO:0043168	metal ion binding,ion binding,phospholipid binding,calcium ion binding,lipid binding,calcium-dependent phospholipid binding,binding,cation binding,molecular_function,anion binding	ssc:100312960	K17093	ssc04131;ssc04147
XM_003128106.4	100525468	CITED4	Nonsignificant	Down	21.636	26.721	-0.273991	0.586541	0.999995	Nonsignificant	Up	21.636	12.4117	0.817285	0.166943	0.999991	Significant	Up	26.721	12.4117	1.1047	0.0469144	0.998203	Cbp/p300 interacting transactivator with Glu/Asp rich carboxy-terminal domain 4	GO:0018130,GO:0016070,GO:0009058,GO:0044237,GO:0044238,GO:0090304,GO:0019438,GO:2000112,GO:0034645,GO:1903506,GO:0065007,GO:0006725,GO:0044249,GO:0050794,GO:1901360,GO:0010556,GO:0019222,GO:0005575,GO:0046483,GO:0031323,GO:0051171,GO:0097659,GO:1901576,GO:0051252,GO:0009987,GO:0043231,GO:0044464,GO:0034641,GO:0009889,GO:0010468,GO:0006807,GO:0031326,GO:0080090,GO:0044271,GO:0044260,GO:0043226,GO:…	heterocycle biosynthetic process,RNA metabolic process,biosynthetic process,cellular metabolic process,primary metabolic process,nucleic acid metabolic process,aromatic compound biosynthetic process,regulation of cellular macromolecule biosynthetic process,cellular macromolecule biosynthetic process,regulation of nucleic acid-templated transcription,biological regulation,cellular aromatic compoun…	ssc:100525468	K22528	ssc99973
NM_214398.1	397691	APOA1	Significant	Down	4193.66	9224.33	-1.1277	0.00101463	0.0893071	Nonsignificant	Down	4193.66	4681.31	-0.1911	0.70285	0.999991	Nonsignificant	Up	9224.33	4681.31	0.958791	0.0161179	0.634595	apolipoprotein A1	GO:0003677,GO:0050658,GO:2000112,GO:0034645,GO:0003676,GO:0009056,GO:0044425,GO:0090304,GO:0044238,GO:0003674,GO:0016043,GO:0019438,GO:0042157,GO:0022607,GO:1903506,GO:0070013,GO:0065007,GO:0031224,GO:0031329,GO:0006725,GO:0032984,GO:0006810,GO:0019028,GO:0044454,GO:0048309,GO:0005829,GO:0018130,GO:0030133,GO:0016149,GO:0016020,GO:0019012,GO:0005488,GO:0004529,GO:0008079,GO:0048518,GO:0005089,GO:…	DNA binding,RNA transport,regulation of cellular macromolecule biosynthetic process,cellular macromolecule biosynthetic process,nucleic acid binding,catabolic process,obsolete membrane part,nucleic acid metabolic process,primary metabolic process,molecular_function,cellular component organization,aromatic compound biosynthetic process,lipoprotein metabolic process,cellular component assembly,regu…	ssc:397691	K08757	ssc03320;ssc04147;ssc04975;ssc04977;ssc04979;ssc05143
XM_021069748.1	100623884	SI	Significant	Down	40.9005	142.01	-1.78296	0.000258307	0.0328408	Nonsignificant	Down	40.9005	69.1909	-0.779234	0.348833	0.999991	Nonsignificant	Up	142.01	69.1909	1.02251	0.149062	0.998203	sucrase-isomaltase	GO:0016798,GO:0003674,GO:0044238,GO:0005975,GO:0008150,GO:0004553,GO:0016787,GO:0071704,GO:0003824,GO:0008152	hydrolase activity, acting on glycosyl bonds,molecular_function,primary metabolic process,carbohydrate metabolic process,biological_process,hydrolase activity, hydrolyzing O-glycosyl compounds,hydrolase activity,organic substance metabolic process,catalytic activity,metabolic process	ssc:100623884	K01203	ssc00052;ssc00500;ssc04147;ssc04973
XM_013994967.2	100037990	COX7C	Significant	Up	49.2021	17.4575	1.49789	0.0193842	0.702536	Nonsignificant	Up	49.2021	33.0301	0.528988	0.488029	0.999991	Nonsignificant	Down	17.4575	33.0301	-0.94733	0.168128	0.998203	cytochrome c oxidase subunit VIIc	GO:0022892,GO:0005215,GO:0003674,GO:0022891,GO:0022890,GO:0004129,GO:0022857,GO:0003824,GO:0016676,GO:0009055,GO:0016491,GO:0015075,GO:0015077,GO:0015078,GO:0016675,GO:0015002,GO:0008324	transmembrane transporter activity,transporter activity,molecular_function,transmembrane transporter activity,inorganic cation transmembrane transporter activity,cytochrome-c oxidase activity,transmembrane transporter activity,catalytic activity,oxidoreductase activity, acting on a heme group of donors, oxygen as acceptor,electron transfer activity,oxidoreductase activity,ion transmembrane transp…	ssc:100037990	K02272	ssc00190;ssc04260;ssc04714;ssc04932;ssc05010;ssc05012;ssc05014;ssc05016;ssc05020;ssc05022
XM_005667660.3	100514482	AGR2	Significant	Up	341.259	147.72	1.21058	0.000501229	0.0557724	Nonsignificant	Up	341.259	294.615	0.203707	0.590793	0.999991	Nonsignificant	Down	147.72	294.615	-0.998129	0.000211249	0.0429637	anterior gradient 2	--	--	ssc:100514482	K20356	ssc04131
XM_001926349.6	100155491	ORMDL1	Significant	Down	40.3305	85.0583	-1.05716	0.0143101	0.591841	Nonsignificant	Up	40.3305	29.6873	0.431397	0.398642	0.999991	Significant	Up	85.0583	29.6873	1.5069	0.000207142	0.0429637	ORMDL sphingolipid biosynthesis regulator 1	GO:0042175,GO:0016020,GO:0044432,GO:0044425,GO:0005783,GO:0031224,GO:0005575,GO:0016021,GO:0005789,GO:0043231,GO:0044464,GO:0012505,GO:0044444,GO:0043226,GO:0005737,GO:0044422,GO:0005623,GO:0044424,GO:0031090,GO:0044446,GO:0043229,GO:0098588,GO:0043227,GO:0005622	nuclear outer membrane-endoplasmic reticulum membrane network,membrane,obsolete endoplasmic reticulum part,obsolete membrane part,endoplasmic reticulum,intrinsic component of membrane,cellular_component,integral component of membrane,endoplasmic reticulum membrane,intracellular membrane-bounded organelle,obsolete cell part,endomembrane system,obsolete cytoplasmic part,organelle,cytoplasm,obsolete…	--	--	--
XM_021087617.1	100521264	ATL2	Significant	Down	0.861393	18.0345	-4.77017	0.00152429	0.121333	Nonsignificant	Down	0.861393	5.88184	-3.22286	0.0586391	0.999991	Nonsignificant	Up	18.0345	5.88184	1.57252	0.116995	0.998203	atlastin GTPase 2	GO:1901265,GO:0043167,GO:0032553,GO:0016817,GO:0097159,GO:0032555,GO:0032550,GO:0035639,GO:0032561,GO:0097367,GO:0001882,GO:0003824,GO:0019001,GO:0000166,GO:0016787,GO:0017076,GO:0005488,GO:0003924,GO:0001883,GO:0043168,GO:0003674,GO:0032549,GO:0016462,GO:1901363,GO:0016818,GO:0017111,GO:0005525,GO:0036094	nucleoside phosphate binding,ion binding,ribonucleotide binding,hydrolase activity, acting on acid anhydrides,organic cyclic compound binding,purine ribonucleotide binding,purine ribonucleoside binding,purine ribonucleoside triphosphate binding,guanyl ribonucleotide binding,carbohydrate derivative binding,nucleoside binding,catalytic activity,guanyl nucleotide binding,nucleotide binding,hydrolase…	ssc:100521264	K17339	ssc04131
XM_003125934.5	100512780	LOC100512780	Significant	Down	82.0123	212.352	-1.3672	0.000140258	0.0200612	Nonsignificant	Down	82.0123	140.347	-0.806823	0.158704	0.999991	Nonsignificant	Up	212.352	140.347	0.578992	0.237592	0.998203	calcium-activated chloride channel regulator 4-like	--	--	--	--	--
XM_005666789.3	100513994	LRAT	Significant	Down	13.885	37.6188	-1.414	0.00339678	0.214443	Nonsignificant	Down	13.885	23.9954	-0.815192	0.194019	0.999991	Nonsignificant	Up	37.6188	23.9954	0.620578	0.248324	0.998203	lecithin retinol acyltransferase (phosphatidylcholine--retinol O-acyltransferase)	GO:0042157,GO:0016740,GO:0005783,GO:0045017,GO:0034645,GO:0006793,GO:0003674,GO:0044238,GO:0044425,GO:0019637,GO:0019028,GO:0019012,GO:0006464,GO:0006661,GO:0016020,GO:0042175,GO:0042158,GO:0044237,GO:0009058,GO:0043412,GO:0044432,GO:1903509,GO:1901576,GO:0005789,GO:0006796,GO:0006497,GO:0006629,GO:0044464,GO:0044255,GO:0006644,GO:0009987,GO:0043231,GO:0009247,GO:0005575,GO:0006643,GO:0046467,GO:…	lipoprotein metabolic process,transferase activity,endoplasmic reticulum,glycerolipid biosynthetic process,cellular macromolecule biosynthetic process,phosphorus metabolic process,molecular_function,primary metabolic process,obsolete membrane part,organophosphate metabolic process,viral capsid,virion,cellular protein modification process,phosphatidylinositol biosynthetic process,membrane,nuclear …	ssc:100513994	K00678	ssc00830;ssc04977
XM_021089143.1	100157283	WWP1	Nonsignificant	Down	0.339168	2.26297	-3.66537	0.166376	NA	Significant	Down	0.339168	4.2529	-4.58377	0.02013	0.999991	Nonsignificant	Down	2.26297	4.2529	-0.90297	0.487138	NA	WW domain containing E3 ubiquitin protein ligase 1	GO:0016740,GO:0003674,GO:0005515,GO:0019787,GO:0005488,GO:0004842,GO:0003824	transferase activity,molecular_function,protein binding,ubiquitin-like protein transferase activity,binding,ubiquitin-protein transferase activity,catalytic activity	ssc:100157283	K05633	ssc04120;ssc04121;ssc04131;ssc04144
XM_005671448.3	100155574	ADD3	Nonsignificant	Down	11.851	18.5928	-0.658188	0.544782	0.999995	Nonsignificant	Up	11.851	4.3314	1.419	0.219848	0.999991	Significant	Up	18.5928	4.3314	2.09736	0.0296362	0.832355	adducin 3	--	--	ssc:100155574	K18622	ssc04812
XM_003131437.4	100515339	KRT19	Significant	Up	258.419	127.42	1.01503	9.1673e-05	0.0139862	Nonsignificant	Down	258.419	277.855	-0.11777	0.724181	0.999991	Significant	Down	127.42	277.855	-1.12169	0.00112154	0.1438	keratin 19	GO:0071702,GO:0017038,GO:0051169,GO:0051082,GO:0070727,GO:0009894,GO:0050896,GO:0043226,GO:0033036,GO:0044422,GO:0044260,GO:0031325,GO:0006605,GO:0023052,GO:0098772,GO:0010508,GO:0019538,GO:0008150,GO:0046907,GO:0005882,GO:0005623,GO:0045184,GO:0035556,GO:0043170,GO:0016272,GO:0051649,GO:0044267,GO:0008104,GO:0044424,GO:0015031,GO:0008047,GO:0032991,GO:0048522,GO:0030695,GO:0031331,GO:0008152,GO:…	organic substance transport,protein import,nuclear transport,unfolded protein binding,cellular macromolecule localization,regulation of catabolic process,response to stimulus,organelle,macromolecule localization,obsolete organelle part,cellular macromolecule metabolic process,positive regulation of cellular metabolic process,protein targeting,signaling,molecular function regulator,positive regula…	ssc:100515339	K07604	ssc04147;ssc04812;ssc04915;ssc05150
XM_005662836.3	445537	ST3GAL1	Nonsignificant	Up	8.23654	7.66024	0.133233	0.890616	0.999995	Significant	Up	8.23654	1.35139	2.6457	0.0388903	0.999991	Nonsignificant	Up	7.66024	1.35139	2.52124	0.041491	NA	ST3 beta-galactoside alpha-2	GO:0043413,GO:0044267,GO:0043603,GO:0016746,GO:0008373,GO:0008152,GO:0003824,GO:0009059,GO:0044763,GO:0044723,GO:0016757,GO:0016755,GO:0036211,GO:0071704,GO:0034641,GO:0006575,GO:1901137,GO:0006807,GO:0044260,GO:1901135,GO:0006518,GO:0008150,GO:0019538,GO:0043170,GO:0044249,GO:0006749,GO:0006486,GO:1901564,GO:0006790,GO:0005975,GO:0044710,GO:0044699,GO:0009100,GO:1901576,GO:0009987,GO:0006464,GO:…	macromolecule glycosylation,cellular protein metabolic process,cellular amide metabolic process,transferase activity, transferring acyl groups,sialyltransferase activity,metabolic process,catalytic activity,macromolecule biosynthetic process,cellular process,carbohydrate metabolic process,transferase activity, transferring glycosyl groups,transferase activity, transferring amino-acyl groups,prote…	ssc:445537	K00780	ssc00512;ssc00533;ssc00603;ssc00604;ssc01003
XM_001929223.4	100157138	PNP	Significant	Up	37.7873	7.73965	2.21888	0.00214166	0.159388	Nonsignificant	Up	37.7873	24.3541	0.627076	0.465085	0.999991	Nonsignificant	Down	7.73965	24.3541	-1.58826	0.0823055	0.998203	purine nucleoside phosphorylase	GO:0044237,GO:0044281,GO:0003674,GO:0044238,GO:0006725,GO:1901564,GO:1901360,GO:0044699,GO:0046483,GO:0044710,GO:0009987,GO:0034641,GO:0006807,GO:1901657,GO:0006139,GO:1901135,GO:0008150,GO:0009116,GO:0008152,GO:0044763,GO:0055086,GO:0003824,GO:0071704	cellular metabolic process,small molecule metabolic process,molecular_function,primary metabolic process,cellular aromatic compound metabolic process,organonitrogen compound metabolic process,organic cyclic compound metabolic process,biological_process,heterocycle metabolic process,metabolic process,cellular process,cellular nitrogen compound metabolic process,nitrogen compound metabolic process,…	ssc:100157138	K03783	ssc00230;ssc00240;ssc00760
XM_021069427.1	100312965	CNBP	Nonsignificant	Up	20.5641	11.1685	0.886496	0.456227	0.999995	Significant	Up	20.5641	3.99691	2.18811	0.0281168	0.999991	Nonsignificant	Up	11.1685	3.99691	1.32642	0.313821	NA	CCHC-type zinc finger nucleic acid binding protein	GO:1901363,GO:0005488,GO:0003676,GO:0003674,GO:0043169,GO:0046872,GO:0046914,GO:0043167,GO:0097159,GO:0008270	heterocyclic compound binding,binding,nucleic acid binding,molecular_function,cation binding,metal ion binding,transition metal ion binding,ion binding,organic cyclic compound binding,zinc ion binding	ssc:100312965	K09250	ssc03000
XM_021069823.1	100520273	LOC100520273	Significant	Up	87.769	42.3866	1.05529	0.0194418	0.702536	Nonsignificant	Down	87.769	116.491	-0.445092	0.32764	0.999991	Significant	Down	42.3866	116.491	-1.47867	0.00189305	0.201835	--	GO:0016020,GO:0022890,GO:0009163,GO:1901293,GO:1902600,GO:0018130,GO:0046961,GO:0036442,GO:0009058,GO:0006164,GO:0044237,GO:0009199,GO:0015672,GO:0046128,GO:0031975,GO:0042623,GO:0043492,GO:0015405,GO:0016740,GO:0044281,GO:0009142,GO:0009126,GO:0019829,GO:0009206,GO:0009167,GO:0015986,GO:0015985,GO:0044425,GO:0044238,GO:0005743,GO:0003674,GO:0019438,GO:0098660,GO:0022891,GO:0006793,GO:0019693,GO:…	membrane,inorganic cation transmembrane transporter activity,nucleoside biosynthetic process,nucleoside phosphate biosynthetic process,proton transmembrane transport,heterocycle biosynthetic process,proton-transporting ATPase activity, rotational mechanism,proton-exporting ATPase activity, phosphorylative mechanism,biosynthetic process,purine nucleotide biosynthetic process,cellular metabolic pro…	ssc:100520273	K15261	ssc99980
NM_001243525.1	100154949	CNIH1	Significant	Up	18.1359	0.58068	4.13058	0.0210069	0.731167	Nonsignificant	Down	18.1359	28.7401	-0.716031	0.660225	0.999991	Significant	Down	0.58068	28.7401	-4.83312	0.000446519	0.0752448	cornichon family AMPA receptor auxiliary protein 1	GO:0009987,GO:0044700,GO:0044699,GO:0005575,GO:0050794,GO:0065007,GO:0007165,GO:0051716,GO:0016020,GO:0007154,GO:0050789,GO:0044763,GO:0035556,GO:0008150,GO:0023052,GO:0050896	cellular process,signaling,biological_process,cellular_component,regulation of cellular process,biological regulation,signal transduction,cellular response to stimulus,membrane,cell communication,regulation of biological process,cellular process,intracellular signal transduction,biological_process,signaling,response to stimulus	ssc:100154949	K20368	ssc02000;ssc04131
NM_001044602.1	733672	CST3	Significant	Down	258.738	550.096	-1.08875	3.96458e-08	2.26824e-05	Nonsignificant	Down	258.738	379.806	-0.579322	0.0294107	0.999991	Nonsignificant	Up	550.096	379.806	0.525863	0.0349546	0.885232	cystatin C	GO:0004857,GO:0030234,GO:0003674,GO:0004869,GO:0004866,GO:0098772,GO:0061135,GO:0030414,GO:0061134	enzyme inhibitor activity,enzyme regulator activity,molecular_function,cysteine-type endopeptidase inhibitor activity,endopeptidase inhibitor activity,molecular function regulator,endopeptidase regulator activity,peptidase inhibitor activity,peptidase regulator activity	ssc:733672	K13899	ssc01002;ssc04147;ssc04970
XM_013992918.2	100522112	GCNT3	Nonsignificant	Up	18.6262	6.51221	1.56915	0.0539242	0.999995	Nonsignificant	Down	18.6262	31.8916	-0.763844	0.257546	0.999991	Significant	Down	6.51221	31.8916	-2.32145	0.00231224	0.219961	--	GO:0016758,GO:0016757,GO:0003824,GO:0008194,GO:0008375,GO:0005575,GO:0016020,GO:0016740,GO:0003674	transferase activity, transferring hexosyl groups,transferase activity, transferring glycosyl groups,catalytic activity,UDP-glycosyltransferase activity,acetylglucosaminyltransferase activity,cellular_component,membrane,transferase activity,molecular_function	ssc:100522112	K09662	ssc00512;ssc01003
XM_013995672.2	396622	HMOX2	Significant	Down	3.4137	19.2864	-2.56824	0.0475292	0.999995	Nonsignificant	Down	3.4137	11.5716	-1.86392	0.200296	0.999991	Nonsignificant	Up	19.2864	11.5716	0.724625	0.249919	0.998203	heme oxygenase 2	GO:0006787,GO:0030529,GO:0016070,GO:0043412,GO:0006788,GO:0009058,GO:0044237,GO:0006412,GO:0008237,GO:0015711,GO:0071705,GO:0019207,GO:0044238,GO:0090304,GO:0003674,GO:0004860,GO:0009056,GO:0034645,GO:0044270,GO:0006810,GO:0006725,GO:0051186,GO:0003333,GO:0009451,GO:0043232,GO:0005575,GO:0006811,GO:0044249,GO:0002949,GO:0006820,GO:1901566,GO:1901360,GO:1901564,GO:0006865,GO:0044699,GO:0004222,GO:…	porphyrin-containing compound catabolic process,ribonucleoprotein complex,RNA metabolic process,macromolecule modification,heme oxidation,biosynthetic process,cellular metabolic process,translation,metallopeptidase activity,organic anion transport,nitrogen compound transport,kinase regulator activity,primary metabolic process,nucleic acid metabolic process,molecular_function,protein kinase inhibi…	ssc:396622	K21418	ssc00860;ssc04978
NM_001122983.1	414408	ODC1	Nonsignificant	Up	14.0499	13.3656	0.0626859	0.98311	0.999995	Significant	Up	14.0499	0.354389	6.24964	0.0297012	0.999991	Nonsignificant	Up	13.3656	0.354389	6.20856	0.00351642	NA	ornithine decarboxylase 1	GO:0003824,GO:0003674	catalytic activity,molecular_function	ssc:414408	K01581	ssc00330;ssc00480
NM_001256774.1	100038010	CCL11	Nonsignificant	Down	14.4098	15.0036	-0.0651269	0.918317	0.999995	Significant	Down	14.4098	30.3794	-1.11258	0.0424479	0.999991	Nonsignificant	Down	15.0036	30.3794	-1.03005	0.0726005	0.998203	chemokine (C-C motif) ligand 11	GO:0002376,GO:0005575,GO:0008009,GO:0005102,GO:0005515,GO:0042379,GO:0005488,GO:0006955,GO:0003674,GO:0005125,GO:0005576,GO:0001664,GO:0050896,GO:0008150,GO:0005126	immune system process,cellular_component,chemokine activity,signaling receptor binding,protein binding,chemokine receptor binding,binding,immune response,molecular_function,cytokine activity,extracellular region,G protein-coupled receptor binding,response to stimulus,biological_process,cytokine receptor binding	ssc:100038010	K16597	ssc04052;ssc04060;ssc04061;ssc04062;ssc04657;ssc05310
XM_005672293.2	100152603	UGT1A6	Significant	Down	23.7874	160	-2.75019	4.24028e-09	3.23462e-06	Nonsignificant	Down	23.7874	60.4683	-1.3967	0.0790006	0.999991	Significant	Up	160	60.4683	1.37485	0.0367636	0.910017	UDP glucuronosyltransferase 1 family	GO:0008152,GO:0051173,GO:2001141,GO:0048522,GO:0006351,GO:0044424,GO:0060255,GO:0016758,GO:0071704,GO:0050789,GO:0005622,GO:0016757,GO:0009059,GO:0003824,GO:0005737,GO:0044260,GO:0080090,GO:0031326,GO:0044271,GO:0031328,GO:0006807,GO:0010468,GO:0009889,GO:0010557,GO:0034641,GO:0032774,GO:0005623,GO:0019219,GO:0010467,GO:0043170,GO:0006355,GO:0009891,GO:0008150,GO:0034654,GO:0006139,GO:0031325,GO:…	metabolic process,positive regulation of nitrogen compound metabolic process,regulation of RNA biosynthetic process,positive regulation of cellular process,transcription, DNA-templated,obsolete intracellular part,regulation of macromolecule metabolic process,transferase activity, transferring hexosyl groups,organic substance metabolic process,regulation of biological process,intracellular anatomi…	ssc:100152603	K00699	ssc00040;ssc00053;ssc00140;ssc00830;ssc00860;ssc00980;ssc00982;ssc00983;ssc01003;ssc04976;ssc05204
XM_003124907.5	100524079	MGAT4A	Significant	Up	40.1483	15.1325	1.42713	0.00353074	0.218381	Significant	Up	40.1483	18.8069	1.05855	0.0260382	0.999991	Nonsignificant	Down	15.1325	18.8069	-0.35102	0.543386	0.998203	mannosyl (alpha-1	GO:0005975,GO:0005575,GO:0044238,GO:0003674,GO:0016740,GO:0016020,GO:0003824,GO:0016757,GO:0071704,GO:0016758,GO:0008152,GO:0008150	carbohydrate metabolic process,cellular_component,primary metabolic process,molecular_function,transferase activity,membrane,catalytic activity,transferase activity, transferring glycosyl groups,organic substance metabolic process,transferase activity, transferring hexosyl groups,metabolic process,biological_process	ssc:100524079	K00738	ssc00510;ssc00513;ssc01003
XM_013979647.2	100520761	C4BPA	Nonsignificant	Up	20.507	14.8848	0.509351	0.68263	0.999995	Nonsignificant	Down	20.507	53.6913	-1.37334	0.221026	0.999991	Significant	Down	14.8848	53.6913	-1.87398	0.00329538	0.269946	complement component 4 binding protein alpha	--	--	ssc:396982	K04002	ssc04610;ssc05133
XM_021077389.1	100101470	ATRN	Significant	Down	2.80041	12.8501	-2.07923	0.0219242	0.751664	Nonsignificant	Up	2.80041	0.801206	2.12308	0.268583	0.999991	Nonsignificant	Up	12.8501	0.801206	4.23137	0.00296141	NA	attractin	GO:0016641,GO:0044699,GO:0044710,GO:0005975,GO:0005575,GO:0048037,GO:0036094,GO:1901576,GO:1901363,GO:0010181,GO:0005515,GO:0009058,GO:0005488,GO:0016020,GO:0003674,GO:0044238,GO:0004733,GO:0043168,GO:0008152,GO:0016491,GO:0097367,GO:0016638,GO:0071704,GO:0044711,GO:0000166,GO:0003824,GO:0044723,GO:0043167,GO:1901265,GO:0050662,GO:0016051,GO:0055114,GO:0008150,GO:0097159,GO:0032553	oxidoreductase activity, acting on the CH-NH2 group of donors, oxygen as acceptor,biological_process,metabolic process,carbohydrate metabolic process,cellular_component,obsolete cofactor binding,small molecule binding,organic substance biosynthetic process,heterocyclic compound binding,FMN binding,protein binding,biosynthetic process,binding,membrane,molecular_function,primary metabolic process,p…	ssc:100101470	K24332	ssc04990
NM_214227.1	397455	CD3E	Nonsignificant	Down	8.79345	11.9796	-0.469425	0.507401	0.999995	Significant	Down	8.79345	29.5537	-1.79131	0.00391398	0.999991	Significant	Down	11.9796	29.5537	-1.30995	0.0279389	0.800677	CD3e molecule	GO:0003674,GO:0065007,GO:0007154,GO:0016020,GO:0005488,GO:0051716,GO:0005515,GO:0007165,GO:0044700,GO:0004871,GO:0009987,GO:0050794,GO:0005575,GO:0007166,GO:0060089,GO:0044699,GO:0023052,GO:0008150,GO:0038023,GO:0050896,GO:0044763,GO:0004872,GO:0050789,GO:0004888	molecular_function,biological regulation,cell communication,membrane,binding,cellular response to stimulus,protein binding,signal transduction,signaling,obsolete signal transducer activity,cellular process,regulation of cellular process,cellular_component,cell surface receptor signaling pathway,molecular transducer activity,biological_process,signaling,biological_process,signaling receptor activi…	ssc:397455	K06451	ssc04090;ssc04640;ssc04658;ssc04659;ssc04660;ssc05142;ssc05162;ssc05166;ssc05169;ssc05170;ssc05235;ssc05340
XM_021096270.1	100738545	GALNT1	Significant	Down	3.03217	21.8721	-2.86112	0.0274854	0.885921	Nonsignificant	Down	3.03217	6.31212	-1.07519	0.383385	0.999991	Nonsignificant	Up	21.8721	6.31212	1.79432	0.0875702	0.998203	polypeptide N-acetylgalactosaminyltransferase 1	--	--	ssc:100738545	K00710	ssc00512;ssc00514;ssc01003
XM_013987863.2	100524079	MGAT4A	Significant	Down	3.27784	18.7586	-2.5205	0.00427494	0.254109	Nonsignificant	Down	3.27784	14.5297	-2.11872	0.132371	0.999991	Nonsignificant	Up	18.7586	14.5297	0.401536	0.735983	0.998203	mannosyl (alpha-1	GO:0005975,GO:0005575,GO:0044238,GO:0003674,GO:0016740,GO:0016020,GO:0003824,GO:0016757,GO:0071704,GO:0016758,GO:0008152,GO:0008150	carbohydrate metabolic process,cellular_component,primary metabolic process,molecular_function,transferase activity,membrane,catalytic activity,transferase activity, transferring glycosyl groups,organic substance metabolic process,transferase activity, transferring hexosyl groups,metabolic process,biological_process	ssc:100524079	K00738	ssc00510;ssc00513;ssc01003
XM_021087258.1	100511292	ADGRG6	Significant	Up	13.8334	1.40222	3.02887	0.00790295	0.39532	Significant	Up	13.8334	3.27655	2.0208	0.0489323	0.999991	Nonsignificant	Down	1.40222	3.27655	-0.99432	0.609808	NA	adhesion G protein-coupled receptor G6	GO:0004871,GO:0044700,GO:0009987,GO:0050794,GO:0005575,GO:0016021,GO:0044699,GO:0060089,GO:0003674,GO:0044425,GO:0031224,GO:0065007,GO:0007154,GO:0016020,GO:0051716,GO:0007165,GO:0044763,GO:0004872,GO:0050789,GO:0007186,GO:0004888,GO:0023052,GO:0008150,GO:0004930,GO:0050896,GO:0038023	obsolete signal transducer activity,signaling,cellular process,regulation of cellular process,cellular_component,integral component of membrane,biological_process,molecular transducer activity,molecular_function,obsolete membrane part,intrinsic component of membrane,biological regulation,cell communication,membrane,cellular response to stimulus,signal transduction,cellular process,signaling recep…	ssc:100511292	K08463	ssc01002;ssc04030
XM_021076418.1	100625807	LCT	Significant	Down	72.4211	187.191	-1.35514	0.0282366	0.903768	Nonsignificant	Down	72.4211	121.152	-0.770855	0.331125	0.999991	Nonsignificant	Up	187.191	121.152	0.605294	0.26311	0.998203	lactase	GO:0008150,GO:0046914,GO:0043167,GO:0016721,GO:0071704,GO:0016787,GO:0016209,GO:0004553,GO:0046872,GO:0003824,GO:0008152,GO:0016491,GO:0043169,GO:0016798,GO:0003674,GO:0044238,GO:0004784,GO:0005488,GO:0016151,GO:0005975	biological_process,transition metal ion binding,ion binding,oxidoreductase activity, acting on superoxide radicals as acceptor,organic substance metabolic process,hydrolase activity,antioxidant activity,hydrolase activity, hydrolyzing O-glycosyl compounds,metal ion binding,catalytic activity,metabolic process,oxidoreductase activity,cation binding,hydrolase activity, acting on glycosyl bonds,mole…	ssc:100625807	K01229	ssc00052;ssc03110;ssc04973
XM_013996752.2	100157319	SDR16C5	Nonsignificant	Down	15.1383	20.1496	-0.407842	0.606341	0.999995	Nonsignificant	Up	15.1383	5.03943	1.45698	0.152764	0.999991	Significant	Up	20.1496	5.03943	1.89099	0.018985	0.682438	--	GO:0008150,GO:0003824,GO:0016491,GO:0008152,GO:0003674	biological_process,catalytic activity,oxidoreductase activity,metabolic process,molecular_function	ssc:100157319	K15734	ssc00830
XM_021100261.1	100037275	SPARCL1	Significant	Up	45.7259	0	7.94551	3.52817e-09	2.93608e-06	Nonsignificant	Up	45.7259	22.4568	0.941494	0.376905	0.999991	Nonsignificant	Down	0	22.4568	-6.97384	0.0745363	0.998203	SPARC like 1	GO:0044763,GO:0043229,GO:0043228,GO:0046872,GO:0005622,GO:0044427,GO:0050789,GO:0005576,GO:0044424,GO:0044446,GO:0023052,GO:0008150,GO:0005623,GO:0050896,GO:0043226,GO:0043167,GO:0044422,GO:0031012,GO:0044700,GO:0005694,GO:0009987,GO:0000775,GO:0044464,GO:0098687,GO:0005509,GO:0050794,GO:0005575,GO:0043232,GO:0044699,GO:0003674,GO:0005578,GO:0065007,GO:0043169,GO:0044421,GO:0007154,GO:0005488,GO:…	cellular process,intracellular organelle,non-membrane-bounded organelle,metal ion binding,intracellular anatomical structure,obsolete chromosomal part,regulation of biological process,extracellular region,obsolete intracellular part,obsolete intracellular organelle part,signaling,biological_process,obsolete cell,response to stimulus,organelle,ion binding,obsolete organelle part,extracellular matr…	--	--	--
XM_001926475.5	100157285	LOC100157285	Significant	Down	7.3911	38.5648	-2.39813	0.0012454	0.104591	Significant	Down	7.3911	37.6323	-2.38815	0.00107832	0.568775	Nonsignificant	Up	38.5648	37.6323	0.0287868	0.962525	0.998203	uncharacterized LOC100157285	--	--	--	--	--
[truncated: 146 more rows]

## Sheet: P
Transcript_id	Gene_id	Gene_Name	A_FPKM	B_FPKM	C_FPKM	Gene_description	GO_id	GO_description	KEGG_ID	KO_id	KO_pathway
[truncated: 70 more rows]

[truncated: 7 more sheets: I-V, sig-A-B, sig-A-C, sig-B-C, sigN-A-B, sigN-A-C, sigN-B-C]
