# Supplementary material for: Combined Analysis of the Whole Transcriptome of Piglets Infected with SADS−CoV Virulent and Avirulent Strains
Source: Microorganisms. 2023 Feb 6;11(2):409. doi: 10.3390/microorganisms11020409 (PMC9964493; doi:10.3390/microorganisms11020409)
Supplement: Supplementary file 1 [file microorganisms-11-00409-s001.zip › microorganisms-2157805-supplementary/Supplemental/Supplemental Table S2.xls]

## Sheet: Sig
miRNA	AvsB							AvsC							BvsC
	Significance	AvsB_Type	A_TPM	B_TPM	log2(foldchange)	pvalue	padj	Significance	AvsC_Type	A_TPM	C_TPM	log2(foldchange)	pvalue	padj	Significance	BvsC_Type	B_TPM	C_TPM	log2(foldchange)	pvalue	padj
novel_536	Nonsignificant	Down	1.1017	10.6937	-3.88192	0.000317354	NA	Significant	Down	1.1017	13.9864	-4.25656	0.000262444	0.0248023	Nonsignificant	Down	10.6937	13.9864	-0.409612	0.594688	0.999984
ssc-miR-26a	Significant	Down	30085.7	33837.4	-0.686825	0.00068028	0.0150898	Nonsignificant	Down	30085.7	32797.9	-0.606437	0.0164321	0.237002	Nonsignificant	Up	33837.4	32797.9	0.0537124	0.84024	0.999984
ssc-miR-194a-5p	Significant	Down	13948.8	18509.3	-0.934334	2.84933e-05	0.000993194	Nonsignificant	Down	13948.8	14318	-0.497744	0.0812614	0.564315	Nonsignificant	Up	18509.3	14318	0.405323	0.166024	0.999984
ssc-miR-30e-5p	Significant	Down	1073.23	1333.21	-0.866296	0.00230731	0.0351865	Nonsignificant	Down	1073.23	1211.57	-0.668085	0.0304307	0.316986	Nonsignificant	Up	1333.21	1211.57	0.169813	0.629192	0.999984
ssc-miR-215	Significant	Down	61884.3	149878	-1.84671	5.95054e-09	7.25966e-07	Significant	Down	61884.3	97602.3	-1.11862	0.000264558	0.0248023	Nonsignificant	Up	149878	97602.3	0.696237	0.0691901	0.999984
ssc-miR-194b-3p	Significant	Down	13.3989	28.5222	-1.64208	0.000624497	0.0150898	Nonsignificant	Down	13.3989	16.3013	-0.810987	0.30429	0.871343	Nonsignificant	Up	28.5222	16.3013	0.809192	0.244546	0.999984
ssc-miR-148a-3p	Significant	Down	107639	159139	-1.08638	2.09719e-05	0.000852856	Nonsignificant	Down	107639	172605	-1.17842	0.00289348	0.0986412	Nonsignificant	Down	159139	172605	-0.110695	0.772705	0.999984
ssc-miR-574-3p	Significant	Up	412.55	170.362	0.764136	0.00273341	0.0392325	Nonsignificant	Up	412.55	169.219	0.805493	0.00544776	0.157147	Nonsignificant	Up	170.362	169.219	0.0120949	0.968394	0.999984
ssc-miR-374a-3p	Significant	Down	71.722	97.4894	-0.975659	0.000958341	0.0161567	Nonsignificant	Down	71.722	91.2353	-0.799098	0.0129154	0.237002	Nonsignificant	Up	97.4894	91.2353	0.150613	0.644031	0.999984
ssc-miR-7134-5p	Significant	Up	126.688	42.4761	1.0501	0.000627254	0.0150898	Nonsignificant	Up	126.688	48.0636	0.9521	0.0161592	0.237002	Nonsignificant	Down	42.4761	48.0636	-0.12659	0.782699	0.999984
ssc-miR-192	Significant	Down	37633.3	44632.9	-0.794001	0.000993241	0.0161567	Nonsignificant	Down	37633.3	36492.4	-0.426007	0.131804	0.73367	Nonsignificant	Up	44632.9	36492.4	0.336322	0.294695	0.999984
ssc-miR-221-3p	Significant	Up	753.378	337.639	0.64617	0.00298219	0.0404253	Nonsignificant	Up	753.378	516.931	0.0660174	0.82185	0.974738	Nonsignificant	Down	337.639	516.931	-0.602319	0.0435662	0.999984
ssc-miR-194b-5p	Significant	Down	35904.1	63100.1	-1.34604	8.10185e-08	6.5895e-06	Nonsignificant	Down	35904.1	48017.7	-0.931704	0.0388012	0.365925	Nonsignificant	Up	63100.1	48017.7	0.379721	0.377824	0.999984
ssc-miR-1285	Significant	Down	158.512	303.64	-1.43442	2.07188e-05	0.000852856	Significant	Down	158.512	618.551	-2.45759	7.71374e-06	0.00289265	Nonsignificant	Down	303.64	618.551	-1.05547	0.0301086	0.999984
ssc-miR-10391	Significant	Down	7.10423	32.456	-2.71883	7.47714e-07	4.56106e-05	Nonsignificant	Down	7.10423	22.0518	-2.13861	0.00260158	0.0986412	Nonsignificant	Up	32.456	22.0518	0.54919	0.3246	0.999984
novel_424	Significant	Down	14.1518	35.9143	-1.89271	3.25829e-05	0.000993778	Significant	Down	14.1518	42.9194	-2.05693	1.92971e-05	0.00361821	Nonsignificant	Down	35.9143	42.9194	-0.190384	0.66209	0.999984
ssc-miR-222	Significant	Up	544.444	217.535	0.800888	0.000889569	0.0161567	Nonsignificant	Up	544.444	359.281	0.113803	0.716133	0.974738	Nonsignificant	Down	217.535	359.281	-0.707285	0.0335917	0.999984
ssc-miR-4331-3p	Significant	Down	6.12953	19.8104	-2.16676	0.000744206	0.0151322	Nonsignificant	Down	6.12953	32.3531	-2.87815	0.00178245	0.0954885	Nonsignificant	Down	19.8104	32.3531	-0.771068	0.3649	0.999984
ssc-miR-10390	Significant	Down	37.7341	176.547	-2.71354	8.80405e-14	2.14819e-11	Nonsignificant	Down	37.7341	77.9847	-1.43611	0.00280035	0.0986412	Nonsignificant	Up	176.547	77.9847	1.2453	0.00630951	0.999984

## Sheet: SigNoAdj
miRNA	AvsB							AvsC							BvsC
	Significance	AvsB_Type	A_TPM	B_TPM	log2(foldchange)	pvalue	padj	Significance	AvsC_Type	A_TPM	C_TPM	log2(foldchange)	pvalue	padj	Significance	BvsC_Type	B_TPM	C_TPM	log2(foldchange)	pvalue	padj
ssc-miR-19b	Significant	Down	15.073	23.4555	-1.17019	0.0143898	0.109648	Nonsignificant	Down	15.073	15.0208	-0.422048	0.47939	0.974738	Nonsignificant	Up	23.4555	15.0208	0.724693	0.207836	0.999984
ssc-miR-26b-5p	Significant	Down	6011.9	6270.46	-0.58936	0.00413638	0.0531199	Significant	Down	6011.9	6678.8	-0.647868	0.0231546	0.26312	Nonsignificant	Down	6270.46	6678.8	-0.0855355	0.767033	0.999984
novel_536	Nonsignificant	Down	1.1017	10.6937	-3.88192	0.000317354	NA	Significant	Down	1.1017	13.9864	-4.25656	0.000262444	0.0248023	Nonsignificant	Down	10.6937	13.9864	-0.409612	0.594688	0.999984
ssc-miR-223	Significant	Up	58.2562	21.3487	0.87532	0.0434006	0.208234	Nonsignificant	Up	58.2562	24.0434	0.818732	0.11918	0.69832	Nonsignificant	Down	21.3487	24.0434	-0.0821921	0.871737	0.999984
ssc-miR-21-3p	Nonsignificant	Up	4.98212	0.917345	1.7555	0.155703	NA	Nonsignificant	Down	4.98212	7.25445	-1.00936	0.218381	0.784874	Significant	Down	0.917345	7.25445	-2.79145	0.0238964	0.999984
ssc-miR-34c	Nonsignificant	Down	12.5948	14.2889	-0.676261	0.222356	0.521945	Significant	Down	12.5948	48.093	-2.49311	0.00157492	0.0954885	Significant	Down	14.2889	48.093	-1.83276	0.0131671	0.999984
ssc-miR-150	Nonsignificant	Up	218.374	104.187	0.494529	0.520643	0.750033	Significant	Up	218.374	66.9498	1.26244	0.00644728	0.161182	Nonsignificant	Up	104.187	66.9498	0.744233	0.113829	0.999984
ssc-miR-133a-3p	Significant	Up	563.957	252.884	0.649108	0.018362	0.128009	Significant	Up	563.957	247.456	0.715731	0.0161503	0.237002	Nonsignificant	Up	252.884	247.456	0.0404631	0.89006	0.999984
novel_97	Nonsignificant	Up	99.3092	45.8956	0.571881	0.0752348	0.296085	Significant	Up	99.3092	35.4297	1.00286	0.0218443	0.26312	Nonsignificant	Up	45.8956	35.4297	0.397505	0.385291	0.999984
novel_428	Nonsignificant	Down	2.68601	4.92288	-1.36597	0.163817	NA	Significant	Down	2.68601	11.4209	-2.56354	0.00839453	0.17624	Nonsignificant	Down	4.92288	11.4209	-1.21911	0.135357	0.999984
ssc-miR-215	Significant	Down	61884.3	149878	-1.84671	5.95054e-09	7.25966e-07	Significant	Down	61884.3	97602.3	-1.11862	0.000264558	0.0248023	Nonsignificant	Up	149878	97602.3	0.696237	0.0691901	0.999984
ssc-miR-9	Nonsignificant	Down	741.572	726.129	-0.441658	0.223581	0.521945	Significant	Down	741.572	946.025	-0.856101	0.0192572	0.24252	Nonsignificant	Down	726.129	946.025	-0.44154	0.337706	0.999984
ssc-miR-92b-3p	Significant	Up	71.3862	27.4953	0.871225	0.0131568	0.107009	Nonsignificant	Up	71.3862	39.5774	0.392837	0.275886	0.84801	Nonsignificant	Down	27.4953	39.5774	-0.504637	0.248169	0.999984
ssc-miR-454	Significant	Down	37.8437	51.4675	-1.00986	0.0112437	0.0969446	Nonsignificant	Down	37.8437	41.3731	-0.589604	0.138908	0.73367	Nonsignificant	Up	51.4675	41.3731	0.392933	0.396894	0.999984
ssc-miR-146b	Significant	Up	651.243	250.035	0.821519	0.00715984	0.06988	Nonsignificant	Up	651.243	443.935	0.130362	0.747115	0.974738	Nonsignificant	Down	250.035	443.935	-0.706654	0.108031	0.999984
ssc-miR-138	Significant	Down	15.8486	21.2121	-0.924776	0.0445013	0.208814	Nonsignificant	Down	15.8486	15.7597	-0.448579	0.416888	0.957275	Nonsignificant	Up	21.2121	15.7597	0.45092	0.394639	0.999984
ssc-miR-451	Nonsignificant	Down	398.85	472.535	-0.865237	0.210622	0.521945	Significant	Down	398.85	607.168	-1.01762	0.00129827	0.0954885	Nonsignificant	Down	472.535	607.168	-0.182733	0.716011	0.999984
ssc-miR-194b-3p	Significant	Down	13.3989	28.5222	-1.64208	0.000624497	0.0150898	Nonsignificant	Down	13.3989	16.3013	-0.810987	0.30429	0.871343	Nonsignificant	Up	28.5222	16.3013	0.809192	0.244546	0.999984
ssc-miR-148a-3p	Significant	Down	107639	159139	-1.08638	2.09719e-05	0.000852856	Significant	Down	107639	172605	-1.17842	0.00289348	0.0986412	Nonsignificant	Down	159139	172605	-0.110695	0.772705	0.999984
ssc-miR-194a-3p	Nonsignificant	Up	472.389	232.351	0.504988	0.0599323	0.253736	Significant	Up	472.389	171.499	0.965319	0.0151328	0.237002	Nonsignificant	Up	232.351	171.499	0.43105	0.298914	0.999984
ssc-miR-331-3p	Significant	Up	87.5987	33.2861	0.853035	0.0102448	0.0961434	Significant	Up	87.5987	28.3021	1.19313	0.00592494	0.158704	Nonsignificant	Up	33.2861	28.3021	0.311588	0.532729	0.999984
ssc-miR-192	Significant	Down	37633.3	44632.9	-0.794001	0.000993241	0.0161567	Nonsignificant	Down	37633.3	36492.4	-0.426007	0.131804	0.73367	Nonsignificant	Up	44632.9	36492.4	0.336322	0.294695	0.999984
ssc-miR-296-3p	Significant	Up	63.1958	20.7001	1.05851	0.00624861	0.0652393	Significant	Up	63.1958	22.4149	1.04083	0.0194016	0.24252	Nonsignificant	Down	20.7001	22.4149	-0.0461198	0.926629	0.999984
ssc-miR-221-3p	Significant	Up	753.378	337.639	0.64617	0.00298219	0.0404253	Nonsignificant	Up	753.378	516.931	0.0660174	0.82185	0.974738	Significant	Down	337.639	516.931	-0.602319	0.0435662	0.999984
ssc-miR-98	Significant	Down	435.29	464.586	-0.622073	0.0205008	0.13005	Nonsignificant	Down	435.29	455.092	-0.532559	0.0313254	0.317487	Nonsignificant	Up	464.586	455.092	0.0583547	0.849757	0.999984
ssc-miR-194b-5p	Significant	Down	35904.1	63100.1	-1.34604	8.10185e-08	6.5895e-06	Significant	Down	35904.1	48017.7	-0.931704	0.0388012	0.365925	Nonsignificant	Up	63100.1	48017.7	0.379721	0.377824	0.999984
ssc-miR-365-3p	Significant	Up	90.0588	39.514	0.667362	0.0331711	0.172207	Nonsignificant	Up	90.0588	39.9537	0.698486	0.0526669	0.440208	Nonsignificant	Up	39.514	39.9537	0.00672733	0.986631	0.999984
ssc-miR-769-3p	Significant	Down	35.922	42.6136	-0.754131	0.0347464	0.176627	Nonsignificant	Down	35.922	36.7676	-0.456092	0.296014	0.870737	Nonsignificant	Up	42.6136	36.7676	0.273978	0.519186	0.999984
ssc-miR-374b-5p	Significant	Down	262.743	290.127	-0.661755	0.00439452	0.0536132	Significant	Down	262.743	327.489	-0.747988	0.00769008	0.17624	Nonsignificant	Down	290.127	327.489	-0.111188	0.693301	0.999984
ssc-miR-10391	Significant	Down	7.10423	32.456	-2.71883	7.47714e-07	4.56106e-05	Significant	Down	7.10423	22.0518	-2.13861	0.00260158	0.0986412	Nonsignificant	Up	32.456	22.0518	0.54919	0.3246	0.999984
ssc-miR-4331-3p	Significant	Down	6.12953	19.8104	-2.16676	0.000744206	0.0151322	Significant	Down	6.12953	32.3531	-2.87815	0.00178245	0.0954885	Nonsignificant	Down	19.8104	32.3531	-0.771068	0.3649	0.999984
ssc-miR-2320-3p	Significant	Up	30.679	11.2126	0.977749	0.0435243	0.208234	Nonsignificant	Up	30.679	12.5071	0.83827	0.108941	0.670661	Nonsignificant	Down	11.2126	12.5071	-0.161915	0.798824	0.999984
ssc-miR-96-5p	Significant	Down	240.178	284.142	-0.80637	0.0115221	0.0969446	Significant	Down	240.178	345.728	-1.05683	0.0145612	0.237002	Nonsignificant	Down	284.142	345.728	-0.274991	0.530615	0.999984
ssc-miR-10390	Significant	Down	37.7341	176.547	-2.71354	8.80405e-14	2.14819e-11	Significant	Down	37.7341	77.9847	-1.43611	0.00280035	0.0986412	Significant	Up	176.547	77.9847	1.2453	0.00630951	0.999984
ssc-miR-149	Nonsignificant	Up	104.134	48.1893	0.60738	0.0555623	0.246494	Significant	Up	104.134	41.6829	0.876897	0.0148979	0.237002	Nonsignificant	Up	48.1893	41.6829	0.243047	0.552592	0.999984
ssc-miR-10386	Significant	Down	119.329	360.273	-2.04737	0.0205057	0.13005	Significant	Down	119.329	697.524	-3.0066	0.00877234	0.17624	Nonsignificant	Down	360.273	697.524	-0.989888	0.282713	0.999984
novel_458	Nonsignificant	Down	0	1.29702	-3.3336	0.139986	NA	Significant	Down	0	2.80432	-4.58199	0.0186947	0.24252	Nonsignificant	Down	1.29702	2.80432	-1.2571	0.409991	0.999984
ssc-miR-26a	Significant	Down	30085.7	33837.4	-0.686825	0.00068028	0.0150898	Significant	Down	30085.7	32797.9	-0.606437	0.0164321	0.237002	Nonsignificant	Up	33837.4	32797.9	0.0537124	0.84024	0.999984
ssc-miR-194a-5p	Significant	Down	13948.8	18509.3	-0.934334	2.84933e-05	0.000993194	Nonsignificant	Down	13948.8	14318	-0.497744	0.0812614	0.564315	Nonsignificant	Up	18509.3	14318	0.405323	0.166024	0.999984
ssc-miR-340	Significant	Down	174.874	198.755	-0.719468	0.00494879	0.0575002	Significant	Down	174.874	193.384	-0.60151	0.0229717	0.26312	Nonsignificant	Up	198.755	193.384	0.0913836	0.755675	0.999984
ssc-miR-504	Significant	Up	175.857	78.7201	0.65813	0.0138531	0.109037	Significant	Up	175.857	70.204	0.877133	0.00471708	0.147409	Nonsignificant	Up	78.7201	70.204	0.189249	0.596541	0.999984
ssc-miR-1388	Nonsignificant	Down	15.02	15.166	-0.494088	0.346248	0.640621	Significant	Down	15.02	31.6715	-1.51469	0.00278129	0.0986412	Significant	Down	15.166	31.6715	-1.04859	0.038021	0.999984
ssc-miR-30e-5p	Significant	Down	1073.23	1333.21	-0.866296	0.00230731	0.0351865	Significant	Down	1073.23	1211.57	-0.668085	0.0304307	0.316986	Nonsignificant	Up	1333.21	1211.57	0.169813	0.629192	0.999984
ssc-miR-141	Significant	Down	105.276	120.072	-0.686582	0.0255154	0.144785	Nonsignificant	Down	105.276	118.066	-0.550263	0.206359	0.784874	Nonsignificant	Up	120.072	118.066	0.108375	0.783196	0.999984
novel_487	Nonsignificant	Up	1.00555	0.397926	1.00216	0.664792	NA	Nonsignificant	Down	1.00555	5.62887	-2.92211	0.0519407	0.440208	Significant	Down	0.397926	5.62887	-3.943	0.0273957	0.999984
ssc-miR-9-1	Nonsignificant	Down	741.572	726.129	-0.441658	0.223581	0.521945	Significant	Down	741.572	946.025	-0.856101	0.0192572	0.24252	Nonsignificant	Down	726.129	946.025	-0.44154	0.337706	0.999984
ssc-miR-574-3p	Significant	Up	412.55	170.362	0.764136	0.00273341	0.0392325	Significant	Up	412.55	169.219	0.805493	0.00544776	0.157147	Nonsignificant	Up	170.362	169.219	0.0120949	0.968394	0.999984
ssc-miR-2320-5p	Significant	Up	69.3175	28.1579	0.780525	0.024354	0.141485	Nonsignificant	Up	69.3175	32.8683	0.612572	0.107382	0.670661	Nonsignificant	Down	28.1579	32.8683	-0.19688	0.653541	0.999984
ssc-miR-30b-5p	Significant	Down	364.254	375.918	-0.586827	0.0223121	0.132784	Nonsignificant	Down	364.254	317.648	-0.314566	0.382911	0.954691	Nonsignificant	Up	375.918	317.648	0.247972	0.490495	0.999984
ssc-miR-374a-3p	Significant	Down	71.722	97.4894	-0.975659	0.000958341	0.0161567	Significant	Down	71.722	91.2353	-0.799098	0.0129154	0.237002	Nonsignificant	Up	97.4894	91.2353	0.150613	0.644031	0.999984
ssc-miR-7134-5p	Significant	Up	126.688	42.4761	1.0501	0.000627254	0.0150898	Significant	Up	126.688	48.0636	0.9521	0.0161592	0.237002	Nonsignificant	Down	42.4761	48.0636	-0.12659	0.782699	0.999984
ssc-miR-374a-5p	Significant	Down	98.1717	111.821	-0.697616	0.0114854	0.0969446	Nonsignificant	Down	98.1717	89.8653	-0.27997	0.449522	0.974678	Nonsignificant	Up	111.821	89.8653	0.389535	0.278235	0.999984
novel_166	Nonsignificant	Down	6.97915	8.85416	-0.898613	0.183959	NA	Significant	Down	6.97915	14.0826	-1.52306	0.0383198	0.365925	Nonsignificant	Down	8.85416	14.0826	-0.6511	0.336939	0.999984
ssc-miR-7-5p	Nonsignificant	Down	13733.4	13998.7	-0.578288	0.0530043	0.24402	Significant	Down	13733.4	16018.1	-0.680482	0.030071	0.316986	Nonsignificant	Down	13998.7	16018.1	-0.125564	0.729915	0.999984
ssc-miR-1285	Significant	Down	158.512	303.64	-1.43442	2.07188e-05	0.000852856	Significant	Down	158.512	618.551	-2.45759	7.71374e-06	0.00289265	Significant	Down	303.64	618.551	-1.05547	0.0301086	0.999984
ssc-miR-99b	Significant	Up	1875.24	853.567	0.645916	0.00544871	0.0604312	Significant	Up	1875.24	832.859	0.722814	0.00892948	0.17624	Nonsignificant	Up	853.567	832.859	0.0489593	0.87026	0.999984
novel_424	Significant	Down	14.1518	35.9143	-1.89271	3.25829e-05	0.000993778	Significant	Down	14.1518	42.9194	-2.05693	1.92971e-05	0.00361821	Nonsignificant	Down	35.9143	42.9194	-0.190384	0.66209	0.999984
ssc-miR-450b-5p	Significant	Down	59.536	69.0049	-0.745201	0.0148294	0.109648	Nonsignificant	Down	59.536	55.6359	-0.334912	0.402877	0.954691	Nonsignificant	Up	69.0049	55.6359	0.379712	0.344194	0.999984
ssc-miR-222	Significant	Up	544.444	217.535	0.800888	0.000889569	0.0161567	Nonsignificant	Up	544.444	359.281	0.113803	0.716133	0.974738	Significant	Down	217.535	359.281	-0.707285	0.0335917	0.999984
ssc-miR-455-5p	Significant	Down	678.794	776.492	-0.708688	0.00641698	0.0652393	Significant	Down	678.794	806.696	-0.698974	0.0249519	0.275205	Nonsignificant	Down	776.492	806.696	-0.0126002	0.96929	0.999984

## Sheet: P
miRNA	A_TPM	B_TPM	C_TPM
ssc-miR-26b-5p	6011.9	6270.46	6678.8
ssc-miR-133a-3p	563.957	252.884	247.456
ssc-miR-215	61884.3	149878	97602.3
ssc-miR-148a-3p	107639	159139	172605
ssc-miR-331-3p	87.5987	33.2861	28.3021
ssc-miR-296-3p	63.1958	20.7001	22.4149
ssc-miR-194b-5p	35904.1	63100.1	48017.7
ssc-miR-374b-5p	262.743	290.127	327.489
ssc-miR-10391	7.10423	32.456	22.0518
ssc-miR-4331-3p	6.12953	19.8104	32.3531
ssc-miR-96-5p	240.178	284.142	345.728
ssc-miR-10390	37.7341	176.547	77.9847
ssc-miR-10386	119.329	360.273	697.524
ssc-miR-26a	30085.7	33837.4	32797.9
ssc-miR-340	174.874	198.755	193.384
ssc-miR-504	175.857	78.7201	70.204
ssc-miR-30e-5p	1073.23	1333.21	1211.57
ssc-miR-574-3p	412.55	170.362	169.219
ssc-miR-374a-3p	71.722	97.4894	91.2353
ssc-miR-7134-5p	126.688	42.4761	48.0636
ssc-miR-1285	158.512	303.64	618.551
ssc-miR-99b	1875.24	853.567	832.859
novel_424	14.1518	35.9143	42.9194
ssc-miR-455-5p	678.794	776.492	806.696

## Sheet: I-V
miRNA	A_TPM	B_TPM	C_TPM
ssc-miR-34c	12.5948	14.2889	48.093
ssc-miR-10390	37.7341	176.547	77.9847
ssc-miR-1388	15.02	15.166	31.6715
ssc-miR-1285	158.512	303.64	618.551
