# Supplementary material for: Combined Analysis of the Whole Transcriptome of Piglets Infected with SADS−CoV Virulent and Avirulent Strains
Source: Microorganisms. 2023 Feb 6;11(2):409. doi: 10.3390/microorganisms11020409 (PMC9964493; doi:10.3390/microorganisms11020409)
Supplement: Supplementary file 1 [file microorganisms-11-00409-s001.zip › microorganisms-2157805-supplementary/Supplemental/Supplemental Table S3.xls]

## Sheet: SIg
circRNA	Binding-Site_local	Binding-Site_junction	AvsB							AvsC							BvsC
			Significance	AvsB_Type	A_FPKM	B_FPKM	log2(foldchange)	pvalue	padj	Significance	AvsC_Type	A_FPKM	C_FPKM	log2(foldchange)	pvalue	padj	Significance	BvsC_Type	B_FPKM	C_FPKM	log2(foldchange)	pvalue	padj
novel_circ_0004403	ssc-miR-199b-5p,ssc-miR-199a-5p,ssc-miR-499-3p,ssc-miR-542-3p,ssc-miR-432-3p,ssc-miR-190b,ssc-miR-190a,ssc-miR-9791-3p	ssc-miR-190b,ssc-miR-190a	Nonsignificant	Up	257.525	119.879	1.05629	0.577952	0.996238	Significant	Up	257.525	0	10.3714	2.04912e-06	9.68475e-05	Significant	Up	119.879	0	9.32935	0.000299886	0.00481815
novel_circ_0009988	ssc-miR-129a-5p,ssc-miR-129b,ssc-miR-7142-3p	ssc-miR-7142-3p	Significant	Down	0	294.031	-10.6943	8.04931e-07	3.79188e-05	Significant	Down	0	185.956	-10.055	2.67679e-06	9.68475e-05	Nonsignificant	Up	294.031	185.956	0.644815	0.476555	0.999866
novel_circ_0007744	ssc-miR-146b,ssc-miR-193a-3p,ssc-miR-345-5p,ssc-miR-1306-3p,ssc-miR-22-5p,ssc-miR-146a-5p,ssc-miR-1343,ssc-miR-7144-3p,ssc-miR-9813-5p,ssc-miR-9816-3p,ssc-miR-9830-5p	ssc-miR-1306-3p	Significant	Down	0	195.521	-10.1038	1.95764e-06	4.37458e-05	Nonsignificant	Down	0	81.686	-22.8836	NA	NA	Nonsignificant	Up	195.521	81.686	1.24608	NA	NA
novel_circ_0003417	ssc-miR-30c-5p,ssc-miR-199b-3p,ssc-miR-30d,ssc-miR-30e-5p,ssc-miR-7135-3p	ssc-miR-9809-3p,ssc-miR-9817-5p	Nonsignificant	Down	183.493	295.306	-0.796435	0.737336	0.996238	Nonsignificant	Up	183.493	0	23.0927	NA	NA	Significant	Up	295.306	0	10.6309	1.38434e-07	2.94831e-06
novel_circ_0005048	ssc-miR-326,ssc-miR-205,ssc-miR-378,ssc-miR-193a-5p,ssc-miR-769-5p,ssc-let-7f-3p,ssc-miR-6782-3p,ssc-miR-9849-5p,ssc-miR-378b-3p,ssc-miR-10388,ssc-miR-330	ssc-miR-9849-5p	Significant	Down	0	195.521	-10.1038	1.95764e-06	4.37458e-05	Significant	Down	0	151.297	-9.75049	0.000975506	0.0183983	Nonsignificant	Up	195.521	151.297	0.363522	0.846547	0.999866
novel_circ_0002939	ssc-miR-378,ssc-miR-19b,ssc-miR-628-5p,ssc-miR-218-5p,ssc-miR-146a-3p,ssc-miR-218b,ssc-miR-218,ssc-miR-7857-3p,ssc-miR-9843-3p,ssc-miR-9844-3p,ssc-miR-378b-3p,ssc-miR-10389,ssc-miR-660	-	Nonsignificant	Down	993.344	1135.88	-0.243135	0.395313	0.996238	Nonsignificant	Up	993.344	565.59	0.741875	0.0340974	0.430265	Significant	Up	1135.88	565.59	0.995238	0.00222618	0.0326446
novel_circ_0000931	ssc-miR-181b,ssc-miR-181c,ssc-miR-27a,ssc-miR-196a,ssc-miR-181a,ssc-miR-181d-5p,ssc-miR-27b-3p,ssc-miR-196b-5p,ssc-miR-155-3p,ssc-miR-138,ssc-miR-150,ssc-miR-489,ssc-miR-7138-3p,ssc-miR-7139-5p,ssc-miR-7144-3p,ssc-miR-9805-3p,ssc-miR-9820-5p,ssc-miR-9858-5p,ssc-miR-1842,ssc-miR-670	ssc-miR-196a,ssc-miR-196b-5p	Nonsignificant	Up	1447.5	803.456	0.801184	0.0471899	0.455658	Significant	Up	1447.5	731.805	0.910683	0.000539803	0.011985	Nonsignificant	Up	803.456	731.805	0.11833	0.783139	0.999866
novel_circ_0012577	ssc-miR-216,ssc-miR-301,ssc-miR-320,ssc-miR-99a-3p,ssc-miR-296-3p,ssc-miR-493-3p,ssc-miR-7144-5p,ssc-miR-9800-3p,ssc-miR-9804-5p,ssc-miR-9807-5p,ssc-miR-9813-5p,ssc-miR-9816-3p	ssc-miR-493-3p,ssc-miR-7144-5p,ssc-miR-9813-5p,ssc-miR-9816-3p	Significant	Down	625.089	1359.81	-1.17698	0.000779101	0.0121248	Nonsignificant	Down	625.089	1195.5	-1.01494	0.0088439	0.136072	Nonsignificant	Up	1359.81	1195.5	0.163634	0.670706	0.999866
novel_circ_0009014	ssc-miR-103,ssc-miR-107,ssc-miR-885-5p,ssc-miR-9804-5p,ssc-miR-9828-3p,ssc-miR-223	ssc-miR-145-5p,ssc-miR-9804-5p,ssc-miR-9828-3p	Significant	Down	0	196.796	-10.1054	0.000528096	0.00868369	Significant	Down	0	187.407	-10.0664	3.26043e-06	9.68475e-05	Nonsignificant	Up	196.796	187.407	0.0438746	0.981032	0.999866
novel_circ_0008816	ssc-miR-423-5p,ssc-miR-432-5p,ssc-miR-484,ssc-miR-149,ssc-miR-9811-5p,ssc-miR-9851-3p,ssc-miR-33b-3p	ssc-miR-33b-3p	Significant	Down	0	218.61	-10.2781	0.00049336	0.00840316	Significant	Down	0	229.788	-10.36	2.12195e-06	9.68475e-05	Nonsignificant	Down	218.61	229.788	-0.0802684	0.963486	0.999866
novel_circ_0012131	ssc-miR-19a,ssc-miR-18a,ssc-miR-9-1,ssc-miR-9-2,ssc-miR-30a-3p,ssc-miR-30e-3p,ssc-miR-342,ssc-miR-19b,ssc-miR-455-3p,ssc-miR-194b-3p,ssc-miR-4331-3p,ssc-miR-382,ssc-miR-1296-3p,ssc-miR-18b,ssc-miR-9,ssc-miR-194a-3p,ssc-miR-1842	ssc-miR-382	Nonsignificant	Up	49.889	0	21.3894	NA	NA	Nonsignificant	Down	49.889	282.795	-2.55197	0.294293	0.999989	Significant	Down	0	282.795	-10.5973	4.39439e-08	2.2044e-06
novel_circ_0010846	ssc-miR-215,ssc-miR-664-3p,ssc-miR-192,ssc-miR-324,ssc-miR-489,ssc-miR-9836-3p,ssc-miR-10388	ssc-miR-9836-3p	Nonsignificant	NA	0	0	NA	NA	NA	Significant	Down	0	185.956	-10.055	2.67679e-06	9.68475e-05	Significant	Down	0	185.956	-9.99665	3.62339e-08	2.2044e-06
novel_circ_0001710	ssc-miR-125b,ssc-miR-214-3p,ssc-miR-125a,ssc-miR-22-3p,ssc-miR-31,ssc-miR-2483,ssc-miR-7144-5p,ssc-miR-7144-3p,ssc-miR-9817-5p,ssc-miR-9829-5p,ssc-miR-9838-5p,ssc-miR-9854-5p	ssc-miR-7144-3p,ssc-miR-9829-5p	Significant	Up	2313.02	1171.8	0.937725	0.00166063	0.0244141	Nonsignificant	Up	2313.02	1289.73	0.776056	0.0102673	0.155248	Nonsignificant	Down	1171.8	1289.73	-0.153972	0.616731	0.999866
novel_circ_0006960	ssc-miR-214-3p,ssc-miR-378,ssc-miR-374a-3p,ssc-miR-374b-3p,ssc-miR-130b-5p,ssc-miR-361-5p,ssc-miR-129a-5p,ssc-miR-22-5p,ssc-miR-376a-3p,ssc-miR-129b,ssc-miR-9795-3p,ssc-miR-9809-3p,ssc-miR-378b-3p,ssc-miR-26b-3p	ssc-miR-130b-5p,ssc-miR-376a-3p,ssc-miR-9795-3p	Significant	Down	0	215.617	-10.2414	1.37787e-06	4.00705e-05	Significant	Down	0	126.97	-9.50156	0.00129789	0.0226816	Nonsignificant	Up	215.617	126.97	0.738397	0.688899	0.999866
novel_circ_0005576	ssc-miR-34a,ssc-miR-34c,ssc-miR-450b-3p,ssc-miR-129a-3p,ssc-miR-219a,ssc-miR-1343,ssc-miR-370,ssc-miR-671-5p,ssc-miR-7144-3p,ssc-miR-9813-5p,ssc-miR-9816-3p,ssc-miR-9845-5p,ssc-miR-9849-5p,ssc-miR-10388,ssc-miR-660	ssc-miR-219a,ssc-miR-1343	Significant	Down	0	186.679	-10.0452	0.000559746	0.0089508	Significant	Down	0	538.361	-11.5876	2.20938e-12	1.29175e-09	Nonsignificant	Down	186.679	538.361	-1.53226	0.259699	0.999866
novel_circ_0010443	ssc-miR-105-1,ssc-miR-105-2,ssc-miR-20a-3p,ssc-miR-103,ssc-miR-107,ssc-miR-186-5p,ssc-miR-1,ssc-miR-146b,ssc-miR-206,ssc-miR-193a-5p,ssc-miR-1307,ssc-miR-22-5p,ssc-miR-4331-5p,ssc-miR-146a-5p,ssc-miR-484,ssc-miR-9786-3p,ssc-miR-9790-3p,ssc-miR-9794-3p,ssc-miR-9814-3p,ssc-miR-9816-3p,ssc-miR-9819-5p,ssc-miR-9828-3p,ssc-miR-9829-5p,ssc-miR-9830-5p,ssc-miR-670	ssc-miR-193a-5p,ssc-miR-484,ssc-miR-9828-3p	Nonsignificant	Up	611.097	502.08	0.23285	0.609073	0.996238	Nonsignificant	Down	611.097	873.928	-0.586559	0.148978	0.999989	Significant	Down	502.08	873.928	-0.812204	0.00342555	0.0494218
novel_circ_0007480	ssc-miR-376b,ssc-miR-2483	ssc-miR-376b	Significant	Down	0	400.05	-11.1313	5.71718e-08	1.66084e-05	Significant	Down	0	172.253	-9.94488	0.000720011	0.014425	Nonsignificant	Up	400.05	172.253	1.18479	0.444243	0.999866
novel_circ_0005597	ssc-miR-105-1,ssc-miR-105-2,ssc-miR-15b,ssc-miR-323,ssc-miR-15a,ssc-miR-16,ssc-miR-34a,ssc-miR-34c,ssc-miR-424-5p,ssc-miR-497,ssc-miR-195,ssc-miR-1839-5p,ssc-miR-7134-3p,ssc-miR-9843-3p	-	Significant	Down	0	98.5092	-9.12533	0.00227354	0.0307193	Significant	Down	0	232.924	-10.378	2.39161e-06	9.68475e-05	Nonsignificant	Down	98.5092	232.924	-1.24414	0.495053	0.999866
novel_circ_0011390	ssc-miR-148a-5p,ssc-miR-151-3p,ssc-miR-676-5p,ssc-miR-455-3p,ssc-miR-4338,ssc-miR-150,ssc-miR-2483,ssc-miR-9828-3p,ssc-miR-9838-5p	ssc-miR-455-3p,ssc-miR-4338	Nonsignificant	Up	452.66	382.727	0.18924	0.740675	0.996238	Nonsignificant	Down	452.66	831.488	-0.955878	0.0227364	0.31156	Significant	Down	382.727	831.488	-1.13578	0.00197102	0.0291418
novel_circ_0003532	ssc-miR-184,ssc-miR-204,ssc-miR-376b,ssc-miR-9831-3p	ssc-miR-490-3p,ssc-miR-376b,ssc-miR-490	Nonsignificant	Down	49.889	260.076	-2.40254	0.322589	0.996238	Nonsignificant	Up	49.889	0	21.3642	NA	NA	Significant	Up	260.076	0	10.4522	8.26174e-08	2.40716e-06
novel_circ_0009389	ssc-miR-1306-5p,ssc-miR-1224,ssc-miR-9804-5p	-	Nonsignificant	Down	245.77	265.398	-0.148415	0.932318	0.996238	Significant	Up	245.77	0	10.3133	2.2742e-06	9.68475e-05	Significant	Up	265.398	0	10.4757	0.000287991	0.00481815
novel_circ_0000097	ssc-miR-133b,ssc-miR-22-5p,ssc-miR-1271-3p,ssc-miR-9829-5p	ssc-miR-22-5p	Nonsignificant	NA	0	0	NA	NA	NA	Significant	Down	0	288.833	-10.6865	1.0144e-06	7.73591e-05	Significant	Down	0	288.833	-10.6279	5.08675e-08	2.2044e-06
novel_circ_0001905	ssc-miR-214-3p,ssc-miR-196b-3p,ssc-miR-342,ssc-miR-1296-3p,ssc-miR-2320-5p,ssc-miR-194a-3p,ssc-miR-874	ssc-miR-342	Nonsignificant	Down	182.691	316.149	-0.862136	0.622105	0.996238	Significant	Up	182.691	0	9.86327	0.000810339	0.01597	Significant	Up	316.149	0	10.7316	4.31736e-08	2.2044e-06
novel_circ_0006465	ssc-miR-326,ssc-miR-29a-5p,ssc-miR-1306-5p,ssc-miR-339-3p,ssc-miR-330	ssc-miR-326,ssc-miR-339-3p,ssc-miR-330	Nonsignificant	Down	0	47.2311	-22.1534	NA	NA	Significant	Down	0	184.505	-10.0409	3.16295e-06	9.68475e-05	Nonsignificant	Down	47.2311	184.505	-1.95623	0.399418	0.999866
novel_circ_0010915	ssc-miR-29b,ssc-miR-140-5p,ssc-miR-29c,ssc-miR-1285,ssc-miR-652,ssc-miR-383,ssc-miR-31,ssc-miR-493-3p,ssc-miR-7135-3p,ssc-miR-9787-3p,ssc-miR-6529	ssc-miR-140-5p,ssc-miR-7135-3p,ssc-miR-6529	Significant	Down	0	262.848	-10.5306	7.09605e-07	3.79188e-05	Significant	Down	0	175.331	-9.97355	0.00069862	0.014425	Nonsignificant	Up	262.848	175.331	0.567822	0.743422	0.999866
novel_circ_0006896	ssc-miR-325,ssc-miR-30c-5p,ssc-miR-30b-5p,ssc-miR-30a-5p,ssc-miR-30d,ssc-miR-30e-5p,ssc-miR-499-3p,ssc-miR-320,ssc-miR-193a-5p,ssc-miR-338,ssc-miR-1343,ssc-miR-2411,ssc-miR-9806-5p,ssc-miR-9817-5p	ssc-miR-1343	Significant	Down	539.938	1119.47	-1.0975	0.00206816	0.0283843	Nonsignificant	Down	539.938	705.045	-0.448547	0.505746	0.999989	Nonsignificant	Up	1119.47	705.045	0.666946	0.285322	0.999866
novel_circ_0008724	ssc-miR-22-5p	ssc-miR-22-5p	Significant	Down	0	169.882	-9.90156	2.75676e-06	5.29033e-05	Significant	Down	0	142.123	-9.66445	7.5109e-06	0.000178029	Nonsignificant	Up	169.882	142.123	0.243752	0.810771	0.999866
novel_circ_0004970	ssc-miR-23a,ssc-miR-378,ssc-miR-423-3p,ssc-miR-676-5p,ssc-miR-378b-3p,ssc-miR-10389	ssc-miR-423-3p,ssc-miR-10389	Significant	Down	0	378.153	-11.0632	1.51268e-07	3.29575e-05	Significant	Down	0	213.184	-10.2517	2.13551e-06	9.68475e-05	Nonsignificant	Up	378.153	213.184	0.816874	0.301728	0.999866
novel_circ_0004437	ssc-miR-676-5p,ssc-miR-381-3p,ssc-miR-9817-5p	ssc-miR-676-5p	Nonsignificant	Up	48.3969	0	21.3508	NA	NA	Nonsignificant	Down	48.3969	169.352	-1.83862	NA	NA	Significant	Down	0	169.352	-9.86053	5.6681e-08	2.2044e-06
novel_circ_0008974	ssc-miR-28-5p,ssc-miR-215,ssc-miR-192,ssc-miR-708-5p	-	Significant	Up	196.628	0	10.0083	1.82514e-06	4.35039e-05	Nonsignificant	Up	196.628	81.686	1.19954	NA	NA	Nonsignificant	Down	0	81.686	-22.8373	NA	NA
novel_circ_0005928	ssc-miR-1,ssc-miR-206,ssc-miR-150,ssc-miR-9814-3p,ssc-miR-9827-5p,ssc-miR-200b	ssc-miR-150	Significant	Down	0	214.341	-10.2398	1.374e-06	4.00705e-05	Nonsignificant	NA	0	0	NA	NA	NA	Significant	Up	214.341	0	10.1748	7.19143e-08	2.28017e-06
novel_circ_0004648	ssc-miR-181b,ssc-miR-20a-5p,ssc-miR-29b,ssc-miR-181c,ssc-miR-136-5p,ssc-miR-204,ssc-miR-29c,ssc-miR-130a,ssc-miR-133a-3p,ssc-miR-181a,ssc-miR-181d-5p,ssc-miR-130b-3p,ssc-miR-676-5p,ssc-miR-1285,ssc-miR-182,ssc-miR-9791-3p,ssc-miR-9795-3p,ssc-miR-454	ssc-miR-106a,ssc-miR-20a-5p,ssc-miR-17-5p,ssc-miR-130a,ssc-miR-130b-3p,ssc-miR-454	Significant	Down	0	293.282	-10.6896	6.53816e-07	3.79188e-05	Significant	Down	0	279.659	-10.6438	1.01373e-06	7.73591e-05	Nonsignificant	Up	293.282	279.659	0.0510876	0.944429	0.999866
novel_circ_0001317	ssc-miR-122-5p,ssc-miR-130b-5p,ssc-miR-574-5p,ssc-miR-218-3p,ssc-miR-9789-3p,ssc-miR-9833-5p,ssc-miR-9837-5p,ssc-miR-9839-5p	ssc-miR-9839-5p	Significant	Up	271.461	0	10.4808	1.38983e-06	4.00705e-05	Nonsignificant	Up	271.461	84.7637	1.61049	0.51903	0.999989	Nonsignificant	Down	0	84.7637	-22.8614	NA	NA
novel_circ_0009547	ssc-miR-106a,ssc-miR-145-3p,ssc-miR-148a-3p,ssc-miR-20a-5p,ssc-miR-24-1-5p,ssc-miR-17-5p,ssc-miR-143-5p,ssc-miR-152,ssc-miR-24-2-5p,ssc-miR-148b-3p,ssc-miR-664-3p,ssc-miR-542-3p,ssc-miR-432-5p,ssc-miR-296-5p,ssc-miR-1296-5p,ssc-miR-20b,ssc-miR-7139-5p,ssc-miR-7143-5p,ssc-miR-9821-5p,ssc-miR-9822-3p,ssc-miR-9853-5p,ssc-miR-9858-5p,ssc-miR-26b-3p,ssc-miR-670,ssc-miR-10388,ssc-miR-33b-3p	-	Nonsignificant	Down	208.382	215.09	-0.120498	0.919678	0.996238	Significant	Up	208.382	0	10.0555	3.65908e-06	0.000103517	Significant	Up	215.09	0	10.1812	1.33141e-07	2.86975e-06
novel_circ_0004316	ssc-miR-15b,ssc-miR-183,ssc-miR-103,ssc-miR-107,ssc-miR-139-3p,ssc-miR-15a,ssc-miR-16,ssc-miR-423-5p,ssc-miR-424-5p,ssc-miR-497,ssc-miR-195,ssc-miR-339-3p,ssc-miR-7136-5p,ssc-miR-7138-3p	ssc-miR-139-3p,ssc-miR-7136-5p	Nonsignificant	Down	121.794	193.498	-0.745187	0.701183	0.996238	Significant	Up	121.794	0	9.27695	0.00164742	0.0270053	Significant	Up	193.498	0	10.0266	4.98598e-08	2.2044e-06
novel_circ_0012701	ssc-miR-145-5p,ssc-miR-140-5p,ssc-miR-140-3p,ssc-miR-128,ssc-miR-219a,ssc-miR-2320-3p	ssc-miR-219a	Nonsignificant	Down	110.096	259.327	-1.34747	0.587373	0.996238	Nonsignificant	Up	110.096	0	22.3797	NA	NA	Significant	Up	259.327	0	10.4487	1.09168e-07	2.53639e-06
novel_circ_0002986	ssc-miR-105-1,ssc-miR-105-2,ssc-miR-95,ssc-miR-140-5p,ssc-miR-382,ssc-miR-218-5p,ssc-miR-494,ssc-miR-218b,ssc-miR-218,ssc-miR-489,ssc-miR-493-5p,ssc-miR-9829-5p,ssc-miR-9841-3p,ssc-miR-10388	ssc-miR-218-5p,ssc-miR-218b,ssc-miR-218,ssc-miR-9829-5p,ssc-miR-9841-3p	Significant	Up	295.659	0	10.6074	7.78301e-07	3.79188e-05	Nonsignificant	Up	295.659	110.307	1.3499	0.469708	0.999989	Significant	Down	0	110.307	-9.25002	0.000299309	0.00481815
novel_circ_0001520	ssc-miR-186-5p,ssc-miR-29a-5p,ssc-miR-193a-3p,ssc-miR-424-3p,ssc-miR-545-5p,ssc-miR-138,ssc-miR-7857-3p,ssc-miR-9790-3p	ssc-miR-29a-5p,ssc-miR-545-5p	Significant	Up	209.874	0	10.0848	0.000537446	0.00875484	Nonsignificant	Down	209.874	223.809	-0.18431	0.921932	0.999989	Significant	Down	0	223.809	-10.2615	2.10413e-07	4.37707e-06
novel_circ_0002913	ssc-miR-20a-3p,ssc-miR-136-5p,ssc-miR-365-3p,ssc-miR-339-3p,ssc-miR-500-5p,ssc-miR-362,ssc-miR-494,ssc-miR-9817-5p,ssc-miR-9839-5p,ssc-miR-10391,ssc-miR-33b-5p	ssc-miR-9817-5p	Nonsignificant	Down	281.779	359.111	-0.4253	0.639316	0.996238	Significant	Up	281.779	0	10.4793	3.31291e-06	9.68475e-05	Significant	Up	359.111	0	10.9155	1.35321e-08	2.2044e-06
novel_circ_0006014	-	-	Significant	Up	294.969	0	10.5799	9.36643e-07	4.00705e-05	Nonsignificant	Up	294.969	163.314	0.762974	0.485522	0.999989	Significant	Down	0	163.314	-9.80514	3.77687e-08	2.2044e-06
novel_circ_0006370	-	-	Significant	Up	295.659	0	10.6074	7.78301e-07	3.79188e-05	Nonsignificant	Up	295.659	196.522	0.517445	0.766465	0.999989	Significant	Down	0	196.522	-10.0749	0.000263087	0.00480268
novel_circ_0009256	ssc-miR-664-3p,ssc-miR-9803-5p,ssc-miR-9844-3p,ssc-miR-9847-3p	ssc-miR-9844-3p	Nonsignificant	Down	231.89	283.691	-0.384916	0.828706	0.996238	Significant	Up	231.89	0	10.1864	0.00071756	0.014425	Significant	Up	283.691	0	10.5789	7.26494e-08	2.28017e-06
novel_circ_0003288	ssc-miR-15b,ssc-miR-29b,ssc-miR-29c,ssc-miR-15a,ssc-miR-16,ssc-miR-424-5p,ssc-miR-497,ssc-miR-195,ssc-miR-1296-3p,ssc-miR-429,ssc-miR-7144-3p,ssc-miR-9813-5p,ssc-miR-9849-5p,ssc-miR-200b,ssc-miR-6516	ssc-miR-9849-5p	Significant	Down	0	244.776	-10.4301	1.39944e-06	4.00705e-05	Nonsignificant	NA	0	0	NA	NA	NA	Significant	Up	244.776	0	10.364	1.24517e-07	2.78452e-06
novel_circ_0008434	ssc-miR-30c-5p,ssc-miR-30b-5p,ssc-miR-30a-5p,ssc-miR-30d,ssc-miR-30e-5p,ssc-miR-7139-5p,ssc-miR-10382,ssc-miR-10391	ssc-miR-129a-5p,ssc-miR-129b	Significant	Up	123.23	0	9.36869	0.00171488	0.0249087	Nonsignificant	Down	123.23	217.771	-0.863322	0.661358	0.999989	Significant	Down	0	217.771	-10.222	9.76509e-08	2.44014e-06
novel_circ_0001444	ssc-miR-361-5p,ssc-miR-500-5p,ssc-miR-7135-3p	-	Nonsignificant	Down	123.23	215.617	-0.822447	0.672406	0.996238	Significant	Up	123.23	0	9.34497	0.00157489	0.0260831	Significant	Up	215.617	0	10.1794	7.44395e-08	2.29607e-06
novel_circ_0011185	ssc-miR-210,ssc-miR-1306-5p,ssc-miR-338,ssc-miR-4335,ssc-miR-187,ssc-miR-7138-5p,ssc-miR-7142-3p,ssc-miR-7143-5p,ssc-miR-9816-3p,ssc-miR-9854-5p	-	Significant	Up	294.167	0	10.6008	6.46505e-07	3.79188e-05	Nonsignificant	Up	294.167	155.591	0.84747	0.640129	0.999989	Significant	Down	0	155.591	-9.75303	0.000284267	0.00481815
novel_circ_0001397	ssc-miR-186-3p,ssc-miR-345-3p,ssc-miR-676-5p,ssc-miR-421-3p,ssc-miR-9803-5p,ssc-miR-9808-3p	ssc-miR-186-3p,ssc-miR-769-5p	Significant	Down	0	236.46	-10.377	1.29339e-06	4.00705e-05	Significant	Down	0	132.949	-9.57641	0.00120659	0.0215955	Nonsignificant	Up	236.46	132.949	0.805855	0.660216	0.999866
novel_circ_0006783	ssc-miR-28-5p,ssc-miR-29b,ssc-miR-29c,ssc-miR-885-3p,ssc-miR-708-5p,ssc-miR-9786-3p,ssc-miR-9838-5p,ssc-miR-9861-5p	ssc-miR-29b,ssc-miR-29c	Significant	Down	0	213.593	-10.2311	1.33389e-06	4.00705e-05	Significant	Down	0	126.97	-9.50156	0.00129789	0.0226816	Nonsignificant	Up	213.593	126.97	0.727401	0.693141	0.999866
novel_circ_0010586	ssc-miR-193a-3p,ssc-miR-425-5p,ssc-miR-362,ssc-miR-4334-5p,ssc-miR-1271-5p,ssc-miR-182,ssc-miR-212,ssc-miR-7144-5p,ssc-miR-9826-5p,ssc-miR-9829-5p,ssc-miR-96-5p	ssc-miR-182	Nonsignificant	Up	110.096	0	20.9048	NA	NA	Nonsignificant	Down	110.096	190.542	-0.925857	0.715961	0.999989	Significant	Down	0	190.542	-10.0286	4.77702e-08	2.2044e-06
novel_circ_0007168	ssc-miR-7-3p,ssc-miR-185,ssc-miR-676-5p,ssc-miR-338,ssc-miR-411,ssc-miR-9812-3p,ssc-miR-9817-5p,ssc-miR-9828-3p	ssc-miR-676-5p	Nonsignificant	Up	393.311	163.063	1.19333	0.477177	0.996238	Significant	Up	393.311	0	10.9674	2.77443e-07	6.08293e-05	Significant	Up	163.063	0	9.78311	0.000259188	0.00480268
novel_circ_0006084	ssc-miR-15b,ssc-miR-7-5p,ssc-miR-140-3p,ssc-miR-15a,ssc-miR-16,ssc-miR-29a-5p,ssc-miR-424-5p,ssc-miR-497,ssc-miR-195,ssc-miR-505,ssc-miR-149,ssc-miR-9799-3p,ssc-miR-9812-3p,ssc-miR-1842	ssc-miR-7-5p,ssc-miR-505,ssc-miR-1842	Significant	Down	0	215.09	-10.2486	1.89639e-06	4.36244e-05	Significant	Down	0	308.339	-10.786	7.28998e-07	7.73591e-05	Nonsignificant	Down	215.09	308.339	-0.538241	0.532279	0.999866
novel_circ_0012606	ssc-miR-145-3p,ssc-miR-148a-3p,ssc-miR-130a,ssc-miR-143-5p,ssc-miR-152,ssc-miR-148b-3p,ssc-miR-130b-3p,ssc-miR-361-5p,ssc-miR-9794-3p,ssc-miR-9856-3p,ssc-miR-9858-5p,ssc-miR-454	ssc-miR-148a-3p,ssc-miR-130a,ssc-miR-143-5p,ssc-miR-152,ssc-miR-148b-3p,ssc-miR-130b-3p,ssc-miR-9794-3p,ssc-miR-454	Nonsignificant	Down	74.8335	215.09	-1.55124	NA	NA	Nonsignificant	Up	74.8335	0	21.9249	NA	NA	Significant	Up	215.09	0	10.1812	1.33141e-07	2.86975e-06
novel_circ_0000118	ssc-miR-20a-3p,ssc-miR-23a,ssc-miR-23b,ssc-miR-676-5p,ssc-miR-129a-5p,ssc-miR-129b,ssc-miR-9800-3p,ssc-miR-9849-5p,ssc-miR-670,ssc-miR-375	ssc-miR-20a-3p,ssc-miR-1249	Significant	Up	257.525	0	10.3938	1.04015e-06	4.00705e-05	Nonsignificant	Up	257.525	130.047	0.903573	0.635565	0.999989	Significant	Down	0	130.047	-9.47117	0.000294236	0.00481815
novel_circ_0001773	ssc-miR-27a,ssc-miR-27b-3p,ssc-miR-7138-3p,ssc-miR-9786-3p,ssc-miR-9792-5p,ssc-miR-9852-3p,ssc-miR-10383	-	Nonsignificant	Down	0	51.2781	-22.236	NA	NA	Significant	Down	0	282.795	-10.6586	1.0105e-06	7.73591e-05	Nonsignificant	Down	51.2781	282.795	-2.48114	0.289837	0.999866
novel_circ_0005079	ssc-miR-133a-5p,ssc-miR-137,ssc-miR-150,ssc-miR-9799-3p	-	Significant	Down	0	144.243	-9.66627	6.0424e-06	0.000109707	Nonsignificant	Down	0	54.4573	-22.3344	NA	NA	Nonsignificant	Up	144.243	54.4573	1.39714	NA	NA
novel_circ_0012969	ssc-miR-29b,ssc-miR-301,ssc-miR-29c,ssc-miR-146b,ssc-miR-196b-3p,ssc-miR-22-5p,ssc-miR-146a-5p,ssc-miR-9859-3p,ssc-miR-9860-5p,ssc-miR-26b-3p	ssc-miR-181b,ssc-miR-181c,ssc-miR-181a,ssc-miR-320,ssc-miR-181d-5p,ssc-miR-9860-5p	Significant	Down	0	169.882	-9.90156	2.75676e-06	5.29033e-05	Nonsignificant	NA	0	0	NA	NA	NA	Significant	Up	169.882	0	9.83681	4.9094e-08	2.2044e-06
novel_circ_0002018	ssc-miR-216,ssc-miR-326,ssc-miR-181d-3p,ssc-miR-450b-3p,ssc-miR-491,ssc-miR-2320-5p,ssc-miR-212,ssc-miR-7144-3p,ssc-miR-9797-3p,ssc-miR-9821-5p,ssc-miR-9822-3p,ssc-miR-371-5p,ssc-miR-96-5p,ssc-miR-330	ssc-miR-326,ssc-miR-212,ssc-miR-330	Significant	Down	0	193.498	-10.0924	1.58135e-06	4.00705e-05	Nonsignificant	NA	0	0	NA	NA	NA	Significant	Up	193.498	0	10.0266	4.98598e-08	2.2044e-06
novel_circ_0007196	ssc-miR-217,ssc-miR-17-3p,ssc-miR-30a-3p,ssc-miR-30e-3p,ssc-miR-1224,ssc-miR-370,ssc-miR-9828-3p,ssc-miR-9830-5p,ssc-miR-223	-	Nonsignificant	Up	96.7937	0	22.2743	NA	NA	Nonsignificant	Down	96.7937	229.788	-1.28139	NA	NA	Significant	Down	0	229.788	-10.3011	6.981e-08	2.28017e-06
novel_circ_0002149	ssc-miR-181b,ssc-miR-181c,ssc-miR-136-5p,ssc-miR-181a,ssc-miR-181d-5p,ssc-miR-425-5p,ssc-miR-769-3p,ssc-miR-338,ssc-miR-155-3p,ssc-miR-9817-5p,ssc-miR-9838-5p	-	Significant	Up	220.826	0	10.1811	1.30626e-06	4.00705e-05	Nonsignificant	Up	220.826	163.372	0.372922	NA	NA	Nonsignificant	Down	0	163.372	-23.7827	NA	NA
novel_circ_0009208	ssc-miR-145-5p,ssc-miR-133b,ssc-miR-769-3p,ssc-miR-338,ssc-miR-194b-3p,ssc-miR-382,ssc-miR-7138-5p,ssc-miR-9798-3p,ssc-miR-9801-5p,ssc-miR-9804-5p,ssc-miR-9812-3p,ssc-miR-9818-3p,ssc-miR-9828-3p	-	Nonsignificant	NA	0	0	NA	NA	NA	Significant	Down	0	251.038	-10.4827	3.55582e-06	0.000102244	Significant	Down	0	251.038	-10.4277	2.79226e-07	5.67654e-06
novel_circ_0002280	ssc-miR-23a,ssc-miR-124a,ssc-miR-128,ssc-miR-17-3p,ssc-miR-320,ssc-miR-423-5p,ssc-miR-23b,ssc-miR-455-3p,ssc-miR-484,ssc-miR-7140-5p,ssc-miR-7142-3p,ssc-miR-9829-5p,ssc-miR-9836-3p,ssc-miR-10389	ssc-miR-7142-3p	Significant	Up	369.747	0	10.9341	2.34066e-07	3.78531e-05	Nonsignificant	Up	369.747	90.5674	1.95615	0.392098	0.999989	Nonsignificant	Down	0	90.5674	-23.0079	NA	NA
novel_circ_0011114	ssc-miR-28-5p,ssc-miR-140-3p,ssc-miR-186-3p,ssc-miR-450b-3p,ssc-miR-708-5p,ssc-miR-4331-3p	ssc-miR-186-3p	Nonsignificant	Up	74.8335	0	21.9545	NA	NA	Nonsignificant	Down	74.8335	169.352	-1.22524	NA	NA	Significant	Down	0	169.352	-9.86053	5.6681e-08	2.2044e-06
novel_circ_0006690	ssc-miR-145-5p,ssc-miR-26a,ssc-let-7c,ssc-let-7f-5p,ssc-let-7i-5p,ssc-let-7a,ssc-let-7e,ssc-let-7g,ssc-miR-98,ssc-miR-1839-5p,ssc-miR-129a-3p,ssc-miR-22-5p,ssc-miR-146a-3p,ssc-let-7d-5p,ssc-miR-182,ssc-miR-9804-5p,ssc-miR-9843-3p,ssc-miR-26b-5p,ssc-miR-141	ssc-miR-129a-3p,ssc-miR-9804-5p	Significant	Up	391.073	0	10.985	2.11975e-07	3.78531e-05	Nonsignificant	Up	391.073	241.806	0.59748	0.699787	0.999989	Significant	Down	0	241.806	-10.38	0.000300436	0.00481815
novel_circ_0004761	ssc-miR-148a-3p,ssc-miR-19a,ssc-miR-20a-3p,ssc-miR-139-5p,ssc-miR-130a,ssc-miR-152,ssc-miR-148b-3p,ssc-miR-130b-3p,ssc-miR-19b,ssc-miR-500-5p,ssc-miR-490-5p,ssc-miR-376c,ssc-miR-150,ssc-miR-493-3p,ssc-miR-454	ssc-miR-181b,ssc-miR-181c,ssc-miR-181a,ssc-miR-181d-5p,ssc-miR-490-5p	Significant	Down	0	169.882	-9.90156	2.75676e-06	5.29033e-05	Nonsignificant	NA	0	0	NA	NA	NA	Significant	Up	169.882	0	9.83681	4.9094e-08	2.2044e-06
novel_circ_0000202	ssc-miR-301,ssc-miR-455-3p,ssc-miR-7144-3p,ssc-miR-7857-3p,ssc-miR-670	-	Nonsignificant	Up	73.3972	0	21.7716	NA	NA	Nonsignificant	Down	73.3972	164.765	-1.30168	0.602636	0.999989	Significant	Down	0	164.765	-9.82461	4.416e-08	2.2044e-06
novel_circ_0010175	ssc-miR-532-5p,ssc-miR-628-5p,ssc-miR-1285,ssc-miR-1296-3p,ssc-miR-491,ssc-miR-137,ssc-miR-194a-3p,ssc-miR-7140-3p,ssc-miR-9831-3p	ssc-miR-9831-3p	Nonsignificant	NA	0	0	NA	NA	NA	Significant	Down	0	210.048	-10.232	3.17799e-06	9.68475e-05	Significant	Down	0	210.048	-10.1809	1.26112e-07	2.78535e-06
novel_circ_0007907	ssc-miR-216,ssc-miR-186-3p,ssc-miR-221-5p,ssc-miR-29a-5p,ssc-miR-22-3p,ssc-miR-7143-5p	-	Significant	Down	0	191.474	-10.0785	1.90215e-06	4.36244e-05	Significant	Down	0	200.875	-10.1708	0.000676318	0.014425	Nonsignificant	Down	191.474	200.875	-0.0971696	0.958454	0.999866
novel_circ_0004260	ssc-miR-7-5p,ssc-miR-17-3p,ssc-miR-199a-3p,ssc-miR-542-3p,ssc-miR-328,ssc-miR-500-5p,ssc-miR-150,ssc-miR-182,ssc-miR-7144-5p,ssc-miR-9791-3p,ssc-miR-9796-3p	ssc-miR-182	Nonsignificant	Up	232.58	185.182	0.268007	0.887242	0.996238	Significant	Up	232.58	0	10.2211	2.91435e-06	9.68475e-05	Significant	Up	185.182	0	9.96485	0.000262522	0.00480268
novel_circ_0006876	ssc-miR-136-5p,ssc-miR-378,ssc-miR-29a-5p,ssc-miR-193a-5p,ssc-miR-22-3p,ssc-miR-1271-5p,ssc-miR-9794-3p,ssc-miR-9851-3p,ssc-miR-378b-3p,ssc-miR-96-5p,ssc-miR-10389,ssc-miR-33b-5p	ssc-miR-29a-5p,ssc-miR-7140-5p,ssc-miR-10389	Significant	Down	0	238.484	-10.3863	1.3134e-06	4.00705e-05	Nonsignificant	NA	0	0	NA	NA	NA	Significant	Up	238.484	0	10.3253	1.00952e-07	2.44058e-06
novel_circ_0001021	ssc-miR-135,ssc-miR-326,ssc-miR-10a-5p,ssc-miR-10b,ssc-miR-432-3p,ssc-miR-328,ssc-miR-489,ssc-miR-493-5p,ssc-miR-9824-5p,ssc-miR-330	ssc-miR-432-3p,ssc-miR-489	Significant	Down	848.153	1669.66	-1.03099	0.00197352	0.0275188	Nonsignificant	Down	848.153	1220.24	-0.603541	0.0865343	0.811607	Nonsignificant	Up	1669.66	1220.24	0.439499	0.142466	0.968177
novel_circ_0005268	ssc-miR-140-5p,ssc-miR-9811-5p	ssc-miR-9811-5p	Nonsignificant	Down	96.7937	167.11	-0.80354	NA	NA	Nonsignificant	Up	96.7937	0	22.3008	NA	NA	Significant	Up	167.11	0	9.8146	4.12246e-08	2.2044e-06
novel_circ_0008251	ssc-miR-224,ssc-miR-17-3p,ssc-miR-429,ssc-miR-7138-5p,ssc-miR-9845-5p,ssc-miR-200b	-	Significant	Down	0	242.531	-10.4047	0.00043779	0.00755513	Significant	Down	0	213.184	-10.2517	2.13551e-06	9.68475e-05	Nonsignificant	Up	242.531	213.184	0.164706	0.924532	0.999866
novel_circ_0011671	ssc-miR-29a-3p,ssc-miR-374a-3p,ssc-miR-374b-3p,ssc-miR-361-5p,ssc-miR-429,ssc-miR-370,ssc-miR-7144-3p,ssc-miR-200b	ssc-miR-374a-3p,ssc-miR-374b-3p,ssc-miR-361-5p	Nonsignificant	Up	110.096	0	20.9048	NA	NA	Nonsignificant	Down	110.096	214.635	-1.09901	NA	NA	Significant	Down	0	214.635	-10.209	8.96757e-08	2.43577e-06
novel_circ_0000051	ssc-miR-326,ssc-miR-186-3p,ssc-miR-30c-3p,ssc-miR-378,ssc-miR-320,ssc-miR-143-3p,ssc-miR-365-5p,ssc-miR-455-3p,ssc-miR-30c-1-3p,ssc-miR-378b-3p,ssc-miR-330	ssc-miR-186-3p,ssc-miR-143-3p,ssc-miR-10a-5p,ssc-miR-10b,ssc-miR-339-5p,ssc-miR-4334-3p,ssc-miR-339	Significant	Down	0	219.137	-10.2711	1.49641e-06	4.00705e-05	Nonsignificant	Down	0	67.9256	-22.6491	NA	NA	Nonsignificant	Up	219.137	67.9256	1.64533	0.493638	0.999866
novel_circ_0008282	ssc-miR-10a-5p,ssc-miR-10b,ssc-miR-542-3p,ssc-miR-1277,ssc-miR-376b,ssc-miR-2320-3p,ssc-miR-9792-5p	-	Nonsignificant	Down	1141.52	1295.42	-0.227878	0.378604	0.996238	Nonsignificant	Up	1141.52	728.67	0.579169	0.0608602	0.671376	Significant	Up	1295.42	728.67	0.813585	0.00116873	0.0178706
novel_circ_0007773	ssc-miR-22-5p,ssc-miR-7857-3p,ssc-miR-9817-5p,ssc-miR-670	ssc-miR-7857-3p	Significant	Up	171.683	0	9.80785	3.34256e-06	6.19795e-05	Nonsignificant	Up	171.683	139.221	0.227503	0.908754	0.999989	Significant	Down	0	139.221	-9.5577	0.000276017	0.00481815
novel_circ_0000874	ssc-miR-769-5p,ssc-miR-155-5p,ssc-miR-6782-3p,ssc-miR-9858-5p	ssc-miR-769-5p,ssc-miR-6782-3p	Significant	Up	195.826	0	10.0393	0.000580504	0.00919835	Nonsignificant	Up	195.826	190.542	0.00204438	0.999156	0.999989	Significant	Down	0	190.542	-10.0286	4.77702e-08	2.2044e-06
novel_circ_0000272	ssc-miR-9817-5p,ssc-miR-9840-3p	ssc-miR-182	Nonsignificant	Down	0	47.2311	-22.1534	NA	NA	Significant	Down	0	237.277	-10.4072	2.4949e-06	9.68475e-05	Nonsignificant	Down	47.2311	237.277	-2.33552	0.321736	0.999866
novel_circ_0012723	ssc-miR-425-5p,ssc-miR-450b-3p,ssc-miR-342,ssc-miR-328,ssc-miR-450c-3p,ssc-miR-296-3p,ssc-miR-4331-3p,ssc-miR-484,ssc-miR-4339,ssc-miR-1343,ssc-miR-370,ssc-miR-2366,ssc-miR-7135-5p,ssc-miR-7140-3p,ssc-miR-7144-3p,ssc-miR-9805-3p,ssc-miR-9808-3p,ssc-miR-6782-3p,ssc-miR-10389	-	Nonsignificant	Down	74.8335	239.981	-1.70473	NA	NA	Nonsignificant	Up	74.8335	0	21.9249	NA	NA	Significant	Up	239.981	0	10.3368	6.12588e-08	2.23411e-06
novel_circ_0011542	ssc-miR-105-1,ssc-miR-105-2,ssc-miR-106a,ssc-miR-148a-5p,ssc-miR-20a-5p,ssc-let-7c,ssc-let-7f-5p,ssc-let-7i-5p,ssc-miR-136-5p,ssc-miR-17-5p,ssc-miR-17-3p,ssc-miR-1,ssc-miR-206,ssc-let-7a,ssc-let-7e,ssc-let-7g,ssc-miR-148b-5p,ssc-miR-98,ssc-miR-744,ssc-miR-22-5p,ssc-miR-194b-3p,ssc-miR-218-3p,ssc-let-7d-5p,ssc-miR-20b,ssc-miR-7138-5p,ssc-miR-9814-3p,ssc-miR-26b-3p	ssc-miR-744	Significant	Up	148.175	0	9.63106	0.00109991	0.0165272	Nonsignificant	Down	148.175	185.956	-0.375759	0.849868	0.999989	Significant	Down	0	185.956	-9.99665	3.62339e-08	2.2044e-06
novel_circ_0010948	ssc-miR-15b,ssc-miR-15a,ssc-miR-16,ssc-miR-503,ssc-miR-193a-5p,ssc-miR-664-3p,ssc-miR-424-5p,ssc-miR-497,ssc-miR-195,ssc-miR-676-5p,ssc-miR-335,ssc-miR-22-3p,ssc-miR-218-5p,ssc-miR-218b,ssc-miR-2320-3p,ssc-miR-218,ssc-miR-7144-3p,ssc-miR-9841-3p,ssc-miR-26b-3p	ssc-miR-218-5p,ssc-miR-218b,ssc-miR-218,ssc-miR-26b-3p	Nonsignificant	NA	0	0	NA	NA	NA	Significant	Down	0	142.123	-9.66445	7.5109e-06	0.000178029	Significant	Down	0	142.123	-9.60693	4.72155e-08	2.2044e-06
novel_circ_0009857	ssc-miR-34a,ssc-miR-34c,ssc-miR-532-3p,ssc-miR-432-3p	ssc-miR-532-3p	Nonsignificant	NA	0	0	NA	NA	NA	Significant	Down	0	163.314	-9.86639	4.27915e-06	0.00011282	Significant	Down	0	163.314	-9.80514	3.77687e-08	2.2044e-06
novel_circ_0012540	ssc-miR-29b,ssc-miR-29c,ssc-miR-1306-5p,ssc-miR-328,ssc-miR-500-3p,ssc-miR-1224,ssc-miR-671-5p,ssc-miR-7134-3p,ssc-miR-9786-3p,ssc-miR-9804-5p	-	Significant	Up	332.358	0	10.7686	4.27734e-07	3.79188e-05	Nonsignificant	Up	332.358	196.522	0.678847	0.684747	0.999989	Significant	Down	0	196.522	-10.0749	0.000263087	0.00480268
novel_circ_0012877	ssc-miR-21-3p,ssc-miR-628-5p,ssc-miR-500-3p,ssc-miR-4331-3p,ssc-miR-7142-5p,ssc-miR-7142-3p,ssc-miR-10382,ssc-miR-26b-3p,ssc-miR-10389	ssc-miR-26b-3p	Nonsignificant	NA	0	0	NA	NA	NA	Significant	Down	0	169.352	-9.91713	4.37387e-06	0.00011282	Significant	Down	0	169.352	-9.86053	5.6681e-08	2.2044e-06
novel_circ_0005968	ssc-miR-15b,ssc-miR-216,ssc-miR-325,ssc-miR-124a,ssc-miR-15a,ssc-miR-16,ssc-miR-424-5p,ssc-miR-497,ssc-miR-195,ssc-miR-335,ssc-miR-455-3p,ssc-miR-505,ssc-miR-2320-5p,ssc-miR-370,ssc-miR-7139-5p,ssc-miR-9821-5p,ssc-miR-9822-3p,ssc-miR-9837-5p,ssc-miR-141	ssc-miR-9821-5p,ssc-miR-9822-3p	Nonsignificant	Down	541.486	958.203	-0.876945	0.0465515	0.455658	Significant	Down	541.486	1310.86	-1.35616	0.000575646	0.012621	Nonsignificant	Down	958.203	1310.86	-0.467858	0.0978172	0.817734
novel_circ_0005490	ssc-miR-23a,ssc-miR-323,ssc-miR-23b,ssc-miR-885-5p,ssc-miR-425-5p,ssc-miR-370,ssc-miR-9794-3p,ssc-miR-9844-3p	ssc-miR-425-5p,ssc-miR-9845-5p	Nonsignificant	NA	0	0	NA	NA	NA	Significant	Down	0	335.567	-10.9062	4.25643e-07	7.46578e-05	Significant	Down	0	335.567	-10.8536	2.60151e-08	2.2044e-06
novel_circ_0001634	ssc-miR-217,ssc-miR-23a,ssc-miR-323,ssc-miR-23b	-	Significant	Up	232.58	0	10.2428	1.56121e-06	4.00705e-05	Nonsignificant	Up	232.58	54.4573	2.02324	0.413631	0.999989	Nonsignificant	Down	0	54.4573	-22.2779	NA	NA
novel_circ_0003987	ssc-miR-326,ssc-miR-432-5p,ssc-miR-296-5p,ssc-miR-362,ssc-miR-330	ssc-miR-326,ssc-miR-2483,ssc-miR-330	Nonsignificant	Up	183.493	0	23.1139	NA	NA	Nonsignificant	Down	183.493	205.696	-0.299378	NA	NA	Significant	Down	0	205.696	-10.1325	8.47685e-08	2.40716e-06
novel_circ_0006299	ssc-miR-181b,ssc-miR-7-5p,ssc-miR-181c,ssc-miR-181a,ssc-miR-181d-5p,ssc-miR-130b-5p,ssc-miR-628-5p,ssc-miR-218-3p,ssc-miR-383,ssc-miR-615,ssc-miR-7144-3p,ssc-miR-9829-5p,ssc-miR-9844-3p,ssc-miR-9858-5p,ssc-miR-6516	ssc-miR-7-5p,ssc-miR-218-3p	Significant	Down	502.605	1475.8	-1.61982	3.18996e-05	0.000561626	Nonsignificant	Down	502.605	1095.13	-1.20822	0.0312857	0.412595	Nonsignificant	Up	1475.8	1095.13	0.423411	0.385387	0.999866
novel_circ_0003415	ssc-miR-30c-5p,ssc-miR-199b-3p,ssc-miR-30d,ssc-miR-30e-5p,ssc-miR-148b-5p,ssc-miR-676-5p,ssc-miR-493-5p,ssc-miR-7135-3p,ssc-miR-223	-	Nonsignificant	Down	0	51.2781	-22.236	NA	NA	Significant	Down	0	214.635	-10.2616	2.63051e-06	9.68475e-05	Nonsignificant	Down	51.2781	214.635	-2.09286	0.37418	0.999866
novel_circ_0009123	ssc-miR-145-5p,ssc-miR-7-3p,ssc-miR-196a,ssc-miR-196b-5p,ssc-miR-676-5p,ssc-miR-545-3p,ssc-miR-7135-3p,ssc-miR-7140-5p,ssc-miR-9817-5p,ssc-miR-10388	-	Significant	Down	0	189.977	-10.0588	1.84698e-06	4.35039e-05	Nonsignificant	NA	0	0	NA	NA	NA	Significant	Up	189.977	0	9.9974	5.91543e-08	2.23411e-06
novel_circ_0000832	ssc-miR-30c-5p,ssc-miR-30b-5p,ssc-miR-30a-5p,ssc-miR-30a-3p,ssc-miR-29a-5p,ssc-miR-30d,ssc-miR-30e-5p,ssc-miR-30e-3p,ssc-miR-361-5p,ssc-miR-129a-3p,ssc-miR-2483,ssc-miR-9816-3p,ssc-miR-9820-5p	ssc-miR-9820-5p	Nonsignificant	Up	637.533	263.596	1.2195	0.0161148	0.185421	Nonsignificant	Down	637.533	713.75	-0.233761	0.527987	0.999989	Significant	Down	263.596	713.75	-1.44608	0.000789408	0.0122804
novel_circ_0012377	ssc-miR-145-5p,ssc-miR-425-5p,ssc-miR-1271-5p,ssc-miR-218-5p,ssc-miR-218b,ssc-miR-2320-3p,ssc-miR-218,ssc-miR-96-5p	ssc-miR-1271-5p,ssc-miR-96-5p	Significant	Down	0	262.848	-10.5306	7.09605e-07	3.79188e-05	Significant	Down	0	139.221	-9.63055	0.00109107	0.0201447	Nonsignificant	Up	262.848	139.221	0.922624	0.602127	0.999866
novel_circ_0000170	ssc-miR-320	-	Nonsignificant	Down	198.12	389.019	-1.02968	0.517067	0.996238	Significant	Up	198.12	0	9.99001	0.000723717	0.014425	Significant	Up	389.019	0	11.0302	3.27614e-09	2.2044e-06
novel_circ_0010198	ssc-miR-145-5p,ssc-miR-193a-3p,ssc-miR-885-3p,ssc-miR-1285,ssc-miR-9788-3p,ssc-miR-9815-3p,ssc-miR-9820-5p	ssc-miR-193a-3p	Nonsignificant	NA	0	0	NA	NA	NA	Significant	Down	0	320.59	-10.8403	5.49557e-07	7.73591e-05	Significant	Down	0	320.59	-10.7766	3.01916e-08	2.2044e-06
novel_circ_0001697	ssc-miR-9-1,ssc-miR-9-2,ssc-miR-30a-3p,ssc-miR-30e-3p,ssc-miR-23b,ssc-miR-424-3p,ssc-miR-532-5p,ssc-miR-676-5p,ssc-miR-9,ssc-miR-7142-3p,ssc-miR-9813-5p,ssc-miR-9830-5p,ssc-miR-371-5p,ssc-miR-33b-5p	ssc-miR-9-1,ssc-miR-9-2,ssc-miR-9	Significant	Up	245.77	0	10.3363	1.17098e-06	4.00705e-05	Nonsignificant	Up	245.77	139.221	0.755294	0.692412	0.999989	Significant	Down	0	139.221	-9.5577	0.000276017	0.00481815
novel_circ_0004869	ssc-miR-124a,ssc-miR-30c-3p,ssc-miR-423-3p,ssc-miR-99a-3p,ssc-miR-130b-5p,ssc-miR-500-3p,ssc-miR-30c-1-3p,ssc-miR-1468,ssc-miR-9819-5p,ssc-miR-9830-5p,ssc-miR-9838-5p,ssc-miR-9850-5p	-	Significant	Down	881.923	2373.2	-1.4931	3.48412e-06	6.39245e-05	Nonsignificant	Down	881.923	1220.65	-0.551269	0.294543	0.999989	Nonsignificant	Up	2373.2	1220.65	0.951822	0.0338601	0.37163
novel_circ_0002304	ssc-miR-421-3p,ssc-miR-7144-3p,ssc-miR-9803-5p	ssc-miR-205,ssc-miR-7144-3p,ssc-miR-9803-5p	Nonsignificant	Down	0	76.9172	-22.7847	NA	NA	Significant	Down	0	169.352	-9.91713	4.37387e-06	0.00011282	Nonsignificant	Down	76.9172	169.352	-1.15949	NA	NA
novel_circ_0010164	ssc-miR-455-3p,ssc-miR-744,ssc-miR-4335,ssc-miR-187,ssc-miR-370,ssc-miR-7143-3p	ssc-miR-744,ssc-miR-370,ssc-miR-7143-3p	Significant	Up	220.08	0	10.1755	1.58627e-06	4.00705e-05	Nonsignificant	Up	220.08	108.915	0.952057	0.707678	0.999989	Nonsignificant	Down	0	108.915	-23.2281	NA	NA
novel_circ_0006636	ssc-miR-324,ssc-miR-9815-3p	-	Significant	Up	342.62	0	10.8057	3.47476e-07	3.78531e-05	Nonsignificant	Up	342.62	172.253	0.911807	0.589225	0.999989	Significant	Down	0	172.253	-9.90049	0.000248812	0.00480268
novel_circ_0010835	ssc-miR-199b-5p,ssc-miR-199a-5p,ssc-miR-374a-3p,ssc-miR-374b-3p,ssc-miR-676-5p,ssc-miR-342,ssc-miR-146a-3p,ssc-miR-9803-5p,ssc-miR-9843-3p	ssc-miR-676-5p	Significant	Down	0	115.832	-9.35	0.00175904	0.025339	Significant	Down	0	164.765	-9.8794	4.31731e-06	0.00011282	Nonsignificant	Down	115.832	164.765	-0.521415	0.776471	0.999866
novel_circ_0003235	ssc-miR-432-3p	ssc-miR-432-3p	Significant	Down	0	513.916	-11.5019	1.92642e-10	1.44325e-07	Significant	Down	0	1000.21	-12.4802	3.95823e-17	6.94273e-14	Nonsignificant	Down	513.916	1000.21	-0.95541	0.2116	0.999866
novel_circ_0008130	ssc-miR-24-3p,ssc-miR-503,ssc-miR-335,ssc-miR-149	ssc-miR-424-3p	Nonsignificant	Down	123.23	237.957	-0.973915	0.614037	0.996238	Significant	Up	123.23	0	9.34497	0.00157489	0.0260831	Significant	Up	237.957	0	10.327	1.02488e-07	2.44469e-06
novel_circ_0002555	ssc-miR-19a,ssc-miR-19b,ssc-miR-324,ssc-miR-7135-3p,ssc-miR-9820-5p,ssc-miR-9839-5p,ssc-miR-9849-5p	-	Significant	Up	357.303	0	10.8751	2.86309e-07	3.78531e-05	Nonsignificant	Up	357.303	124.068	1.46009	0.401348	0.999989	Significant	Down	0	124.068	-9.40004	0.000301639	0.00481815
novel_circ_0011734	ssc-miR-148a-5p,ssc-miR-214-3p,ssc-miR-148b-5p,ssc-miR-376b,ssc-miR-194a-3p,ssc-miR-7142-3p	-	Significant	Down	0	167.11	-9.87724	2.75722e-06	5.29033e-05	Nonsignificant	NA	0	0	NA	NA	NA	Significant	Up	167.11	0	9.8146	4.12246e-08	2.2044e-06
novel_circ_0002600	ssc-miR-140-3p,ssc-miR-9-1,ssc-miR-9-2,ssc-miR-101,ssc-miR-143-3p,ssc-miR-345-5p,ssc-miR-22-3p,ssc-miR-9,ssc-miR-9788-3p,ssc-miR-9818-3p,ssc-miR-9820-5p,ssc-miR-9849-5p	ssc-miR-9818-3p	Significant	Down	0	290.51	-10.6739	5.38884e-07	3.79188e-05	Significant	Down	0	154.14	-9.79016	0.000880641	0.0171627	Nonsignificant	Up	290.51	154.14	0.891351	0.604915	0.999866
novel_circ_0003821	ssc-miR-15b,ssc-miR-24-3p,ssc-miR-27a,ssc-miR-103,ssc-miR-107,ssc-miR-136-5p,ssc-miR-18a,ssc-miR-186-3p,ssc-miR-15a,ssc-miR-16,ssc-miR-199b-3p,ssc-miR-27b-3p,ssc-miR-424-5p,ssc-miR-542-3p,ssc-miR-497,ssc-miR-195,ssc-miR-361-3p,ssc-miR-129a-3p,ssc-miR-18b,ssc-miR-493-3p,ssc-miR-9805-3p,ssc-miR-9813-5p,ssc-miR-9816-3p,ssc-miR-9830-5p,ssc-miR-9846-3p	-	Nonsignificant	Up	221.572	51.2781	2.06304	0.396427	0.996238	Significant	Up	221.572	0	10.1586	2.99198e-06	9.68475e-05	Nonsignificant	Up	51.2781	0	21.4279	NA	NA
novel_circ_0000473	ssc-miR-202-3p,ssc-miR-369,ssc-miR-382,ssc-miR-9812-3p,ssc-miR-9817-5p,ssc-miR-9840-3p	ssc-miR-9817-5p	Nonsignificant	Up	195.881	51.2781	1.88551	NA	NA	Significant	Up	195.881	0	9.98294	3.28677e-06	9.68475e-05	Nonsignificant	Up	51.2781	0	21.4279	NA	NA
novel_circ_0007184	ssc-miR-205	ssc-miR-1343	Significant	Down	0	217.113	-10.2588	1.45671e-06	4.00705e-05	Nonsignificant	Down	0	108.915	-23.2787	NA	NA	Nonsignificant	Up	217.113	108.915	0.982934	0.689412	0.999866
novel_circ_0007057	ssc-miR-181b,ssc-miR-184,ssc-miR-181c,ssc-miR-181a,ssc-miR-181d-5p,ssc-miR-1271-3p,ssc-miR-218-3p,ssc-miR-370,ssc-miR-9818-3p	-	Nonsignificant	Up	195.881	162.315	0.218826	0.910321	0.996238	Significant	Up	195.881	0	9.98294	3.28677e-06	9.68475e-05	Significant	Up	162.315	0	9.77466	0.000258163	0.00480268
novel_circ_0009368	ssc-miR-26a,ssc-miR-499-3p,ssc-miR-1285,ssc-miR-138,ssc-miR-9816-3p,ssc-miR-26b-5p	ssc-miR-26a,ssc-miR-499-3p,ssc-miR-1285,ssc-miR-26b-5p	Significant	Up	416.763	0	11.0777	4.89133e-08	1.66084e-05	Nonsignificant	Up	416.763	130.047	1.5876	0.330924	0.999989	Significant	Down	0	130.047	-9.47117	0.000294236	0.00481815
novel_circ_0008853	ssc-miR-1307,ssc-miR-432-3p,ssc-miR-1224,ssc-miR-4335,ssc-miR-7136-3p,ssc-miR-7138-3p,ssc-miR-7143-5p,ssc-miR-9825-5p,ssc-miR-9826-5p,ssc-miR-1388	ssc-miR-326,ssc-miR-9825-5p,ssc-miR-330	Nonsignificant	Down	145.191	240.729	-0.747913	0.763901	0.996238	Nonsignificant	Up	145.191	0	21.9285	NA	NA	Significant	Up	240.729	0	10.3426	1.12411e-07	2.57825e-06
novel_circ_0004806	ssc-miR-7-3p,ssc-miR-340,ssc-miR-218-5p,ssc-miR-218b,ssc-miR-218,ssc-miR-582-5p,ssc-miR-9796-3p,ssc-miR-9812-3p,ssc-miR-9830-5p,ssc-miR-9835-3p,ssc-miR-9842-5p	ssc-miR-7143-5p,ssc-miR-9796-3p,ssc-miR-9835-3p,ssc-miR-9842-5p	Nonsignificant	Down	98.2859	167.859	-0.795373	0.680889	0.996238	Significant	Up	98.2859	0	9.02021	0.00189545	0.0299515	Significant	Up	167.859	0	9.82285	4.42865e-08	2.2044e-06
novel_circ_0004380	ssc-miR-676-5p,ssc-miR-129a-3p,ssc-miR-218-3p,ssc-miR-429,ssc-miR-545-5p,ssc-miR-493-5p,ssc-miR-9817-5p,ssc-miR-9834-5p,ssc-miR-9836-3p,ssc-miR-9859-3p,ssc-miR-10391,ssc-miR-200b	ssc-miR-429,ssc-miR-9834-5p,ssc-miR-200b	Nonsignificant	NA	0	0	NA	NA	NA	Significant	Down	0	208.598	-10.2218	2.36635e-06	9.68475e-05	Significant	Down	0	208.598	-10.1657	6.24403e-08	2.23411e-06
novel_circ_0011712	ssc-miR-151-5p,ssc-miR-676-5p,ssc-miR-9787-3p,ssc-miR-9788-3p,ssc-miR-9791-3p,ssc-miR-9799-3p	ssc-miR-224,ssc-miR-9787-3p,ssc-miR-9791-3p	Nonsignificant	Down	73.3972	236.46	-1.79991	0.465329	0.996238	Nonsignificant	Up	73.3972	0	21.8107	NA	NA	Significant	Up	236.46	0	10.3154	9.5307e-08	2.43577e-06
novel_circ_0005819	ssc-miR-18a,ssc-miR-29a-5p,ssc-miR-885-5p,ssc-miR-194b-3p,ssc-miR-18b,ssc-miR-2320-3p,ssc-miR-137,ssc-miR-7135-3p,ssc-miR-9791-3p,ssc-miR-9799-3p,ssc-miR-9808-3p,ssc-miR-9828-3p	ssc-miR-9808-3p,ssc-miR-9828-3p	Significant	Down	0	216.365	-10.2523	1.14999e-06	4.00705e-05	Significant	Down	0	96.8392	-9.10517	0.00169897	0.0275926	Nonsignificant	Up	216.365	96.8392	1.16353	0.520338	0.999866
novel_circ_0008394	ssc-miR-136-5p,ssc-miR-423-3p,ssc-miR-1306-5p	ssc-miR-136-5p,ssc-miR-1306-5p	Significant	Up	381.557	0	10.953	2.45659e-07	3.78531e-05	Significant	Up	381.557	0	10.9293	3.50992e-07	6.84044e-05	Nonsignificant	NA	0	0	NA	NA	NA
novel_circ_0011554	ssc-miR-205,ssc-miR-202-3p,ssc-miR-182,ssc-miR-9803-5p,ssc-miR-9817-5p,ssc-miR-371-5p	ssc-miR-205,ssc-miR-500-5p,ssc-miR-362	Significant	Up	281.723	0	10.5261	7.30401e-07	3.79188e-05	Nonsignificant	Up	281.723	158.493	0.745817	NA	NA	Nonsignificant	Down	0	158.493	-23.7607	NA	NA
novel_circ_0010363	ssc-miR-345-5p,ssc-miR-1306-5p,ssc-miR-1224,ssc-miR-1343,ssc-miR-2320-5p,ssc-miR-493-3p,ssc-miR-7143-5p,ssc-miR-9811-5p,ssc-miR-9847-3p	-	Significant	Up	415.271	0	11.0754	9.11201e-08	2.26889e-05	Nonsignificant	Up	415.271	152.689	1.35376	0.403875	0.999989	Significant	Down	0	152.689	-9.70866	0.000257102	0.00480268
novel_circ_0001188	ssc-miR-24-3p,ssc-miR-34a,ssc-miR-34c,ssc-miR-328,ssc-miR-1271-5p,ssc-miR-218-5p,ssc-miR-218b,ssc-miR-2320-3p,ssc-miR-218,ssc-miR-493-5p,ssc-miR-9788-3p,ssc-miR-7857-3p,ssc-miR-9820-5p,ssc-miR-96-5p,ssc-miR-33b-3p	ssc-miR-24-3p,ssc-miR-33b-3p	Significant	Down	0	308.582	-10.7608	4.16513e-07	3.79188e-05	Significant	Down	0	149.612	-9.74018	0.00093248	0.0179733	Nonsignificant	Up	308.582	149.612	1.01759	0.548762	0.999866
novel_circ_0005562	ssc-miR-133a-5p,ssc-miR-339-5p,ssc-miR-296-5p,ssc-miR-4334-3p,ssc-miR-545-5p,ssc-let-7f-3p,ssc-miR-212,ssc-miR-339,ssc-miR-7139-5p,ssc-miR-9806-5p,ssc-miR-9856-3p,ssc-miR-6516	ssc-miR-204,ssc-miR-6516	Significant	Down	0	169.882	-9.90156	2.75676e-06	5.29033e-05	Significant	Down	0	164.765	-9.8794	4.31731e-06	0.00011282	Nonsignificant	Up	169.882	164.765	0.0260794	0.979677	0.999866
novel_circ_0004444	ssc-miR-15b,ssc-miR-15a,ssc-miR-16,ssc-miR-424-5p,ssc-miR-497,ssc-miR-195,ssc-miR-7136-5p,ssc-miR-7138-5p	ssc-miR-15b,ssc-miR-15a,ssc-miR-16,ssc-miR-424-5p,ssc-miR-497,ssc-miR-195,ssc-miR-7136-5p	Significant	Down	0	193.498	-10.0924	1.58135e-06	4.00705e-05	Nonsignificant	NA	0	0	NA	NA	NA	Significant	Up	193.498	0	10.0266	4.98598e-08	2.2044e-06
novel_circ_0002821	ssc-miR-135,ssc-miR-224,ssc-miR-133a-5p,ssc-miR-432-3p,ssc-miR-138,ssc-miR-7140-5p,ssc-miR-9835-3p,ssc-miR-371-5p,ssc-miR-219b-3p	ssc-miR-224,ssc-miR-676-5p,ssc-miR-7140-5p,ssc-miR-371-5p	Nonsignificant	Down	49.889	167.859	-1.7762	NA	NA	Nonsignificant	Up	49.889	0	21.3642	NA	NA	Significant	Up	167.859	0	9.82285	4.42865e-08	2.2044e-06
novel_circ_0002711	ssc-miR-145-5p,ssc-miR-499-3p,ssc-miR-342,ssc-miR-362,ssc-miR-9828-3p,ssc-miR-9830-5p	ssc-miR-145-5p,ssc-miR-30a-3p,ssc-miR-30e-3p,ssc-miR-499-3p,ssc-miR-9828-3p,ssc-miR-9830-5p	Significant	Down	0	263.596	-10.5396	8.03547e-07	3.79188e-05	Nonsignificant	Down	0	63.5728	-22.553	NA	NA	Nonsignificant	Up	263.596	63.5728	2.06654	0.385151	0.999866
novel_circ_0006769	ssc-miR-7142-3p,ssc-miR-9794-3p	-	Significant	Up	306.667	0	10.6496	4.81138e-07	3.79188e-05	Nonsignificant	Up	306.667	217.713	0.415132	0.804733	0.999989	Significant	Down	0	217.713	-10.2187	0.000297864	0.00481815
novel_circ_0001795	ssc-miR-214-3p,ssc-miR-29a-5p,ssc-miR-361-5p,ssc-miR-493-3p,ssc-miR-9797-3p,ssc-miR-9800-3p,ssc-miR-9813-5p,ssc-miR-9816-3p	-	Significant	Down	0	290.51	-10.6739	5.38884e-07	3.79188e-05	Significant	Down	0	314.61	-10.8096	9.5999e-07	7.73591e-05	Nonsignificant	Down	290.51	314.61	-0.124378	0.870689	0.999866
novel_circ_0007348	ssc-miR-217,ssc-miR-28-5p,ssc-miR-214-3p,ssc-miR-103,ssc-miR-107,ssc-miR-124a,ssc-miR-30a-3p,ssc-miR-148b-5p,ssc-miR-130b-5p,ssc-miR-532-3p,ssc-miR-708-5p,ssc-miR-432-5p,ssc-miR-202-3p,ssc-miR-324,ssc-miR-455-3p,ssc-miR-22-5p,ssc-miR-4334-5p,ssc-miR-1271-5p,ssc-miR-383,ssc-miR-7138-5p,ssc-miR-9785-5p,ssc-miR-9817-5p,ssc-miR-9834-5p,ssc-miR-9846-3p,ssc-miR-9862-3p,ssc-miR-96-5p	ssc-miR-217,ssc-miR-1271-5p,ssc-miR-212,ssc-miR-96-5p	Significant	Up	233.326	0	10.246	1.5788e-06	4.00705e-05	Significant	Up	233.326	0	10.2231	2.93699e-06	9.68475e-05	Nonsignificant	NA	0	0	NA	NA	NA
novel_circ_0012605	ssc-miR-135,ssc-miR-145-3p,ssc-miR-148a-3p,ssc-miR-130a,ssc-miR-30a-3p,ssc-miR-30e-3p,ssc-miR-143-5p,ssc-miR-152,ssc-miR-345-3p,ssc-miR-148b-3p,ssc-miR-130b-3p,ssc-miR-361-5p,ssc-miR-376a-5p,ssc-miR-149,ssc-miR-9794-3p,ssc-miR-9856-3p,ssc-miR-9858-5p,ssc-miR-1842,ssc-miR-454	ssc-miR-9794-3p	Significant	Down	732.089	2278.13	-1.67875	0.000175866	0.00306535	Nonsignificant	Down	732.089	1302.73	-0.897556	0.0797265	0.772598	Nonsignificant	Up	2278.13	1302.73	0.780927	0.0665324	0.618718
novel_circ_0007579	ssc-miR-128,ssc-miR-450b-3p,ssc-miR-676-5p,ssc-miR-432-5p,ssc-miR-489,ssc-miR-671-5p,ssc-miR-7144-5p,ssc-miR-9815-3p,ssc-miR-9829-5p	ssc-miR-450b-3p,ssc-miR-9815-3p	Significant	Down	0	192.749	-10.0827	1.55173e-06	4.00705e-05	Nonsignificant	NA	0	0	NA	NA	NA	Significant	Up	192.749	0	10.0195	4.6352e-08	2.2044e-06
novel_circ_0010007	ssc-miR-450b-3p,ssc-miR-450c-3p,ssc-miR-296-5p,ssc-miR-1296-5p,ssc-miR-26b-3p	ssc-miR-450b-3p,ssc-miR-450c-3p	Significant	Down	0	284.44	-10.6492	7.84049e-07	3.79188e-05	Nonsignificant	NA	0	0	NA	NA	NA	Significant	Up	284.44	0	10.5838	8.3529e-08	2.40716e-06
novel_circ_0011276	ssc-miR-133b,ssc-miR-708-3p,ssc-miR-202-5p,ssc-miR-2366,ssc-miR-9829-5p	-	Nonsignificant	Down	415.271	1048.62	-1.40187	0.00784038	0.0969204	Nonsignificant	Down	415.271	502.017	-0.358312	0.584568	0.999989	Significant	Up	1048.62	502.017	1.05046	0.00162055	0.0243628
novel_circ_0009585	ssc-miR-105-1,ssc-miR-105-2,ssc-miR-500-5p,ssc-miR-362,ssc-miR-7142-3p	ssc-miR-105-1,ssc-miR-105-2,ssc-miR-7142-3p,ssc-miR-7144-5p	Nonsignificant	Down	282.469	398.027	-0.546873	0.503932	0.996238	Significant	Down	282.469	914.449	-1.77396	0.000416311	0.00960802	Nonsignificant	Down	398.027	914.449	-1.22165	0.0437663	0.449988
novel_circ_0000867	ssc-miR-450b-5p,ssc-miR-2483,ssc-miR-9839-5p	-	Significant	Down	0	340.513	-10.9071	2.6638e-07	3.78531e-05	Nonsignificant	Down	0	63.5728	-22.553	NA	NA	Nonsignificant	Up	340.513	63.5728	2.43379	0.287792	0.999866
novel_circ_0011188	ssc-miR-24-3p,ssc-miR-296-5p,ssc-miR-484,ssc-miR-4339,ssc-miR-7135-5p,ssc-miR-9803-5p,ssc-miR-9805-3p,ssc-miR-9821-5p,ssc-miR-9822-3p,ssc-miR-9846-3p,ssc-miR-9847-3p	-	Significant	Down	0	239.232	-10.3942	9.73136e-07	4.00705e-05	Nonsignificant	Down	0	54.4573	-22.3344	NA	NA	Nonsignificant	Up	239.232	54.4573	2.1263	0.367187	0.999866
novel_circ_0010148	ssc-miR-27a,ssc-let-7c,ssc-let-7f-5p,ssc-let-7i-5p,ssc-miR-128,ssc-miR-196a,ssc-let-7a,ssc-let-7e,ssc-let-7g,ssc-miR-27b-3p,ssc-miR-98,ssc-miR-130b-5p,ssc-miR-196b-5p,ssc-let-7d-5p,ssc-miR-7143-3p,ssc-miR-9793-5p,ssc-miR-9862-3p	ssc-let-7c,ssc-let-7f-5p,ssc-let-7i-5p,ssc-miR-196a,ssc-let-7a,ssc-let-7e,ssc-let-7g,ssc-miR-98,ssc-miR-130b-5p,ssc-miR-196b-5p,ssc-let-7d-5p,ssc-miR-7143-3p	Significant	Down	0	292.007	-10.6868	7.49298e-07	3.79188e-05	Significant	Down	0	118.03	-9.39369	0.00142627	0.0242882	Nonsignificant	Up	292.007	118.03	1.31009	0.457944	0.999866
novel_circ_0011224	ssc-miR-326,ssc-miR-505,ssc-miR-330	ssc-miR-326,ssc-miR-505,ssc-miR-376a-5p,ssc-miR-330	Nonsignificant	Up	270.025	102.556	1.3309	0.592242	0.996238	Significant	Up	270.025	0	10.4272	2.56143e-06	9.68475e-05	Nonsignificant	Up	102.556	0	21.9754	NA	NA
novel_circ_0001680	ssc-miR-224,ssc-miR-345-5p,ssc-miR-500-3p,ssc-miR-1224,ssc-miR-212,ssc-miR-2483,ssc-miR-9797-3p,ssc-miR-9808-3p,ssc-miR-9829-5p,ssc-miR-9849-5p,ssc-miR-10387	ssc-miR-214-5p	Significant	Down	294.223	740.563	-1.39399	0.00373069	0.0474641	Nonsignificant	Up	294.223	193.678	0.521733	0.7659	0.999989	Nonsignificant	Up	740.563	193.678	1.93379	0.11357	0.887119
novel_circ_0010761	ssc-miR-361-5p,ssc-miR-532-5p,ssc-miR-4331-3p,ssc-miR-376b,ssc-miR-149,ssc-miR-137,ssc-miR-9808-3p,ssc-miR-9854-5p,ssc-miR-9859-3p,ssc-miR-219b-3p,ssc-miR-1842,ssc-miR-10390	ssc-miR-149,ssc-miR-1842	Nonsignificant	Up	330.922	282.721	0.171587	0.915482	0.996238	Significant	Up	330.922	0	10.7211	9.98575e-07	7.73591e-05	Significant	Up	282.721	0	10.5659	0.000296056	0.00481815
novel_circ_0011467	ssc-miR-186-5p,ssc-miR-186-3p,ssc-miR-204,ssc-miR-133a-3p,ssc-miR-133b,ssc-miR-7140-5p,ssc-miR-371-5p,ssc-miR-26b-3p	-	Significant	Down	0	331.449	-10.862	3.2408e-07	3.78531e-05	Significant	Down	0	181.603	-10.0148	0.000704513	0.014425	Nonsignificant	Up	331.449	181.603	0.87542	0.594936	0.999866
novel_circ_0005435	ssc-miR-148a-3p,ssc-miR-130a,ssc-miR-152,ssc-miR-148b-3p,ssc-miR-130b-3p,ssc-miR-194b-5p,ssc-miR-194a-5p,ssc-miR-9808-3p,ssc-miR-10383,ssc-miR-454,ssc-miR-802	-	Significant	Down	0	167.11	-9.87724	2.75722e-06	5.29033e-05	Nonsignificant	Down	0	84.7637	-22.9427	NA	NA	Nonsignificant	Up	167.11	84.7637	0.996319	NA	NA
novel_circ_0009329	ssc-miR-7139-5p,ssc-miR-7144-3p	ssc-miR-455-3p	Nonsignificant	Up	48.3969	0	21.3508	NA	NA	Nonsignificant	Down	48.3969	228.338	-2.27217	0.35668	0.999989	Significant	Down	0	228.338	-10.2871	7.7839e-08	2.36024e-06
novel_circ_0012603	ssc-miR-326,ssc-miR-10a-5p,ssc-miR-10b,ssc-miR-376a-3p,ssc-miR-383,ssc-miR-2366,ssc-miR-9858-5p,ssc-miR-330	ssc-miR-125b,ssc-miR-125a	Nonsignificant	Down	0	45.7341	-22.0687	NA	NA	Significant	Down	0	267.642	-10.5774	1.56316e-06	9.68475e-05	Nonsignificant	Down	45.7341	267.642	-2.56998	0.273507	0.999866
novel_circ_0011587	ssc-miR-30a-3p,ssc-miR-30e-3p,ssc-miR-31,ssc-miR-144,ssc-miR-370,ssc-miR-452,ssc-miR-9831-3p,ssc-miR-670	ssc-miR-129a-3p	Nonsignificant	Down	0	51.2781	-22.236	NA	NA	Significant	Down	0	305.437	-10.7705	6.15146e-07	7.73591e-05	Nonsignificant	Down	51.2781	305.437	-2.59482	0.262727	0.999866
novel_circ_0011667	ssc-miR-15b,ssc-miR-15a,ssc-miR-16,ssc-miR-151-5p,ssc-miR-424-5p,ssc-miR-497,ssc-miR-195,ssc-miR-676-5p,ssc-miR-1271-3p,ssc-miR-421-5p,ssc-miR-132,ssc-miR-9804-5p,ssc-miR-9850-5p,ssc-miR-10386	-	Nonsignificant	Up	528.184	239.232	1.10544	0.0779781	0.650315	Nonsignificant	Down	528.184	718.045	-0.505082	0.270143	0.999989	Significant	Down	239.232	718.045	-1.6022	3.44642e-05	0.000692768
novel_circ_0007162	ssc-miR-484	-	Nonsignificant	Up	220.08	161.566	0.401403	0.835782	0.996238	Significant	Up	220.08	0	10.1543	2.9455e-06	9.68475e-05	Significant	Up	161.566	0	9.76613	0.000280447	0.00481815
novel_circ_0008214	ssc-miR-135,ssc-miR-18a,ssc-miR-18b,ssc-miR-2320-3p,ssc-miR-9830-5p,ssc-miR-802	-	Nonsignificant	Down	0	45.7341	-22.0687	NA	NA	Significant	Down	0	185.956	-10.055	2.67679e-06	9.68475e-05	Nonsignificant	Down	45.7341	185.956	-2.04565	0.375422	0.999866
novel_circ_0002406	ssc-miR-148a-3p,ssc-miR-15b,ssc-miR-20a-3p,ssc-miR-9-1,ssc-miR-9-2,ssc-miR-15a,ssc-miR-16,ssc-miR-17-3p,ssc-miR-152,ssc-miR-148b-3p,ssc-miR-424-5p,ssc-miR-497,ssc-miR-450b-5p,ssc-miR-195,ssc-miR-129a-5p,ssc-miR-129b,ssc-miR-9,ssc-miR-452,ssc-miR-2483,ssc-miR-9806-5p,ssc-miR-9837-5p,ssc-miR-9841-3p,ssc-miR-9858-5p,ssc-miR-33b-5p	-	Nonsignificant	Down	0	160.07	-23.6871	NA	NA	Significant	Down	0	284.246	-10.6661	9.11901e-07	7.73591e-05	Nonsignificant	Down	160.07	284.246	-0.848864	NA	NA
novel_circ_0011265	ssc-miR-105-1,ssc-miR-105-2,ssc-miR-217,ssc-miR-615,ssc-miR-452,ssc-miR-9802-3p,ssc-miR-9816-3p	ssc-miR-95	Significant	Down	0	242.004	-10.4133	1.00584e-06	4.00705e-05	Significant	Down	0	242.098	-10.4291	0.000530852	0.0119374	Nonsignificant	Up	242.004	242.098	0.000301926	0.999858	0.999866
novel_circ_0001750	ssc-miR-205,ssc-miR-10a-5p,ssc-miR-10b,ssc-miR-196b-3p,ssc-miR-504,ssc-miR-338,ssc-miR-2320-5p,ssc-miR-7138-5p,ssc-miR-9830-5p	ssc-miR-10a-5p,ssc-miR-10b,ssc-miR-504,ssc-miR-376a-3p	Significant	Down	0	413.161	-11.1796	2.6739e-08	1.16515e-05	Significant	Down	0	151.297	-9.75049	0.000975506	0.0183983	Nonsignificant	Up	413.161	151.297	1.44125	0.355655	0.999866
novel_circ_0006554	ssc-miR-15b,ssc-miR-15a,ssc-miR-16,ssc-miR-424-5p,ssc-miR-497,ssc-miR-195,ssc-miR-338,ssc-miR-2483,ssc-miR-9808-3p	-	Nonsignificant	Up	368.311	122.651	1.53872	0.374591	0.996238	Significant	Up	368.311	0	10.8875	2.59431e-07	6.08293e-05	Significant	Up	122.651	0	9.36034	0.000305498	0.0048366
novel_circ_0007271	ssc-miR-1306-5p,ssc-miR-432-5p,ssc-miR-138,ssc-miR-7144-3p,ssc-miR-9830-5p,ssc-miR-9844-3p,ssc-miR-9851-3p,ssc-miR-10389	ssc-miR-9844-3p	Nonsignificant	Up	245.024	219.137	0.112408	0.915836	0.996238	Significant	Up	245.024	0	10.3114	2.26367e-06	9.68475e-05	Significant	Up	219.137	0	10.2052	9.12479e-08	2.43577e-06
novel_circ_0012097	ssc-miR-224,ssc-miR-136-5p,ssc-miR-542-3p,ssc-miR-4331-3p,ssc-miR-1271-5p,ssc-miR-31,ssc-miR-182,ssc-miR-452,ssc-miR-7136-3p,ssc-miR-9849-5p,ssc-miR-371-5p,ssc-miR-96-5p,ssc-miR-1388	ssc-miR-7136-3p	Significant	Down	0	189.977	-10.0588	1.84698e-06	4.35039e-05	Nonsignificant	Down	0	42.3819	-21.9967	NA	NA	Nonsignificant	Up	189.977	42.3819	2.17895	0.343545	0.999866
novel_circ_0006377	ssc-miR-29b,ssc-miR-214-3p,ssc-miR-21-3p,ssc-miR-29c,ssc-miR-127,ssc-miR-505,ssc-miR-7137-5p,ssc-miR-9855-5p,ssc-miR-9859-3p,ssc-miR-10387,ssc-miR-141	ssc-miR-9859-3p,ssc-miR-141	Significant	Down	0	355.286	-10.9743	3.31409e-07	3.78531e-05	Significant	Down	0	248.136	-10.4636	0.00052862	0.0119374	Nonsignificant	Up	355.286	248.136	0.521067	0.738548	0.999866
novel_circ_0005711	ssc-miR-122-5p,ssc-miR-221-5p,ssc-miR-361-5p,ssc-miR-490-3p,ssc-miR-490,ssc-miR-7136-5p,ssc-miR-7142-3p,ssc-miR-802	ssc-miR-23a,ssc-miR-23b	Nonsignificant	NA	0	0	NA	NA	NA	Significant	Down	0	213.184	-10.2517	2.13551e-06	9.68475e-05	Significant	Down	0	213.184	-10.1941	5.30897e-08	2.2044e-06
novel_circ_0002077	ssc-miR-136-3p,ssc-miR-21-3p,ssc-miR-345-3p,ssc-miR-339-3p,ssc-miR-676-5p,ssc-miR-9803-5p,ssc-miR-802	ssc-miR-21-3p	Significant	Up	317.62	0	10.7154	6.42171e-07	3.79188e-05	Nonsignificant	Up	317.62	232.924	0.38906	0.683046	0.999989	Significant	Down	0	232.924	-10.3133	9.15429e-08	2.43577e-06
novel_circ_0001206	ssc-miR-15b,ssc-miR-7-3p,ssc-miR-15a,ssc-miR-16,ssc-miR-199b-3p,ssc-miR-133a-5p,ssc-miR-424-5p,ssc-miR-497,ssc-miR-195,ssc-miR-4339,ssc-miR-7135-5p,ssc-miR-10388	ssc-miR-4339,ssc-miR-7135-5p	Significant	Up	121.794	0	9.29695	0.00187668	0.0263794	Nonsignificant	Down	121.794	191.993	-0.750028	0.704026	0.999989	Significant	Down	0	191.993	-10.0453	5.57806e-08	2.2044e-06
novel_circ_0006104	ssc-miR-145-5p,ssc-miR-20a-3p,ssc-miR-210,ssc-miR-99a-3p,ssc-miR-432-5p,ssc-miR-129a-3p,ssc-miR-9819-5p,ssc-miR-33b-5p	ssc-miR-210	Significant	Down	221.572	706.666	-1.7271	0.00287766	0.0382882	Nonsignificant	Up	221.572	196.58	0.0990517	0.933453	0.999989	Significant	Up	706.666	196.58	1.83095	0.00195859	0.0291418
novel_circ_0012302	ssc-miR-148a-5p,ssc-miR-30b-3p,ssc-miR-148b-5p,ssc-miR-182,ssc-miR-9859-3p,ssc-miR-26b-3p,ssc-miR-10389	ssc-miR-148a-5p,ssc-miR-148b-5p	Nonsignificant	Down	110.096	213.593	-1.06898	0.670061	0.996238	Nonsignificant	Up	110.096	0	22.3797	NA	NA	Significant	Up	213.593	0	10.1684	6.7812e-08	2.28017e-06
novel_circ_0001635	ssc-miR-423-5p,ssc-miR-486,ssc-miR-365-5p,ssc-miR-7137-5p,ssc-miR-10386	ssc-miR-486,ssc-miR-10386	Nonsignificant	Down	0	51.2781	-22.236	NA	NA	Significant	Down	0	142.123	-9.66445	7.5109e-06	0.000178029	Nonsignificant	Down	51.2781	142.123	-1.49076	NA	NA
novel_circ_0001530	ssc-miR-148a-3p,ssc-miR-28-5p,ssc-miR-204,ssc-miR-130a,ssc-miR-151-5p,ssc-miR-152,ssc-miR-148b-3p,ssc-miR-130b-3p,ssc-miR-708-5p,ssc-miR-9817-5p,ssc-miR-9820-5p,ssc-miR-10383,ssc-miR-454	ssc-miR-1271-3p,ssc-miR-10383	Nonsignificant	Up	99.778	0	22.3503	NA	NA	Nonsignificant	Down	99.778	164.765	-0.777297	0.760553	0.999989	Significant	Down	0	164.765	-9.82461	4.416e-08	2.2044e-06
novel_circ_0011149	ssc-miR-125b,ssc-miR-125a,ssc-miR-362,ssc-miR-4334-5p,ssc-miR-9799-3p,ssc-miR-9812-3p,ssc-miR-33b-5p	ssc-miR-125b,ssc-miR-125a	Significant	Down	0	218.389	-10.2625	1.45698e-06	4.00705e-05	Nonsignificant	Down	0	63.5728	-22.553	NA	NA	Nonsignificant	Up	218.389	63.5728	1.79177	0.452219	0.999866
novel_circ_0010354	ssc-miR-221-5p,ssc-miR-22-5p,ssc-miR-490-3p,ssc-miR-490	ssc-miR-22-5p,ssc-miR-9819-5p,ssc-miR-9848-3p	Significant	Down	358.049	1048.09	-1.6018	0.00339112	0.0434612	Nonsignificant	Down	358.049	383.987	-0.174571	0.818004	0.999989	Significant	Up	1048.09	383.987	1.43291	0.000359815	0.00564657
novel_circ_0008925	ssc-miR-128,ssc-miR-1,ssc-miR-206,ssc-miR-450b-3p,ssc-miR-628-3p,ssc-miR-429,ssc-miR-671-5p,ssc-miR-9814-3p,ssc-miR-200b	-	Significant	Down	0	268.392	-10.5632	1.00417e-06	4.00705e-05	Nonsignificant	NA	0	0	NA	NA	NA	Significant	Up	268.392	0	10.4965	1.00408e-07	2.44058e-06
novel_circ_0006206	ssc-miR-28-3p,ssc-miR-205,ssc-miR-335,ssc-miR-376a-5p,ssc-miR-155-5p,ssc-miR-1343,ssc-miR-874,ssc-miR-371-5p	ssc-miR-335	Significant	Up	4045.84	2169.94	0.84788	0.00299988	0.0390208	Nonsignificant	Up	4045.84	2628.06	0.552032	0.0642953	0.693193	Nonsignificant	Down	2169.94	2628.06	-0.288856	0.200107	0.999866
novel_circ_0011678	ssc-miR-128,ssc-miR-130b-5p,ssc-miR-532-5p,ssc-miR-432-5p,ssc-miR-1839-5p,ssc-miR-137,ssc-miR-7139-3p	-	Significant	Down	651.526	2053.06	-1.715	1.29681e-06	4.00705e-05	Nonsignificant	Up	651.526	317.278	0.959049	0.44938	0.999989	Nonsignificant	Up	2053.06	317.278	2.66631	0.162227	0.999866
novel_circ_0005563	ssc-miR-133a-5p,ssc-miR-29a-5p,ssc-miR-339-5p,ssc-miR-296-5p,ssc-miR-4334-3p,ssc-miR-545-5p,ssc-let-7f-3p,ssc-miR-212,ssc-miR-339,ssc-miR-7139-5p,ssc-miR-9806-5p	ssc-miR-9806-5p	Significant	Up	123.286	0	9.31307	0.00182626	0.0258794	Nonsignificant	Down	123.286	246.451	-1.09595	0.572077	0.999989	Significant	Down	0	246.451	-10.4036	1.47149e-07	3.09704e-06
novel_circ_0008909	ssc-miR-135,ssc-miR-15b,ssc-miR-29b,ssc-miR-103,ssc-miR-107,ssc-miR-136-5p,ssc-miR-29c,ssc-miR-15a,ssc-miR-16,ssc-miR-664-3p,ssc-miR-424-5p,ssc-miR-497,ssc-miR-195,ssc-miR-7857-3p,ssc-miR-9794-3p,ssc-miR-9804-5p,ssc-miR-9830-5p,ssc-miR-9839-5p,ssc-miR-33b-5p	-	Significant	Down	0	193.498	-10.0924	1.58135e-06	4.00705e-05	Significant	Down	0	124.068	-9.46361	0.00136213	0.0234233	Nonsignificant	Up	193.498	124.068	0.6404	0.729314	0.999866
novel_circ_0002735	ssc-miR-153,ssc-miR-503,ssc-miR-376a-3p,ssc-miR-296-5p,ssc-miR-7137-3p,ssc-miR-7139-3p,ssc-miR-9811-5p,ssc-miR-9816-3p,ssc-miR-9817-5p,ssc-miR-9832-3p	-	Nonsignificant	NA	0	0	NA	NA	NA	Significant	Down	0	142.123	-9.66445	7.5109e-06	0.000178029	Significant	Down	0	142.123	-9.60693	4.72155e-08	2.2044e-06
novel_circ_0001882	ssc-miR-664-3p,ssc-miR-1307,ssc-miR-202-5p,ssc-miR-376b,ssc-miR-9850-5p	ssc-miR-9850-5p	Nonsignificant	Down	73.3972	167.11	-1.30009	NA	NA	Nonsignificant	Up	73.3972	0	21.8107	NA	NA	Significant	Up	167.11	0	9.8146	4.12246e-08	2.2044e-06
novel_circ_0009384	ssc-miR-30b-3p,ssc-miR-221-5p,ssc-miR-374a-3p,ssc-miR-374b-3p,ssc-miR-361-5p,ssc-miR-202-3p,ssc-miR-455-5p,ssc-miR-381-3p,ssc-miR-4337,ssc-miR-370,ssc-miR-7857-3p,ssc-miR-9792-5p,ssc-miR-9820-5p,ssc-miR-9849-5p	ssc-miR-9849-5p,ssc-miR-9850-5p	Significant	Up	123.286	0	9.31307	0.00182626	0.0258794	Nonsignificant	Down	123.286	196.58	-0.770657	0.698102	0.999989	Significant	Down	0	196.58	-10.0761	1.04822e-07	2.46746e-06
novel_circ_0006028	ssc-miR-140-3p,ssc-miR-574-3p,ssc-miR-218-5p,ssc-miR-149,ssc-miR-218b,ssc-miR-218,ssc-miR-493-3p,ssc-miR-7139-3p,ssc-miR-9810-3p,ssc-miR-1842,ssc-miR-10389	-	Nonsignificant	Up	145.191	0	22.8854	NA	NA	Nonsignificant	Down	145.191	272.17	-0.936885	0.697458	0.999989	Significant	Down	0	272.17	-10.5407	7.01609e-08	2.28017e-06
novel_circ_0001993	ssc-miR-30c-5p,ssc-miR-30a-5p,ssc-miR-378,ssc-miR-30d,ssc-miR-30e-5p,ssc-miR-499-5p,ssc-miR-532-3p,ssc-miR-129a-5p,ssc-miR-382,ssc-miR-129b,ssc-miR-7139-5p,ssc-miR-9821-5p,ssc-miR-9822-3p,ssc-miR-9846-3p,ssc-miR-9858-5p,ssc-miR-378b-3p	ssc-miR-532-3p	Significant	Down	0	147.764	-9.71029	0.0009263	0.014288	Significant	Down	0	169.352	-9.91713	4.37387e-06	0.00011282	Nonsignificant	Down	147.764	169.352	-0.206418	0.911908	0.999866
novel_circ_0006710	ssc-miR-455-5p,ssc-miR-9809-3p,ssc-miR-9826-5p	-	Nonsignificant	Up	99.778	0	22.3503	NA	NA	Nonsignificant	Down	99.778	238.962	-1.31164	0.60293	0.999989	Significant	Down	0	238.962	-10.3525	9.48714e-08	2.43577e-06
novel_circ_0001466	ssc-miR-27a,ssc-miR-199b-3p,ssc-miR-210,ssc-miR-133a-5p,ssc-miR-143-3p,ssc-miR-27b-3p,ssc-miR-146a-3p,ssc-miR-132,ssc-miR-212,ssc-miR-452,ssc-miR-9843-3p,ssc-miR-6782-3p,ssc-miR-9850-5p	ssc-miR-328	Nonsignificant	Down	99.778	167.11	-0.769661	NA	NA	Nonsignificant	Up	99.778	0	21.7225	NA	NA	Significant	Up	167.11	0	9.8146	4.12246e-08	2.2044e-06
novel_circ_0006397	ssc-miR-183,ssc-miR-205,ssc-miR-542-3p,ssc-miR-532-3p,ssc-miR-490-5p,ssc-miR-376c,ssc-miR-1224,ssc-miR-9821-5p,ssc-miR-9822-3p,ssc-miR-9829-5p,ssc-miR-9851-3p,ssc-miR-10382,ssc-miR-375	ssc-miR-29a-5p	Nonsignificant	Down	1439.42	1606.69	-0.209836	0.577801	0.996238	Significant	Down	1439.42	2687.22	-0.968721	0.00130606	0.0226816	Nonsignificant	Down	1606.69	2687.22	-0.749079	0.0230739	0.282734
novel_circ_0006490	ssc-miR-320,ssc-miR-340,ssc-miR-196b-3p,ssc-miR-369,ssc-miR-381-3p,ssc-miR-491	ssc-miR-196b-3p	Significant	Up	158.493	0	9.66786	0.00101392	0.0153675	Nonsignificant	Down	158.493	379.4	-1.36172	0.404198	0.999989	Significant	Down	0	379.4	-11.0283	3.76825e-09	2.2044e-06
novel_circ_0012492	ssc-miR-204,ssc-miR-133a-5p,ssc-miR-133a-3p,ssc-miR-22-3p,ssc-miR-4331-3p,ssc-miR-381-3p,ssc-miR-490-3p,ssc-miR-4334-5p,ssc-miR-4335,ssc-miR-491,ssc-miR-138,ssc-miR-182,ssc-miR-212,ssc-miR-490,ssc-miR-671-5p,ssc-miR-3613,ssc-miR-7136-5p,ssc-miR-9829-5p	ssc-miR-22-3p,ssc-miR-182,ssc-miR-874	Nonsignificant	Up	319.112	141.693	1.10847	NA	NA	Significant	Up	319.112	0	10.6974	8.58923e-07	7.73591e-05	Nonsignificant	Up	141.693	0	22.8611	NA	NA
novel_circ_0004547	ssc-miR-139-5p,ssc-miR-503,ssc-miR-30a-3p,ssc-miR-30e-3p,ssc-miR-320,ssc-miR-365-5p,ssc-miR-339-3p,ssc-miR-4334-5p,ssc-miR-1271-3p,ssc-miR-421-5p,ssc-miR-149,ssc-miR-144,ssc-miR-9789-3p,ssc-miR-9835-3p	ssc-miR-421-5p	Nonsignificant	NA	0	0	NA	NA	NA	Significant	Down	0	211.733	-10.2393	2.48078e-06	9.68475e-05	Significant	Down	0	211.733	-10.1768	6.90192e-08	2.28017e-06
novel_circ_0005694	ssc-miR-217,ssc-miR-133a-5p,ssc-miR-339-5p,ssc-miR-4334-3p,ssc-miR-339,ssc-miR-7136-5p,ssc-miR-7143-3p,ssc-miR-9839-5p	-	Significant	Down	0	337.215	-10.8996	4.93161e-07	3.79188e-05	Nonsignificant	NA	0	0	NA	NA	NA	Significant	Up	337.215	0	10.831	6.74767e-08	2.28017e-06
novel_circ_0012384	ssc-miR-214-5p,ssc-miR-885-5p,ssc-miR-1277,ssc-miR-382,ssc-miR-9794-3p,ssc-miR-9855-5p,ssc-miR-219b-3p,ssc-miR-33b-3p	ssc-miR-9855-5p	Nonsignificant	Up	403.517	76.9172	2.33583	0.301261	0.996238	Significant	Up	403.517	0	11.0185	8.77266e-08	3.07745e-05	Nonsignificant	Up	76.9172	0	21.9933	NA	NA
novel_circ_0010186	ssc-miR-205,ssc-miR-2483,ssc-miR-9830-5p	-	Significant	Down	0	167.859	-9.88849	2.76202e-06	5.29033e-05	Nonsignificant	NA	0	0	NA	NA	NA	Significant	Up	167.859	0	9.82285	4.42865e-08	2.2044e-06
novel_circ_0007789	ssc-miR-181b,ssc-miR-20a-3p,ssc-miR-181c,ssc-miR-181a,ssc-miR-30a-3p,ssc-miR-30e-3p,ssc-miR-181d-5p,ssc-miR-130b-5p,ssc-miR-450b-5p,ssc-miR-532-5p,ssc-miR-455-5p,ssc-miR-369,ssc-miR-545-5p,ssc-miR-138,ssc-miR-9821-5p,ssc-miR-9822-3p,ssc-miR-6782-3p,ssc-miR-670	-	Nonsignificant	Up	73.3972	0	21.7716	NA	NA	Nonsignificant	Down	73.3972	299.399	-2.1633	0.370252	0.999989	Significant	Down	0	299.399	-10.679	3.52205e-08	2.2044e-06
novel_circ_0010400	ssc-miR-30a-3p,ssc-miR-30e-3p	ssc-miR-500-5p	Nonsignificant	Down	293.589	281.446	-0.0438152	NA	NA	Nonsignificant	Up	293.589	0	23.7102	NA	NA	Significant	Up	281.446	0	10.5642	2.18737e-07	4.49795e-06
novel_circ_0006647	ssc-miR-664-3p,ssc-miR-362,ssc-miR-218-3p,ssc-miR-9801-5p,ssc-miR-9850-5p,ssc-miR-670	ssc-miR-670	Significant	Up	305.175	0	10.6465	7.93892e-07	3.79188e-05	Significant	Up	305.175	0	10.6258	1.45757e-06	9.68475e-05	Nonsignificant	NA	0	0	NA	NA	NA
novel_circ_0007058	ssc-miR-181b,ssc-miR-184,ssc-miR-181c,ssc-miR-181a,ssc-miR-181d-5p,ssc-miR-218-3p,ssc-miR-9818-3p	ssc-miR-135	Significant	Down	171.683	580.494	-1.81834	0.00299981	0.0390208	Nonsignificant	Up	171.683	126.97	0.356498	0.857491	0.999989	Nonsignificant	Up	580.494	126.97	2.16982	0.105928	0.8521
novel_circ_0011172	ssc-miR-95,ssc-miR-30c-3p,ssc-miR-574-5p,ssc-miR-30c-1-3p,ssc-miR-1343,ssc-miR-138,ssc-miR-7144-5p,ssc-miR-9791-3p,ssc-miR-6529	ssc-miR-138	Significant	Down	0	98.5092	-9.12533	0.00227354	0.0307193	Significant	Down	0	303.986	-10.7619	7.39041e-07	7.73591e-05	Nonsignificant	Down	98.5092	303.986	-1.62978	0.348405	0.999866
novel_circ_0000365	ssc-miR-23a,ssc-miR-199b-5p,ssc-miR-199a-5p,ssc-miR-23b,ssc-miR-383,ssc-miR-9817-5p	ssc-miR-20a-3p	Significant	Down	0	244.776	-10.4301	1.39944e-06	4.00705e-05	Significant	Down	0	281.11	-10.6531	1.19349e-06	8.7224e-05	Nonsignificant	Down	244.776	281.11	-0.222475	0.794675	0.999866
novel_circ_0011023	ssc-miR-148a-3p,ssc-miR-7-5p,ssc-miR-152,ssc-miR-148b-3p,ssc-miR-146a-3p,ssc-miR-370,ssc-miR-9823-5p,ssc-miR-9843-3p,ssc-miR-802	ssc-miR-146a-3p,ssc-miR-9843-3p	Nonsignificant	Down	195.826	242.753	-0.329467	0.859369	0.996238	Significant	Up	195.826	0	10.0179	0.000717858	0.014425	Significant	Up	242.753	0	10.3523	9.82057e-08	2.44014e-06
novel_circ_0000548	ssc-miR-103,ssc-miR-107,ssc-miR-34a,ssc-miR-503,ssc-miR-378,ssc-miR-34c,ssc-miR-196b-3p,ssc-miR-542-3p,ssc-miR-490-3p,ssc-miR-490,ssc-miR-378b-3p	ssc-miR-103,ssc-miR-107	Significant	Up	208.382	0	10.0778	2.0222e-06	4.44242e-05	Nonsignificant	Up	208.382	87.6656	1.15453	0.556496	0.999989	Significant	Down	0	87.6656	-8.91254	0.000216912	0.00426435
novel_circ_0011475	ssc-miR-128,ssc-miR-9-1,ssc-miR-9-2,ssc-miR-130b-5p,ssc-miR-339-3p,ssc-miR-155-5p,ssc-miR-9,ssc-miR-7144-5p,ssc-miR-9809-3p,ssc-miR-6516	ssc-miR-7144-3p	Nonsignificant	Down	98.2859	144.243	-0.573152	0.766368	0.996238	Significant	Up	98.2859	0	9.02021	0.00189545	0.0299515	Significant	Up	144.243	0	9.60192	4.57838e-08	2.2044e-06
novel_circ_0008642	ssc-miR-28-5p,ssc-miR-21-3p,ssc-miR-30a-3p,ssc-miR-30e-3p,ssc-miR-708-5p,ssc-miR-574-5p,ssc-miR-9794-3p,ssc-miR-9801-5p	ssc-miR-30a-3p,ssc-miR-30e-3p	Significant	Down	0	167.11	-9.87724	2.75722e-06	5.29033e-05	Significant	Down	0	132.949	-9.57641	0.00120659	0.0215955	Nonsignificant	Up	167.11	132.949	0.305096	0.869826	0.999866
novel_circ_0006089	ssc-miR-205,ssc-let-7c,ssc-let-7f-5p,ssc-let-7i-5p,ssc-miR-196a,ssc-let-7a,ssc-let-7e,ssc-let-7g,ssc-miR-98,ssc-miR-196b-5p,ssc-miR-190b,ssc-let-7d-5p,ssc-miR-9793-5p,ssc-miR-9812-3p,ssc-miR-26b-3p	ssc-miR-190b,ssc-miR-9793-5p	Nonsignificant	Down	74.8335	236.46	-1.67967	0.497956	0.996238	Nonsignificant	Up	74.8335	0	21.9249	NA	NA	Significant	Up	236.46	0	10.3154	9.5307e-08	2.43577e-06
novel_circ_0011322	ssc-miR-148a-5p,ssc-miR-186-3p,ssc-miR-185,ssc-miR-1,ssc-miR-206,ssc-miR-143-3p,ssc-miR-345-3p,ssc-miR-148b-5p,ssc-miR-130b-5p,ssc-miR-628-5p,ssc-miR-383,ssc-miR-9786-3p,ssc-miR-9814-3p,ssc-miR-9849-5p,ssc-miR-10389	ssc-miR-628-5p,ssc-miR-9845-5p,ssc-miR-10389	Nonsignificant	Up	221.572	153.834	0.47815	0.849141	0.996238	Significant	Up	221.572	0	10.1586	2.99198e-06	9.68475e-05	Nonsignificant	Up	153.834	0	22.1463	NA	NA
novel_circ_0005887	ssc-miR-125b,ssc-miR-181b,ssc-miR-181c,ssc-miR-205,ssc-miR-181a,ssc-miR-181d-5p,ssc-miR-193a-5p,ssc-miR-125a,ssc-miR-1296-3p,ssc-miR-2320-3p,ssc-miR-1468,ssc-miR-7136-3p,ssc-miR-7143-5p,ssc-miR-7857-3p,ssc-miR-9805-3p,ssc-miR-9808-3p	ssc-miR-503	Significant	Down	0	167.859	-9.88849	2.76202e-06	5.29033e-05	Nonsignificant	Down	0	105.955	-23.2475	NA	NA	Nonsignificant	Up	167.859	105.955	0.680389	NA	NA
novel_circ_0007699	ssc-miR-676-5p,ssc-miR-9799-3p	-	Significant	Up	98.2859	0	9.04289	0.00250333	0.0335639	Nonsignificant	Down	98.2859	205.696	-1.10612	0.574932	0.999989	Significant	Down	0	205.696	-10.1325	8.47685e-08	2.40716e-06
novel_circ_0002765	ssc-miR-146a-3p,ssc-miR-9809-3p,ssc-miR-9843-3p	ssc-miR-146a-3p,ssc-miR-9843-3p	Nonsignificant	Down	98.2859	167.11	-0.784122	0.684825	0.996238	Significant	Up	98.2859	0	9.02021	0.00189545	0.0299515	Significant	Up	167.11	0	9.8146	4.12246e-08	2.2044e-06
novel_circ_0002417	ssc-miR-140-3p,ssc-miR-486,ssc-miR-452,ssc-miR-671-5p,ssc-miR-7144-5p,ssc-miR-7857-3p,ssc-miR-9830-5p	ssc-miR-676-5p	Significant	Up	245.08	0	10.3051	2.12334e-06	4.56911e-05	Nonsignificant	Up	245.08	42.3819	2.43689	0.322085	0.999989	Nonsignificant	Down	0	42.3819	-21.919	NA	NA
novel_circ_0002155	ssc-miR-136-5p,ssc-miR-133a-5p,ssc-miR-500-5p,ssc-miR-218-5p,ssc-miR-218b,ssc-miR-218,ssc-miR-7139-5p	ssc-miR-218-5p,ssc-miR-218b,ssc-miR-218	Nonsignificant	NA	0	0	NA	NA	NA	Significant	Down	0	142.123	-9.66445	7.5109e-06	0.000178029	Significant	Down	0	142.123	-9.60693	4.72155e-08	2.2044e-06
novel_circ_0007576	ssc-miR-105-1,ssc-miR-105-2,ssc-miR-148a-3p,ssc-miR-30a-5p,ssc-miR-30d,ssc-miR-30e-5p,ssc-miR-152,ssc-miR-148b-3p,ssc-miR-1306-5p,ssc-miR-769-3p,ssc-miR-421-3p,ssc-miR-4337,ssc-miR-7138-5p,ssc-miR-7143-3p,ssc-miR-9858-5p	ssc-miR-148a-3p,ssc-miR-152,ssc-miR-148b-3p,ssc-miR-421-3p	Nonsignificant	Down	122.484	262.848	-1.11745	0.553232	0.996238	Significant	Up	122.484	0	9.34128	0.00157629	0.0260831	Significant	Up	262.848	0	10.4665	4.98208e-08	2.2044e-06
novel_circ_0002801	ssc-miR-323,ssc-miR-103,ssc-miR-107,ssc-miR-193a-3p,ssc-miR-130b-5p,ssc-miR-505,ssc-miR-7134-5p,ssc-miR-141	ssc-miR-103,ssc-miR-107,ssc-miR-500-3p	Significant	Down	305.921	719.193	-1.28468	0.0029837	0.0390208	Nonsignificant	Up	305.921	118.03	1.30616	0.47395	0.999989	Nonsignificant	Up	719.193	118.03	2.60969	0.0318063	0.364822
novel_circ_0007708	ssc-miR-15b,ssc-miR-15a,ssc-miR-16,ssc-miR-199b-5p,ssc-miR-199a-5p,ssc-miR-424-5p,ssc-miR-497,ssc-miR-195,ssc-miR-129a-5p,ssc-miR-129b,ssc-miR-7857-3p	ssc-miR-10a-5p,ssc-miR-10b,ssc-miR-7857-3p	Significant	Down	0	262.321	-10.5383	1.69529e-06	4.22126e-05	Significant	Down	0	433.799	-11.2781	4.55081e-09	1.99553e-06	Nonsignificant	Down	262.321	433.799	-0.737503	0.337355	0.999866
novel_circ_0005942	ssc-miR-500-3p,ssc-let-7f-3p,ssc-miR-452,ssc-miR-9859-3p	-	Significant	Down	0	122.125	-9.43832	0.00153306	0.0228386	Significant	Down	0	142.123	-9.66445	7.5109e-06	0.000178029	Nonsignificant	Down	122.125	142.123	-0.225438	0.902134	0.999866
novel_circ_0005210	ssc-miR-105-1,ssc-miR-105-2,ssc-miR-15b,ssc-miR-30c-3p,ssc-miR-15a,ssc-miR-16,ssc-miR-133a-3p,ssc-miR-345-3p,ssc-miR-885-3p,ssc-miR-424-5p,ssc-miR-497,ssc-miR-195,ssc-miR-30c-1-3p,ssc-miR-9788-3p,ssc-miR-9830-5p	ssc-miR-133a-3p,ssc-miR-9788-3p	Significant	Down	417.454	985.117	-1.28616	0.0020456	0.0282975	Nonsignificant	Down	417.454	635.376	-0.679454	0.262179	0.999989	Nonsignificant	Up	985.117	635.376	0.629364	0.252829	0.999866
novel_circ_0002561	ssc-miR-136-3p,ssc-miR-423-3p,ssc-miR-10a-5p,ssc-miR-10b,ssc-miR-425-5p,ssc-miR-504,ssc-miR-676-5p,ssc-miR-22-3p,ssc-miR-758,ssc-miR-296-3p,ssc-miR-4334-5p,ssc-miR-2411,ssc-miR-7138-5p,ssc-miR-9790-3p,ssc-miR-9807-5p,ssc-miR-9817-5p,ssc-miR-9818-3p,ssc-miR-9839-5p,ssc-miR-9846-3p,ssc-miR-9849-5p,ssc-miR-10387,ssc-miR-660	ssc-miR-9817-5p	Significant	Down	1707.26	2731.86	-0.728373	0.00323467	0.0417632	Nonsignificant	Down	1707.26	2028.1	-0.321507	0.369415	0.999989	Nonsignificant	Up	2731.86	2028.1	0.418349	0.23818	0.999866
novel_circ_0006433	ssc-miR-2366,ssc-miR-7135-3p,ssc-miR-660	-	Significant	Down	490.105	1162.26	-1.30582	0.000501301	0.00840316	Nonsignificant	Down	490.105	769.659	-0.730789	0.0965875	0.868792	Nonsignificant	Up	1162.26	769.659	0.580909	0.107463	0.85445
novel_circ_0009613	ssc-miR-19a,ssc-miR-20a-3p,ssc-miR-217,ssc-miR-29b,ssc-miR-27a,ssc-miR-29c,ssc-miR-27b-3p,ssc-miR-196b-3p,ssc-miR-127,ssc-miR-19b,ssc-miR-194b-3p,ssc-miR-362,ssc-miR-218-3p,ssc-miR-4338,ssc-miR-2483,ssc-miR-9806-5p,ssc-miR-9821-5p,ssc-miR-9822-3p,ssc-miR-33b-5p	ssc-miR-27a,ssc-miR-27b-3p	Significant	Down	0	221.16	-10.2811	2.03898e-06	4.44242e-05	Significant	Down	0	261.604	-10.5454	1.39924e-06	9.68475e-05	Nonsignificant	Down	221.16	261.604	-0.256471	0.779564	0.999866
novel_circ_0001627	ssc-miR-135,ssc-miR-29a-5p,ssc-miR-148b-5p,ssc-miR-22-5p,ssc-miR-411,ssc-miR-9804-5p,ssc-miR-9830-5p,ssc-miR-9837-5p,ssc-miR-670	ssc-miR-9837-5p	Nonsignificant	Down	858.583	1440.19	-0.826633	0.135719	0.940337	Nonsignificant	Up	858.583	719.788	0.151366	0.805619	0.999989	Significant	Up	1440.19	719.788	0.987154	0.00254843	0.0370662
novel_circ_0005777	ssc-miR-374a-3p,ssc-miR-374b-3p,ssc-miR-4338,ssc-miR-1343,ssc-miR-7139-5p,ssc-miR-6516	ssc-miR-1343	Nonsignificant	Up	280.977	239.981	0.171654	0.860397	0.996238	Significant	Up	280.977	0	10.5025	1.91819e-06	9.68475e-05	Significant	Up	239.981	0	10.3368	6.12588e-08	2.23411e-06
novel_circ_0012956	ssc-miR-148a-5p,ssc-miR-20a-3p,ssc-miR-217,ssc-miR-7-5p,ssc-miR-27a,ssc-miR-196a,ssc-miR-9-1,ssc-miR-9-2,ssc-miR-199b-3p,ssc-miR-199a-3p,ssc-miR-27b-3p,ssc-miR-148b-5p,ssc-miR-196b-5p,ssc-miR-22-5p,ssc-miR-376a-3p,ssc-miR-155-5p,ssc-miR-155-3p,ssc-miR-429,ssc-miR-2320-3p,ssc-miR-9,ssc-miR-1468,ssc-miR-2366,ssc-miR-7138-3p,ssc-miR-9817-5p,ssc-miR-9855-5p,ssc-miR-10384,ssc-miR-200b,ssc-miR-375	ssc-miR-20a-3p,ssc-miR-217,ssc-miR-7138-3p	Significant	Down	0	13699.9	-16.2346	1.52791e-42	2.66315e-39	Significant	Down	0	10500.9	-29.529	4.08008e-14	3.57823e-11	Nonsignificant	Up	13699.9	10500.9	0.358483	0.877425	0.999866
novel_circ_0009166	ssc-miR-9-1,ssc-miR-9-2,ssc-miR-9,ssc-miR-452,ssc-miR-1249,ssc-miR-2483,ssc-miR-7144-3p,ssc-miR-9828-3p,ssc-miR-9829-5p,ssc-miR-9862-3p,ssc-miR-1842,ssc-miR-33b-3p	-	Significant	Up	307.414	0	10.6536	5.43734e-07	3.79188e-05	Nonsignificant	Down	307.414	408.08	-0.485164	0.500225	0.999989	Significant	Down	0	408.08	-11.1372	1.89385e-09	2.2044e-06
novel_circ_0004717	ssc-miR-135,ssc-miR-432-3p,ssc-miR-4338,ssc-miR-138,ssc-miR-493-3p,ssc-miR-2366,ssc-miR-7138-5p,ssc-miR-9803-5p,ssc-miR-9845-5p	ssc-miR-9803-5p	Significant	Up	172.373	0	9.85165	0.000726976	0.0114155	Nonsignificant	Up	172.373	142.123	0.236393	0.905969	0.999989	Significant	Down	0	142.123	-9.60693	4.72155e-08	2.2044e-06
novel_circ_0009773	ssc-miR-186-3p,ssc-miR-185,ssc-miR-499-5p,ssc-miR-150	ssc-miR-186-3p,ssc-miR-150	Significant	Up	196.628	0	10.0083	1.82514e-06	4.35039e-05	Significant	Up	196.628	0	9.98531	3.30834e-06	9.68475e-05	Nonsignificant	NA	0	0	NA	NA	NA
novel_circ_0003399	ssc-miR-186-3p,ssc-miR-320,ssc-miR-769-5p,ssc-miR-22-3p,ssc-miR-490-3p,ssc-miR-1343,ssc-miR-490,ssc-miR-671-5p,ssc-miR-7140-5p,ssc-miR-10388	-	Nonsignificant	Down	881.868	1579.08	-0.893209	0.0773156	0.648082	Significant	Down	881.868	1743.45	-1.06146	0.000280025	0.00654885	Nonsignificant	Down	1579.08	1743.45	-0.158674	0.74421	0.999866
novel_circ_0002703	ssc-miR-450b-3p,ssc-miR-744,ssc-miR-22-3p,ssc-miR-381-5p,ssc-miR-4335,ssc-miR-2320-5p,ssc-miR-7138-5p,ssc-miR-9807-5p	ssc-miR-22-3p,ssc-miR-4335,ssc-miR-7138-5p,ssc-miR-9854-5p	Significant	Down	0	289.235	-10.6727	5.38763e-07	3.79188e-05	Nonsignificant	NA	0	0	NA	NA	NA	Significant	Up	289.235	0	10.6067	4.63232e-08	2.2044e-06
novel_circ_0007153	ssc-miR-29b,ssc-miR-29c,ssc-miR-9793-5p	ssc-miR-7-3p,ssc-miR-9793-5p	Significant	Down	0	244.776	-10.4301	1.39944e-06	4.00705e-05	Nonsignificant	NA	0	0	NA	NA	NA	Significant	Up	244.776	0	10.364	1.24517e-07	2.78452e-06
novel_circ_0012960	ssc-miR-135,ssc-miR-224,ssc-let-7d-3p	ssc-miR-187	Significant	Down	196.628	626.976	-1.72798	0.00166683	0.0244141	Nonsignificant	Down	196.628	390.434	-1.06267	0.510424	0.999989	Nonsignificant	Up	626.976	390.434	0.688687	0.721339	0.999866
novel_circ_0009157	ssc-miR-183,ssc-miR-142-3p,ssc-miR-376b,ssc-miR-6529	-	Significant	Up	171.683	0	9.80785	3.34256e-06	6.19795e-05	Nonsignificant	Up	171.683	87.6656	0.884507	0.651114	0.999989	Significant	Down	0	87.6656	-8.91254	0.000216912	0.00426435
novel_circ_0009403	ssc-miR-21-3p,ssc-miR-365-3p,ssc-miR-382,ssc-miR-190b,ssc-miR-9807-5p,ssc-miR-9844-3p	ssc-miR-382	Nonsignificant	Down	0	91.4683	-22.9977	NA	NA	Significant	Down	0	232.69	-10.3805	3.28163e-06	9.68475e-05	Nonsignificant	Down	91.4683	232.69	-1.37973	0.574076	0.999866
novel_circ_0002145	ssc-miR-181b,ssc-miR-181c,ssc-miR-181a,ssc-miR-181d-5p,ssc-miR-338,ssc-miR-2320-5p,ssc-miR-9817-5p,ssc-miR-9830-5p	-	Nonsignificant	Up	232.58	94.4622	1.21803	0.626578	0.996238	Significant	Up	232.58	0	10.2211	2.91435e-06	9.68475e-05	Nonsignificant	Up	94.4622	0	22.2921	NA	NA
novel_circ_0008488	ssc-miR-205,ssc-miR-214-3p,ssc-miR-221-3p,ssc-miR-486,ssc-miR-345-3p,ssc-miR-222,ssc-miR-218-5p,ssc-miR-218b,ssc-miR-212,ssc-miR-218,ssc-miR-7144-3p,ssc-miR-9798-3p,ssc-miR-9829-5p	ssc-miR-362,ssc-miR-212	Significant	Down	0	149.787	-9.72507	0.000940728	0.0143832	Significant	Down	0	284.246	-10.6661	9.11901e-07	7.73591e-05	Nonsignificant	Down	149.787	284.246	-0.938671	0.589191	0.999866
novel_circ_0001015	ssc-miR-145-5p,ssc-miR-20a-3p,ssc-miR-664-3p,ssc-miR-339-3p,ssc-miR-202-3p,ssc-miR-421-5p,ssc-miR-1343,ssc-miR-2320-3p,ssc-miR-7140-3p,ssc-miR-9812-3p,ssc-miR-9831-3p,ssc-miR-9852-3p,ssc-miR-1842,ssc-miR-10387	ssc-miR-339-3p,ssc-miR-769-5p,ssc-miR-1343	Significant	Down	0	217.113	-10.2588	1.45671e-06	4.00705e-05	Significant	Down	0	191.993	-10.0996	2.85678e-06	9.68475e-05	Nonsignificant	Up	217.113	191.993	0.160717	0.868684	0.999866
novel_circ_0010890	ssc-miR-30c-3p,ssc-miR-29a-5p,ssc-miR-296-3p,ssc-miR-30c-1-3p,ssc-miR-429,ssc-miR-452,ssc-miR-7139-5p,ssc-miR-9801-5p,ssc-miR-9805-3p,ssc-miR-9815-3p,ssc-miR-9820-5p,ssc-miR-200b	ssc-miR-29a-5p,ssc-miR-7135-3p,ssc-miR-7139-5p	Significant	Up	247.207	0	10.3716	0.000501393	0.00840316	Nonsignificant	Down	247.207	332.665	-0.472533	0.766992	0.999989	Significant	Down	0	332.665	-10.8331	1.81688e-08	2.2044e-06
novel_circ_0003157	ssc-miR-301,ssc-miR-136-5p,ssc-miR-139-5p,ssc-miR-17-3p,ssc-miR-199b-3p,ssc-miR-199a-3p,ssc-miR-328,ssc-miR-574-3p,ssc-miR-7144-5p,ssc-miR-141	ssc-miR-328,ssc-miR-7144-5p	Significant	Up	220.08	0	10.1755	1.58627e-06	4.00705e-05	Nonsignificant	Up	220.08	63.5728	1.71959	0.490477	0.999989	Nonsignificant	Down	0	63.5728	-22.4687	NA	NA
novel_circ_0008332	ssc-miR-214-5p,ssc-miR-27a,ssc-miR-199b-3p,ssc-miR-27b-3p,ssc-miR-218-3p,ssc-miR-874,ssc-miR-7144-3p,ssc-miR-6529	ssc-miR-214-5p,ssc-miR-7144-3p,ssc-miR-6529	Nonsignificant	Down	357.303	769.196	-1.15713	0.017759	0.200999	Nonsignificant	Down	357.303	350.72	-0.0474804	0.944329	0.999989	Significant	Up	769.196	350.72	1.11621	0.00148185	0.0224663
novel_circ_0008695	ssc-miR-193a-5p,ssc-miR-345-5p,ssc-miR-664-5p,ssc-miR-628-5p,ssc-miR-9828-3p,ssc-miR-10383	ssc-miR-664-5p	Nonsignificant	Down	147.429	169.882	-0.221807	0.910092	0.996238	Significant	Up	147.429	0	9.60683	0.00113117	0.0206674	Significant	Up	169.882	0	9.83681	4.9094e-08	2.2044e-06
novel_circ_0005477	ssc-miR-30c-5p,ssc-miR-30b-5p,ssc-miR-133a-5p,ssc-miR-30a-5p,ssc-miR-30d,ssc-miR-30e-5p,ssc-miR-143-5p,ssc-miR-1271-5p,ssc-miR-4335,ssc-miR-2483,ssc-miR-9785-5p,ssc-miR-9858-5p,ssc-miR-96-5p	-	Nonsignificant	Up	344.858	208.798	0.66345	0.693226	0.996238	Significant	Up	344.858	0	10.7882	8.55993e-07	7.73591e-05	Significant	Up	208.798	0	10.1372	0.000290098	0.00481815
novel_circ_0004760	ssc-miR-148a-3p,ssc-miR-19a,ssc-miR-20a-3p,ssc-miR-139-5p,ssc-miR-130a,ssc-miR-152,ssc-miR-148b-3p,ssc-miR-130b-3p,ssc-miR-19b,ssc-miR-500-5p,ssc-miR-150,ssc-miR-454	ssc-miR-181b,ssc-miR-20a-3p,ssc-miR-217,ssc-miR-181c,ssc-miR-181a,ssc-miR-181d-5p	Significant	Down	0	236.46	-10.377	1.29339e-06	4.00705e-05	Significant	Down	0	145.025	-9.69746	0.00100526	0.0187577	Nonsignificant	Up	236.46	145.025	0.674751	0.710756	0.999866
novel_circ_0004803	ssc-miR-30c-3p,ssc-miR-30b-3p,ssc-miR-10a-5p,ssc-miR-10b,ssc-miR-345-5p,ssc-miR-1306-5p,ssc-miR-362,ssc-miR-1224,ssc-miR-30c-1-3p,ssc-miR-491,ssc-miR-212,ssc-miR-493-3p,ssc-miR-7139-5p,ssc-miR-7139-3p,ssc-miR-9829-5p,ssc-miR-9849-5p	-	Significant	Down	0	197.018	-10.1229	0.000508963	0.00844879	Significant	Down	0	378.007	-11.074	2.54176e-07	6.08293e-05	Nonsignificant	Down	197.018	378.007	-0.955089	0.548213	0.999866
novel_circ_0001732	ssc-miR-186-3p,ssc-miR-146b,ssc-miR-338,ssc-miR-146a-5p,ssc-miR-138,ssc-miR-9820-5p	ssc-miR-9820-5p	Significant	Down	0	167.859	-9.88849	2.76202e-06	5.29033e-05	Significant	Down	0	194.895	-10.1241	0.000617414	0.0133697	Nonsignificant	Down	167.859	194.895	-0.243811	0.895408	0.999866
novel_circ_0003113	ssc-miR-136-5p,ssc-miR-204,ssc-miR-146b,ssc-miR-374a-3p,ssc-miR-374b-3p,ssc-miR-342,ssc-miR-129a-5p,ssc-miR-421-3p,ssc-miR-146a-5p,ssc-miR-129b,ssc-miR-7139-5p,ssc-miR-9787-3p,ssc-miR-9833-5p,ssc-miR-9837-5p,ssc-miR-26b-3p	ssc-miR-136-5p,ssc-miR-9787-3p,ssc-miR-9833-5p	Significant	Down	0	218.389	-10.2625	1.45698e-06	4.00705e-05	Nonsignificant	NA	0	0	NA	NA	NA	Significant	Up	218.389	0	10.1988	8.63029e-08	2.41244e-06
novel_circ_0000127	ssc-let-7c,ssc-let-7f-5p,ssc-let-7i-5p,ssc-let-7a,ssc-let-7e,ssc-let-7g,ssc-miR-98,ssc-miR-339-3p,ssc-let-7d-5p,ssc-miR-7137-3p,ssc-miR-9797-3p,ssc-miR-9817-5p,ssc-miR-9838-5p,ssc-miR-10389	-	Significant	Down	0	517.963	-11.5104	2.48408e-10	1.44325e-07	Significant	Down	0	187.407	-10.0664	3.26043e-06	9.68475e-05	Nonsignificant	Up	517.963	187.407	1.44384	0.0547809	0.543694
novel_circ_0010613	ssc-miR-186-3p,ssc-miR-10a-5p,ssc-miR-10b,ssc-miR-486,ssc-miR-676-5p,ssc-miR-1285,ssc-miR-129a-3p,ssc-miR-155-5p,ssc-miR-7137-3p,ssc-miR-9829-5p	ssc-miR-186-3p	Significant	Up	171.683	0	9.80785	3.34256e-06	6.19795e-05	Nonsignificant	Up	171.683	67.9256	1.24653	NA	NA	Nonsignificant	Down	0	67.9256	-21.9884	NA	NA

## Sheet: SigNoAdj
circRNA	Binding-Site_local	Binding-Site_junction	AvsB							AvsC							BvsC
			Significance	AvsB_Type	A_FPKM	B_FPKM	log2(foldchange)	pvalue	padj	Significance	AvsC_Type	A_FPKM	C_FPKM	log2(foldchange)	pvalue	padj	Significance	BvsC_Type	B_FPKM	C_FPKM	log2(foldchange)	pvalue	padj
novel_circ_0011873	ssc-miR-151-3p,ssc-miR-1306-5p,ssc-miR-676-5p,ssc-miR-1285,ssc-miR-1224,ssc-miR-9789-3p,ssc-miR-9793-5p,ssc-miR-9794-3p,ssc-miR-9817-5p,ssc-miR-9828-3p,ssc-miR-9839-5p	ssc-miR-9793-5p	Nonsignificant	Up	567.922	401.547	0.443777	0.538655	0.996238	Nonsignificant	Down	567.922	746.959	-0.475865	0.434711	0.999989	Significant	Down	401.547	746.959	-0.905773	0.0320162	0.364822
novel_circ_0004403	ssc-miR-199b-5p,ssc-miR-199a-5p,ssc-miR-499-3p,ssc-miR-542-3p,ssc-miR-432-3p,ssc-miR-190b,ssc-miR-190a,ssc-miR-9791-3p	ssc-miR-190b,ssc-miR-190a	Nonsignificant	Up	257.525	119.879	1.05629	0.577952	0.996238	Significant	Up	257.525	0	10.3714	2.04912e-06	9.68475e-05	Significant	Up	119.879	0	9.32935	0.000299886	0.00481815
novel_circ_0003883	ssc-miR-7-3p,ssc-miR-34a,ssc-miR-34c,ssc-miR-425-3p,ssc-miR-324,ssc-miR-22-3p,ssc-miR-382,ssc-miR-370,ssc-miR-9817-5p,ssc-miR-375	ssc-miR-34a,ssc-miR-34c,ssc-miR-22-3p,ssc-miR-218-5p,ssc-miR-218b,ssc-miR-218	Nonsignificant	Up	1088.59	975.584	0.119653	0.786655	0.996238	Nonsignificant	Down	1088.59	1685.68	-0.692058	0.0506246	0.584182	Significant	Down	975.584	1685.68	-0.806575	0.0209689	0.264179
novel_circ_0007744	ssc-miR-146b,ssc-miR-193a-3p,ssc-miR-345-5p,ssc-miR-1306-3p,ssc-miR-22-5p,ssc-miR-146a-5p,ssc-miR-1343,ssc-miR-7144-3p,ssc-miR-9813-5p,ssc-miR-9816-3p,ssc-miR-9830-5p	ssc-miR-1306-3p	Significant	Down	0	195.521	-10.1038	1.95764e-06	4.37458e-05	Nonsignificant	Down	0	81.686	-22.8836	NA	NA	Nonsignificant	Up	195.521	81.686	1.24608	NA	NA
novel_circ_0011173	ssc-miR-184,ssc-miR-18a,ssc-miR-9-1,ssc-miR-9-2,ssc-miR-339-3p,ssc-miR-18b,ssc-miR-9,ssc-miR-212,ssc-miR-9806-5p	ssc-miR-378,ssc-miR-339-3p,ssc-miR-378b-3p	Nonsignificant	Down	379.263	548.562	-0.578385	0.245622	0.996238	Nonsignificant	Up	379.263	219.222	0.724522	0.392586	0.999989	Significant	Up	548.562	219.222	1.3063	0.020426	0.259732
novel_circ_0005048	ssc-miR-326,ssc-miR-205,ssc-miR-378,ssc-miR-193a-5p,ssc-miR-769-5p,ssc-let-7f-3p,ssc-miR-6782-3p,ssc-miR-9849-5p,ssc-miR-378b-3p,ssc-miR-10388,ssc-miR-330	ssc-miR-9849-5p	Significant	Down	0	195.521	-10.1038	1.95764e-06	4.37458e-05	Significant	Down	0	151.297	-9.75049	0.000975506	0.0183983	Nonsignificant	Up	195.521	151.297	0.363522	0.846547	0.999866
novel_circ_0002219	ssc-miR-136-5p,ssc-miR-133b,ssc-miR-148b-5p,ssc-miR-628-5p,ssc-miR-22-5p,ssc-miR-376a-5p,ssc-miR-450c-3p,ssc-miR-150,ssc-miR-2483,ssc-miR-9817-5p,ssc-miR-9850-5p,ssc-miR-223	ssc-miR-136-5p,ssc-miR-148b-5p,ssc-miR-22-5p,ssc-miR-2483	Nonsignificant	Down	344.858	546.012	-0.728977	0.284147	0.996238	Nonsignificant	Up	344.858	234.375	0.473737	0.595171	0.999989	Significant	Up	546.012	234.375	1.21222	0.0333432	0.370494
novel_circ_0011047	ssc-miR-301,ssc-miR-218-5p,ssc-miR-218b,ssc-miR-218,ssc-miR-7135-3p,ssc-miR-7857-3p,ssc-miR-9797-3p,ssc-miR-375	ssc-miR-301,ssc-miR-9797-3p	Nonsignificant	Down	760.82	1087.9	-0.569193	0.0809935	0.66906	Nonsignificant	Up	760.82	598.856	0.269525	0.509155	0.999989	Significant	Up	1087.9	598.856	0.848348	0.0234178	0.284996
novel_circ_0012577	ssc-miR-216,ssc-miR-301,ssc-miR-320,ssc-miR-99a-3p,ssc-miR-296-3p,ssc-miR-493-3p,ssc-miR-7144-5p,ssc-miR-9800-3p,ssc-miR-9804-5p,ssc-miR-9807-5p,ssc-miR-9813-5p,ssc-miR-9816-3p	ssc-miR-493-3p,ssc-miR-7144-5p,ssc-miR-9813-5p,ssc-miR-9816-3p	Significant	Down	625.089	1359.81	-1.17698	0.000779101	0.0121248	Significant	Down	625.089	1195.5	-1.01494	0.0088439	0.136072	Nonsignificant	Up	1359.81	1195.5	0.163634	0.670706	0.999866
novel_circ_0012131	ssc-miR-19a,ssc-miR-18a,ssc-miR-9-1,ssc-miR-9-2,ssc-miR-30a-3p,ssc-miR-30e-3p,ssc-miR-342,ssc-miR-19b,ssc-miR-455-3p,ssc-miR-194b-3p,ssc-miR-4331-3p,ssc-miR-382,ssc-miR-1296-3p,ssc-miR-18b,ssc-miR-9,ssc-miR-194a-3p,ssc-miR-1842	ssc-miR-382	Nonsignificant	Up	49.889	0	21.3894	NA	NA	Nonsignificant	Down	49.889	282.795	-2.55197	0.294293	0.999989	Significant	Down	0	282.795	-10.5973	4.39439e-08	2.2044e-06
novel_circ_0007548	ssc-miR-148a-3p,ssc-miR-20a-3p,ssc-miR-99b,ssc-miR-17-3p,ssc-miR-499-3p,ssc-miR-320,ssc-miR-151-3p,ssc-miR-152,ssc-miR-99a-5p,ssc-miR-148b-3p,ssc-miR-100,ssc-miR-676-5p,ssc-miR-452,ssc-miR-7136-3p,ssc-miR-9791-3p,ssc-miR-10391	-	Nonsignificant	Up	590.629	359.86	0.662454	0.198184	0.996238	Nonsignificant	Down	590.629	668.408	-0.255825	0.57545	0.999989	Significant	Down	359.86	668.408	-0.90309	0.0213792	0.267465
novel_circ_0001710	ssc-miR-125b,ssc-miR-214-3p,ssc-miR-125a,ssc-miR-22-3p,ssc-miR-31,ssc-miR-2483,ssc-miR-7144-5p,ssc-miR-7144-3p,ssc-miR-9817-5p,ssc-miR-9829-5p,ssc-miR-9838-5p,ssc-miR-9854-5p	ssc-miR-7144-3p,ssc-miR-9829-5p	Significant	Up	2313.02	1171.8	0.937725	0.00166063	0.0244141	Significant	Up	2313.02	1289.73	0.776056	0.0102673	0.155248	Nonsignificant	Down	1171.8	1289.73	-0.153972	0.616731	0.999866
novel_circ_0010443	ssc-miR-105-1,ssc-miR-105-2,ssc-miR-20a-3p,ssc-miR-103,ssc-miR-107,ssc-miR-186-5p,ssc-miR-1,ssc-miR-146b,ssc-miR-206,ssc-miR-193a-5p,ssc-miR-1307,ssc-miR-22-5p,ssc-miR-4331-5p,ssc-miR-146a-5p,ssc-miR-484,ssc-miR-9786-3p,ssc-miR-9790-3p,ssc-miR-9794-3p,ssc-miR-9814-3p,ssc-miR-9816-3p,ssc-miR-9819-5p,ssc-miR-9828-3p,ssc-miR-9829-5p,ssc-miR-9830-5p,ssc-miR-670	ssc-miR-193a-5p,ssc-miR-484,ssc-miR-9828-3p	Nonsignificant	Up	611.097	502.08	0.23285	0.609073	0.996238	Nonsignificant	Down	611.097	873.928	-0.586559	0.148978	0.999989	Significant	Down	502.08	873.928	-0.812204	0.00342555	0.0494218
novel_circ_0005597	ssc-miR-105-1,ssc-miR-105-2,ssc-miR-15b,ssc-miR-323,ssc-miR-15a,ssc-miR-16,ssc-miR-34a,ssc-miR-34c,ssc-miR-424-5p,ssc-miR-497,ssc-miR-195,ssc-miR-1839-5p,ssc-miR-7134-3p,ssc-miR-9843-3p	-	Significant	Down	0	98.5092	-9.12533	0.00227354	0.0307193	Significant	Down	0	232.924	-10.378	2.39161e-06	9.68475e-05	Nonsignificant	Down	98.5092	232.924	-1.24414	0.495053	0.999866
novel_circ_0005569	ssc-miR-135,ssc-miR-20a-3p,ssc-miR-29b,ssc-miR-214-3p,ssc-miR-29c,ssc-miR-199b-5p,ssc-miR-199a-5p,ssc-miR-532-3p,ssc-miR-432-3p,ssc-miR-335,ssc-miR-296-5p,ssc-miR-383,ssc-miR-9806-5p,ssc-miR-9816-3p,ssc-miR-10384,ssc-miR-660,ssc-miR-33b-3p	ssc-miR-660	Nonsignificant	Down	2289.62	2291.93	-0.0544516	0.852409	0.996238	Significant	Up	2289.62	1339.6	0.703302	0.0135857	0.198578	Significant	Up	2291.93	1339.6	0.762163	0.0168424	0.221714
novel_circ_0011390	ssc-miR-148a-5p,ssc-miR-151-3p,ssc-miR-676-5p,ssc-miR-455-3p,ssc-miR-4338,ssc-miR-150,ssc-miR-2483,ssc-miR-9828-3p,ssc-miR-9838-5p	ssc-miR-455-3p,ssc-miR-4338	Nonsignificant	Up	452.66	382.727	0.18924	0.740675	0.996238	Significant	Down	452.66	831.488	-0.955878	0.0227364	0.31156	Significant	Down	382.727	831.488	-1.13578	0.00197102	0.0291418
novel_circ_0009389	ssc-miR-1306-5p,ssc-miR-1224,ssc-miR-9804-5p	-	Nonsignificant	Down	245.77	265.398	-0.148415	0.932318	0.996238	Significant	Up	245.77	0	10.3133	2.2742e-06	9.68475e-05	Significant	Up	265.398	0	10.4757	0.000287991	0.00481815
novel_circ_0007778	ssc-miR-135,ssc-miR-9-1,ssc-miR-9-2,ssc-miR-30a-3p,ssc-miR-30e-3p,ssc-miR-676-5p,ssc-miR-324,ssc-miR-1271-3p,ssc-miR-9,ssc-miR-7142-3p	ssc-miR-7142-3p	Significant	Down	195.881	524.198	-1.46946	0.0210983	0.235733	Significant	Down	195.881	563.905	-1.59946	0.00479178	0.0750426	Nonsignificant	Down	524.198	563.905	-0.121902	0.737335	0.999866
novel_circ_0001905	ssc-miR-214-3p,ssc-miR-196b-3p,ssc-miR-342,ssc-miR-1296-3p,ssc-miR-2320-5p,ssc-miR-194a-3p,ssc-miR-874	ssc-miR-342	Nonsignificant	Down	182.691	316.149	-0.862136	0.622105	0.996238	Significant	Up	182.691	0	9.86327	0.000810339	0.01597	Significant	Up	316.149	0	10.7316	4.31736e-08	2.2044e-06
novel_circ_0006465	ssc-miR-326,ssc-miR-29a-5p,ssc-miR-1306-5p,ssc-miR-339-3p,ssc-miR-330	ssc-miR-326,ssc-miR-339-3p,ssc-miR-330	Nonsignificant	Down	0	47.2311	-22.1534	NA	NA	Significant	Down	0	184.505	-10.0409	3.16295e-06	9.68475e-05	Nonsignificant	Down	47.2311	184.505	-1.95623	0.399418	0.999866
novel_circ_0000419	ssc-miR-186-5p,ssc-miR-30a-3p,ssc-miR-30e-3p,ssc-miR-664-3p,ssc-miR-425-5p,ssc-miR-505,ssc-miR-494,ssc-miR-2366,ssc-miR-7142-5p,ssc-miR-9790-3p,ssc-miR-9828-3p,ssc-miR-9834-5p	ssc-miR-205	Significant	Up	1008.03	570.681	0.775845	0.0401473	0.411627	Nonsignificant	Up	1008.03	834.566	0.201487	0.654585	0.999989	Nonsignificant	Down	570.681	834.566	-0.559951	0.227206	0.999866
novel_circ_0010063	ssc-miR-101,ssc-miR-143-3p,ssc-miR-429	ssc-miR-143-3p	Significant	Down	305.175	712.152	-1.2697	0.0235123	0.259379	Significant	Down	305.175	783.069	-1.43114	0.00814445	0.126419	Nonsignificant	Down	712.152	783.069	-0.153246	0.684484	0.999866
novel_circ_0000936	ssc-miR-15b,ssc-miR-23a,ssc-miR-323,ssc-miR-15a,ssc-miR-16,ssc-miR-499-5p,ssc-miR-23b,ssc-miR-424-5p,ssc-miR-497,ssc-miR-195,ssc-miR-432-5p,ssc-miR-432-3p,ssc-miR-138,ssc-miR-493-3p,ssc-miR-9813-5p,ssc-miR-10391	ssc-miR-15b,ssc-miR-15a,ssc-miR-16,ssc-miR-424-5p,ssc-miR-497,ssc-miR-195	Nonsignificant	Down	1312.46	1782.58	-0.491041	0.100153	0.773888	Significant	Down	1312.46	1934.05	-0.628028	0.0131393	0.193667	Nonsignificant	Down	1782.58	1934.05	-0.127355	0.66323	0.999866
novel_circ_0010915	ssc-miR-29b,ssc-miR-140-5p,ssc-miR-29c,ssc-miR-1285,ssc-miR-652,ssc-miR-383,ssc-miR-31,ssc-miR-493-3p,ssc-miR-7135-3p,ssc-miR-9787-3p,ssc-miR-6529	ssc-miR-140-5p,ssc-miR-7135-3p,ssc-miR-6529	Significant	Down	0	262.848	-10.5306	7.09605e-07	3.79188e-05	Significant	Down	0	175.331	-9.97355	0.00069862	0.014425	Nonsignificant	Up	262.848	175.331	0.567822	0.743422	0.999866
novel_circ_0006896	ssc-miR-325,ssc-miR-30c-5p,ssc-miR-30b-5p,ssc-miR-30a-5p,ssc-miR-30d,ssc-miR-30e-5p,ssc-miR-499-3p,ssc-miR-320,ssc-miR-193a-5p,ssc-miR-338,ssc-miR-1343,ssc-miR-2411,ssc-miR-9806-5p,ssc-miR-9817-5p	ssc-miR-1343	Significant	Down	539.938	1119.47	-1.0975	0.00206816	0.0283843	Nonsignificant	Down	539.938	705.045	-0.448547	0.505746	0.999989	Nonsignificant	Up	1119.47	705.045	0.666946	0.285322	0.999866
novel_circ_0008724	ssc-miR-22-5p	ssc-miR-22-5p	Significant	Down	0	169.882	-9.90156	2.75676e-06	5.29033e-05	Significant	Down	0	142.123	-9.66445	7.5109e-06	0.000178029	Nonsignificant	Up	169.882	142.123	0.243752	0.810771	0.999866
novel_circ_0004437	ssc-miR-676-5p,ssc-miR-381-3p,ssc-miR-9817-5p	ssc-miR-676-5p	Nonsignificant	Up	48.3969	0	21.3508	NA	NA	Nonsignificant	Down	48.3969	169.352	-1.83862	NA	NA	Significant	Down	0	169.352	-9.86053	5.6681e-08	2.2044e-06
novel_circ_0008974	ssc-miR-28-5p,ssc-miR-215,ssc-miR-192,ssc-miR-708-5p	-	Significant	Up	196.628	0	10.0083	1.82514e-06	4.35039e-05	Nonsignificant	Up	196.628	81.686	1.19954	NA	NA	Nonsignificant	Down	0	81.686	-22.8373	NA	NA
novel_circ_0004648	ssc-miR-181b,ssc-miR-20a-5p,ssc-miR-29b,ssc-miR-181c,ssc-miR-136-5p,ssc-miR-204,ssc-miR-29c,ssc-miR-130a,ssc-miR-133a-3p,ssc-miR-181a,ssc-miR-181d-5p,ssc-miR-130b-3p,ssc-miR-676-5p,ssc-miR-1285,ssc-miR-182,ssc-miR-9791-3p,ssc-miR-9795-3p,ssc-miR-454	ssc-miR-106a,ssc-miR-20a-5p,ssc-miR-17-5p,ssc-miR-130a,ssc-miR-130b-3p,ssc-miR-454	Significant	Down	0	293.282	-10.6896	6.53816e-07	3.79188e-05	Significant	Down	0	279.659	-10.6438	1.01373e-06	7.73591e-05	Nonsignificant	Up	293.282	279.659	0.0510876	0.944429	0.999866
novel_circ_0001317	ssc-miR-122-5p,ssc-miR-130b-5p,ssc-miR-574-5p,ssc-miR-218-3p,ssc-miR-9789-3p,ssc-miR-9833-5p,ssc-miR-9837-5p,ssc-miR-9839-5p	ssc-miR-9839-5p	Significant	Up	271.461	0	10.4808	1.38983e-06	4.00705e-05	Nonsignificant	Up	271.461	84.7637	1.61049	0.51903	0.999989	Nonsignificant	Down	0	84.7637	-22.8614	NA	NA
novel_circ_0009547	ssc-miR-106a,ssc-miR-145-3p,ssc-miR-148a-3p,ssc-miR-20a-5p,ssc-miR-24-1-5p,ssc-miR-17-5p,ssc-miR-143-5p,ssc-miR-152,ssc-miR-24-2-5p,ssc-miR-148b-3p,ssc-miR-664-3p,ssc-miR-542-3p,ssc-miR-432-5p,ssc-miR-296-5p,ssc-miR-1296-5p,ssc-miR-20b,ssc-miR-7139-5p,ssc-miR-7143-5p,ssc-miR-9821-5p,ssc-miR-9822-3p,ssc-miR-9853-5p,ssc-miR-9858-5p,ssc-miR-26b-3p,ssc-miR-670,ssc-miR-10388,ssc-miR-33b-3p	-	Nonsignificant	Down	208.382	215.09	-0.120498	0.919678	0.996238	Significant	Up	208.382	0	10.0555	3.65908e-06	0.000103517	Significant	Up	215.09	0	10.1812	1.33141e-07	2.86975e-06
novel_circ_0004316	ssc-miR-15b,ssc-miR-183,ssc-miR-103,ssc-miR-107,ssc-miR-139-3p,ssc-miR-15a,ssc-miR-16,ssc-miR-423-5p,ssc-miR-424-5p,ssc-miR-497,ssc-miR-195,ssc-miR-339-3p,ssc-miR-7136-5p,ssc-miR-7138-3p	ssc-miR-139-3p,ssc-miR-7136-5p	Nonsignificant	Down	121.794	193.498	-0.745187	0.701183	0.996238	Significant	Up	121.794	0	9.27695	0.00164742	0.0270053	Significant	Up	193.498	0	10.0266	4.98598e-08	2.2044e-06
novel_circ_0000660	ssc-miR-432-5p,ssc-miR-328,ssc-miR-769-5p,ssc-miR-452	-	Nonsignificant	Up	270.025	215.617	0.25883	0.810655	0.996238	Nonsignificant	Down	270.025	514.268	-1.02006	0.150484	0.999989	Significant	Down	215.617	514.268	-1.26192	0.0398197	0.419044
novel_circ_0012701	ssc-miR-145-5p,ssc-miR-140-5p,ssc-miR-140-3p,ssc-miR-128,ssc-miR-219a,ssc-miR-2320-3p	ssc-miR-219a	Nonsignificant	Down	110.096	259.327	-1.34747	0.587373	0.996238	Nonsignificant	Up	110.096	0	22.3797	NA	NA	Significant	Up	259.327	0	10.4487	1.09168e-07	2.53639e-06
novel_circ_0004497	ssc-miR-17-3p,ssc-miR-133a-5p,ssc-miR-365-5p,ssc-miR-500-5p,ssc-miR-362,ssc-miR-7135-3p,ssc-miR-7136-3p,ssc-miR-9808-3p,ssc-miR-9843-3p,ssc-miR-6782-3p	-	Nonsignificant	Up	1447.44	1299.99	0.111354	0.704286	0.996238	Significant	Down	1447.44	2072.74	-0.587753	0.0101572	0.154919	Significant	Down	1299.99	2072.74	-0.689916	0.0107057	0.149629
novel_circ_0005398	ssc-miR-221-5p,ssc-miR-328,ssc-miR-324,ssc-miR-7136-5p,ssc-miR-7137-3p,ssc-miR-9821-5p,ssc-miR-9822-3p,ssc-miR-9850-5p	ssc-miR-221-5p	Nonsignificant	Up	869.479	599.314	0.464581	0.3288	0.996238	Significant	Up	869.479	347.585	1.22997	0.0284752	0.381264	Nonsignificant	Up	599.314	347.585	0.76596	0.13386	0.954088
novel_circ_0006370	-	-	Significant	Up	295.659	0	10.6074	7.78301e-07	3.79188e-05	Nonsignificant	Up	295.659	196.522	0.517445	0.766465	0.999989	Significant	Down	0	196.522	-10.0749	0.000263087	0.00480268
novel_circ_0009256	ssc-miR-664-3p,ssc-miR-9803-5p,ssc-miR-9844-3p,ssc-miR-9847-3p	ssc-miR-9844-3p	Nonsignificant	Down	231.89	283.691	-0.384916	0.828706	0.996238	Significant	Up	231.89	0	10.1864	0.00071756	0.014425	Significant	Up	283.691	0	10.5789	7.26494e-08	2.28017e-06
novel_circ_0003288	ssc-miR-15b,ssc-miR-29b,ssc-miR-29c,ssc-miR-15a,ssc-miR-16,ssc-miR-424-5p,ssc-miR-497,ssc-miR-195,ssc-miR-1296-3p,ssc-miR-429,ssc-miR-7144-3p,ssc-miR-9813-5p,ssc-miR-9849-5p,ssc-miR-200b,ssc-miR-6516	ssc-miR-9849-5p	Significant	Down	0	244.776	-10.4301	1.39944e-06	4.00705e-05	Nonsignificant	NA	0	0	NA	NA	NA	Significant	Up	244.776	0	10.364	1.24517e-07	2.78452e-06
novel_circ_0006669	ssc-miR-145-5p,ssc-miR-23a,ssc-miR-151-5p,ssc-miR-23b,ssc-miR-664-3p,ssc-miR-361-5p,ssc-miR-339-3p,ssc-miR-22-5p,ssc-miR-338,ssc-miR-758,ssc-miR-494,ssc-miR-212,ssc-miR-7136-5p,ssc-miR-7139-5p,ssc-miR-9788-3p,ssc-miR-7857-3p,ssc-miR-9793-5p,ssc-miR-9842-5p,ssc-miR-10382,ssc-miR-670	-	Significant	Up	2103.55	1082.27	0.895656	0.0326095	0.350854	Nonsignificant	Up	2103.55	1420.01	0.487925	0.161256	0.999989	Nonsignificant	Down	1082.27	1420.01	-0.399486	0.33088	0.999866
novel_circ_0008434	ssc-miR-30c-5p,ssc-miR-30b-5p,ssc-miR-30a-5p,ssc-miR-30d,ssc-miR-30e-5p,ssc-miR-7139-5p,ssc-miR-10382,ssc-miR-10391	ssc-miR-129a-5p,ssc-miR-129b	Significant	Up	123.23	0	9.36869	0.00171488	0.0249087	Nonsignificant	Down	123.23	217.771	-0.863322	0.661358	0.999989	Significant	Down	0	217.771	-10.222	9.76509e-08	2.44014e-06
novel_circ_0001444	ssc-miR-361-5p,ssc-miR-500-5p,ssc-miR-7135-3p	-	Nonsignificant	Down	123.23	215.617	-0.822447	0.672406	0.996238	Significant	Up	123.23	0	9.34497	0.00157489	0.0260831	Significant	Up	215.617	0	10.1794	7.44395e-08	2.29607e-06
novel_circ_0000118	ssc-miR-20a-3p,ssc-miR-23a,ssc-miR-23b,ssc-miR-676-5p,ssc-miR-129a-5p,ssc-miR-129b,ssc-miR-9800-3p,ssc-miR-9849-5p,ssc-miR-670,ssc-miR-375	ssc-miR-20a-3p,ssc-miR-1249	Significant	Up	257.525	0	10.3938	1.04015e-06	4.00705e-05	Nonsignificant	Up	257.525	130.047	0.903573	0.635565	0.999989	Significant	Down	0	130.047	-9.47117	0.000294236	0.00481815
novel_circ_0001773	ssc-miR-27a,ssc-miR-27b-3p,ssc-miR-7138-3p,ssc-miR-9786-3p,ssc-miR-9792-5p,ssc-miR-9852-3p,ssc-miR-10383	-	Nonsignificant	Down	0	51.2781	-22.236	NA	NA	Significant	Down	0	282.795	-10.6586	1.0105e-06	7.73591e-05	Nonsignificant	Down	51.2781	282.795	-2.48114	0.289837	0.999866
novel_circ_0002018	ssc-miR-216,ssc-miR-326,ssc-miR-181d-3p,ssc-miR-450b-3p,ssc-miR-491,ssc-miR-2320-5p,ssc-miR-212,ssc-miR-7144-3p,ssc-miR-9797-3p,ssc-miR-9821-5p,ssc-miR-9822-3p,ssc-miR-371-5p,ssc-miR-96-5p,ssc-miR-330	ssc-miR-326,ssc-miR-212,ssc-miR-330	Significant	Down	0	193.498	-10.0924	1.58135e-06	4.00705e-05	Nonsignificant	NA	0	0	NA	NA	NA	Significant	Up	193.498	0	10.0266	4.98598e-08	2.2044e-06
novel_circ_0001157	ssc-miR-490-5p	ssc-miR-490-5p	Nonsignificant	Down	763.225	1127.56	-0.645931	0.748792	0.996238	Nonsignificant	Up	763.225	707.479	0.00214383	0.999154	0.999989	Significant	Up	1127.56	707.479	0.655302	0.0184287	0.238906
novel_circ_0009208	ssc-miR-145-5p,ssc-miR-133b,ssc-miR-769-3p,ssc-miR-338,ssc-miR-194b-3p,ssc-miR-382,ssc-miR-7138-5p,ssc-miR-9798-3p,ssc-miR-9801-5p,ssc-miR-9804-5p,ssc-miR-9812-3p,ssc-miR-9818-3p,ssc-miR-9828-3p	-	Nonsignificant	NA	0	0	NA	NA	NA	Significant	Down	0	251.038	-10.4827	3.55582e-06	0.000102244	Significant	Down	0	251.038	-10.4277	2.79226e-07	5.67654e-06
novel_circ_0006919	-	-	Significant	Up	538.501	167.11	1.633	0.0143859	0.168285	Nonsignificant	Up	538.501	305.203	0.740186	0.295195	0.999989	Nonsignificant	Down	167.11	305.203	-0.894149	0.357697	0.999866
novel_circ_0011114	ssc-miR-28-5p,ssc-miR-140-3p,ssc-miR-186-3p,ssc-miR-450b-3p,ssc-miR-708-5p,ssc-miR-4331-3p	ssc-miR-186-3p	Nonsignificant	Up	74.8335	0	21.9545	NA	NA	Nonsignificant	Down	74.8335	169.352	-1.22524	NA	NA	Significant	Down	0	169.352	-9.86053	5.6681e-08	2.2044e-06
novel_circ_0006690	ssc-miR-145-5p,ssc-miR-26a,ssc-let-7c,ssc-let-7f-5p,ssc-let-7i-5p,ssc-let-7a,ssc-let-7e,ssc-let-7g,ssc-miR-98,ssc-miR-1839-5p,ssc-miR-129a-3p,ssc-miR-22-5p,ssc-miR-146a-3p,ssc-let-7d-5p,ssc-miR-182,ssc-miR-9804-5p,ssc-miR-9843-3p,ssc-miR-26b-5p,ssc-miR-141	ssc-miR-129a-3p,ssc-miR-9804-5p	Significant	Up	391.073	0	10.985	2.11975e-07	3.78531e-05	Nonsignificant	Up	391.073	241.806	0.59748	0.699787	0.999989	Significant	Down	0	241.806	-10.38	0.000300436	0.00481815
novel_circ_0004761	ssc-miR-148a-3p,ssc-miR-19a,ssc-miR-20a-3p,ssc-miR-139-5p,ssc-miR-130a,ssc-miR-152,ssc-miR-148b-3p,ssc-miR-130b-3p,ssc-miR-19b,ssc-miR-500-5p,ssc-miR-490-5p,ssc-miR-376c,ssc-miR-150,ssc-miR-493-3p,ssc-miR-454	ssc-miR-181b,ssc-miR-181c,ssc-miR-181a,ssc-miR-181d-5p,ssc-miR-490-5p	Significant	Down	0	169.882	-9.90156	2.75676e-06	5.29033e-05	Nonsignificant	NA	0	0	NA	NA	NA	Significant	Up	169.882	0	9.83681	4.9094e-08	2.2044e-06
novel_circ_0000202	ssc-miR-301,ssc-miR-455-3p,ssc-miR-7144-3p,ssc-miR-7857-3p,ssc-miR-670	-	Nonsignificant	Up	73.3972	0	21.7716	NA	NA	Nonsignificant	Down	73.3972	164.765	-1.30168	0.602636	0.999989	Significant	Down	0	164.765	-9.82461	4.416e-08	2.2044e-06
novel_circ_0010175	ssc-miR-532-5p,ssc-miR-628-5p,ssc-miR-1285,ssc-miR-1296-3p,ssc-miR-491,ssc-miR-137,ssc-miR-194a-3p,ssc-miR-7140-3p,ssc-miR-9831-3p	ssc-miR-9831-3p	Nonsignificant	NA	0	0	NA	NA	NA	Significant	Down	0	210.048	-10.232	3.17799e-06	9.68475e-05	Significant	Down	0	210.048	-10.1809	1.26112e-07	2.78535e-06
novel_circ_0004260	ssc-miR-7-5p,ssc-miR-17-3p,ssc-miR-199a-3p,ssc-miR-542-3p,ssc-miR-328,ssc-miR-500-5p,ssc-miR-150,ssc-miR-182,ssc-miR-7144-5p,ssc-miR-9791-3p,ssc-miR-9796-3p	ssc-miR-182	Nonsignificant	Up	232.58	185.182	0.268007	0.887242	0.996238	Significant	Up	232.58	0	10.2211	2.91435e-06	9.68475e-05	Significant	Up	185.182	0	9.96485	0.000262522	0.00480268
novel_circ_0001021	ssc-miR-135,ssc-miR-326,ssc-miR-10a-5p,ssc-miR-10b,ssc-miR-432-3p,ssc-miR-328,ssc-miR-489,ssc-miR-493-5p,ssc-miR-9824-5p,ssc-miR-330	ssc-miR-432-3p,ssc-miR-489	Significant	Down	848.153	1669.66	-1.03099	0.00197352	0.0275188	Nonsignificant	Down	848.153	1220.24	-0.603541	0.0865343	0.811607	Nonsignificant	Up	1669.66	1220.24	0.439499	0.142466	0.968177
novel_circ_0011671	ssc-miR-29a-3p,ssc-miR-374a-3p,ssc-miR-374b-3p,ssc-miR-361-5p,ssc-miR-429,ssc-miR-370,ssc-miR-7144-3p,ssc-miR-200b	ssc-miR-374a-3p,ssc-miR-374b-3p,ssc-miR-361-5p	Nonsignificant	Up	110.096	0	20.9048	NA	NA	Nonsignificant	Down	110.096	214.635	-1.09901	NA	NA	Significant	Down	0	214.635	-10.209	8.96757e-08	2.43577e-06
novel_circ_0010244	ssc-miR-105-1,ssc-miR-105-2,ssc-miR-29b,ssc-miR-139-5p,ssc-miR-204,ssc-miR-29c,ssc-miR-9-1,ssc-miR-9-2,ssc-miR-935,ssc-miR-129a-5p,ssc-miR-338,ssc-miR-129b,ssc-miR-9,ssc-miR-212,ssc-miR-7138-5p,ssc-miR-7144-5p,ssc-miR-9789-3p,ssc-miR-9834-5p,ssc-miR-670	ssc-miR-374a-3p,ssc-miR-374b-3p	Significant	Down	1913.23	2892.96	-0.639041	0.00898616	0.110302	Nonsignificant	Down	1913.23	2132.43	-0.22131	0.476448	0.999989	Nonsignificant	Up	2892.96	2132.43	0.431162	0.118111	0.89915
novel_circ_0000051	ssc-miR-326,ssc-miR-186-3p,ssc-miR-30c-3p,ssc-miR-378,ssc-miR-320,ssc-miR-143-3p,ssc-miR-365-5p,ssc-miR-455-3p,ssc-miR-30c-1-3p,ssc-miR-378b-3p,ssc-miR-330	ssc-miR-186-3p,ssc-miR-143-3p,ssc-miR-10a-5p,ssc-miR-10b,ssc-miR-339-5p,ssc-miR-4334-3p,ssc-miR-339	Significant	Down	0	219.137	-10.2711	1.49641e-06	4.00705e-05	Nonsignificant	Down	0	67.9256	-22.6491	NA	NA	Nonsignificant	Up	219.137	67.9256	1.64533	0.493638	0.999866
novel_circ_0007773	ssc-miR-22-5p,ssc-miR-7857-3p,ssc-miR-9817-5p,ssc-miR-670	ssc-miR-7857-3p	Significant	Up	171.683	0	9.80785	3.34256e-06	6.19795e-05	Nonsignificant	Up	171.683	139.221	0.227503	0.908754	0.999989	Significant	Down	0	139.221	-9.5577	0.000276017	0.00481815
novel_circ_0005106	ssc-miR-28-5p,ssc-miR-365-5p,ssc-miR-708-5p,ssc-miR-758,ssc-miR-4334-5p,ssc-miR-671-5p,ssc-miR-9812-3p,ssc-miR-6529	-	Nonsignificant	Up	515.795	237.209	1.06248	0.101675	0.773888	Nonsignificant	Down	515.795	514.034	-0.0761818	0.864546	0.999989	Significant	Down	237.209	514.034	-1.13003	0.0260986	0.309208
novel_circ_0004572	ssc-miR-19a,ssc-miR-205,ssc-miR-196b-3p,ssc-miR-676-5p,ssc-miR-19b,ssc-miR-500-5p,ssc-miR-769-3p,ssc-miR-429,ssc-miR-182,ssc-miR-7140-3p,ssc-miR-9861-5p,ssc-miR-200b	ssc-miR-205,ssc-miR-9861-5p	Nonsignificant	Down	663.391	1128.75	-0.854321	0.194552	0.996238	Nonsignificant	Up	663.391	600.307	0.0412657	0.952276	0.999989	Significant	Up	1128.75	600.307	0.900786	0.0383827	0.406311
novel_circ_0000874	ssc-miR-769-5p,ssc-miR-155-5p,ssc-miR-6782-3p,ssc-miR-9858-5p	ssc-miR-769-5p,ssc-miR-6782-3p	Significant	Up	195.826	0	10.0393	0.000580504	0.00919835	Nonsignificant	Up	195.826	190.542	0.00204438	0.999156	0.999989	Significant	Down	0	190.542	-10.0286	4.77702e-08	2.2044e-06
novel_circ_0012723	ssc-miR-425-5p,ssc-miR-450b-3p,ssc-miR-342,ssc-miR-328,ssc-miR-450c-3p,ssc-miR-296-3p,ssc-miR-4331-3p,ssc-miR-484,ssc-miR-4339,ssc-miR-1343,ssc-miR-370,ssc-miR-2366,ssc-miR-7135-5p,ssc-miR-7140-3p,ssc-miR-7144-3p,ssc-miR-9805-3p,ssc-miR-9808-3p,ssc-miR-6782-3p,ssc-miR-10389	-	Nonsignificant	Down	74.8335	239.981	-1.70473	NA	NA	Nonsignificant	Up	74.8335	0	21.9249	NA	NA	Significant	Up	239.981	0	10.3368	6.12588e-08	2.23411e-06
novel_circ_0011542	ssc-miR-105-1,ssc-miR-105-2,ssc-miR-106a,ssc-miR-148a-5p,ssc-miR-20a-5p,ssc-let-7c,ssc-let-7f-5p,ssc-let-7i-5p,ssc-miR-136-5p,ssc-miR-17-5p,ssc-miR-17-3p,ssc-miR-1,ssc-miR-206,ssc-let-7a,ssc-let-7e,ssc-let-7g,ssc-miR-148b-5p,ssc-miR-98,ssc-miR-744,ssc-miR-22-5p,ssc-miR-194b-3p,ssc-miR-218-3p,ssc-let-7d-5p,ssc-miR-20b,ssc-miR-7138-5p,ssc-miR-9814-3p,ssc-miR-26b-3p	ssc-miR-744	Significant	Up	148.175	0	9.63106	0.00109991	0.0165272	Nonsignificant	Down	148.175	185.956	-0.375759	0.849868	0.999989	Significant	Down	0	185.956	-9.99665	3.62339e-08	2.2044e-06
novel_circ_0010948	ssc-miR-15b,ssc-miR-15a,ssc-miR-16,ssc-miR-503,ssc-miR-193a-5p,ssc-miR-664-3p,ssc-miR-424-5p,ssc-miR-497,ssc-miR-195,ssc-miR-676-5p,ssc-miR-335,ssc-miR-22-3p,ssc-miR-218-5p,ssc-miR-218b,ssc-miR-2320-3p,ssc-miR-218,ssc-miR-7144-3p,ssc-miR-9841-3p,ssc-miR-26b-3p	ssc-miR-218-5p,ssc-miR-218b,ssc-miR-218,ssc-miR-26b-3p	Nonsignificant	NA	0	0	NA	NA	NA	Significant	Down	0	142.123	-9.66445	7.5109e-06	0.000178029	Significant	Down	0	142.123	-9.60693	4.72155e-08	2.2044e-06
novel_circ_0009857	ssc-miR-34a,ssc-miR-34c,ssc-miR-532-3p,ssc-miR-432-3p	ssc-miR-532-3p	Nonsignificant	NA	0	0	NA	NA	NA	Significant	Down	0	163.314	-9.86639	4.27915e-06	0.00011282	Significant	Down	0	163.314	-9.80514	3.77687e-08	2.2044e-06
novel_circ_0005490	ssc-miR-23a,ssc-miR-323,ssc-miR-23b,ssc-miR-885-5p,ssc-miR-425-5p,ssc-miR-370,ssc-miR-9794-3p,ssc-miR-9844-3p	ssc-miR-425-5p,ssc-miR-9845-5p	Nonsignificant	NA	0	0	NA	NA	NA	Significant	Down	0	335.567	-10.9062	4.25643e-07	7.46578e-05	Significant	Down	0	335.567	-10.8536	2.60151e-08	2.2044e-06
novel_circ_0005795	ssc-miR-148a-3p,ssc-miR-15b,ssc-miR-28-5p,ssc-miR-128,ssc-miR-15a,ssc-miR-16,ssc-miR-199b-5p,ssc-miR-199a-5p,ssc-miR-151-5p,ssc-miR-152,ssc-miR-193a-3p,ssc-miR-148b-3p,ssc-miR-424-5p,ssc-miR-497,ssc-miR-195,ssc-miR-339-3p,ssc-miR-708-5p,ssc-miR-22-5p,ssc-miR-338,ssc-miR-149,ssc-miR-2366,ssc-miR-7136-5p,ssc-miR-7137-3p,ssc-miR-7143-5p,ssc-miR-9793-5p,ssc-miR-9811-5p,ssc-miR-9820-5p,ssc-miR-9848-3p	-	Significant	Up	1123.96	570.681	0.919713	0.0472769	0.455658	Nonsignificant	Up	1123.96	763.329	0.475799	0.304634	0.999989	Nonsignificant	Down	570.681	763.329	-0.437617	0.2659	0.999866
novel_circ_0004412	ssc-miR-378,ssc-miR-345-5p,ssc-miR-365-5p,ssc-miR-628-5p,ssc-miR-2320-5p,ssc-miR-370,ssc-miR-493-3p,ssc-miR-582-5p,ssc-miR-7139-5p,ssc-miR-9808-3p,ssc-miR-9818-3p,ssc-miR-9821-5p,ssc-miR-9822-3p,ssc-miR-9846-3p,ssc-miR-378b-3p	-	Significant	Down	653.018	1172.54	-0.899329	0.0454656	0.450265	Nonsignificant	Down	653.018	707.654	-0.197346	0.704427	0.999989	Significant	Up	1172.54	707.654	0.717162	0.0369611	0.398333
novel_circ_0003528	ssc-miR-26a,ssc-miR-133a-5p,ssc-miR-142-3p,ssc-miR-4338,ssc-miR-9821-5p,ssc-miR-9822-3p,ssc-miR-26b-5p	ssc-miR-133a-5p,ssc-miR-142-3p	Significant	Down	600.145	1126.51	-0.9699	0.00958209	0.116794	Nonsignificant	Up	600.145	544.341	0.0604458	0.902075	0.999989	Significant	Up	1126.51	544.341	1.04102	0.011331	0.154742
novel_circ_0006299	ssc-miR-181b,ssc-miR-7-5p,ssc-miR-181c,ssc-miR-181a,ssc-miR-181d-5p,ssc-miR-130b-5p,ssc-miR-628-5p,ssc-miR-218-3p,ssc-miR-383,ssc-miR-615,ssc-miR-7144-3p,ssc-miR-9829-5p,ssc-miR-9844-3p,ssc-miR-9858-5p,ssc-miR-6516	ssc-miR-7-5p,ssc-miR-218-3p	Significant	Down	502.605	1475.8	-1.61982	3.18996e-05	0.000561626	Significant	Down	502.605	1095.13	-1.20822	0.0312857	0.412595	Nonsignificant	Up	1475.8	1095.13	0.423411	0.385387	0.999866
novel_circ_0009123	ssc-miR-145-5p,ssc-miR-7-3p,ssc-miR-196a,ssc-miR-196b-5p,ssc-miR-676-5p,ssc-miR-545-3p,ssc-miR-7135-3p,ssc-miR-7140-5p,ssc-miR-9817-5p,ssc-miR-10388	-	Significant	Down	0	189.977	-10.0588	1.84698e-06	4.35039e-05	Nonsignificant	NA	0	0	NA	NA	NA	Significant	Up	189.977	0	9.9974	5.91543e-08	2.23411e-06
novel_circ_0000170	ssc-miR-320	-	Nonsignificant	Down	198.12	389.019	-1.02968	0.517067	0.996238	Significant	Up	198.12	0	9.99001	0.000723717	0.014425	Significant	Up	389.019	0	11.0302	3.27614e-09	2.2044e-06
novel_circ_0010198	ssc-miR-145-5p,ssc-miR-193a-3p,ssc-miR-885-3p,ssc-miR-1285,ssc-miR-9788-3p,ssc-miR-9815-3p,ssc-miR-9820-5p	ssc-miR-193a-3p	Nonsignificant	NA	0	0	NA	NA	NA	Significant	Down	0	320.59	-10.8403	5.49557e-07	7.73591e-05	Significant	Down	0	320.59	-10.7766	3.01916e-08	2.2044e-06
novel_circ_0001697	ssc-miR-9-1,ssc-miR-9-2,ssc-miR-30a-3p,ssc-miR-30e-3p,ssc-miR-23b,ssc-miR-424-3p,ssc-miR-532-5p,ssc-miR-676-5p,ssc-miR-9,ssc-miR-7142-3p,ssc-miR-9813-5p,ssc-miR-9830-5p,ssc-miR-371-5p,ssc-miR-33b-5p	ssc-miR-9-1,ssc-miR-9-2,ssc-miR-9	Significant	Up	245.77	0	10.3363	1.17098e-06	4.00705e-05	Nonsignificant	Up	245.77	139.221	0.755294	0.692412	0.999989	Significant	Down	0	139.221	-9.5577	0.000276017	0.00481815
novel_circ_0004869	ssc-miR-124a,ssc-miR-30c-3p,ssc-miR-423-3p,ssc-miR-99a-3p,ssc-miR-130b-5p,ssc-miR-500-3p,ssc-miR-30c-1-3p,ssc-miR-1468,ssc-miR-9819-5p,ssc-miR-9830-5p,ssc-miR-9838-5p,ssc-miR-9850-5p	-	Significant	Down	881.923	2373.2	-1.4931	3.48412e-06	6.39245e-05	Nonsignificant	Down	881.923	1220.65	-0.551269	0.294543	0.999989	Significant	Up	2373.2	1220.65	0.951822	0.0338601	0.37163
novel_circ_0000088	ssc-miR-34a,ssc-miR-34c,ssc-miR-7144-5p,ssc-miR-223	ssc-miR-7144-5p	Nonsignificant	Up	1335.91	978.52	0.402857	0.147162	0.983219	Significant	Up	1335.91	822.607	0.631856	0.0338542	0.430265	Nonsignificant	Up	978.52	822.607	0.239246	0.384256	0.999866
novel_circ_0002555	ssc-miR-19a,ssc-miR-19b,ssc-miR-324,ssc-miR-7135-3p,ssc-miR-9820-5p,ssc-miR-9839-5p,ssc-miR-9849-5p	-	Significant	Up	357.303	0	10.8751	2.86309e-07	3.78531e-05	Nonsignificant	Up	357.303	124.068	1.46009	0.401348	0.999989	Significant	Down	0	124.068	-9.40004	0.000301639	0.00481815
novel_circ_0011734	ssc-miR-148a-5p,ssc-miR-214-3p,ssc-miR-148b-5p,ssc-miR-376b,ssc-miR-194a-3p,ssc-miR-7142-3p	-	Significant	Down	0	167.11	-9.87724	2.75722e-06	5.29033e-05	Nonsignificant	NA	0	0	NA	NA	NA	Significant	Up	167.11	0	9.8146	4.12246e-08	2.2044e-06
novel_circ_0003821	ssc-miR-15b,ssc-miR-24-3p,ssc-miR-27a,ssc-miR-103,ssc-miR-107,ssc-miR-136-5p,ssc-miR-18a,ssc-miR-186-3p,ssc-miR-15a,ssc-miR-16,ssc-miR-199b-3p,ssc-miR-27b-3p,ssc-miR-424-5p,ssc-miR-542-3p,ssc-miR-497,ssc-miR-195,ssc-miR-361-3p,ssc-miR-129a-3p,ssc-miR-18b,ssc-miR-493-3p,ssc-miR-9805-3p,ssc-miR-9813-5p,ssc-miR-9816-3p,ssc-miR-9830-5p,ssc-miR-9846-3p	-	Nonsignificant	Up	221.572	51.2781	2.06304	0.396427	0.996238	Significant	Up	221.572	0	10.1586	2.99198e-06	9.68475e-05	Nonsignificant	Up	51.2781	0	21.4279	NA	NA
novel_circ_0007731	ssc-miR-26a,ssc-miR-28-5p,ssc-miR-21-3p,ssc-miR-345-3p,ssc-miR-708-5p,ssc-miR-182,ssc-miR-7139-5p,ssc-miR-9820-5p,ssc-miR-9858-5p,ssc-miR-26b-5p	ssc-miR-182,ssc-miR-212	Nonsignificant	Up	1872.28	1307.56	0.465314	0.185426	0.996238	Significant	Up	1872.28	1072.08	0.72621	0.0426736	0.509181	Nonsignificant	Up	1307.56	1072.08	0.27348	0.480063	0.999866
novel_circ_0007184	ssc-miR-205	ssc-miR-1343	Significant	Down	0	217.113	-10.2588	1.45671e-06	4.00705e-05	Nonsignificant	Down	0	108.915	-23.2787	NA	NA	Nonsignificant	Up	217.113	108.915	0.982934	0.689412	0.999866
novel_circ_0007057	ssc-miR-181b,ssc-miR-184,ssc-miR-181c,ssc-miR-181a,ssc-miR-181d-5p,ssc-miR-1271-3p,ssc-miR-218-3p,ssc-miR-370,ssc-miR-9818-3p	-	Nonsignificant	Up	195.881	162.315	0.218826	0.910321	0.996238	Significant	Up	195.881	0	9.98294	3.28677e-06	9.68475e-05	Significant	Up	162.315	0	9.77466	0.000258163	0.00480268
novel_circ_0002818	ssc-miR-19a,ssc-miR-664-3p,ssc-miR-19b,ssc-miR-1271-3p,ssc-miR-1296-5p,ssc-miR-370,ssc-miR-9804-5p,ssc-miR-9818-3p	ssc-miR-9806-5p	Nonsignificant	Down	1542.11	2109.07	-0.505968	0.0547013	0.501813	Nonsignificant	Up	1542.11	1193.18	0.297987	0.455976	0.999989	Significant	Up	2109.07	1193.18	0.810443	0.0271837	0.319945
novel_circ_0011712	ssc-miR-151-5p,ssc-miR-676-5p,ssc-miR-9787-3p,ssc-miR-9788-3p,ssc-miR-9791-3p,ssc-miR-9799-3p	ssc-miR-224,ssc-miR-9787-3p,ssc-miR-9791-3p	Nonsignificant	Down	73.3972	236.46	-1.79991	0.465329	0.996238	Nonsignificant	Up	73.3972	0	21.8107	NA	NA	Significant	Up	236.46	0	10.3154	9.5307e-08	2.43577e-06
novel_circ_0005819	ssc-miR-18a,ssc-miR-29a-5p,ssc-miR-885-5p,ssc-miR-194b-3p,ssc-miR-18b,ssc-miR-2320-3p,ssc-miR-137,ssc-miR-7135-3p,ssc-miR-9791-3p,ssc-miR-9799-3p,ssc-miR-9808-3p,ssc-miR-9828-3p	ssc-miR-9808-3p,ssc-miR-9828-3p	Significant	Down	0	216.365	-10.2523	1.14999e-06	4.00705e-05	Significant	Down	0	96.8392	-9.10517	0.00169897	0.0275926	Nonsignificant	Up	216.365	96.8392	1.16353	0.520338	0.999866
novel_circ_0009872	ssc-miR-214-3p,ssc-miR-21-3p,ssc-miR-193a-3p,ssc-miR-450b-3p,ssc-miR-4335,ssc-miR-218-5p,ssc-miR-494,ssc-miR-218b,ssc-miR-1343,ssc-miR-138,ssc-miR-218,ssc-miR-7137-3p,ssc-miR-9804-5p,ssc-miR-9845-5p	-	Significant	Up	1584.5	854.372	0.857867	0.049665	0.468723	Nonsignificant	Up	1584.5	1277.48	0.254737	0.563306	0.999989	Nonsignificant	Down	854.372	1277.48	-0.597159	0.123751	0.921361
novel_circ_0004444	ssc-miR-15b,ssc-miR-15a,ssc-miR-16,ssc-miR-424-5p,ssc-miR-497,ssc-miR-195,ssc-miR-7136-5p,ssc-miR-7138-5p	ssc-miR-15b,ssc-miR-15a,ssc-miR-16,ssc-miR-424-5p,ssc-miR-497,ssc-miR-195,ssc-miR-7136-5p	Significant	Down	0	193.498	-10.0924	1.58135e-06	4.00705e-05	Nonsignificant	NA	0	0	NA	NA	NA	Significant	Up	193.498	0	10.0266	4.98598e-08	2.2044e-06
novel_circ_0000988	ssc-miR-181b,ssc-miR-181c,ssc-miR-181a,ssc-miR-29a-5p,ssc-miR-181d-5p,ssc-miR-532-5p,ssc-miR-22-3p,ssc-miR-758,ssc-miR-7144-3p,ssc-miR-9788-3p,ssc-miR-9817-5p,ssc-miR-9837-5p,ssc-miR-9846-3p	ssc-miR-532-5p,ssc-miR-9801-5p	Significant	Up	845.971	454.849	0.834731	0.0466155	0.455658	Nonsignificant	Up	845.971	618.362	0.367739	0.357674	0.999989	Nonsignificant	Down	454.849	618.362	-0.45925	0.212983	0.999866
novel_circ_0002711	ssc-miR-145-5p,ssc-miR-499-3p,ssc-miR-342,ssc-miR-362,ssc-miR-9828-3p,ssc-miR-9830-5p	ssc-miR-145-5p,ssc-miR-30a-3p,ssc-miR-30e-3p,ssc-miR-499-3p,ssc-miR-9828-3p,ssc-miR-9830-5p	Significant	Down	0	263.596	-10.5396	8.03547e-07	3.79188e-05	Nonsignificant	Down	0	63.5728	-22.553	NA	NA	Nonsignificant	Up	263.596	63.5728	2.06654	0.385151	0.999866
novel_circ_0006361	ssc-miR-424-3p,ssc-miR-296-5p,ssc-miR-182,ssc-miR-9805-3p,ssc-miR-9807-5p,ssc-miR-9856-3p	-	Nonsignificant	Down	316.985	608.378	-1.02827	0.439694	0.996238	Nonsignificant	Up	316.985	217.771	0.440677	0.798417	0.999989	Significant	Up	608.378	217.771	1.47144	0.0316887	0.364822
novel_circ_0001795	ssc-miR-214-3p,ssc-miR-29a-5p,ssc-miR-361-5p,ssc-miR-493-3p,ssc-miR-9797-3p,ssc-miR-9800-3p,ssc-miR-9813-5p,ssc-miR-9816-3p	-	Significant	Down	0	290.51	-10.6739	5.38884e-07	3.79188e-05	Significant	Down	0	314.61	-10.8096	9.5999e-07	7.73591e-05	Nonsignificant	Down	290.51	314.61	-0.124378	0.870689	0.999866
novel_circ_0004037	ssc-miR-148a-5p,ssc-miR-326,ssc-miR-136-5p,ssc-miR-148b-5p,ssc-miR-885-3p,ssc-miR-1306-5p,ssc-miR-1285,ssc-miR-1224,ssc-miR-4334-5p,ssc-miR-545-3p,ssc-miR-1343,ssc-miR-31,ssc-miR-489,ssc-miR-7139-5p,ssc-miR-9838-5p,ssc-miR-330	ssc-miR-148b-5p	Significant	Up	978.717	384.972	1.2826	0.0043649	0.0551306	Nonsignificant	Up	978.717	530.462	0.802223	0.149717	0.999989	Nonsignificant	Down	384.972	530.462	-0.484167	0.429317	0.999866
novel_circ_0007579	ssc-miR-128,ssc-miR-450b-3p,ssc-miR-676-5p,ssc-miR-432-5p,ssc-miR-489,ssc-miR-671-5p,ssc-miR-7144-5p,ssc-miR-9815-3p,ssc-miR-9829-5p	ssc-miR-450b-3p,ssc-miR-9815-3p	Significant	Down	0	192.749	-10.0827	1.55173e-06	4.00705e-05	Nonsignificant	NA	0	0	NA	NA	NA	Significant	Up	192.749	0	10.0195	4.6352e-08	2.2044e-06
novel_circ_0009585	ssc-miR-105-1,ssc-miR-105-2,ssc-miR-500-5p,ssc-miR-362,ssc-miR-7142-3p	ssc-miR-105-1,ssc-miR-105-2,ssc-miR-7142-3p,ssc-miR-7144-5p	Nonsignificant	Down	282.469	398.027	-0.546873	0.503932	0.996238	Significant	Down	282.469	914.449	-1.77396	0.000416311	0.00960802	Significant	Down	398.027	914.449	-1.22165	0.0437663	0.449988
novel_circ_0000867	ssc-miR-450b-5p,ssc-miR-2483,ssc-miR-9839-5p	-	Significant	Down	0	340.513	-10.9071	2.6638e-07	3.78531e-05	Nonsignificant	Down	0	63.5728	-22.553	NA	NA	Nonsignificant	Up	340.513	63.5728	2.43379	0.287792	0.999866
novel_circ_0001645	ssc-miR-24-3p,ssc-miR-196b-3p,ssc-miR-155-5p,ssc-miR-421-5p,ssc-miR-138,ssc-miR-9806-5p,ssc-miR-9809-3p,ssc-miR-9817-5p,ssc-miR-9850-5p,ssc-miR-10388	ssc-miR-10388	Nonsignificant	Down	886.288	1075.01	-0.330127	0.365285	0.996238	Significant	Down	886.288	1514.46	-0.848242	0.0350182	0.438443	Nonsignificant	Down	1075.01	1514.46	-0.514632	0.141941	0.968177
novel_circ_0010148	ssc-miR-27a,ssc-let-7c,ssc-let-7f-5p,ssc-let-7i-5p,ssc-miR-128,ssc-miR-196a,ssc-let-7a,ssc-let-7e,ssc-let-7g,ssc-miR-27b-3p,ssc-miR-98,ssc-miR-130b-5p,ssc-miR-196b-5p,ssc-let-7d-5p,ssc-miR-7143-3p,ssc-miR-9793-5p,ssc-miR-9862-3p	ssc-let-7c,ssc-let-7f-5p,ssc-let-7i-5p,ssc-miR-196a,ssc-let-7a,ssc-let-7e,ssc-let-7g,ssc-miR-98,ssc-miR-130b-5p,ssc-miR-196b-5p,ssc-let-7d-5p,ssc-miR-7143-3p	Significant	Down	0	292.007	-10.6868	7.49298e-07	3.79188e-05	Significant	Down	0	118.03	-9.39369	0.00142627	0.0242882	Nonsignificant	Up	292.007	118.03	1.31009	0.457944	0.999866
novel_circ_0001680	ssc-miR-224,ssc-miR-345-5p,ssc-miR-500-3p,ssc-miR-1224,ssc-miR-212,ssc-miR-2483,ssc-miR-9797-3p,ssc-miR-9808-3p,ssc-miR-9829-5p,ssc-miR-9849-5p,ssc-miR-10387	ssc-miR-214-5p	Significant	Down	294.223	740.563	-1.39399	0.00373069	0.0474641	Nonsignificant	Up	294.223	193.678	0.521733	0.7659	0.999989	Nonsignificant	Up	740.563	193.678	1.93379	0.11357	0.887119
novel_circ_0010761	ssc-miR-361-5p,ssc-miR-532-5p,ssc-miR-4331-3p,ssc-miR-376b,ssc-miR-149,ssc-miR-137,ssc-miR-9808-3p,ssc-miR-9854-5p,ssc-miR-9859-3p,ssc-miR-219b-3p,ssc-miR-1842,ssc-miR-10390	ssc-miR-149,ssc-miR-1842	Nonsignificant	Up	330.922	282.721	0.171587	0.915482	0.996238	Significant	Up	330.922	0	10.7211	9.98575e-07	7.73591e-05	Significant	Up	282.721	0	10.5659	0.000296056	0.00481815
novel_circ_0011467	ssc-miR-186-5p,ssc-miR-186-3p,ssc-miR-204,ssc-miR-133a-3p,ssc-miR-133b,ssc-miR-7140-5p,ssc-miR-371-5p,ssc-miR-26b-3p	-	Significant	Down	0	331.449	-10.862	3.2408e-07	3.78531e-05	Significant	Down	0	181.603	-10.0148	0.000704513	0.014425	Nonsignificant	Up	331.449	181.603	0.87542	0.594936	0.999866
novel_circ_0009895	ssc-miR-214-3p,ssc-miR-378,ssc-miR-196b-3p,ssc-miR-542-3p,ssc-miR-676-5p,ssc-miR-335,ssc-miR-146a-3p,ssc-miR-493-3p,ssc-miR-671-5p,ssc-miR-7134-5p,ssc-miR-9785-5p,ssc-miR-9803-5p,ssc-miR-9813-5p,ssc-miR-9843-3p,ssc-miR-378b-3p,ssc-miR-10391	ssc-miR-378,ssc-miR-378b-3p,ssc-miR-200b	Significant	Up	906.01	500.583	0.811593	0.0448854	0.447058	Nonsignificant	Up	906.01	718.337	0.267757	0.503509	0.999989	Nonsignificant	Down	500.583	718.337	-0.53247	0.220375	0.999866
novel_circ_0010280	ssc-miR-181b,ssc-miR-28-5p,ssc-miR-183,ssc-miR-378,ssc-miR-320,ssc-miR-181d-5p,ssc-miR-130b-5p,ssc-miR-708-5p,ssc-miR-758,ssc-miR-4339,ssc-miR-7135-5p,ssc-miR-9789-3p,ssc-miR-9849-5p,ssc-miR-9851-3p,ssc-miR-9856-3p,ssc-miR-9861-5p,ssc-miR-378b-3p,ssc-miR-670,ssc-miR-10388,ssc-miR-10389	ssc-miR-181b,ssc-miR-181c,ssc-miR-181a,ssc-miR-181d-5p,ssc-miR-664-3p,ssc-miR-130b-5p	Significant	Down	380.065	740.785	-1.02995	0.0241871	0.265146	Significant	Down	380.065	799.673	-1.16209	0.0177345	0.25497	Nonsignificant	Down	740.785	799.673	-0.124842	0.74969	0.999866
novel_circ_0000656	ssc-miR-26a,ssc-miR-18a,ssc-miR-199a-3p,ssc-miR-142-3p,ssc-miR-4331-5p,ssc-miR-18b,ssc-miR-26b-5p	-	Nonsignificant	Up	464.302	285.715	0.669575	0.36634	0.996238	Nonsignificant	Down	464.302	613.775	-0.455433	0.436953	0.999989	Significant	Down	285.715	613.775	-1.11955	0.0056678	0.0811176
novel_circ_0012603	ssc-miR-326,ssc-miR-10a-5p,ssc-miR-10b,ssc-miR-376a-3p,ssc-miR-383,ssc-miR-2366,ssc-miR-9858-5p,ssc-miR-330	ssc-miR-125b,ssc-miR-125a	Nonsignificant	Down	0	45.7341	-22.0687	NA	NA	Significant	Down	0	267.642	-10.5774	1.56316e-06	9.68475e-05	Nonsignificant	Down	45.7341	267.642	-2.56998	0.273507	0.999866
novel_circ_0011587	ssc-miR-30a-3p,ssc-miR-30e-3p,ssc-miR-31,ssc-miR-144,ssc-miR-370,ssc-miR-452,ssc-miR-9831-3p,ssc-miR-670	ssc-miR-129a-3p	Nonsignificant	Down	0	51.2781	-22.236	NA	NA	Significant	Down	0	305.437	-10.7705	6.15146e-07	7.73591e-05	Nonsignificant	Down	51.2781	305.437	-2.59482	0.262727	0.999866
novel_circ_0007707	ssc-miR-199b-5p,ssc-miR-146b,ssc-miR-199a-5p,ssc-miR-146a-5p	ssc-miR-23a,ssc-miR-199b-5p,ssc-miR-146b,ssc-miR-199a-5p,ssc-miR-23b,ssc-miR-146a-5p	Nonsignificant	Down	575.368	620.684	-0.20517	NA	NA	Nonsignificant	Up	575.368	297.948	0.831756	NA	NA	Significant	Up	620.684	297.948	1.05233	0.0229443	0.282734
novel_circ_0008214	ssc-miR-135,ssc-miR-18a,ssc-miR-18b,ssc-miR-2320-3p,ssc-miR-9830-5p,ssc-miR-802	-	Nonsignificant	Down	0	45.7341	-22.0687	NA	NA	Significant	Down	0	185.956	-10.055	2.67679e-06	9.68475e-05	Nonsignificant	Down	45.7341	185.956	-2.04565	0.375422	0.999866
novel_circ_0002406	ssc-miR-148a-3p,ssc-miR-15b,ssc-miR-20a-3p,ssc-miR-9-1,ssc-miR-9-2,ssc-miR-15a,ssc-miR-16,ssc-miR-17-3p,ssc-miR-152,ssc-miR-148b-3p,ssc-miR-424-5p,ssc-miR-497,ssc-miR-450b-5p,ssc-miR-195,ssc-miR-129a-5p,ssc-miR-129b,ssc-miR-9,ssc-miR-452,ssc-miR-2483,ssc-miR-9806-5p,ssc-miR-9837-5p,ssc-miR-9841-3p,ssc-miR-9858-5p,ssc-miR-33b-5p	-	Nonsignificant	Down	0	160.07	-23.6871	NA	NA	Significant	Down	0	284.246	-10.6661	9.11901e-07	7.73591e-05	Nonsignificant	Down	160.07	284.246	-0.848864	NA	NA
novel_circ_0005640	ssc-miR-214-3p,ssc-miR-196a,ssc-miR-196b-5p	ssc-miR-196a,ssc-miR-196b-5p	Significant	Up	796.082	409.114	0.895425	0.0481543	0.46117	Nonsignificant	Up	796.082	172.487	2.12301	0.0843312	0.799551	Nonsignificant	Up	409.114	172.487	1.24183	0.409857	0.999866
novel_circ_0011265	ssc-miR-105-1,ssc-miR-105-2,ssc-miR-217,ssc-miR-615,ssc-miR-452,ssc-miR-9802-3p,ssc-miR-9816-3p	ssc-miR-95	Significant	Down	0	242.004	-10.4133	1.00584e-06	4.00705e-05	Significant	Down	0	242.098	-10.4291	0.000530852	0.0119374	Nonsignificant	Up	242.004	242.098	0.000301926	0.999858	0.999866
novel_circ_0006554	ssc-miR-15b,ssc-miR-15a,ssc-miR-16,ssc-miR-424-5p,ssc-miR-497,ssc-miR-195,ssc-miR-338,ssc-miR-2483,ssc-miR-9808-3p	-	Nonsignificant	Up	368.311	122.651	1.53872	0.374591	0.996238	Significant	Up	368.311	0	10.8875	2.59431e-07	6.08293e-05	Significant	Up	122.651	0	9.36034	0.000305498	0.0048366
novel_circ_0007271	ssc-miR-1306-5p,ssc-miR-432-5p,ssc-miR-138,ssc-miR-7144-3p,ssc-miR-9830-5p,ssc-miR-9844-3p,ssc-miR-9851-3p,ssc-miR-10389	ssc-miR-9844-3p	Nonsignificant	Up	245.024	219.137	0.112408	0.915836	0.996238	Significant	Up	245.024	0	10.3114	2.26367e-06	9.68475e-05	Significant	Up	219.137	0	10.2052	9.12479e-08	2.43577e-06
novel_circ_0001589	ssc-miR-21-3p,ssc-miR-378,ssc-miR-1285,ssc-miR-455-3p,ssc-miR-194a-3p,ssc-miR-9794-3p,ssc-miR-378b-3p,ssc-miR-1388	ssc-miR-455-3p	Significant	Up	1163.48	626.228	0.848472	0.010288	0.123669	Significant	Up	1163.48	623.125	0.835196	0.0410053	0.496022	Nonsignificant	Up	626.228	623.125	0.000209619	0.999573	0.999866
novel_circ_0000895	ssc-miR-205,ssc-miR-30a-3p,ssc-miR-30e-3p,ssc-miR-2320-5p	-	Nonsignificant	Up	465.16	190.726	1.22189	0.101035	0.773888	Nonsignificant	Down	465.16	462.713	-0.0752883	0.887646	0.999989	Significant	Down	190.726	462.713	-1.28623	0.0204707	0.259732
novel_circ_0008129	-	-	Nonsignificant	Down	1226.73	1407.43	-0.258985	0.417266	0.996238	Nonsignificant	Up	1226.73	875.379	0.407169	0.177801	0.999989	Significant	Up	1407.43	875.379	0.671959	0.0319769	0.364822
novel_circ_0002077	ssc-miR-136-3p,ssc-miR-21-3p,ssc-miR-345-3p,ssc-miR-339-3p,ssc-miR-676-5p,ssc-miR-9803-5p,ssc-miR-802	ssc-miR-21-3p	Significant	Up	317.62	0	10.7154	6.42171e-07	3.79188e-05	Nonsignificant	Up	317.62	232.924	0.38906	0.683046	0.999989	Significant	Down	0	232.924	-10.3133	9.15429e-08	2.43577e-06
novel_circ_0012302	ssc-miR-148a-5p,ssc-miR-30b-3p,ssc-miR-148b-5p,ssc-miR-182,ssc-miR-9859-3p,ssc-miR-26b-3p,ssc-miR-10389	ssc-miR-148a-5p,ssc-miR-148b-5p	Nonsignificant	Down	110.096	213.593	-1.06898	0.670061	0.996238	Nonsignificant	Up	110.096	0	22.3797	NA	NA	Significant	Up	213.593	0	10.1684	6.7812e-08	2.28017e-06
novel_circ_0001635	ssc-miR-423-5p,ssc-miR-486,ssc-miR-365-5p,ssc-miR-7137-5p,ssc-miR-10386	ssc-miR-486,ssc-miR-10386	Nonsignificant	Down	0	51.2781	-22.236	NA	NA	Significant	Down	0	142.123	-9.66445	7.5109e-06	0.000178029	Nonsignificant	Down	51.2781	142.123	-1.49076	NA	NA
novel_circ_0001530	ssc-miR-148a-3p,ssc-miR-28-5p,ssc-miR-204,ssc-miR-130a,ssc-miR-151-5p,ssc-miR-152,ssc-miR-148b-3p,ssc-miR-130b-3p,ssc-miR-708-5p,ssc-miR-9817-5p,ssc-miR-9820-5p,ssc-miR-10383,ssc-miR-454	ssc-miR-1271-3p,ssc-miR-10383	Nonsignificant	Up	99.778	0	22.3503	NA	NA	Nonsignificant	Down	99.778	164.765	-0.777297	0.760553	0.999989	Significant	Down	0	164.765	-9.82461	4.416e-08	2.2044e-06
novel_circ_0010354	ssc-miR-221-5p,ssc-miR-22-5p,ssc-miR-490-3p,ssc-miR-490	ssc-miR-22-5p,ssc-miR-9819-5p,ssc-miR-9848-3p	Significant	Down	358.049	1048.09	-1.6018	0.00339112	0.0434612	Nonsignificant	Down	358.049	383.987	-0.174571	0.818004	0.999989	Significant	Up	1048.09	383.987	1.43291	0.000359815	0.00564657
novel_circ_0004054	ssc-miR-183,ssc-miR-99a-3p,ssc-miR-345-3p,ssc-miR-1224,ssc-miR-421-3p,ssc-miR-7144-3p,ssc-miR-9817-5p,ssc-miR-9819-5p,ssc-miR-9829-5p,ssc-miR-9848-3p,ssc-miR-9851-3p	-	Nonsignificant	Down	295.604	452.077	-0.629175	0.656386	0.996238	Nonsignificant	Up	295.604	185.956	0.624339	0.725803	0.999989	Significant	Up	452.077	185.956	1.26512	0.0335495	0.370494
novel_circ_0008925	ssc-miR-128,ssc-miR-1,ssc-miR-206,ssc-miR-450b-3p,ssc-miR-628-3p,ssc-miR-429,ssc-miR-671-5p,ssc-miR-9814-3p,ssc-miR-200b	-	Significant	Down	0	268.392	-10.5632	1.00417e-06	4.00705e-05	Nonsignificant	NA	0	0	NA	NA	NA	Significant	Up	268.392	0	10.4965	1.00408e-07	2.44058e-06
novel_circ_0011371	ssc-miR-19a,ssc-miR-151-5p,ssc-miR-193a-3p,ssc-miR-374a-5p,ssc-miR-374b-5p,ssc-miR-328,ssc-miR-19b,ssc-miR-455-5p,ssc-miR-212,ssc-miR-2483,ssc-miR-9785-5p,ssc-miR-9786-3p,ssc-miR-9788-3p,ssc-miR-9799-3p,ssc-miR-9817-5p,ssc-miR-9820-5p,ssc-miR-9827-5p,ssc-miR-9846-3p,ssc-miR-10383,ssc-miR-670,ssc-miR-33b-5p	ssc-miR-9786-3p,ssc-miR-670	Nonsignificant	Down	624.977	842.231	-0.46892	0.499053	0.996238	Significant	Down	624.977	1229.47	-1.03125	0.0218567	0.301863	Nonsignificant	Down	842.231	1229.47	-0.551667	0.384902	0.999866
novel_circ_0005563	ssc-miR-133a-5p,ssc-miR-29a-5p,ssc-miR-339-5p,ssc-miR-296-5p,ssc-miR-4334-3p,ssc-miR-545-5p,ssc-let-7f-3p,ssc-miR-212,ssc-miR-339,ssc-miR-7139-5p,ssc-miR-9806-5p	ssc-miR-9806-5p	Significant	Up	123.286	0	9.31307	0.00182626	0.0258794	Nonsignificant	Down	123.286	246.451	-1.09595	0.572077	0.999989	Significant	Down	0	246.451	-10.4036	1.47149e-07	3.09704e-06
novel_circ_0004180	ssc-miR-146b,ssc-miR-296-3p,ssc-miR-146a-5p,ssc-miR-491,ssc-miR-182	ssc-miR-146b,ssc-miR-146a-5p	Nonsignificant	Down	169.389	845.587	-2.33917	0.432465	0.996238	Nonsignificant	Down	169.389	394.553	-1.25222	0.549826	0.999989	Significant	Up	845.587	394.553	1.08616	0.0120916	0.162646
novel_circ_0009384	ssc-miR-30b-3p,ssc-miR-221-5p,ssc-miR-374a-3p,ssc-miR-374b-3p,ssc-miR-361-5p,ssc-miR-202-3p,ssc-miR-455-5p,ssc-miR-381-3p,ssc-miR-4337,ssc-miR-370,ssc-miR-7857-3p,ssc-miR-9792-5p,ssc-miR-9820-5p,ssc-miR-9849-5p	ssc-miR-9849-5p,ssc-miR-9850-5p	Significant	Up	123.286	0	9.31307	0.00182626	0.0258794	Nonsignificant	Down	123.286	196.58	-0.770657	0.698102	0.999989	Significant	Down	0	196.58	-10.0761	1.04822e-07	2.46746e-06
novel_circ_0006028	ssc-miR-140-3p,ssc-miR-574-3p,ssc-miR-218-5p,ssc-miR-149,ssc-miR-218b,ssc-miR-218,ssc-miR-493-3p,ssc-miR-7139-3p,ssc-miR-9810-3p,ssc-miR-1842,ssc-miR-10389	-	Nonsignificant	Up	145.191	0	22.8854	NA	NA	Nonsignificant	Down	145.191	272.17	-0.936885	0.697458	0.999989	Significant	Down	0	272.17	-10.5407	7.01609e-08	2.28017e-06
novel_circ_0001993	ssc-miR-30c-5p,ssc-miR-30a-5p,ssc-miR-378,ssc-miR-30d,ssc-miR-30e-5p,ssc-miR-499-5p,ssc-miR-532-3p,ssc-miR-129a-5p,ssc-miR-382,ssc-miR-129b,ssc-miR-7139-5p,ssc-miR-9821-5p,ssc-miR-9822-3p,ssc-miR-9846-3p,ssc-miR-9858-5p,ssc-miR-378b-3p	ssc-miR-532-3p	Significant	Down	0	147.764	-9.71029	0.0009263	0.014288	Significant	Down	0	169.352	-9.91713	4.37387e-06	0.00011282	Nonsignificant	Down	147.764	169.352	-0.206418	0.911908	0.999866
novel_circ_0006710	ssc-miR-455-5p,ssc-miR-9809-3p,ssc-miR-9826-5p	-	Nonsignificant	Up	99.778	0	22.3503	NA	NA	Nonsignificant	Down	99.778	238.962	-1.31164	0.60293	0.999989	Significant	Down	0	238.962	-10.3525	9.48714e-08	2.43577e-06
novel_circ_0007307	ssc-miR-136-3p,ssc-miR-9816-3p,ssc-miR-9832-3p,ssc-miR-9850-5p	-	Nonsignificant	Down	1043.23	1359.97	-0.430717	0.101528	0.773888	Significant	Down	1043.23	1493.92	-0.588548	0.0200679	0.283864	Nonsignificant	Down	1359.97	1493.92	-0.147308	0.522707	0.999866
novel_circ_0007058	ssc-miR-181b,ssc-miR-184,ssc-miR-181c,ssc-miR-181a,ssc-miR-181d-5p,ssc-miR-218-3p,ssc-miR-9818-3p	ssc-miR-135	Significant	Down	171.683	580.494	-1.81834	0.00299981	0.0390208	Nonsignificant	Up	171.683	126.97	0.356498	0.857491	0.999989	Nonsignificant	Up	580.494	126.97	2.16982	0.105928	0.8521
novel_circ_0011172	ssc-miR-95,ssc-miR-30c-3p,ssc-miR-574-5p,ssc-miR-30c-1-3p,ssc-miR-1343,ssc-miR-138,ssc-miR-7144-5p,ssc-miR-9791-3p,ssc-miR-6529	ssc-miR-138	Significant	Down	0	98.5092	-9.12533	0.00227354	0.0307193	Significant	Down	0	303.986	-10.7619	7.39041e-07	7.73591e-05	Nonsignificant	Down	98.5092	303.986	-1.62978	0.348405	0.999866
novel_circ_0011023	ssc-miR-148a-3p,ssc-miR-7-5p,ssc-miR-152,ssc-miR-148b-3p,ssc-miR-146a-3p,ssc-miR-370,ssc-miR-9823-5p,ssc-miR-9843-3p,ssc-miR-802	ssc-miR-146a-3p,ssc-miR-9843-3p	Nonsignificant	Down	195.826	242.753	-0.329467	0.859369	0.996238	Significant	Up	195.826	0	10.0179	0.000717858	0.014425	Significant	Up	242.753	0	10.3523	9.82057e-08	2.44014e-06
novel_circ_0000548	ssc-miR-103,ssc-miR-107,ssc-miR-34a,ssc-miR-503,ssc-miR-378,ssc-miR-34c,ssc-miR-196b-3p,ssc-miR-542-3p,ssc-miR-490-3p,ssc-miR-490,ssc-miR-378b-3p	ssc-miR-103,ssc-miR-107	Significant	Up	208.382	0	10.0778	2.0222e-06	4.44242e-05	Nonsignificant	Up	208.382	87.6656	1.15453	0.556496	0.999989	Significant	Down	0	87.6656	-8.91254	0.000216912	0.00426435
novel_circ_0011475	ssc-miR-128,ssc-miR-9-1,ssc-miR-9-2,ssc-miR-130b-5p,ssc-miR-339-3p,ssc-miR-155-5p,ssc-miR-9,ssc-miR-7144-5p,ssc-miR-9809-3p,ssc-miR-6516	ssc-miR-7144-3p	Nonsignificant	Down	98.2859	144.243	-0.573152	0.766368	0.996238	Significant	Up	98.2859	0	9.02021	0.00189545	0.0299515	Significant	Up	144.243	0	9.60192	4.57838e-08	2.2044e-06
novel_circ_0008642	ssc-miR-28-5p,ssc-miR-21-3p,ssc-miR-30a-3p,ssc-miR-30e-3p,ssc-miR-708-5p,ssc-miR-574-5p,ssc-miR-9794-3p,ssc-miR-9801-5p	ssc-miR-30a-3p,ssc-miR-30e-3p	Significant	Down	0	167.11	-9.87724	2.75722e-06	5.29033e-05	Significant	Down	0	132.949	-9.57641	0.00120659	0.0215955	Nonsignificant	Up	167.11	132.949	0.305096	0.869826	0.999866
novel_circ_0006089	ssc-miR-205,ssc-let-7c,ssc-let-7f-5p,ssc-let-7i-5p,ssc-miR-196a,ssc-let-7a,ssc-let-7e,ssc-let-7g,ssc-miR-98,ssc-miR-196b-5p,ssc-miR-190b,ssc-let-7d-5p,ssc-miR-9793-5p,ssc-miR-9812-3p,ssc-miR-26b-3p	ssc-miR-190b,ssc-miR-9793-5p	Nonsignificant	Down	74.8335	236.46	-1.67967	0.497956	0.996238	Nonsignificant	Up	74.8335	0	21.9249	NA	NA	Significant	Up	236.46	0	10.3154	9.5307e-08	2.43577e-06
novel_circ_0007699	ssc-miR-676-5p,ssc-miR-9799-3p	-	Significant	Up	98.2859	0	9.04289	0.00250333	0.0335639	Nonsignificant	Down	98.2859	205.696	-1.10612	0.574932	0.999989	Significant	Down	0	205.696	-10.1325	8.47685e-08	2.40716e-06
novel_circ_0010359	ssc-miR-7-5p,ssc-miR-101,ssc-miR-218-3p,ssc-miR-7144-5p,ssc-miR-9820-5p	ssc-miR-7144-5p	Nonsignificant	Down	294.913	426.659	-0.582339	0.418289	0.996238	Significant	Down	294.913	642.865	-1.1899	0.0467155	0.548911	Nonsignificant	Down	426.659	642.865	-0.591084	0.293905	0.999866
novel_circ_0002417	ssc-miR-140-3p,ssc-miR-486,ssc-miR-452,ssc-miR-671-5p,ssc-miR-7144-5p,ssc-miR-7857-3p,ssc-miR-9830-5p	ssc-miR-676-5p	Significant	Up	245.08	0	10.3051	2.12334e-06	4.56911e-05	Nonsignificant	Up	245.08	42.3819	2.43689	0.322085	0.999989	Nonsignificant	Down	0	42.3819	-21.919	NA	NA
novel_circ_0005942	ssc-miR-500-3p,ssc-let-7f-3p,ssc-miR-452,ssc-miR-9859-3p	-	Significant	Down	0	122.125	-9.43832	0.00153306	0.0228386	Significant	Down	0	142.123	-9.66445	7.5109e-06	0.000178029	Nonsignificant	Down	122.125	142.123	-0.225438	0.902134	0.999866
novel_circ_0002561	ssc-miR-136-3p,ssc-miR-423-3p,ssc-miR-10a-5p,ssc-miR-10b,ssc-miR-425-5p,ssc-miR-504,ssc-miR-676-5p,ssc-miR-22-3p,ssc-miR-758,ssc-miR-296-3p,ssc-miR-4334-5p,ssc-miR-2411,ssc-miR-7138-5p,ssc-miR-9790-3p,ssc-miR-9807-5p,ssc-miR-9817-5p,ssc-miR-9818-3p,ssc-miR-9839-5p,ssc-miR-9846-3p,ssc-miR-9849-5p,ssc-miR-10387,ssc-miR-660	ssc-miR-9817-5p	Significant	Down	1707.26	2731.86	-0.728373	0.00323467	0.0417632	Nonsignificant	Down	1707.26	2028.1	-0.321507	0.369415	0.999989	Nonsignificant	Up	2731.86	2028.1	0.418349	0.23818	0.999866
novel_circ_0006433	ssc-miR-2366,ssc-miR-7135-3p,ssc-miR-660	-	Significant	Down	490.105	1162.26	-1.30582	0.000501301	0.00840316	Nonsignificant	Down	490.105	769.659	-0.730789	0.0965875	0.868792	Nonsignificant	Up	1162.26	769.659	0.580909	0.107463	0.85445
novel_circ_0009166	ssc-miR-9-1,ssc-miR-9-2,ssc-miR-9,ssc-miR-452,ssc-miR-1249,ssc-miR-2483,ssc-miR-7144-3p,ssc-miR-9828-3p,ssc-miR-9829-5p,ssc-miR-9862-3p,ssc-miR-1842,ssc-miR-33b-3p	-	Significant	Up	307.414	0	10.6536	5.43734e-07	3.79188e-05	Nonsignificant	Down	307.414	408.08	-0.485164	0.500225	0.999989	Significant	Down	0	408.08	-11.1372	1.89385e-09	2.2044e-06
novel_circ_0009773	ssc-miR-186-3p,ssc-miR-185,ssc-miR-499-5p,ssc-miR-150	ssc-miR-186-3p,ssc-miR-150	Significant	Up	196.628	0	10.0083	1.82514e-06	4.35039e-05	Significant	Up	196.628	0	9.98531	3.30834e-06	9.68475e-05	Nonsignificant	NA	0	0	NA	NA	NA
novel_circ_0004189	ssc-miR-326,ssc-miR-499-3p,ssc-miR-9828-3p,ssc-miR-9849-5p,ssc-miR-330	-	Nonsignificant	Up	1901.65	1259.66	0.53919	0.0773386	0.648082	Nonsignificant	Down	1901.65	1971.84	-0.126592	0.576028	0.999989	Significant	Down	1259.66	1971.84	-0.65599	0.0334461	0.370494
novel_circ_0002703	ssc-miR-450b-3p,ssc-miR-744,ssc-miR-22-3p,ssc-miR-381-5p,ssc-miR-4335,ssc-miR-2320-5p,ssc-miR-7138-5p,ssc-miR-9807-5p	ssc-miR-22-3p,ssc-miR-4335,ssc-miR-7138-5p,ssc-miR-9854-5p	Significant	Down	0	289.235	-10.6727	5.38763e-07	3.79188e-05	Nonsignificant	NA	0	0	NA	NA	NA	Significant	Up	289.235	0	10.6067	4.63232e-08	2.2044e-06
novel_circ_0007153	ssc-miR-29b,ssc-miR-29c,ssc-miR-9793-5p	ssc-miR-7-3p,ssc-miR-9793-5p	Significant	Down	0	244.776	-10.4301	1.39944e-06	4.00705e-05	Nonsignificant	NA	0	0	NA	NA	NA	Significant	Up	244.776	0	10.364	1.24517e-07	2.78452e-06
novel_circ_0005038	ssc-miR-15b,ssc-miR-15a,ssc-miR-16,ssc-miR-503,ssc-miR-151-3p,ssc-miR-374a-3p,ssc-miR-374b-3p,ssc-miR-424-5p,ssc-miR-497,ssc-miR-195,ssc-miR-335,ssc-miR-769-5p,ssc-miR-155-5p,ssc-miR-9850-5p,ssc-miR-9858-5p,ssc-miR-670	-	Nonsignificant	Up	1779.8	1451.97	0.248714	0.375793	0.996238	Significant	Up	1779.8	1029.81	0.720598	0.0214909	0.301309	Nonsignificant	Up	1451.97	1029.81	0.482785	0.165626	0.999866
novel_circ_0001015	ssc-miR-145-5p,ssc-miR-20a-3p,ssc-miR-664-3p,ssc-miR-339-3p,ssc-miR-202-3p,ssc-miR-421-5p,ssc-miR-1343,ssc-miR-2320-3p,ssc-miR-7140-3p,ssc-miR-9812-3p,ssc-miR-9831-3p,ssc-miR-9852-3p,ssc-miR-1842,ssc-miR-10387	ssc-miR-339-3p,ssc-miR-769-5p,ssc-miR-1343	Significant	Down	0	217.113	-10.2588	1.45671e-06	4.00705e-05	Significant	Down	0	191.993	-10.0996	2.85678e-06	9.68475e-05	Nonsignificant	Up	217.113	191.993	0.160717	0.868684	0.999866
novel_circ_0005477	ssc-miR-30c-5p,ssc-miR-30b-5p,ssc-miR-133a-5p,ssc-miR-30a-5p,ssc-miR-30d,ssc-miR-30e-5p,ssc-miR-143-5p,ssc-miR-1271-5p,ssc-miR-4335,ssc-miR-2483,ssc-miR-9785-5p,ssc-miR-9858-5p,ssc-miR-96-5p	-	Nonsignificant	Up	344.858	208.798	0.66345	0.693226	0.996238	Significant	Up	344.858	0	10.7882	8.55993e-07	7.73591e-05	Significant	Up	208.798	0	10.1372	0.000290098	0.00481815
novel_circ_0001813	ssc-miR-423-5p,ssc-miR-1306-3p,ssc-miR-1285,ssc-miR-324,ssc-miR-7137-3p,ssc-miR-7140-3p	-	Nonsignificant	Down	233.326	311.576	-0.490331	0.634802	0.996238	Significant	Down	233.326	631.772	-1.52563	0.0260599	0.351608	Nonsignificant	Down	311.576	631.772	-1.0324	0.141528	0.968177
novel_circ_0004760	ssc-miR-148a-3p,ssc-miR-19a,ssc-miR-20a-3p,ssc-miR-139-5p,ssc-miR-130a,ssc-miR-152,ssc-miR-148b-3p,ssc-miR-130b-3p,ssc-miR-19b,ssc-miR-500-5p,ssc-miR-150,ssc-miR-454	ssc-miR-181b,ssc-miR-20a-3p,ssc-miR-217,ssc-miR-181c,ssc-miR-181a,ssc-miR-181d-5p	Significant	Down	0	236.46	-10.377	1.29339e-06	4.00705e-05	Significant	Down	0	145.025	-9.69746	0.00100526	0.0187577	Nonsignificant	Up	236.46	145.025	0.674751	0.710756	0.999866
novel_circ_0000808	ssc-miR-17-3p,ssc-miR-7857-3p,ssc-miR-9799-3p,ssc-miR-9804-5p,ssc-miR-9855-5p,ssc-miR-10388	ssc-miR-17-3p,ssc-miR-7857-3p,ssc-miR-9799-3p,ssc-miR-9855-5p	Significant	Down	1239.23	2033.57	-0.772273	0.0161698	0.185421	Nonsignificant	Down	1239.23	1490.66	-0.347716	0.317511	0.999989	Nonsignificant	Up	2033.57	1490.66	0.429666	0.207246	0.999866
novel_circ_0004803	ssc-miR-30c-3p,ssc-miR-30b-3p,ssc-miR-10a-5p,ssc-miR-10b,ssc-miR-345-5p,ssc-miR-1306-5p,ssc-miR-362,ssc-miR-1224,ssc-miR-30c-1-3p,ssc-miR-491,ssc-miR-212,ssc-miR-493-3p,ssc-miR-7139-5p,ssc-miR-7139-3p,ssc-miR-9829-5p,ssc-miR-9849-5p	-	Significant	Down	0	197.018	-10.1229	0.000508963	0.00844879	Significant	Down	0	378.007	-11.074	2.54176e-07	6.08293e-05	Nonsignificant	Down	197.018	378.007	-0.955089	0.548213	0.999866
novel_circ_0004528	ssc-miR-153,ssc-miR-532-5p,ssc-miR-455-3p,ssc-miR-7144-5p	ssc-miR-7140-3p	Significant	Down	823.153	1274.8	-0.681498	0.0279256	0.302325	Nonsignificant	Down	823.153	931.522	-0.247202	0.495168	0.999989	Nonsignificant	Up	1274.8	931.522	0.442522	0.179275	0.999866
novel_circ_0010613	ssc-miR-186-3p,ssc-miR-10a-5p,ssc-miR-10b,ssc-miR-486,ssc-miR-676-5p,ssc-miR-1285,ssc-miR-129a-3p,ssc-miR-155-5p,ssc-miR-7137-3p,ssc-miR-9829-5p	ssc-miR-186-3p	Significant	Up	171.683	0	9.80785	3.34256e-06	6.19795e-05	Nonsignificant	Up	171.683	67.9256	1.24653	NA	NA	Nonsignificant	Down	0	67.9256	-21.9884	NA	NA
novel_circ_0003113	ssc-miR-136-5p,ssc-miR-204,ssc-miR-146b,ssc-miR-374a-3p,ssc-miR-374b-3p,ssc-miR-342,ssc-miR-129a-5p,ssc-miR-421-3p,ssc-miR-146a-5p,ssc-miR-129b,ssc-miR-7139-5p,ssc-miR-9787-3p,ssc-miR-9833-5p,ssc-miR-9837-5p,ssc-miR-26b-3p	ssc-miR-136-5p,ssc-miR-9787-3p,ssc-miR-9833-5p	Significant	Down	0	218.389	-10.2625	1.45698e-06	4.00705e-05	Nonsignificant	NA	0	0	NA	NA	NA	Significant	Up	218.389	0	10.1988	8.63029e-08	2.41244e-06
novel_circ_0000127	ssc-let-7c,ssc-let-7f-5p,ssc-let-7i-5p,ssc-let-7a,ssc-let-7e,ssc-let-7g,ssc-miR-98,ssc-miR-339-3p,ssc-let-7d-5p,ssc-miR-7137-3p,ssc-miR-9797-3p,ssc-miR-9817-5p,ssc-miR-9838-5p,ssc-miR-10389	-	Significant	Down	0	517.963	-11.5104	2.48408e-10	1.44325e-07	Significant	Down	0	187.407	-10.0664	3.26043e-06	9.68475e-05	Nonsignificant	Up	517.963	187.407	1.44384	0.0547809	0.543694
novel_circ_0003998	ssc-miR-15b,ssc-miR-15a,ssc-miR-16,ssc-miR-221-5p,ssc-miR-424-5p,ssc-miR-542-3p,ssc-miR-497,ssc-miR-195,ssc-miR-504,ssc-miR-22-5p,ssc-miR-421-3p,ssc-miR-187,ssc-miR-493-5p,ssc-miR-2483,ssc-miR-9817-5p,ssc-miR-1388,ssc-miR-670,ssc-miR-223,ssc-miR-6516	ssc-miR-504,ssc-miR-500-5p,ssc-miR-362	Nonsignificant	Down	539.359	644.3	-0.338604	0.589167	0.996238	Nonsignificant	Up	539.359	350.72	0.514666	0.475942	0.999989	Significant	Up	644.3	350.72	0.859897	0.0168547	0.221714
novel_circ_0004664	ssc-miR-216,ssc-miR-136-5p,ssc-miR-29a-5p,ssc-miR-7139-5p,ssc-miR-9808-3p,ssc-miR-670	ssc-miR-136-5p,ssc-miR-7139-5p,ssc-miR-9808-3p,ssc-miR-670	Significant	Down	369.001	926.272	-1.3614	0.00701977	0.0873961	Nonsignificant	Down	369.001	611.856	-0.794464	0.273177	0.999989	Nonsignificant	Up	926.272	611.856	0.567081	0.362379	0.999866
novel_circ_0009988	ssc-miR-129a-5p,ssc-miR-129b,ssc-miR-7142-3p	ssc-miR-7142-3p	Significant	Down	0	294.031	-10.6943	8.04931e-07	3.79188e-05	Significant	Down	0	185.956	-10.055	2.67679e-06	9.68475e-05	Nonsignificant	Up	294.031	185.956	0.644815	0.476555	0.999866
novel_circ_0003417	ssc-miR-30c-5p,ssc-miR-199b-3p,ssc-miR-30d,ssc-miR-30e-5p,ssc-miR-7135-3p	ssc-miR-9809-3p,ssc-miR-9817-5p	Nonsignificant	Down	183.493	295.306	-0.796435	0.737336	0.996238	Nonsignificant	Up	183.493	0	23.0927	NA	NA	Significant	Up	295.306	0	10.6309	1.38434e-07	2.94831e-06
novel_circ_0004440	ssc-miR-29b,ssc-miR-186-3p,ssc-miR-29c,ssc-miR-199b-5p,ssc-miR-133a-5p,ssc-miR-206,ssc-miR-199a-5p,ssc-miR-429,ssc-miR-615,ssc-miR-452,ssc-miR-7135-3p,ssc-miR-7143-3p,ssc-miR-9804-5p,ssc-miR-9812-3p,ssc-miR-9830-5p,ssc-miR-200b,ssc-miR-6529	ssc-miR-186-3p,ssc-miR-615	Significant	Down	481.335	1102.67	-1.25381	0.0215055	0.238752	Nonsignificant	Down	481.335	581.902	-0.358374	0.637975	0.999989	Nonsignificant	Up	1102.67	581.902	0.90566	0.101236	0.830322
novel_circ_0011091	ssc-miR-326,ssc-miR-124a,ssc-miR-199a-3p,ssc-miR-144,ssc-miR-7144-3p,ssc-miR-9851-3p,ssc-miR-10382,ssc-miR-330	ssc-let-7i-3p,ssc-miR-124a,ssc-miR-144	Nonsignificant	Down	318.422	614.392	-1.00775	0.0720481	0.619136	Nonsignificant	Up	318.422	240.413	0.32212	0.713875	0.999989	Significant	Up	614.392	240.413	1.33855	0.0115714	0.156827
novel_circ_0000931	ssc-miR-181b,ssc-miR-181c,ssc-miR-27a,ssc-miR-196a,ssc-miR-181a,ssc-miR-181d-5p,ssc-miR-27b-3p,ssc-miR-196b-5p,ssc-miR-155-3p,ssc-miR-138,ssc-miR-150,ssc-miR-489,ssc-miR-7138-3p,ssc-miR-7139-5p,ssc-miR-7144-3p,ssc-miR-9805-3p,ssc-miR-9820-5p,ssc-miR-9858-5p,ssc-miR-1842,ssc-miR-670	ssc-miR-196a,ssc-miR-196b-5p	Significant	Up	1447.5	803.456	0.801184	0.0471899	0.455658	Significant	Up	1447.5	731.805	0.910683	0.000539803	0.011985	Nonsignificant	Up	803.456	731.805	0.11833	0.783139	0.999866
novel_circ_0002939	ssc-miR-378,ssc-miR-19b,ssc-miR-628-5p,ssc-miR-218-5p,ssc-miR-146a-3p,ssc-miR-218b,ssc-miR-218,ssc-miR-7857-3p,ssc-miR-9843-3p,ssc-miR-9844-3p,ssc-miR-378b-3p,ssc-miR-10389,ssc-miR-660	-	Nonsignificant	Down	993.344	1135.88	-0.243135	0.395313	0.996238	Significant	Up	993.344	565.59	0.741875	0.0340974	0.430265	Significant	Up	1135.88	565.59	0.995238	0.00222618	0.0326446
novel_circ_0008816	ssc-miR-423-5p,ssc-miR-432-5p,ssc-miR-484,ssc-miR-149,ssc-miR-9811-5p,ssc-miR-9851-3p,ssc-miR-33b-3p	ssc-miR-33b-3p	Significant	Down	0	218.61	-10.2781	0.00049336	0.00840316	Significant	Down	0	229.788	-10.36	2.12195e-06	9.68475e-05	Nonsignificant	Down	218.61	229.788	-0.0802684	0.963486	0.999866
novel_circ_0009014	ssc-miR-103,ssc-miR-107,ssc-miR-885-5p,ssc-miR-9804-5p,ssc-miR-9828-3p,ssc-miR-223	ssc-miR-145-5p,ssc-miR-9804-5p,ssc-miR-9828-3p	Significant	Down	0	196.796	-10.1054	0.000528096	0.00868369	Significant	Down	0	187.407	-10.0664	3.26043e-06	9.68475e-05	Nonsignificant	Up	196.796	187.407	0.0438746	0.981032	0.999866
novel_circ_0010846	ssc-miR-215,ssc-miR-664-3p,ssc-miR-192,ssc-miR-324,ssc-miR-489,ssc-miR-9836-3p,ssc-miR-10388	ssc-miR-9836-3p	Nonsignificant	NA	0	0	NA	NA	NA	Significant	Down	0	185.956	-10.055	2.67679e-06	9.68475e-05	Significant	Down	0	185.956	-9.99665	3.62339e-08	2.2044e-06
novel_circ_0005090	ssc-miR-20a-3p,ssc-miR-217,ssc-miR-103,ssc-miR-107,ssc-miR-676-5p,ssc-miR-500-5p,ssc-miR-7138-5p,ssc-miR-9816-3p,ssc-miR-9858-5p	ssc-miR-9816-3p	Nonsignificant	Down	121.794	286.463	-1.30962	0.479213	0.996238	Nonsignificant	Down	121.794	580.567	-2.34499	0.0823207	0.785337	Significant	Down	286.463	580.567	-1.03389	0.0362423	0.393942
novel_circ_0005576	ssc-miR-34a,ssc-miR-34c,ssc-miR-450b-3p,ssc-miR-129a-3p,ssc-miR-219a,ssc-miR-1343,ssc-miR-370,ssc-miR-671-5p,ssc-miR-7144-3p,ssc-miR-9813-5p,ssc-miR-9816-3p,ssc-miR-9845-5p,ssc-miR-9849-5p,ssc-miR-10388,ssc-miR-660	ssc-miR-219a,ssc-miR-1343	Significant	Down	0	186.679	-10.0452	0.000559746	0.0089508	Significant	Down	0	538.361	-11.5876	2.20938e-12	1.29175e-09	Nonsignificant	Down	186.679	538.361	-1.53226	0.259699	0.999866
novel_circ_0006960	ssc-miR-214-3p,ssc-miR-378,ssc-miR-374a-3p,ssc-miR-374b-3p,ssc-miR-130b-5p,ssc-miR-361-5p,ssc-miR-129a-5p,ssc-miR-22-5p,ssc-miR-376a-3p,ssc-miR-129b,ssc-miR-9795-3p,ssc-miR-9809-3p,ssc-miR-378b-3p,ssc-miR-26b-3p	ssc-miR-130b-5p,ssc-miR-376a-3p,ssc-miR-9795-3p	Significant	Down	0	215.617	-10.2414	1.37787e-06	4.00705e-05	Significant	Down	0	126.97	-9.50156	0.00129789	0.0226816	Nonsignificant	Up	215.617	126.97	0.738397	0.688899	0.999866
novel_circ_0007480	ssc-miR-376b,ssc-miR-2483	ssc-miR-376b	Significant	Down	0	400.05	-11.1313	5.71718e-08	1.66084e-05	Significant	Down	0	172.253	-9.94488	0.000720011	0.014425	Nonsignificant	Up	400.05	172.253	1.18479	0.444243	0.999866
novel_circ_0011721	ssc-miR-135,ssc-miR-30c-5p,ssc-miR-17-3p,ssc-miR-130a,ssc-miR-30a-5p,ssc-miR-30d,ssc-miR-30e-5p,ssc-miR-365-5p,ssc-miR-130b-3p,ssc-miR-532-5p,ssc-miR-369,ssc-miR-376b,ssc-miR-429,ssc-miR-182,ssc-miR-2366,ssc-miR-9816-3p,ssc-miR-200b	ssc-miR-22-3p	Nonsignificant	Down	478.295	509.647	-0.130801	0.797317	0.996238	Significant	Down	478.295	837.584	-0.869812	0.0442644	0.524592	Nonsignificant	Down	509.647	837.584	-0.734035	0.0564187	0.549295
novel_circ_0003532	ssc-miR-184,ssc-miR-204,ssc-miR-376b,ssc-miR-9831-3p	ssc-miR-490-3p,ssc-miR-376b,ssc-miR-490	Nonsignificant	Down	49.889	260.076	-2.40254	0.322589	0.996238	Nonsignificant	Up	49.889	0	21.3642	NA	NA	Significant	Up	260.076	0	10.4522	8.26174e-08	2.40716e-06
novel_circ_0000097	ssc-miR-133b,ssc-miR-22-5p,ssc-miR-1271-3p,ssc-miR-9829-5p	ssc-miR-22-5p	Nonsignificant	NA	0	0	NA	NA	NA	Significant	Down	0	288.833	-10.6865	1.0144e-06	7.73591e-05	Significant	Down	0	288.833	-10.6279	5.08675e-08	2.2044e-06
novel_circ_0004970	ssc-miR-23a,ssc-miR-378,ssc-miR-423-3p,ssc-miR-676-5p,ssc-miR-378b-3p,ssc-miR-10389	ssc-miR-423-3p,ssc-miR-10389	Significant	Down	0	378.153	-11.0632	1.51268e-07	3.29575e-05	Significant	Down	0	213.184	-10.2517	2.13551e-06	9.68475e-05	Nonsignificant	Up	378.153	213.184	0.816874	0.301728	0.999866
novel_circ_0005952	ssc-miR-215,ssc-miR-148b-5p,ssc-miR-192,ssc-miR-2483,ssc-miR-9788-3p,ssc-miR-9828-3p,ssc-miR-9857-5p	ssc-miR-9788-3p	Significant	Down	3177.56	5804.13	-0.929718	0.00653864	0.0819918	Nonsignificant	Down	3177.56	4746.95	-0.663498	0.0578867	0.650854	Nonsignificant	Up	5804.13	4746.95	0.272574	0.265735	0.999866
novel_circ_0005928	ssc-miR-1,ssc-miR-206,ssc-miR-150,ssc-miR-9814-3p,ssc-miR-9827-5p,ssc-miR-200b	ssc-miR-150	Significant	Down	0	214.341	-10.2398	1.374e-06	4.00705e-05	Nonsignificant	NA	0	0	NA	NA	NA	Significant	Up	214.341	0	10.1748	7.19143e-08	2.28017e-06
novel_circ_0002986	ssc-miR-105-1,ssc-miR-105-2,ssc-miR-95,ssc-miR-140-5p,ssc-miR-382,ssc-miR-218-5p,ssc-miR-494,ssc-miR-218b,ssc-miR-218,ssc-miR-489,ssc-miR-493-5p,ssc-miR-9829-5p,ssc-miR-9841-3p,ssc-miR-10388	ssc-miR-218-5p,ssc-miR-218b,ssc-miR-218,ssc-miR-9829-5p,ssc-miR-9841-3p	Significant	Up	295.659	0	10.6074	7.78301e-07	3.79188e-05	Nonsignificant	Up	295.659	110.307	1.3499	0.469708	0.999989	Significant	Down	0	110.307	-9.25002	0.000299309	0.00481815
novel_circ_0001520	ssc-miR-186-5p,ssc-miR-29a-5p,ssc-miR-193a-3p,ssc-miR-424-3p,ssc-miR-545-5p,ssc-miR-138,ssc-miR-7857-3p,ssc-miR-9790-3p	ssc-miR-29a-5p,ssc-miR-545-5p	Significant	Up	209.874	0	10.0848	0.000537446	0.00875484	Nonsignificant	Down	209.874	223.809	-0.18431	0.921932	0.999989	Significant	Down	0	223.809	-10.2615	2.10413e-07	4.37707e-06
novel_circ_0006014	-	-	Significant	Up	294.969	0	10.5799	9.36643e-07	4.00705e-05	Nonsignificant	Up	294.969	163.314	0.762974	0.485522	0.999989	Significant	Down	0	163.314	-9.80514	3.77687e-08	2.2044e-06
novel_circ_0002913	ssc-miR-20a-3p,ssc-miR-136-5p,ssc-miR-365-3p,ssc-miR-339-3p,ssc-miR-500-5p,ssc-miR-362,ssc-miR-494,ssc-miR-9817-5p,ssc-miR-9839-5p,ssc-miR-10391,ssc-miR-33b-5p	ssc-miR-9817-5p	Nonsignificant	Down	281.779	359.111	-0.4253	0.639316	0.996238	Significant	Up	281.779	0	10.4793	3.31291e-06	9.68475e-05	Significant	Up	359.111	0	10.9155	1.35321e-08	2.2044e-06
novel_circ_0001397	ssc-miR-186-3p,ssc-miR-345-3p,ssc-miR-676-5p,ssc-miR-421-3p,ssc-miR-9803-5p,ssc-miR-9808-3p	ssc-miR-186-3p,ssc-miR-769-5p	Significant	Down	0	236.46	-10.377	1.29339e-06	4.00705e-05	Significant	Down	0	132.949	-9.57641	0.00120659	0.0215955	Nonsignificant	Up	236.46	132.949	0.805855	0.660216	0.999866
novel_circ_0011185	ssc-miR-210,ssc-miR-1306-5p,ssc-miR-338,ssc-miR-4335,ssc-miR-187,ssc-miR-7138-5p,ssc-miR-7142-3p,ssc-miR-7143-5p,ssc-miR-9816-3p,ssc-miR-9854-5p	-	Significant	Up	294.167	0	10.6008	6.46505e-07	3.79188e-05	Nonsignificant	Up	294.167	155.591	0.84747	0.640129	0.999989	Significant	Down	0	155.591	-9.75303	0.000284267	0.00481815
novel_circ_0006783	ssc-miR-28-5p,ssc-miR-29b,ssc-miR-29c,ssc-miR-885-3p,ssc-miR-708-5p,ssc-miR-9786-3p,ssc-miR-9838-5p,ssc-miR-9861-5p	ssc-miR-29b,ssc-miR-29c	Significant	Down	0	213.593	-10.2311	1.33389e-06	4.00705e-05	Significant	Down	0	126.97	-9.50156	0.00129789	0.0226816	Nonsignificant	Up	213.593	126.97	0.727401	0.693141	0.999866
novel_circ_0010586	ssc-miR-193a-3p,ssc-miR-425-5p,ssc-miR-362,ssc-miR-4334-5p,ssc-miR-1271-5p,ssc-miR-182,ssc-miR-212,ssc-miR-7144-5p,ssc-miR-9826-5p,ssc-miR-9829-5p,ssc-miR-96-5p	ssc-miR-182	Nonsignificant	Up	110.096	0	20.9048	NA	NA	Nonsignificant	Down	110.096	190.542	-0.925857	0.715961	0.999989	Significant	Down	0	190.542	-10.0286	4.77702e-08	2.2044e-06
novel_circ_0007168	ssc-miR-7-3p,ssc-miR-185,ssc-miR-676-5p,ssc-miR-338,ssc-miR-411,ssc-miR-9812-3p,ssc-miR-9817-5p,ssc-miR-9828-3p	ssc-miR-676-5p	Nonsignificant	Up	393.311	163.063	1.19333	0.477177	0.996238	Significant	Up	393.311	0	10.9674	2.77443e-07	6.08293e-05	Significant	Up	163.063	0	9.78311	0.000259188	0.00480268
novel_circ_0006084	ssc-miR-15b,ssc-miR-7-5p,ssc-miR-140-3p,ssc-miR-15a,ssc-miR-16,ssc-miR-29a-5p,ssc-miR-424-5p,ssc-miR-497,ssc-miR-195,ssc-miR-505,ssc-miR-149,ssc-miR-9799-3p,ssc-miR-9812-3p,ssc-miR-1842	ssc-miR-7-5p,ssc-miR-505,ssc-miR-1842	Significant	Down	0	215.09	-10.2486	1.89639e-06	4.36244e-05	Significant	Down	0	308.339	-10.786	7.28998e-07	7.73591e-05	Nonsignificant	Down	215.09	308.339	-0.538241	0.532279	0.999866
novel_circ_0012606	ssc-miR-145-3p,ssc-miR-148a-3p,ssc-miR-130a,ssc-miR-143-5p,ssc-miR-152,ssc-miR-148b-3p,ssc-miR-130b-3p,ssc-miR-361-5p,ssc-miR-9794-3p,ssc-miR-9856-3p,ssc-miR-9858-5p,ssc-miR-454	ssc-miR-148a-3p,ssc-miR-130a,ssc-miR-143-5p,ssc-miR-152,ssc-miR-148b-3p,ssc-miR-130b-3p,ssc-miR-9794-3p,ssc-miR-454	Nonsignificant	Down	74.8335	215.09	-1.55124	NA	NA	Nonsignificant	Up	74.8335	0	21.9249	NA	NA	Significant	Up	215.09	0	10.1812	1.33141e-07	2.86975e-06
novel_circ_0005079	ssc-miR-133a-5p,ssc-miR-137,ssc-miR-150,ssc-miR-9799-3p	-	Significant	Down	0	144.243	-9.66627	6.0424e-06	0.000109707	Nonsignificant	Down	0	54.4573	-22.3344	NA	NA	Nonsignificant	Up	144.243	54.4573	1.39714	NA	NA
novel_circ_0006766	ssc-miR-95,ssc-miR-139-3p,ssc-miR-4331-3p,ssc-miR-149,ssc-miR-7136-3p,ssc-miR-1842	ssc-miR-7136-3p	Significant	Up	567.12	191.474	1.51731	0.0351378	0.366737	Nonsignificant	Up	567.12	527.502	0.0329702	0.953481	0.999989	Significant	Down	191.474	527.502	-1.47918	0.0186691	0.240281
novel_circ_0007011	ssc-miR-345-5p,ssc-miR-676-5p,ssc-miR-2483,ssc-miR-9793-5p,ssc-miR-9830-5p	-	Significant	Down	318.366	655.914	-1.08113	0.0439399	0.445274	Nonsignificant	Down	318.366	468.692	-0.620389	0.404634	0.999989	Nonsignificant	Up	655.914	468.692	0.472806	0.413406	0.999866
novel_circ_0012969	ssc-miR-29b,ssc-miR-301,ssc-miR-29c,ssc-miR-146b,ssc-miR-196b-3p,ssc-miR-22-5p,ssc-miR-146a-5p,ssc-miR-9859-3p,ssc-miR-9860-5p,ssc-miR-26b-3p	ssc-miR-181b,ssc-miR-181c,ssc-miR-181a,ssc-miR-320,ssc-miR-181d-5p,ssc-miR-9860-5p	Significant	Down	0	169.882	-9.90156	2.75676e-06	5.29033e-05	Nonsignificant	NA	0	0	NA	NA	NA	Significant	Up	169.882	0	9.83681	4.9094e-08	2.2044e-06
novel_circ_0004526	ssc-miR-125b,ssc-miR-15b,ssc-miR-214-3p,ssc-miR-103,ssc-miR-107,ssc-miR-21-3p,ssc-miR-15a,ssc-miR-16,ssc-miR-125a,ssc-miR-424-5p,ssc-miR-497,ssc-miR-195,ssc-miR-532-5p,ssc-miR-324,ssc-miR-493-3p,ssc-miR-9827-5p,ssc-miR-10383	-	Nonsignificant	Down	416.707	643.773	-0.683821	0.143021	0.966226	Significant	Down	416.707	739.528	-0.898456	0.0421358	0.506207	Nonsignificant	Down	643.773	739.528	-0.206269	0.634645	0.999866
novel_circ_0007432	ssc-miR-28-5p,ssc-miR-27a,ssc-miR-101,ssc-miR-27b-3p,ssc-miR-130b-5p,ssc-miR-708-5p,ssc-miR-22-3p,ssc-miR-7139-5p,ssc-miR-7143-3p,ssc-miR-9823-5p,ssc-miR-9849-5p,ssc-miR-10382	ssc-miR-10382	Nonsignificant	Up	1093.7	504.325	1.08301	0.065885	0.582932	Significant	Up	1093.7	468.751	1.17053	0.0382542	0.47252	Nonsignificant	Up	504.325	468.751	0.0953493	0.825429	0.999866
novel_circ_0007196	ssc-miR-217,ssc-miR-17-3p,ssc-miR-30a-3p,ssc-miR-30e-3p,ssc-miR-1224,ssc-miR-370,ssc-miR-9828-3p,ssc-miR-9830-5p,ssc-miR-223	-	Nonsignificant	Up	96.7937	0	22.2743	NA	NA	Nonsignificant	Down	96.7937	229.788	-1.28139	NA	NA	Significant	Down	0	229.788	-10.3011	6.981e-08	2.28017e-06
novel_circ_0010918	ssc-miR-106a,ssc-miR-20a-5p,ssc-miR-196a,ssc-miR-17-5p,ssc-miR-196b-5p,ssc-miR-339-3p,ssc-miR-455-3p,ssc-miR-338,ssc-miR-218-3p,ssc-miR-20b,ssc-miR-137,ssc-miR-9817-5p	-	Nonsignificant	Down	446.128	1179.06	-1.45721	0.45644	0.996238	Nonsignificant	Down	446.128	683.562	-0.694243	0.725092	0.999989	Significant	Up	1179.06	683.562	0.780045	0.037895	0.405953
novel_circ_0002527	ssc-miR-20a-3p,ssc-miR-30c-3p,ssc-miR-143-3p,ssc-miR-30c-1-3p,ssc-miR-1343,ssc-miR-2483,ssc-miR-7140-5p,ssc-miR-9807-5p	-	Nonsignificant	Down	1778.42	2183.58	-0.350978	0.205575	0.996238	Nonsignificant	Up	1778.42	1424.31	0.242641	0.292051	0.999989	Significant	Up	2183.58	1424.31	0.602071	0.0252771	0.304181
novel_circ_0002149	ssc-miR-181b,ssc-miR-181c,ssc-miR-136-5p,ssc-miR-181a,ssc-miR-181d-5p,ssc-miR-425-5p,ssc-miR-769-3p,ssc-miR-338,ssc-miR-155-3p,ssc-miR-9817-5p,ssc-miR-9838-5p	-	Significant	Up	220.826	0	10.1811	1.30626e-06	4.00705e-05	Nonsignificant	Up	220.826	163.372	0.372922	NA	NA	Nonsignificant	Down	0	163.372	-23.7827	NA	NA
novel_circ_0004790	ssc-miR-664-3p,ssc-miR-1271-5p,ssc-miR-212,ssc-miR-7144-3p,ssc-miR-9829-5p,ssc-miR-96-5p	ssc-miR-181b,ssc-miR-181a,ssc-miR-181d-5p,ssc-miR-664-3p	Nonsignificant	Up	770.97	567.16	0.40703	0.415733	0.996238	Nonsignificant	Down	770.97	1102.56	-0.574717	0.209445	0.999989	Significant	Down	567.16	1102.56	-0.968388	0.0433655	0.448445
novel_circ_0002280	ssc-miR-23a,ssc-miR-124a,ssc-miR-128,ssc-miR-17-3p,ssc-miR-320,ssc-miR-423-5p,ssc-miR-23b,ssc-miR-455-3p,ssc-miR-484,ssc-miR-7140-5p,ssc-miR-7142-3p,ssc-miR-9829-5p,ssc-miR-9836-3p,ssc-miR-10389	ssc-miR-7142-3p	Significant	Up	369.747	0	10.9341	2.34066e-07	3.78531e-05	Nonsignificant	Up	369.747	90.5674	1.95615	0.392098	0.999989	Nonsignificant	Down	0	90.5674	-23.0079	NA	NA
novel_circ_0000966	ssc-miR-20a-3p,ssc-miR-146a-3p,ssc-miR-452,ssc-miR-7135-3p,ssc-miR-9816-3p,ssc-miR-9843-3p	-	Significant	Up	833.359	351.544	1.20779	0.0351006	0.366737	Nonsignificant	Up	833.359	565.59	0.495297	0.21717	0.999989	Nonsignificant	Down	351.544	565.59	-0.697602	0.244662	0.999866
novel_circ_0012224	ssc-miR-487b,ssc-miR-7142-5p,ssc-miR-219b-3p	ssc-miR-7142-5p,ssc-miR-9858-5p	Significant	Up	576.748	192.749	1.50957	0.0351219	0.366737	Nonsignificant	Up	576.748	311.474	0.795691	0.214484	0.999989	Nonsignificant	Down	192.749	311.474	-0.705945	0.368178	0.999866
novel_circ_0007907	ssc-miR-216,ssc-miR-186-3p,ssc-miR-221-5p,ssc-miR-29a-5p,ssc-miR-22-3p,ssc-miR-7143-5p	-	Significant	Down	0	191.474	-10.0785	1.90215e-06	4.36244e-05	Significant	Down	0	200.875	-10.1708	0.000676318	0.014425	Nonsignificant	Down	191.474	200.875	-0.0971696	0.958454	0.999866
novel_circ_0006876	ssc-miR-136-5p,ssc-miR-378,ssc-miR-29a-5p,ssc-miR-193a-5p,ssc-miR-22-3p,ssc-miR-1271-5p,ssc-miR-9794-3p,ssc-miR-9851-3p,ssc-miR-378b-3p,ssc-miR-96-5p,ssc-miR-10389,ssc-miR-33b-5p	ssc-miR-29a-5p,ssc-miR-7140-5p,ssc-miR-10389	Significant	Down	0	238.484	-10.3863	1.3134e-06	4.00705e-05	Nonsignificant	NA	0	0	NA	NA	NA	Significant	Up	238.484	0	10.3253	1.00952e-07	2.44058e-06
novel_circ_0005268	ssc-miR-140-5p,ssc-miR-9811-5p	ssc-miR-9811-5p	Nonsignificant	Down	96.7937	167.11	-0.80354	NA	NA	Nonsignificant	Up	96.7937	0	22.3008	NA	NA	Significant	Up	167.11	0	9.8146	4.12246e-08	2.2044e-06
novel_circ_0008251	ssc-miR-224,ssc-miR-17-3p,ssc-miR-429,ssc-miR-7138-5p,ssc-miR-9845-5p,ssc-miR-200b	-	Significant	Down	0	242.531	-10.4047	0.00043779	0.00755513	Significant	Down	0	213.184	-10.2517	2.13551e-06	9.68475e-05	Nonsignificant	Up	242.531	213.184	0.164706	0.924532	0.999866
novel_circ_0008282	ssc-miR-10a-5p,ssc-miR-10b,ssc-miR-542-3p,ssc-miR-1277,ssc-miR-376b,ssc-miR-2320-3p,ssc-miR-9792-5p	-	Nonsignificant	Down	1141.52	1295.42	-0.227878	0.378604	0.996238	Nonsignificant	Up	1141.52	728.67	0.579169	0.0608602	0.671376	Significant	Up	1295.42	728.67	0.813585	0.00116873	0.0178706
novel_circ_0000272	ssc-miR-9817-5p,ssc-miR-9840-3p	ssc-miR-182	Nonsignificant	Down	0	47.2311	-22.1534	NA	NA	Significant	Down	0	237.277	-10.4072	2.4949e-06	9.68475e-05	Nonsignificant	Down	47.2311	237.277	-2.33552	0.321736	0.999866
novel_circ_0001152	ssc-miR-148a-3p,ssc-miR-215,ssc-miR-152,ssc-miR-148b-3p,ssc-miR-192,ssc-miR-7138-5p,ssc-miR-9825-5p,ssc-miR-9858-5p,ssc-miR-10382	ssc-miR-221-5p,ssc-miR-935	Nonsignificant	Down	294.111	713.954	-1.28983	0.508873	0.996238	Nonsignificant	Down	294.111	323.492	-0.180437	0.906576	0.999989	Significant	Up	713.954	323.492	1.12029	0.0489918	0.495177
novel_circ_0012540	ssc-miR-29b,ssc-miR-29c,ssc-miR-1306-5p,ssc-miR-328,ssc-miR-500-3p,ssc-miR-1224,ssc-miR-671-5p,ssc-miR-7134-3p,ssc-miR-9786-3p,ssc-miR-9804-5p	-	Significant	Up	332.358	0	10.7686	4.27734e-07	3.79188e-05	Nonsignificant	Up	332.358	196.522	0.678847	0.684747	0.999989	Significant	Down	0	196.522	-10.0749	0.000263087	0.00480268
novel_circ_0012877	ssc-miR-21-3p,ssc-miR-628-5p,ssc-miR-500-3p,ssc-miR-4331-3p,ssc-miR-7142-5p,ssc-miR-7142-3p,ssc-miR-10382,ssc-miR-26b-3p,ssc-miR-10389	ssc-miR-26b-3p	Nonsignificant	NA	0	0	NA	NA	NA	Significant	Down	0	169.352	-9.91713	4.37387e-06	0.00011282	Significant	Down	0	169.352	-9.86053	5.6681e-08	2.2044e-06
novel_circ_0001634	ssc-miR-217,ssc-miR-23a,ssc-miR-323,ssc-miR-23b	-	Significant	Up	232.58	0	10.2428	1.56121e-06	4.00705e-05	Nonsignificant	Up	232.58	54.4573	2.02324	0.413631	0.999989	Nonsignificant	Down	0	54.4573	-22.2779	NA	NA
novel_circ_0005968	ssc-miR-15b,ssc-miR-216,ssc-miR-325,ssc-miR-124a,ssc-miR-15a,ssc-miR-16,ssc-miR-424-5p,ssc-miR-497,ssc-miR-195,ssc-miR-335,ssc-miR-455-3p,ssc-miR-505,ssc-miR-2320-5p,ssc-miR-370,ssc-miR-7139-5p,ssc-miR-9821-5p,ssc-miR-9822-3p,ssc-miR-9837-5p,ssc-miR-141	ssc-miR-9821-5p,ssc-miR-9822-3p	Significant	Down	541.486	958.203	-0.876945	0.0465515	0.455658	Significant	Down	541.486	1310.86	-1.35616	0.000575646	0.012621	Nonsignificant	Down	958.203	1310.86	-0.467858	0.0978172	0.817734
novel_circ_0003987	ssc-miR-326,ssc-miR-432-5p,ssc-miR-296-5p,ssc-miR-362,ssc-miR-330	ssc-miR-326,ssc-miR-2483,ssc-miR-330	Nonsignificant	Up	183.493	0	23.1139	NA	NA	Nonsignificant	Down	183.493	205.696	-0.299378	NA	NA	Significant	Down	0	205.696	-10.1325	8.47685e-08	2.40716e-06
novel_circ_0003416	ssc-miR-30c-5p,ssc-miR-199b-3p,ssc-miR-30d,ssc-miR-30e-5p,ssc-miR-493-5p,ssc-miR-7135-3p,ssc-miR-223	ssc-miR-204,ssc-miR-493-5p	Nonsignificant	Up	1721.83	1292.65	0.370711	0.221197	0.996238	Nonsignificant	Down	1721.83	2138.81	-0.380187	0.248718	0.999989	Significant	Down	1292.65	2138.81	-0.745797	0.00795793	0.1121
novel_circ_0009315	ssc-miR-205,ssc-miR-17-3p,ssc-miR-499-3p,ssc-miR-369,ssc-miR-1224,ssc-miR-494,ssc-miR-2320-3p,ssc-miR-582-5p,ssc-miR-9825-5p,ssc-miR-9847-3p,ssc-miR-9851-3p	ssc-miR-2320-3p	Nonsignificant	Up	576.636	408.366	0.453174	0.322665	0.996238	Nonsignificant	Down	576.636	765.014	-0.478358	0.163661	0.999989	Significant	Down	408.366	765.014	-0.921042	0.0111468	0.153397
novel_circ_0004283	ssc-miR-28-5p,ssc-miR-95,ssc-miR-186-5p,ssc-miR-21-3p,ssc-miR-133b,ssc-miR-193a-5p,ssc-miR-676-5p,ssc-miR-708-5p,ssc-miR-338,ssc-miR-9790-3p	ssc-miR-28-5p,ssc-miR-708-5p,ssc-miR-9823-5p	Nonsignificant	Up	1274.38	1196.38	0.0341099	0.900738	0.996238	Nonsignificant	Down	1274.38	1784.43	-0.562371	0.0469422	0.548911	Significant	Down	1196.38	1784.43	-0.58622	0.0229746	0.282734
novel_circ_0003415	ssc-miR-30c-5p,ssc-miR-199b-3p,ssc-miR-30d,ssc-miR-30e-5p,ssc-miR-148b-5p,ssc-miR-676-5p,ssc-miR-493-5p,ssc-miR-7135-3p,ssc-miR-223	-	Nonsignificant	Down	0	51.2781	-22.236	NA	NA	Significant	Down	0	214.635	-10.2616	2.63051e-06	9.68475e-05	Nonsignificant	Down	51.2781	214.635	-2.09286	0.37418	0.999866
novel_circ_0000832	ssc-miR-30c-5p,ssc-miR-30b-5p,ssc-miR-30a-5p,ssc-miR-30a-3p,ssc-miR-29a-5p,ssc-miR-30d,ssc-miR-30e-5p,ssc-miR-30e-3p,ssc-miR-361-5p,ssc-miR-129a-3p,ssc-miR-2483,ssc-miR-9816-3p,ssc-miR-9820-5p	ssc-miR-9820-5p	Significant	Up	637.533	263.596	1.2195	0.0161148	0.185421	Nonsignificant	Down	637.533	713.75	-0.233761	0.527987	0.999989	Significant	Down	263.596	713.75	-1.44608	0.000789408	0.0122804
novel_circ_0012377	ssc-miR-145-5p,ssc-miR-425-5p,ssc-miR-1271-5p,ssc-miR-218-5p,ssc-miR-218b,ssc-miR-2320-3p,ssc-miR-218,ssc-miR-96-5p	ssc-miR-1271-5p,ssc-miR-96-5p	Significant	Down	0	262.848	-10.5306	7.09605e-07	3.79188e-05	Significant	Down	0	139.221	-9.63055	0.00109107	0.0201447	Nonsignificant	Up	262.848	139.221	0.922624	0.602127	0.999866
novel_circ_0010164	ssc-miR-455-3p,ssc-miR-744,ssc-miR-4335,ssc-miR-187,ssc-miR-370,ssc-miR-7143-3p	ssc-miR-744,ssc-miR-370,ssc-miR-7143-3p	Significant	Up	220.08	0	10.1755	1.58627e-06	4.00705e-05	Nonsignificant	Up	220.08	108.915	0.952057	0.707678	0.999989	Nonsignificant	Down	0	108.915	-23.2281	NA	NA
novel_circ_0002304	ssc-miR-421-3p,ssc-miR-7144-3p,ssc-miR-9803-5p	ssc-miR-205,ssc-miR-7144-3p,ssc-miR-9803-5p	Nonsignificant	Down	0	76.9172	-22.7847	NA	NA	Significant	Down	0	169.352	-9.91713	4.37387e-06	0.00011282	Nonsignificant	Down	76.9172	169.352	-1.15949	NA	NA
novel_circ_0006636	ssc-miR-324,ssc-miR-9815-3p	-	Significant	Up	342.62	0	10.8057	3.47476e-07	3.78531e-05	Nonsignificant	Up	342.62	172.253	0.911807	0.589225	0.999989	Significant	Down	0	172.253	-9.90049	0.000248812	0.00480268
novel_circ_0003235	ssc-miR-432-3p	ssc-miR-432-3p	Significant	Down	0	513.916	-11.5019	1.92642e-10	1.44325e-07	Significant	Down	0	1000.21	-12.4802	3.95823e-17	6.94273e-14	Nonsignificant	Down	513.916	1000.21	-0.95541	0.2116	0.999866
novel_circ_0010835	ssc-miR-199b-5p,ssc-miR-199a-5p,ssc-miR-374a-3p,ssc-miR-374b-3p,ssc-miR-676-5p,ssc-miR-342,ssc-miR-146a-3p,ssc-miR-9803-5p,ssc-miR-9843-3p	ssc-miR-676-5p	Significant	Down	0	115.832	-9.35	0.00175904	0.025339	Significant	Down	0	164.765	-9.8794	4.31731e-06	0.00011282	Nonsignificant	Down	115.832	164.765	-0.521415	0.776471	0.999866
novel_circ_0008130	ssc-miR-24-3p,ssc-miR-503,ssc-miR-335,ssc-miR-149	ssc-miR-424-3p	Nonsignificant	Down	123.23	237.957	-0.973915	0.614037	0.996238	Significant	Up	123.23	0	9.34497	0.00157489	0.0260831	Significant	Up	237.957	0	10.327	1.02488e-07	2.44469e-06
novel_circ_0002600	ssc-miR-140-3p,ssc-miR-9-1,ssc-miR-9-2,ssc-miR-101,ssc-miR-143-3p,ssc-miR-345-5p,ssc-miR-22-3p,ssc-miR-9,ssc-miR-9788-3p,ssc-miR-9818-3p,ssc-miR-9820-5p,ssc-miR-9849-5p	ssc-miR-9818-3p	Significant	Down	0	290.51	-10.6739	5.38884e-07	3.79188e-05	Significant	Down	0	154.14	-9.79016	0.000880641	0.0171627	Nonsignificant	Up	290.51	154.14	0.891351	0.604915	0.999866
novel_circ_0006711	ssc-miR-106a,ssc-miR-20a-5p,ssc-miR-17-5p,ssc-miR-99a-3p,ssc-miR-574-5p,ssc-miR-20b,ssc-miR-671-5p,ssc-miR-1468,ssc-miR-7142-5p	ssc-miR-138	Significant	Down	428.462	783.747	-0.93033	0.0345471	0.366737	Nonsignificant	Down	428.462	406.629	-0.00329758	0.995545	0.999989	Significant	Up	783.747	406.629	0.930004	0.0323045	0.365777
novel_circ_0000473	ssc-miR-202-3p,ssc-miR-369,ssc-miR-382,ssc-miR-9812-3p,ssc-miR-9817-5p,ssc-miR-9840-3p	ssc-miR-9817-5p	Nonsignificant	Up	195.881	51.2781	1.88551	NA	NA	Significant	Up	195.881	0	9.98294	3.28677e-06	9.68475e-05	Nonsignificant	Up	51.2781	0	21.4279	NA	NA
novel_circ_0009368	ssc-miR-26a,ssc-miR-499-3p,ssc-miR-1285,ssc-miR-138,ssc-miR-9816-3p,ssc-miR-26b-5p	ssc-miR-26a,ssc-miR-499-3p,ssc-miR-1285,ssc-miR-26b-5p	Significant	Up	416.763	0	11.0777	4.89133e-08	1.66084e-05	Nonsignificant	Up	416.763	130.047	1.5876	0.330924	0.999989	Significant	Down	0	130.047	-9.47117	0.000294236	0.00481815
novel_circ_0008853	ssc-miR-1307,ssc-miR-432-3p,ssc-miR-1224,ssc-miR-4335,ssc-miR-7136-3p,ssc-miR-7138-3p,ssc-miR-7143-5p,ssc-miR-9825-5p,ssc-miR-9826-5p,ssc-miR-1388	ssc-miR-326,ssc-miR-9825-5p,ssc-miR-330	Nonsignificant	Down	145.191	240.729	-0.747913	0.763901	0.996238	Nonsignificant	Up	145.191	0	21.9285	NA	NA	Significant	Up	240.729	0	10.3426	1.12411e-07	2.57825e-06
novel_circ_0004380	ssc-miR-676-5p,ssc-miR-129a-3p,ssc-miR-218-3p,ssc-miR-429,ssc-miR-545-5p,ssc-miR-493-5p,ssc-miR-9817-5p,ssc-miR-9834-5p,ssc-miR-9836-3p,ssc-miR-9859-3p,ssc-miR-10391,ssc-miR-200b	ssc-miR-429,ssc-miR-9834-5p,ssc-miR-200b	Nonsignificant	NA	0	0	NA	NA	NA	Significant	Down	0	208.598	-10.2218	2.36635e-06	9.68475e-05	Significant	Down	0	208.598	-10.1657	6.24403e-08	2.23411e-06
novel_circ_0004806	ssc-miR-7-3p,ssc-miR-340,ssc-miR-218-5p,ssc-miR-218b,ssc-miR-218,ssc-miR-582-5p,ssc-miR-9796-3p,ssc-miR-9812-3p,ssc-miR-9830-5p,ssc-miR-9835-3p,ssc-miR-9842-5p	ssc-miR-7143-5p,ssc-miR-9796-3p,ssc-miR-9835-3p,ssc-miR-9842-5p	Nonsignificant	Down	98.2859	167.859	-0.795373	0.680889	0.996238	Significant	Up	98.2859	0	9.02021	0.00189545	0.0299515	Significant	Up	167.859	0	9.82285	4.42865e-08	2.2044e-06
novel_circ_0008394	ssc-miR-136-5p,ssc-miR-423-3p,ssc-miR-1306-5p	ssc-miR-136-5p,ssc-miR-1306-5p	Significant	Up	381.557	0	10.953	2.45659e-07	3.78531e-05	Significant	Up	381.557	0	10.9293	3.50992e-07	6.84044e-05	Nonsignificant	NA	0	0	NA	NA	NA
novel_circ_0011554	ssc-miR-205,ssc-miR-202-3p,ssc-miR-182,ssc-miR-9803-5p,ssc-miR-9817-5p,ssc-miR-371-5p	ssc-miR-205,ssc-miR-500-5p,ssc-miR-362	Significant	Up	281.723	0	10.5261	7.30401e-07	3.79188e-05	Nonsignificant	Up	281.723	158.493	0.745817	NA	NA	Nonsignificant	Down	0	158.493	-23.7607	NA	NA
novel_circ_0010363	ssc-miR-345-5p,ssc-miR-1306-5p,ssc-miR-1224,ssc-miR-1343,ssc-miR-2320-5p,ssc-miR-493-3p,ssc-miR-7143-5p,ssc-miR-9811-5p,ssc-miR-9847-3p	-	Significant	Up	415.271	0	11.0754	9.11201e-08	2.26889e-05	Nonsignificant	Up	415.271	152.689	1.35376	0.403875	0.999989	Significant	Down	0	152.689	-9.70866	0.000257102	0.00480268
novel_circ_0001188	ssc-miR-24-3p,ssc-miR-34a,ssc-miR-34c,ssc-miR-328,ssc-miR-1271-5p,ssc-miR-218-5p,ssc-miR-218b,ssc-miR-2320-3p,ssc-miR-218,ssc-miR-493-5p,ssc-miR-9788-3p,ssc-miR-7857-3p,ssc-miR-9820-5p,ssc-miR-96-5p,ssc-miR-33b-3p	ssc-miR-24-3p,ssc-miR-33b-3p	Significant	Down	0	308.582	-10.7608	4.16513e-07	3.79188e-05	Significant	Down	0	149.612	-9.74018	0.00093248	0.0179733	Nonsignificant	Up	308.582	149.612	1.01759	0.548762	0.999866
novel_circ_0005562	ssc-miR-133a-5p,ssc-miR-339-5p,ssc-miR-296-5p,ssc-miR-4334-3p,ssc-miR-545-5p,ssc-let-7f-3p,ssc-miR-212,ssc-miR-339,ssc-miR-7139-5p,ssc-miR-9806-5p,ssc-miR-9856-3p,ssc-miR-6516	ssc-miR-204,ssc-miR-6516	Significant	Down	0	169.882	-9.90156	2.75676e-06	5.29033e-05	Significant	Down	0	164.765	-9.8794	4.31731e-06	0.00011282	Nonsignificant	Up	169.882	164.765	0.0260794	0.979677	0.999866
novel_circ_0007012	ssc-miR-9-1,ssc-miR-9-2,ssc-miR-345-5p,ssc-miR-342,ssc-miR-505,ssc-miR-9,ssc-miR-2483,ssc-miR-9793-5p	ssc-miR-505	Nonsignificant	Down	98.2859	182.937	-0.898295	NA	NA	Significant	Down	98.2859	655.923	-2.78189	0.0302688	0.402209	Nonsignificant	Down	182.937	655.923	-1.86818	0.53136	0.999866
novel_circ_0012480	ssc-miR-24-3p,ssc-miR-18a,ssc-miR-30c-3p,ssc-miR-185,ssc-miR-1306-3p,ssc-miR-432-5p,ssc-miR-338,ssc-miR-30c-1-3p,ssc-miR-18b,ssc-miR-138,ssc-miR-212,ssc-miR-7138-5p,ssc-miR-7144-3p,ssc-miR-9796-3p,ssc-miR-9829-5p	-	Significant	Up	1042.49	577.5	0.808997	0.0328568	0.351346	Nonsignificant	Up	1042.49	793.751	0.324459	0.356479	0.999989	Nonsignificant	Down	577.5	793.751	-0.477472	0.257097	0.999866
novel_circ_0007883	ssc-miR-224,ssc-miR-21-3p,ssc-miR-29a-5p,ssc-miR-148b-5p,ssc-miR-676-5p,ssc-miR-22-5p,ssc-miR-2366,ssc-miR-7144-5p,ssc-miR-9830-5p,ssc-miR-9858-5p,ssc-miR-371-5p	ssc-miR-2366,ssc-miR-7144-5p	Nonsignificant	Up	515.739	308.582	0.696926	0.21544	0.996238	Nonsignificant	Down	515.739	724.493	-0.558156	0.272275	0.999989	Significant	Down	308.582	724.493	-1.23537	0.0170632	0.222819
novel_circ_0002821	ssc-miR-135,ssc-miR-224,ssc-miR-133a-5p,ssc-miR-432-3p,ssc-miR-138,ssc-miR-7140-5p,ssc-miR-9835-3p,ssc-miR-371-5p,ssc-miR-219b-3p	ssc-miR-224,ssc-miR-676-5p,ssc-miR-7140-5p,ssc-miR-371-5p	Nonsignificant	Down	49.889	167.859	-1.7762	NA	NA	Nonsignificant	Up	49.889	0	21.3642	NA	NA	Significant	Up	167.859	0	9.82285	4.42865e-08	2.2044e-06
novel_circ_0006769	ssc-miR-7142-3p,ssc-miR-9794-3p	-	Significant	Up	306.667	0	10.6496	4.81138e-07	3.79188e-05	Nonsignificant	Up	306.667	217.713	0.415132	0.804733	0.999989	Significant	Down	0	217.713	-10.2187	0.000297864	0.00481815
novel_circ_0011880	ssc-miR-145-5p,ssc-miR-320,ssc-miR-432-5p,ssc-miR-1285,ssc-miR-505,ssc-miR-338,ssc-miR-155-3p,ssc-miR-1271-5p,ssc-miR-9800-3p,ssc-miR-96-5p	ssc-miR-432-5p,ssc-miR-338,ssc-miR-4334-5p,ssc-miR-9800-3p	Nonsignificant	Up	1621.36	1153.95	0.441487	0.0744548	0.634973	Significant	Up	1621.36	976.747	0.65928	0.0125626	0.186736	Nonsignificant	Up	1153.95	976.747	0.227619	0.328507	0.999866
novel_circ_0007348	ssc-miR-217,ssc-miR-28-5p,ssc-miR-214-3p,ssc-miR-103,ssc-miR-107,ssc-miR-124a,ssc-miR-30a-3p,ssc-miR-148b-5p,ssc-miR-130b-5p,ssc-miR-532-3p,ssc-miR-708-5p,ssc-miR-432-5p,ssc-miR-202-3p,ssc-miR-324,ssc-miR-455-3p,ssc-miR-22-5p,ssc-miR-4334-5p,ssc-miR-1271-5p,ssc-miR-383,ssc-miR-7138-5p,ssc-miR-9785-5p,ssc-miR-9817-5p,ssc-miR-9834-5p,ssc-miR-9846-3p,ssc-miR-9862-3p,ssc-miR-96-5p	ssc-miR-217,ssc-miR-1271-5p,ssc-miR-212,ssc-miR-96-5p	Significant	Up	233.326	0	10.246	1.5788e-06	4.00705e-05	Significant	Up	233.326	0	10.2231	2.93699e-06	9.68475e-05	Nonsignificant	NA	0	0	NA	NA	NA
novel_circ_0012605	ssc-miR-135,ssc-miR-145-3p,ssc-miR-148a-3p,ssc-miR-130a,ssc-miR-30a-3p,ssc-miR-30e-3p,ssc-miR-143-5p,ssc-miR-152,ssc-miR-345-3p,ssc-miR-148b-3p,ssc-miR-130b-3p,ssc-miR-361-5p,ssc-miR-376a-5p,ssc-miR-149,ssc-miR-9794-3p,ssc-miR-9856-3p,ssc-miR-9858-5p,ssc-miR-1842,ssc-miR-454	ssc-miR-9794-3p	Significant	Down	732.089	2278.13	-1.67875	0.000175866	0.00306535	Nonsignificant	Down	732.089	1302.73	-0.897556	0.0797265	0.772598	Nonsignificant	Up	2278.13	1302.73	0.780927	0.0665324	0.618718
novel_circ_0010007	ssc-miR-450b-3p,ssc-miR-450c-3p,ssc-miR-296-5p,ssc-miR-1296-5p,ssc-miR-26b-3p	ssc-miR-450b-3p,ssc-miR-450c-3p	Significant	Down	0	284.44	-10.6492	7.84049e-07	3.79188e-05	Nonsignificant	NA	0	0	NA	NA	NA	Significant	Up	284.44	0	10.5838	8.3529e-08	2.40716e-06
novel_circ_0009074	ssc-miR-214-3p,ssc-miR-374b-5p,ssc-miR-1306-5p,ssc-miR-4331-3p,ssc-miR-1224,ssc-miR-421-3p,ssc-miR-487b,ssc-miR-138,ssc-miR-9813-5p,ssc-miR-10391	ssc-miR-374b-5p,ssc-miR-421-3p,ssc-miR-487b	Nonsignificant	Down	220.77	536.035	-1.29992	0.347009	0.996238	Nonsignificant	Down	220.77	234.375	-0.12701	0.943756	0.999989	Significant	Up	536.035	234.375	1.18076	0.0255542	0.304777
novel_circ_0011276	ssc-miR-133b,ssc-miR-708-3p,ssc-miR-202-5p,ssc-miR-2366,ssc-miR-9829-5p	-	Significant	Down	415.271	1048.62	-1.40187	0.00784038	0.0969204	Nonsignificant	Down	415.271	502.017	-0.358312	0.584568	0.999989	Significant	Up	1048.62	502.017	1.05046	0.00162055	0.0243628
novel_circ_0011188	ssc-miR-24-3p,ssc-miR-296-5p,ssc-miR-484,ssc-miR-4339,ssc-miR-7135-5p,ssc-miR-9803-5p,ssc-miR-9805-3p,ssc-miR-9821-5p,ssc-miR-9822-3p,ssc-miR-9846-3p,ssc-miR-9847-3p	-	Significant	Down	0	239.232	-10.3942	9.73136e-07	4.00705e-05	Nonsignificant	Down	0	54.4573	-22.3344	NA	NA	Nonsignificant	Up	239.232	54.4573	2.1263	0.367187	0.999866
novel_circ_0002610	ssc-miR-450b-5p,ssc-miR-339-5p,ssc-miR-335,ssc-miR-338,ssc-miR-4334-3p,ssc-miR-149,ssc-miR-138,ssc-miR-339,ssc-miR-452,ssc-miR-7138-5p,ssc-miR-9812-3p,ssc-miR-9826-5p,ssc-miR-9838-5p,ssc-miR-9856-3p,ssc-miR-1842	-	Nonsignificant	Up	1223.74	837.049	0.491138	0.135719	0.940337	Significant	Up	1223.74	639.553	0.858714	0.0150435	0.218069	Nonsignificant	Up	837.049	639.553	0.374395	0.175585	0.999866
novel_circ_0011224	ssc-miR-326,ssc-miR-505,ssc-miR-330	ssc-miR-326,ssc-miR-505,ssc-miR-376a-5p,ssc-miR-330	Nonsignificant	Up	270.025	102.556	1.3309	0.592242	0.996238	Significant	Up	270.025	0	10.4272	2.56143e-06	9.68475e-05	Nonsignificant	Up	102.556	0	21.9754	NA	NA
novel_circ_0005219	ssc-miR-224,ssc-miR-331-3p,ssc-miR-9821-5p,ssc-miR-9822-3p	-	Significant	Down	318.422	631.772	-1.05173	0.0498686	0.468723	Nonsignificant	Up	318.422	259.919	0.207293	0.819535	0.999989	Significant	Up	631.772	259.919	1.25675	0.0328691	0.369829
novel_circ_0008799	ssc-miR-326,ssc-miR-30b-3p,ssc-miR-345-3p,ssc-miR-331-3p,ssc-miR-138,ssc-miR-9811-5p,ssc-miR-9812-3p,ssc-miR-9857-5p,ssc-miR-330	ssc-miR-9850-5p	Significant	Up	759.327	357.836	1.03201	0.0101174	0.122463	Significant	Up	759.327	421.782	0.774103	0.0478594	0.55593	Nonsignificant	Down	357.836	421.782	-0.251067	0.569333	0.999866
novel_circ_0005435	ssc-miR-148a-3p,ssc-miR-130a,ssc-miR-152,ssc-miR-148b-3p,ssc-miR-130b-3p,ssc-miR-194b-5p,ssc-miR-194a-5p,ssc-miR-9808-3p,ssc-miR-10383,ssc-miR-454,ssc-miR-802	-	Significant	Down	0	167.11	-9.87724	2.75722e-06	5.29033e-05	Nonsignificant	Down	0	84.7637	-22.9427	NA	NA	Nonsignificant	Up	167.11	84.7637	0.996319	NA	NA
novel_circ_0009329	ssc-miR-7139-5p,ssc-miR-7144-3p	ssc-miR-455-3p	Nonsignificant	Up	48.3969	0	21.3508	NA	NA	Nonsignificant	Down	48.3969	228.338	-2.27217	0.35668	0.999989	Significant	Down	0	228.338	-10.2871	7.7839e-08	2.36024e-06
novel_circ_0010724	ssc-miR-148a-3p,ssc-miR-152,ssc-miR-148b-3p,ssc-miR-885-5p,ssc-miR-574-5p,ssc-miR-218-5p,ssc-miR-218b,ssc-miR-218,ssc-miR-2411,ssc-miR-9794-3p,ssc-miR-9803-5p	-	Nonsignificant	Down	443.144	548.562	-0.35912	0.462587	0.996238	Nonsignificant	Up	443.144	42.3819	3.31365	0.120605	0.983911	Significant	Up	548.562	42.3819	3.71052	0.0456858	0.46704
novel_circ_0006113	ssc-miR-217,ssc-miR-28-5p,ssc-let-7i-3p,ssc-miR-9-1,ssc-miR-9-2,ssc-miR-425-5p,ssc-miR-708-5p,ssc-miR-455-5p,ssc-miR-490-3p,ssc-miR-4339,ssc-miR-9,ssc-miR-490,ssc-miR-7135-5p,ssc-miR-9798-3p,ssc-miR-9816-3p	ssc-miR-4339,ssc-miR-7135-5p	Nonsignificant	Up	1374.15	1162.43	0.187077	0.556501	0.996238	Significant	Up	1374.15	750.036	0.796886	0.0320911	0.41388	Nonsignificant	Up	1162.43	750.036	0.624204	0.12623	0.927694
novel_circ_0009447	ssc-miR-423-3p,ssc-miR-130b-5p,ssc-miR-22-5p,ssc-miR-7857-3p	ssc-miR-22-5p	Significant	Up	635.407	167.859	1.84541	0.0129778	0.154934	Nonsignificant	Up	635.407	412.608	0.529594	0.426752	0.999989	Nonsignificant	Down	167.859	412.608	-1.31341	0.0712993	0.654125
novel_circ_0012861	ssc-miR-15b,ssc-miR-15a,ssc-miR-16,ssc-miR-221-5p,ssc-miR-424-5p,ssc-miR-196b-3p,ssc-miR-497,ssc-miR-195,ssc-miR-19b,ssc-miR-7136-5p,ssc-miR-7857-3p	-	Significant	Up	1247.25	673.459	0.826285	0.0435816	0.444227	Nonsignificant	Up	1247.25	701.383	0.74584	0.135775	0.999989	Nonsignificant	Down	673.459	701.383	-0.0740891	0.872995	0.999866
novel_circ_0011667	ssc-miR-15b,ssc-miR-15a,ssc-miR-16,ssc-miR-151-5p,ssc-miR-424-5p,ssc-miR-497,ssc-miR-195,ssc-miR-676-5p,ssc-miR-1271-3p,ssc-miR-421-5p,ssc-miR-132,ssc-miR-9804-5p,ssc-miR-9850-5p,ssc-miR-10386	-	Nonsignificant	Up	528.184	239.232	1.10544	0.0779781	0.650315	Nonsignificant	Down	528.184	718.045	-0.505082	0.270143	0.999989	Significant	Down	239.232	718.045	-1.6022	3.44642e-05	0.000692768
novel_circ_0007162	ssc-miR-484	-	Nonsignificant	Up	220.08	161.566	0.401403	0.835782	0.996238	Significant	Up	220.08	0	10.1543	2.9455e-06	9.68475e-05	Significant	Up	161.566	0	9.76613	0.000280447	0.00481815
novel_circ_0001691	ssc-miR-205,ssc-miR-18a,ssc-miR-34a,ssc-miR-34c,ssc-miR-130b-5p,ssc-miR-339-5p,ssc-miR-490-5p,ssc-miR-376c,ssc-miR-4334-3p,ssc-miR-18b,ssc-miR-339,ssc-miR-2483,ssc-miR-7144-5p,ssc-miR-9813-5p,ssc-miR-9830-5p,ssc-miR-9850-5p,ssc-miR-9858-5p,ssc-miR-10391	ssc-miR-339-5p,ssc-miR-4334-3p,ssc-miR-339	Significant	Down	1148.96	2174.24	-0.980615	0.0206851	0.232608	Nonsignificant	Down	1148.96	1545.35	-0.511819	0.255164	0.999989	Nonsignificant	Up	2174.24	1545.35	0.47675	0.176532	0.999866
novel_circ_0011758	ssc-miR-542-3p,ssc-miR-676-5p,ssc-miR-22-3p,ssc-miR-9785-5p,ssc-miR-9791-3p,ssc-miR-9812-3p,ssc-miR-33b-3p	ssc-miR-676-5p,ssc-miR-22-3p,ssc-miR-2483,ssc-miR-9785-5p	Nonsignificant	Down	820.859	911.194	-0.188968	0.613416	0.996238	Nonsignificant	Up	820.859	432.64	0.866193	0.15683	0.999989	Significant	Up	911.194	432.64	1.0685	0.04877	0.495177
novel_circ_0006719	ssc-miR-140-5p,ssc-let-7c,ssc-let-7f-5p,ssc-let-7i-5p,ssc-miR-196a,ssc-let-7a,ssc-let-7e,ssc-let-7g,ssc-miR-151-5p,ssc-miR-486,ssc-miR-98,ssc-miR-196b-5p,ssc-miR-328,ssc-miR-628-5p,ssc-miR-22-5p,ssc-miR-652,ssc-miR-4335,ssc-let-7d-5p,ssc-miR-493-5p,ssc-miR-7139-3p,ssc-miR-9787-3p,ssc-miR-10389,ssc-miR-802	ssc-miR-7139-5p,ssc-miR-660	Nonsignificant	Down	158.493	167.859	-0.170319	0.931115	0.996238	Nonsignificant	Down	158.493	436.993	-1.56454	0.307874	0.999989	Significant	Down	167.859	436.993	-1.39154	0.0411097	0.43009
novel_circ_0001750	ssc-miR-205,ssc-miR-10a-5p,ssc-miR-10b,ssc-miR-196b-3p,ssc-miR-504,ssc-miR-338,ssc-miR-2320-5p,ssc-miR-7138-5p,ssc-miR-9830-5p	ssc-miR-10a-5p,ssc-miR-10b,ssc-miR-504,ssc-miR-376a-3p	Significant	Down	0	413.161	-11.1796	2.6739e-08	1.16515e-05	Significant	Down	0	151.297	-9.75049	0.000975506	0.0183983	Nonsignificant	Up	413.161	151.297	1.44125	0.355655	0.999866
novel_circ_0012097	ssc-miR-224,ssc-miR-136-5p,ssc-miR-542-3p,ssc-miR-4331-3p,ssc-miR-1271-5p,ssc-miR-31,ssc-miR-182,ssc-miR-452,ssc-miR-7136-3p,ssc-miR-9849-5p,ssc-miR-371-5p,ssc-miR-96-5p,ssc-miR-1388	ssc-miR-7136-3p	Significant	Down	0	189.977	-10.0588	1.84698e-06	4.35039e-05	Nonsignificant	Down	0	42.3819	-21.9967	NA	NA	Nonsignificant	Up	189.977	42.3819	2.17895	0.343545	0.999866
novel_circ_0006377	ssc-miR-29b,ssc-miR-214-3p,ssc-miR-21-3p,ssc-miR-29c,ssc-miR-127,ssc-miR-505,ssc-miR-7137-5p,ssc-miR-9855-5p,ssc-miR-9859-3p,ssc-miR-10387,ssc-miR-141	ssc-miR-9859-3p,ssc-miR-141	Significant	Down	0	355.286	-10.9743	3.31409e-07	3.78531e-05	Significant	Down	0	248.136	-10.4636	0.00052862	0.0119374	Nonsignificant	Up	355.286	248.136	0.521067	0.738548	0.999866
novel_circ_0005711	ssc-miR-122-5p,ssc-miR-221-5p,ssc-miR-361-5p,ssc-miR-490-3p,ssc-miR-490,ssc-miR-7136-5p,ssc-miR-7142-3p,ssc-miR-802	ssc-miR-23a,ssc-miR-23b	Nonsignificant	NA	0	0	NA	NA	NA	Significant	Down	0	213.184	-10.2517	2.13551e-06	9.68475e-05	Significant	Down	0	213.184	-10.1941	5.30897e-08	2.2044e-06
novel_circ_0000686	ssc-miR-205,ssc-miR-130b-5p,ssc-miR-676-5p,ssc-miR-2320-3p,ssc-miR-9799-3p,ssc-miR-9800-3p	ssc-miR-130b-5p	Nonsignificant	Down	553.128	776.542	-0.525935	0.27084	0.996238	Significant	Down	553.128	1009.96	-0.930872	0.0352454	0.438443	Nonsignificant	Down	776.542	1009.96	-0.394161	0.288383	0.999866
novel_circ_0007807	ssc-miR-29b,ssc-miR-214-5p,ssc-miR-29c,ssc-miR-199b-3p,ssc-miR-215,ssc-miR-885-5p,ssc-miR-192,ssc-miR-130b-5p,ssc-miR-4331-3p,ssc-miR-144,ssc-miR-9858-5p	ssc-miR-130b-5p	Nonsignificant	Down	1531.9	2071.15	-0.48822	0.085251	0.697617	Significant	Down	1531.9	2240.41	-0.627205	0.0110798	0.166102	Nonsignificant	Down	2071.15	2240.41	-0.130441	0.626932	0.999866
novel_circ_0006104	ssc-miR-145-5p,ssc-miR-20a-3p,ssc-miR-210,ssc-miR-99a-3p,ssc-miR-432-5p,ssc-miR-129a-3p,ssc-miR-9819-5p,ssc-miR-33b-5p	ssc-miR-210	Significant	Down	221.572	706.666	-1.7271	0.00287766	0.0382882	Nonsignificant	Up	221.572	196.58	0.0990517	0.933453	0.999989	Significant	Up	706.666	196.58	1.83095	0.00195859	0.0291418
novel_circ_0001206	ssc-miR-15b,ssc-miR-7-3p,ssc-miR-15a,ssc-miR-16,ssc-miR-199b-3p,ssc-miR-133a-5p,ssc-miR-424-5p,ssc-miR-497,ssc-miR-195,ssc-miR-4339,ssc-miR-7135-5p,ssc-miR-10388	ssc-miR-4339,ssc-miR-7135-5p	Significant	Up	121.794	0	9.29695	0.00187668	0.0263794	Nonsignificant	Down	121.794	191.993	-0.750028	0.704026	0.999989	Significant	Down	0	191.993	-10.0453	5.57806e-08	2.2044e-06
novel_circ_0011149	ssc-miR-125b,ssc-miR-125a,ssc-miR-362,ssc-miR-4334-5p,ssc-miR-9799-3p,ssc-miR-9812-3p,ssc-miR-33b-5p	ssc-miR-125b,ssc-miR-125a	Significant	Down	0	218.389	-10.2625	1.45698e-06	4.00705e-05	Nonsignificant	Down	0	63.5728	-22.553	NA	NA	Nonsignificant	Up	218.389	63.5728	1.79177	0.452219	0.999866
novel_circ_0003699	ssc-miR-139-3p,ssc-miR-1,ssc-miR-206,ssc-miR-338,ssc-miR-450c-3p,ssc-miR-296-3p,ssc-miR-149,ssc-miR-2411,ssc-miR-7138-5p,ssc-miR-7138-3p,ssc-miR-9793-5p,ssc-miR-9804-5p,ssc-miR-9812-3p,ssc-miR-9814-3p,ssc-miR-9820-5p,ssc-miR-9857-5p	ssc-miR-296-3p,ssc-miR-9793-5p,ssc-miR-9857-5p	Significant	Up	785.708	367.427	1.05533	0.0447905	0.447058	Nonsignificant	Up	785.708	408.255	0.876144	0.0633745	0.690428	Nonsignificant	Down	367.427	408.255	-0.166481	0.796296	0.999866
novel_circ_0006206	ssc-miR-28-3p,ssc-miR-205,ssc-miR-335,ssc-miR-376a-5p,ssc-miR-155-5p,ssc-miR-1343,ssc-miR-874,ssc-miR-371-5p	ssc-miR-335	Significant	Up	4045.84	2169.94	0.84788	0.00299988	0.0390208	Nonsignificant	Up	4045.84	2628.06	0.552032	0.0642953	0.693193	Nonsignificant	Down	2169.94	2628.06	-0.288856	0.200107	0.999866
novel_circ_0011678	ssc-miR-128,ssc-miR-130b-5p,ssc-miR-532-5p,ssc-miR-432-5p,ssc-miR-1839-5p,ssc-miR-137,ssc-miR-7139-3p	-	Significant	Down	651.526	2053.06	-1.715	1.29681e-06	4.00705e-05	Nonsignificant	Up	651.526	317.278	0.959049	0.44938	0.999989	Nonsignificant	Up	2053.06	317.278	2.66631	0.162227	0.999866
novel_circ_0011874	ssc-miR-151-3p,ssc-miR-676-5p,ssc-miR-1285,ssc-miR-9789-3p,ssc-miR-9794-3p,ssc-miR-9817-5p,ssc-miR-9828-3p,ssc-miR-9839-5p	-	Nonsignificant	Up	887.034	605.384	0.500059	0.264094	0.996238	Nonsignificant	Down	887.034	976.513	-0.214871	0.608807	0.999989	Significant	Down	605.384	976.513	-0.708243	0.0383499	0.406311
novel_circ_0008909	ssc-miR-135,ssc-miR-15b,ssc-miR-29b,ssc-miR-103,ssc-miR-107,ssc-miR-136-5p,ssc-miR-29c,ssc-miR-15a,ssc-miR-16,ssc-miR-664-3p,ssc-miR-424-5p,ssc-miR-497,ssc-miR-195,ssc-miR-7857-3p,ssc-miR-9794-3p,ssc-miR-9804-5p,ssc-miR-9830-5p,ssc-miR-9839-5p,ssc-miR-33b-5p	-	Significant	Down	0	193.498	-10.0924	1.58135e-06	4.00705e-05	Significant	Down	0	124.068	-9.46361	0.00136213	0.0234233	Nonsignificant	Up	193.498	124.068	0.6404	0.729314	0.999866
novel_circ_0008469	ssc-miR-9-1,ssc-miR-9-2,ssc-miR-29a-5p,ssc-miR-29a-3p,ssc-miR-1307,ssc-miR-149,ssc-miR-9,ssc-miR-7135-3p	ssc-miR-9-1,ssc-miR-9-2,ssc-miR-340,ssc-miR-9	Nonsignificant	Up	944.145	764.927	0.26067	0.41722	0.996238	Significant	Up	944.145	500.332	0.850144	0.0408848	0.496022	Nonsignificant	Up	764.927	500.332	0.592735	0.120641	0.911509
novel_circ_0004743	ssc-miR-140-3p,ssc-miR-143-3p,ssc-miR-130b-5p,ssc-miR-545-5p,ssc-miR-150,ssc-miR-7137-5p,ssc-miR-7142-3p,ssc-miR-7144-5p,ssc-miR-9839-5p	-	Significant	Up	898.042	431.982	1.00445	0.0137927	0.163542	Nonsignificant	Up	898.042	630.613	0.434841	0.283918	0.999989	Nonsignificant	Down	431.982	630.613	-0.555854	0.126527	0.927694
novel_circ_0002735	ssc-miR-153,ssc-miR-503,ssc-miR-376a-3p,ssc-miR-296-5p,ssc-miR-7137-3p,ssc-miR-7139-3p,ssc-miR-9811-5p,ssc-miR-9816-3p,ssc-miR-9817-5p,ssc-miR-9832-3p	-	Nonsignificant	NA	0	0	NA	NA	NA	Significant	Down	0	142.123	-9.66445	7.5109e-06	0.000178029	Significant	Down	0	142.123	-9.60693	4.72155e-08	2.2044e-06
novel_circ_0001882	ssc-miR-664-3p,ssc-miR-1307,ssc-miR-202-5p,ssc-miR-376b,ssc-miR-9850-5p	ssc-miR-9850-5p	Nonsignificant	Down	73.3972	167.11	-1.30009	NA	NA	Nonsignificant	Up	73.3972	0	21.8107	NA	NA	Significant	Up	167.11	0	9.8146	4.12246e-08	2.2044e-06
novel_circ_0003695	ssc-miR-145-3p,ssc-miR-339-3p,ssc-miR-676-5p,ssc-miR-202-3p,ssc-miR-381-5p,ssc-miR-1271-3p,ssc-miR-421-3p,ssc-miR-370,ssc-miR-9788-3p,ssc-miR-9820-5p,ssc-miR-9821-5p,ssc-miR-9822-3p,ssc-miR-9839-5p	ssc-miR-452	Nonsignificant	Down	539.192	620.906	-0.253333	0.594395	0.996238	Significant	Down	539.192	1047.28	-1.0273	0.0399286	0.489754	Nonsignificant	Down	620.906	1047.28	-0.772204	0.137002	0.96495
novel_circ_0003130	ssc-miR-186-3p,ssc-miR-143-3p,ssc-miR-339-3p,ssc-miR-1271-5p,ssc-miR-2320-3p,ssc-miR-9802-3p,ssc-miR-9809-3p,ssc-miR-219b-3p,ssc-miR-96-5p	ssc-miR-2320-3p	Nonsignificant	Up	392.509	285.715	0.405185	0.540714	0.996238	Nonsignificant	Down	392.509	542.714	-0.543904	0.233767	0.999989	Significant	Down	285.715	542.714	-0.942448	0.0314669	0.364822
novel_circ_0001466	ssc-miR-27a,ssc-miR-199b-3p,ssc-miR-210,ssc-miR-133a-5p,ssc-miR-143-3p,ssc-miR-27b-3p,ssc-miR-146a-3p,ssc-miR-132,ssc-miR-212,ssc-miR-452,ssc-miR-9843-3p,ssc-miR-6782-3p,ssc-miR-9850-5p	ssc-miR-328	Nonsignificant	Down	99.778	167.11	-0.769661	NA	NA	Nonsignificant	Up	99.778	0	21.7225	NA	NA	Significant	Up	167.11	0	9.8146	4.12246e-08	2.2044e-06
novel_circ_0006397	ssc-miR-183,ssc-miR-205,ssc-miR-542-3p,ssc-miR-532-3p,ssc-miR-490-5p,ssc-miR-376c,ssc-miR-1224,ssc-miR-9821-5p,ssc-miR-9822-3p,ssc-miR-9829-5p,ssc-miR-9851-3p,ssc-miR-10382,ssc-miR-375	ssc-miR-29a-5p	Nonsignificant	Down	1439.42	1606.69	-0.209836	0.577801	0.996238	Significant	Down	1439.42	2687.22	-0.968721	0.00130606	0.0226816	Significant	Down	1606.69	2687.22	-0.749079	0.0230739	0.282734
novel_circ_0006490	ssc-miR-320,ssc-miR-340,ssc-miR-196b-3p,ssc-miR-369,ssc-miR-381-3p,ssc-miR-491	ssc-miR-196b-3p	Significant	Up	158.493	0	9.66786	0.00101392	0.0153675	Nonsignificant	Down	158.493	379.4	-1.36172	0.404198	0.999989	Significant	Down	0	379.4	-11.0283	3.76825e-09	2.2044e-06
novel_circ_0012492	ssc-miR-204,ssc-miR-133a-5p,ssc-miR-133a-3p,ssc-miR-22-3p,ssc-miR-4331-3p,ssc-miR-381-3p,ssc-miR-490-3p,ssc-miR-4334-5p,ssc-miR-4335,ssc-miR-491,ssc-miR-138,ssc-miR-182,ssc-miR-212,ssc-miR-490,ssc-miR-671-5p,ssc-miR-3613,ssc-miR-7136-5p,ssc-miR-9829-5p	ssc-miR-22-3p,ssc-miR-182,ssc-miR-874	Nonsignificant	Up	319.112	141.693	1.10847	NA	NA	Significant	Up	319.112	0	10.6974	8.58923e-07	7.73591e-05	Nonsignificant	Up	141.693	0	22.8611	NA	NA
novel_circ_0005694	ssc-miR-217,ssc-miR-133a-5p,ssc-miR-339-5p,ssc-miR-4334-3p,ssc-miR-339,ssc-miR-7136-5p,ssc-miR-7143-3p,ssc-miR-9839-5p	-	Significant	Down	0	337.215	-10.8996	4.93161e-07	3.79188e-05	Nonsignificant	NA	0	0	NA	NA	NA	Significant	Up	337.215	0	10.831	6.74767e-08	2.28017e-06
novel_circ_0003789	ssc-miR-140-3p,ssc-let-7c,ssc-let-7f-5p,ssc-let-7i-5p,ssc-miR-196a,ssc-miR-133a-3p,ssc-let-7a,ssc-let-7e,ssc-let-7g,ssc-miR-193a-5p,ssc-miR-98,ssc-miR-196b-5p,ssc-miR-196b-3p,ssc-miR-532-5p,ssc-miR-432-3p,ssc-miR-328,ssc-miR-376a-3p,ssc-miR-1271-3p,ssc-let-7d-5p,ssc-miR-582-5p,ssc-miR-7135-3p,ssc-miR-9785-5p,ssc-miR-9788-3p,ssc-miR-9849-5p,ssc-miR-10389	-	Nonsignificant	Up	1891.44	1626.56	0.159389	0.573533	0.996238	Significant	Down	1891.44	2785.91	-0.636689	0.0315839	0.413372	Significant	Down	1626.56	2785.91	-0.793244	0.0109787	0.152255
novel_circ_0004547	ssc-miR-139-5p,ssc-miR-503,ssc-miR-30a-3p,ssc-miR-30e-3p,ssc-miR-320,ssc-miR-365-5p,ssc-miR-339-3p,ssc-miR-4334-5p,ssc-miR-1271-3p,ssc-miR-421-5p,ssc-miR-149,ssc-miR-144,ssc-miR-9789-3p,ssc-miR-9835-3p	ssc-miR-421-5p	Nonsignificant	NA	0	0	NA	NA	NA	Significant	Down	0	211.733	-10.2393	2.48078e-06	9.68475e-05	Significant	Down	0	211.733	-10.1768	6.90192e-08	2.28017e-06
novel_circ_0012384	ssc-miR-214-5p,ssc-miR-885-5p,ssc-miR-1277,ssc-miR-382,ssc-miR-9794-3p,ssc-miR-9855-5p,ssc-miR-219b-3p,ssc-miR-33b-3p	ssc-miR-9855-5p	Nonsignificant	Up	403.517	76.9172	2.33583	0.301261	0.996238	Significant	Up	403.517	0	11.0185	8.77266e-08	3.07745e-05	Nonsignificant	Up	76.9172	0	21.9933	NA	NA
novel_circ_0008639	ssc-miR-7143-3p,ssc-miR-9830-5p,ssc-miR-26b-3p	ssc-miR-500-3p,ssc-miR-7143-3p	Significant	Down	564.304	1242.86	-1.21994	0.0244979	0.266874	Nonsignificant	Up	564.304	278.442	0.919467	0.505747	0.999989	Nonsignificant	Up	1242.86	278.442	2.1621	0.247713	0.999866
novel_circ_0010186	ssc-miR-205,ssc-miR-2483,ssc-miR-9830-5p	-	Significant	Down	0	167.859	-9.88849	2.76202e-06	5.29033e-05	Nonsignificant	NA	0	0	NA	NA	NA	Significant	Up	167.859	0	9.82285	4.42865e-08	2.2044e-06
novel_circ_0003332	ssc-miR-135,ssc-miR-148a-5p,ssc-miR-20a-3p,ssc-miR-17-3p,ssc-miR-199b-5p,ssc-miR-503,ssc-miR-199a-5p,ssc-miR-148b-5p,ssc-miR-22-5p,ssc-miR-362,ssc-miR-383,ssc-miR-7143-5p	ssc-miR-20a-3p,ssc-miR-217,ssc-miR-7143-5p	Nonsignificant	Up	664.026	323.133	0.984419	0.611951	0.996238	Significant	Up	664.026	240.413	1.38169	0.0182798	0.260673	Nonsignificant	Up	323.133	240.413	0.410745	0.798818	0.999866
novel_circ_0007789	ssc-miR-181b,ssc-miR-20a-3p,ssc-miR-181c,ssc-miR-181a,ssc-miR-30a-3p,ssc-miR-30e-3p,ssc-miR-181d-5p,ssc-miR-130b-5p,ssc-miR-450b-5p,ssc-miR-532-5p,ssc-miR-455-5p,ssc-miR-369,ssc-miR-545-5p,ssc-miR-138,ssc-miR-9821-5p,ssc-miR-9822-3p,ssc-miR-6782-3p,ssc-miR-670	-	Nonsignificant	Up	73.3972	0	21.7716	NA	NA	Nonsignificant	Down	73.3972	299.399	-2.1633	0.370252	0.999989	Significant	Down	0	299.399	-10.679	3.52205e-08	2.2044e-06
novel_circ_0010400	ssc-miR-30a-3p,ssc-miR-30e-3p	ssc-miR-500-5p	Nonsignificant	Down	293.589	281.446	-0.0438152	NA	NA	Nonsignificant	Up	293.589	0	23.7102	NA	NA	Significant	Up	281.446	0	10.5642	2.18737e-07	4.49795e-06
novel_circ_0006647	ssc-miR-664-3p,ssc-miR-362,ssc-miR-218-3p,ssc-miR-9801-5p,ssc-miR-9850-5p,ssc-miR-670	ssc-miR-670	Significant	Up	305.175	0	10.6465	7.93892e-07	3.79188e-05	Significant	Up	305.175	0	10.6258	1.45757e-06	9.68475e-05	Nonsignificant	NA	0	0	NA	NA	NA
novel_circ_0001981	ssc-let-7c,ssc-let-7f-5p,ssc-let-7i-5p,ssc-let-7a,ssc-let-7e,ssc-let-7g,ssc-miR-98,ssc-miR-339-3p,ssc-miR-1839-5p,ssc-miR-1271-3p,ssc-let-7d-5p,ssc-miR-671-5p,ssc-miR-9809-3p,ssc-miR-802	ssc-miR-671-5p	Significant	Up	550.946	212.845	1.32675	0.0487703	0.464517	Nonsignificant	Up	550.946	411.215	0.351344	0.506675	0.999989	Nonsignificant	Down	212.845	411.215	-0.968356	0.183985	0.999866
novel_circ_0000365	ssc-miR-23a,ssc-miR-199b-5p,ssc-miR-199a-5p,ssc-miR-23b,ssc-miR-383,ssc-miR-9817-5p	ssc-miR-20a-3p	Significant	Down	0	244.776	-10.4301	1.39944e-06	4.00705e-05	Significant	Down	0	281.11	-10.6531	1.19349e-06	8.7224e-05	Nonsignificant	Down	244.776	281.11	-0.222475	0.794675	0.999866
novel_circ_0010171	ssc-miR-15b,ssc-miR-27a,ssc-miR-103,ssc-miR-107,ssc-miR-15a,ssc-miR-16,ssc-miR-34a,ssc-miR-199a-3p,ssc-miR-27b-3p,ssc-miR-34c,ssc-miR-424-5p,ssc-miR-497,ssc-miR-195,ssc-miR-376b,ssc-miR-493-5p,ssc-miR-2483,ssc-miR-7144-3p,ssc-miR-9841-3p,ssc-miR-1842	ssc-miR-1842	Significant	Down	624.343	1075.98	-0.846593	0.0386998	0.399135	Nonsignificant	Down	624.343	861.619	-0.543878	0.157481	0.999989	Nonsignificant	Up	1075.98	861.619	0.305654	0.424802	0.999866
novel_circ_0012094	ssc-miR-4339,ssc-miR-7135-5p,ssc-miR-9804-5p,ssc-miR-9837-5p	ssc-miR-676-5p	Nonsignificant	Down	466.596	588.004	-0.377799	0.48593	0.996238	Nonsignificant	Up	466.596	208.598	1.08882	0.106514	0.913751	Significant	Up	588.004	208.598	1.47636	0.0154357	0.206079
novel_circ_0011322	ssc-miR-148a-5p,ssc-miR-186-3p,ssc-miR-185,ssc-miR-1,ssc-miR-206,ssc-miR-143-3p,ssc-miR-345-3p,ssc-miR-148b-5p,ssc-miR-130b-5p,ssc-miR-628-5p,ssc-miR-383,ssc-miR-9786-3p,ssc-miR-9814-3p,ssc-miR-9849-5p,ssc-miR-10389	ssc-miR-628-5p,ssc-miR-9845-5p,ssc-miR-10389	Nonsignificant	Up	221.572	153.834	0.47815	0.849141	0.996238	Significant	Up	221.572	0	10.1586	2.99198e-06	9.68475e-05	Nonsignificant	Up	153.834	0	22.1463	NA	NA
novel_circ_0005887	ssc-miR-125b,ssc-miR-181b,ssc-miR-181c,ssc-miR-205,ssc-miR-181a,ssc-miR-181d-5p,ssc-miR-193a-5p,ssc-miR-125a,ssc-miR-1296-3p,ssc-miR-2320-3p,ssc-miR-1468,ssc-miR-7136-3p,ssc-miR-7143-5p,ssc-miR-7857-3p,ssc-miR-9805-3p,ssc-miR-9808-3p	ssc-miR-503	Significant	Down	0	167.859	-9.88849	2.76202e-06	5.29033e-05	Nonsignificant	Down	0	105.955	-23.2475	NA	NA	Nonsignificant	Up	167.859	105.955	0.680389	NA	NA
novel_circ_0002765	ssc-miR-146a-3p,ssc-miR-9809-3p,ssc-miR-9843-3p	ssc-miR-146a-3p,ssc-miR-9843-3p	Nonsignificant	Down	98.2859	167.11	-0.784122	0.684825	0.996238	Significant	Up	98.2859	0	9.02021	0.00189545	0.0299515	Significant	Up	167.11	0	9.8146	4.12246e-08	2.2044e-06
novel_circ_0002155	ssc-miR-136-5p,ssc-miR-133a-5p,ssc-miR-500-5p,ssc-miR-218-5p,ssc-miR-218b,ssc-miR-218,ssc-miR-7139-5p	ssc-miR-218-5p,ssc-miR-218b,ssc-miR-218	Nonsignificant	NA	0	0	NA	NA	NA	Significant	Down	0	142.123	-9.66445	7.5109e-06	0.000178029	Significant	Down	0	142.123	-9.60693	4.72155e-08	2.2044e-06
novel_circ_0007576	ssc-miR-105-1,ssc-miR-105-2,ssc-miR-148a-3p,ssc-miR-30a-5p,ssc-miR-30d,ssc-miR-30e-5p,ssc-miR-152,ssc-miR-148b-3p,ssc-miR-1306-5p,ssc-miR-769-3p,ssc-miR-421-3p,ssc-miR-4337,ssc-miR-7138-5p,ssc-miR-7143-3p,ssc-miR-9858-5p	ssc-miR-148a-3p,ssc-miR-152,ssc-miR-148b-3p,ssc-miR-421-3p	Nonsignificant	Down	122.484	262.848	-1.11745	0.553232	0.996238	Significant	Up	122.484	0	9.34128	0.00157629	0.0260831	Significant	Up	262.848	0	10.4665	4.98208e-08	2.2044e-06
novel_circ_0007708	ssc-miR-15b,ssc-miR-15a,ssc-miR-16,ssc-miR-199b-5p,ssc-miR-199a-5p,ssc-miR-424-5p,ssc-miR-497,ssc-miR-195,ssc-miR-129a-5p,ssc-miR-129b,ssc-miR-7857-3p	ssc-miR-10a-5p,ssc-miR-10b,ssc-miR-7857-3p	Significant	Down	0	262.321	-10.5383	1.69529e-06	4.22126e-05	Significant	Down	0	433.799	-11.2781	4.55081e-09	1.99553e-06	Nonsignificant	Down	262.321	433.799	-0.737503	0.337355	0.999866
novel_circ_0002801	ssc-miR-323,ssc-miR-103,ssc-miR-107,ssc-miR-193a-3p,ssc-miR-130b-5p,ssc-miR-505,ssc-miR-7134-5p,ssc-miR-141	ssc-miR-103,ssc-miR-107,ssc-miR-500-3p	Significant	Down	305.921	719.193	-1.28468	0.0029837	0.0390208	Nonsignificant	Up	305.921	118.03	1.30616	0.47395	0.999989	Significant	Up	719.193	118.03	2.60969	0.0318063	0.364822
novel_circ_0010011	ssc-miR-135,ssc-miR-15b,ssc-miR-20a-3p,ssc-miR-216,ssc-miR-15a,ssc-miR-16,ssc-miR-29a-5p,ssc-miR-424-5p,ssc-miR-195,ssc-miR-1306-5p,ssc-miR-22-5p,ssc-miR-22-3p,ssc-miR-429,ssc-miR-2483,ssc-miR-7139-5p,ssc-miR-9788-3p,ssc-miR-670,ssc-miR-200b	ssc-miR-2483	Significant	Down	369.803	953.325	-1.43097	0.015352	0.178391	Nonsignificant	Down	369.803	760.719	-1.11971	0.0555851	0.629008	Nonsignificant	Up	953.325	760.719	0.321231	0.497357	0.999866
novel_circ_0005210	ssc-miR-105-1,ssc-miR-105-2,ssc-miR-15b,ssc-miR-30c-3p,ssc-miR-15a,ssc-miR-16,ssc-miR-133a-3p,ssc-miR-345-3p,ssc-miR-885-3p,ssc-miR-424-5p,ssc-miR-497,ssc-miR-195,ssc-miR-30c-1-3p,ssc-miR-9788-3p,ssc-miR-9830-5p	ssc-miR-133a-3p,ssc-miR-9788-3p	Significant	Down	417.454	985.117	-1.28616	0.0020456	0.0282975	Nonsignificant	Down	417.454	635.376	-0.679454	0.262179	0.999989	Nonsignificant	Up	985.117	635.376	0.629364	0.252829	0.999866
novel_circ_0009613	ssc-miR-19a,ssc-miR-20a-3p,ssc-miR-217,ssc-miR-29b,ssc-miR-27a,ssc-miR-29c,ssc-miR-27b-3p,ssc-miR-196b-3p,ssc-miR-127,ssc-miR-19b,ssc-miR-194b-3p,ssc-miR-362,ssc-miR-218-3p,ssc-miR-4338,ssc-miR-2483,ssc-miR-9806-5p,ssc-miR-9821-5p,ssc-miR-9822-3p,ssc-miR-33b-5p	ssc-miR-27a,ssc-miR-27b-3p	Significant	Down	0	221.16	-10.2811	2.03898e-06	4.44242e-05	Significant	Down	0	261.604	-10.5454	1.39924e-06	9.68475e-05	Nonsignificant	Down	221.16	261.604	-0.256471	0.779564	0.999866
novel_circ_0001627	ssc-miR-135,ssc-miR-29a-5p,ssc-miR-148b-5p,ssc-miR-22-5p,ssc-miR-411,ssc-miR-9804-5p,ssc-miR-9830-5p,ssc-miR-9837-5p,ssc-miR-670	ssc-miR-9837-5p	Nonsignificant	Down	858.583	1440.19	-0.826633	0.135719	0.940337	Nonsignificant	Up	858.583	719.788	0.151366	0.805619	0.999989	Significant	Up	1440.19	719.788	0.987154	0.00254843	0.0370662
novel_circ_0012956	ssc-miR-148a-5p,ssc-miR-20a-3p,ssc-miR-217,ssc-miR-7-5p,ssc-miR-27a,ssc-miR-196a,ssc-miR-9-1,ssc-miR-9-2,ssc-miR-199b-3p,ssc-miR-199a-3p,ssc-miR-27b-3p,ssc-miR-148b-5p,ssc-miR-196b-5p,ssc-miR-22-5p,ssc-miR-376a-3p,ssc-miR-155-5p,ssc-miR-155-3p,ssc-miR-429,ssc-miR-2320-3p,ssc-miR-9,ssc-miR-1468,ssc-miR-2366,ssc-miR-7138-3p,ssc-miR-9817-5p,ssc-miR-9855-5p,ssc-miR-10384,ssc-miR-200b,ssc-miR-375	ssc-miR-20a-3p,ssc-miR-217,ssc-miR-7138-3p	Significant	Down	0	13699.9	-16.2346	1.52791e-42	2.66315e-39	Significant	Down	0	10500.9	-29.529	4.08008e-14	3.57823e-11	Nonsignificant	Up	13699.9	10500.9	0.358483	0.877425	0.999866
novel_circ_0005777	ssc-miR-374a-3p,ssc-miR-374b-3p,ssc-miR-4338,ssc-miR-1343,ssc-miR-7139-5p,ssc-miR-6516	ssc-miR-1343	Nonsignificant	Up	280.977	239.981	0.171654	0.860397	0.996238	Significant	Up	280.977	0	10.5025	1.91819e-06	9.68475e-05	Significant	Up	239.981	0	10.3368	6.12588e-08	2.23411e-06
novel_circ_0001159	ssc-miR-217,ssc-miR-21-3p,ssc-miR-155-5p,ssc-miR-545-3p,ssc-miR-150,ssc-miR-9804-5p	ssc-miR-217,ssc-miR-7135-3p	Significant	Up	1757.2	904.597	0.898141	0.0142613	0.167956	Nonsignificant	Up	1757.2	1420.76	0.226754	0.522208	0.999989	Nonsignificant	Down	904.597	1420.76	-0.669648	0.106668	0.8521
novel_circ_0004717	ssc-miR-135,ssc-miR-432-3p,ssc-miR-4338,ssc-miR-138,ssc-miR-493-3p,ssc-miR-2366,ssc-miR-7138-5p,ssc-miR-9803-5p,ssc-miR-9845-5p	ssc-miR-9803-5p	Significant	Up	172.373	0	9.85165	0.000726976	0.0114155	Nonsignificant	Up	172.373	142.123	0.236393	0.905969	0.999989	Significant	Down	0	142.123	-9.60693	4.72155e-08	2.2044e-06
novel_circ_0003399	ssc-miR-186-3p,ssc-miR-320,ssc-miR-769-5p,ssc-miR-22-3p,ssc-miR-490-3p,ssc-miR-1343,ssc-miR-490,ssc-miR-671-5p,ssc-miR-7140-5p,ssc-miR-10388	-	Nonsignificant	Down	881.868	1579.08	-0.893209	0.0773156	0.648082	Significant	Down	881.868	1743.45	-1.06146	0.000280025	0.00654885	Nonsignificant	Down	1579.08	1743.45	-0.158674	0.74421	0.999866
novel_circ_0000482	ssc-miR-145-3p,ssc-miR-204,ssc-miR-9-1,ssc-miR-9-2,ssc-miR-17-3p,ssc-miR-455-3p,ssc-miR-490-3p,ssc-miR-9,ssc-miR-150,ssc-miR-490,ssc-miR-582-5p,ssc-miR-9816-3p,ssc-miR-9833-5p	-	Significant	Up	1276.39	696.853	0.840218	0.0473173	0.455658	Significant	Up	1276.39	627.478	0.967586	0.0233439	0.317404	Nonsignificant	Up	696.853	627.478	0.137944	0.644133	0.999866
novel_circ_0010317	ssc-miR-181b,ssc-miR-326,ssc-miR-181c,ssc-miR-181a,ssc-miR-181d-5p,ssc-miR-345-3p,ssc-miR-127,ssc-miR-9800-3p,ssc-miR-330	ssc-miR-181b,ssc-miR-181c,ssc-miR-181a,ssc-miR-181d-5p	Significant	Up	649.287	287.212	1.11572	0.03746	0.388648	Nonsignificant	Up	649.287	559.084	0.136324	0.797218	0.999989	Nonsignificant	Down	287.212	559.084	-0.982157	0.115952	0.895746
novel_circ_0003763	ssc-miR-217,ssc-miR-7-5p,ssc-miR-664-3p,ssc-miR-196b-3p,ssc-miR-532-5p,ssc-miR-484,ssc-miR-9797-3p,ssc-miR-9816-3p	-	Nonsignificant	Up	417.454	242.531	0.741526	0.618774	0.996238	Significant	Down	417.454	754.213	-0.929425	0.0338433	0.430265	Nonsignificant	Down	242.531	754.213	-1.66347	0.371994	0.999866
novel_circ_0012960	ssc-miR-135,ssc-miR-224,ssc-let-7d-3p	ssc-miR-187	Significant	Down	196.628	626.976	-1.72798	0.00166683	0.0244141	Nonsignificant	Down	196.628	390.434	-1.06267	0.510424	0.999989	Nonsignificant	Up	626.976	390.434	0.688687	0.721339	0.999866
novel_circ_0009157	ssc-miR-183,ssc-miR-142-3p,ssc-miR-376b,ssc-miR-6529	-	Significant	Up	171.683	0	9.80785	3.34256e-06	6.19795e-05	Nonsignificant	Up	171.683	87.6656	0.884507	0.651114	0.999989	Significant	Down	0	87.6656	-8.91254	0.000216912	0.00426435
novel_circ_0002145	ssc-miR-181b,ssc-miR-181c,ssc-miR-181a,ssc-miR-181d-5p,ssc-miR-338,ssc-miR-2320-5p,ssc-miR-9817-5p,ssc-miR-9830-5p	-	Nonsignificant	Up	232.58	94.4622	1.21803	0.626578	0.996238	Significant	Up	232.58	0	10.2211	2.91435e-06	9.68475e-05	Nonsignificant	Up	94.4622	0	22.2921	NA	NA
novel_circ_0009403	ssc-miR-21-3p,ssc-miR-365-3p,ssc-miR-382,ssc-miR-190b,ssc-miR-9807-5p,ssc-miR-9844-3p	ssc-miR-382	Nonsignificant	Down	0	91.4683	-22.9977	NA	NA	Significant	Down	0	232.69	-10.3805	3.28163e-06	9.68475e-05	Nonsignificant	Down	91.4683	232.69	-1.37973	0.574076	0.999866
novel_circ_0008488	ssc-miR-205,ssc-miR-214-3p,ssc-miR-221-3p,ssc-miR-486,ssc-miR-345-3p,ssc-miR-222,ssc-miR-218-5p,ssc-miR-218b,ssc-miR-212,ssc-miR-218,ssc-miR-7144-3p,ssc-miR-9798-3p,ssc-miR-9829-5p	ssc-miR-362,ssc-miR-212	Significant	Down	0	149.787	-9.72507	0.000940728	0.0143832	Significant	Down	0	284.246	-10.6661	9.11901e-07	7.73591e-05	Nonsignificant	Down	149.787	284.246	-0.938671	0.589191	0.999866
novel_circ_0010890	ssc-miR-30c-3p,ssc-miR-29a-5p,ssc-miR-296-3p,ssc-miR-30c-1-3p,ssc-miR-429,ssc-miR-452,ssc-miR-7139-5p,ssc-miR-9801-5p,ssc-miR-9805-3p,ssc-miR-9815-3p,ssc-miR-9820-5p,ssc-miR-200b	ssc-miR-29a-5p,ssc-miR-7135-3p,ssc-miR-7139-5p	Significant	Up	247.207	0	10.3716	0.000501393	0.00840316	Nonsignificant	Down	247.207	332.665	-0.472533	0.766992	0.999989	Significant	Down	0	332.665	-10.8331	1.81688e-08	2.2044e-06
novel_circ_0003157	ssc-miR-301,ssc-miR-136-5p,ssc-miR-139-5p,ssc-miR-17-3p,ssc-miR-199b-3p,ssc-miR-199a-3p,ssc-miR-328,ssc-miR-574-3p,ssc-miR-7144-5p,ssc-miR-141	ssc-miR-328,ssc-miR-7144-5p	Significant	Up	220.08	0	10.1755	1.58627e-06	4.00705e-05	Nonsignificant	Up	220.08	63.5728	1.71959	0.490477	0.999989	Nonsignificant	Down	0	63.5728	-22.4687	NA	NA
novel_circ_0008332	ssc-miR-214-5p,ssc-miR-27a,ssc-miR-199b-3p,ssc-miR-27b-3p,ssc-miR-218-3p,ssc-miR-874,ssc-miR-7144-3p,ssc-miR-6529	ssc-miR-214-5p,ssc-miR-7144-3p,ssc-miR-6529	Significant	Down	357.303	769.196	-1.15713	0.017759	0.200999	Nonsignificant	Down	357.303	350.72	-0.0474804	0.944329	0.999989	Significant	Up	769.196	350.72	1.11621	0.00148185	0.0224663
novel_circ_0008695	ssc-miR-193a-5p,ssc-miR-345-5p,ssc-miR-664-5p,ssc-miR-628-5p,ssc-miR-9828-3p,ssc-miR-10383	ssc-miR-664-5p	Nonsignificant	Down	147.429	169.882	-0.221807	0.910092	0.996238	Significant	Up	147.429	0	9.60683	0.00113117	0.0206674	Significant	Up	169.882	0	9.83681	4.9094e-08	2.2044e-06
novel_circ_0001732	ssc-miR-186-3p,ssc-miR-146b,ssc-miR-338,ssc-miR-146a-5p,ssc-miR-138,ssc-miR-9820-5p	ssc-miR-9820-5p	Significant	Down	0	167.859	-9.88849	2.76202e-06	5.29033e-05	Significant	Down	0	194.895	-10.1241	0.000617414	0.0133697	Nonsignificant	Down	167.859	194.895	-0.243811	0.895408	0.999866
novel_circ_0011049	ssc-miR-145-3p,ssc-miR-423-5p,ssc-miR-142-3p,ssc-miR-489,ssc-miR-7857-3p	-	Nonsignificant	Up	969.257	859.168	0.110918	0.770974	0.996238	Nonsignificant	Up	969.257	542.714	0.749181	0.0687556	0.711319	Significant	Up	859.168	542.714	0.645322	0.0416356	0.433059

## Sheet: P
circRNA	Binding-Site_local	Binding-Site_junction	A_FPKM	B_FPKM	C_FPKM
novel_circ_0005048	ssc-miR-326,ssc-miR-205,ssc-miR-378,ssc-miR-193a-5p,ssc-miR-769-5p,ssc-let-7f-3p,ssc-miR-6782-3p,ssc-miR-9849-5p,ssc-miR-378b-3p,ssc-miR-10388,ssc-miR-330	ssc-miR-9849-5p	0	195.521	151.297
novel_circ_0012577	ssc-miR-216,ssc-miR-301,ssc-miR-320,ssc-miR-99a-3p,ssc-miR-296-3p,ssc-miR-493-3p,ssc-miR-7144-5p,ssc-miR-9800-3p,ssc-miR-9804-5p,ssc-miR-9807-5p,ssc-miR-9813-5p,ssc-miR-9816-3p	ssc-miR-493-3p,ssc-miR-7144-5p,ssc-miR-9813-5p,ssc-miR-9816-3p	625.089	1359.81	1195.5
novel_circ_0001710	ssc-miR-125b,ssc-miR-214-3p,ssc-miR-125a,ssc-miR-22-3p,ssc-miR-31,ssc-miR-2483,ssc-miR-7144-5p,ssc-miR-7144-3p,ssc-miR-9817-5p,ssc-miR-9829-5p,ssc-miR-9838-5p,ssc-miR-9854-5p	ssc-miR-7144-3p,ssc-miR-9829-5p	2313.02	1171.8	1289.73
novel_circ_0005597	ssc-miR-105-1,ssc-miR-105-2,ssc-miR-15b,ssc-miR-323,ssc-miR-15a,ssc-miR-16,ssc-miR-34a,ssc-miR-34c,ssc-miR-424-5p,ssc-miR-497,ssc-miR-195,ssc-miR-1839-5p,ssc-miR-7134-3p,ssc-miR-9843-3p	-	0	98.5092	232.924
novel_circ_0007778	ssc-miR-135,ssc-miR-9-1,ssc-miR-9-2,ssc-miR-30a-3p,ssc-miR-30e-3p,ssc-miR-676-5p,ssc-miR-324,ssc-miR-1271-3p,ssc-miR-9,ssc-miR-7142-3p	ssc-miR-7142-3p	195.881	524.198	563.905
novel_circ_0010063	ssc-miR-101,ssc-miR-143-3p,ssc-miR-429	ssc-miR-143-3p	305.175	712.152	783.069
novel_circ_0010915	ssc-miR-29b,ssc-miR-140-5p,ssc-miR-29c,ssc-miR-1285,ssc-miR-652,ssc-miR-383,ssc-miR-31,ssc-miR-493-3p,ssc-miR-7135-3p,ssc-miR-9787-3p,ssc-miR-6529	ssc-miR-140-5p,ssc-miR-7135-3p,ssc-miR-6529	0	262.848	175.331
novel_circ_0008724	ssc-miR-22-5p	ssc-miR-22-5p	0	169.882	142.123
novel_circ_0004648	ssc-miR-181b,ssc-miR-20a-5p,ssc-miR-29b,ssc-miR-181c,ssc-miR-136-5p,ssc-miR-204,ssc-miR-29c,ssc-miR-130a,ssc-miR-133a-3p,ssc-miR-181a,ssc-miR-181d-5p,ssc-miR-130b-3p,ssc-miR-676-5p,ssc-miR-1285,ssc-miR-182,ssc-miR-9791-3p,ssc-miR-9795-3p,ssc-miR-454	ssc-miR-106a,ssc-miR-20a-5p,ssc-miR-17-5p,ssc-miR-130a,ssc-miR-130b-3p,ssc-miR-454	0	293.282	279.659
novel_circ_0006299	ssc-miR-181b,ssc-miR-7-5p,ssc-miR-181c,ssc-miR-181a,ssc-miR-181d-5p,ssc-miR-130b-5p,ssc-miR-628-5p,ssc-miR-218-3p,ssc-miR-383,ssc-miR-615,ssc-miR-7144-3p,ssc-miR-9829-5p,ssc-miR-9844-3p,ssc-miR-9858-5p,ssc-miR-6516	ssc-miR-7-5p,ssc-miR-218-3p	502.605	1475.8	1095.13
novel_circ_0005819	ssc-miR-18a,ssc-miR-29a-5p,ssc-miR-885-5p,ssc-miR-194b-3p,ssc-miR-18b,ssc-miR-2320-3p,ssc-miR-137,ssc-miR-7135-3p,ssc-miR-9791-3p,ssc-miR-9799-3p,ssc-miR-9808-3p,ssc-miR-9828-3p	ssc-miR-9808-3p,ssc-miR-9828-3p	0	216.365	96.8392
novel_circ_0001795	ssc-miR-214-3p,ssc-miR-29a-5p,ssc-miR-361-5p,ssc-miR-493-3p,ssc-miR-9797-3p,ssc-miR-9800-3p,ssc-miR-9813-5p,ssc-miR-9816-3p	-	0	290.51	314.61
novel_circ_0010148	ssc-miR-27a,ssc-let-7c,ssc-let-7f-5p,ssc-let-7i-5p,ssc-miR-128,ssc-miR-196a,ssc-let-7a,ssc-let-7e,ssc-let-7g,ssc-miR-27b-3p,ssc-miR-98,ssc-miR-130b-5p,ssc-miR-196b-5p,ssc-let-7d-5p,ssc-miR-7143-3p,ssc-miR-9793-5p,ssc-miR-9862-3p	ssc-let-7c,ssc-let-7f-5p,ssc-let-7i-5p,ssc-miR-196a,ssc-let-7a,ssc-let-7e,ssc-let-7g,ssc-miR-98,ssc-miR-130b-5p,ssc-miR-196b-5p,ssc-let-7d-5p,ssc-miR-7143-3p	0	292.007	118.03
novel_circ_0011467	ssc-miR-186-5p,ssc-miR-186-3p,ssc-miR-204,ssc-miR-133a-3p,ssc-miR-133b,ssc-miR-7140-5p,ssc-miR-371-5p,ssc-miR-26b-3p	-	0	331.449	181.603
novel_circ_0010280	ssc-miR-181b,ssc-miR-28-5p,ssc-miR-183,ssc-miR-378,ssc-miR-320,ssc-miR-181d-5p,ssc-miR-130b-5p,ssc-miR-708-5p,ssc-miR-758,ssc-miR-4339,ssc-miR-7135-5p,ssc-miR-9789-3p,ssc-miR-9849-5p,ssc-miR-9851-3p,ssc-miR-9856-3p,ssc-miR-9861-5p,ssc-miR-378b-3p,ssc-miR-670,ssc-miR-10388,ssc-miR-10389	ssc-miR-181b,ssc-miR-181c,ssc-miR-181a,ssc-miR-181d-5p,ssc-miR-664-3p,ssc-miR-130b-5p	380.065	740.785	799.673
novel_circ_0011265	ssc-miR-105-1,ssc-miR-105-2,ssc-miR-217,ssc-miR-615,ssc-miR-452,ssc-miR-9802-3p,ssc-miR-9816-3p	ssc-miR-95	0	242.004	242.098
novel_circ_0001589	ssc-miR-21-3p,ssc-miR-378,ssc-miR-1285,ssc-miR-455-3p,ssc-miR-194a-3p,ssc-miR-9794-3p,ssc-miR-378b-3p,ssc-miR-1388	ssc-miR-455-3p	1163.48	626.228	623.125
novel_circ_0001993	ssc-miR-30c-5p,ssc-miR-30a-5p,ssc-miR-378,ssc-miR-30d,ssc-miR-30e-5p,ssc-miR-499-5p,ssc-miR-532-3p,ssc-miR-129a-5p,ssc-miR-382,ssc-miR-129b,ssc-miR-7139-5p,ssc-miR-9821-5p,ssc-miR-9822-3p,ssc-miR-9846-3p,ssc-miR-9858-5p,ssc-miR-378b-3p	ssc-miR-532-3p	0	147.764	169.352
novel_circ_0011172	ssc-miR-95,ssc-miR-30c-3p,ssc-miR-574-5p,ssc-miR-30c-1-3p,ssc-miR-1343,ssc-miR-138,ssc-miR-7144-5p,ssc-miR-9791-3p,ssc-miR-6529	ssc-miR-138	0	98.5092	303.986
novel_circ_0008642	ssc-miR-28-5p,ssc-miR-21-3p,ssc-miR-30a-3p,ssc-miR-30e-3p,ssc-miR-708-5p,ssc-miR-574-5p,ssc-miR-9794-3p,ssc-miR-9801-5p	ssc-miR-30a-3p,ssc-miR-30e-3p	0	167.11	132.949
novel_circ_0005942	ssc-miR-500-3p,ssc-let-7f-3p,ssc-miR-452,ssc-miR-9859-3p	-	0	122.125	142.123
novel_circ_0009773	ssc-miR-186-3p,ssc-miR-185,ssc-miR-499-5p,ssc-miR-150	ssc-miR-186-3p,ssc-miR-150	196.628	0	0
novel_circ_0001015	ssc-miR-145-5p,ssc-miR-20a-3p,ssc-miR-664-3p,ssc-miR-339-3p,ssc-miR-202-3p,ssc-miR-421-5p,ssc-miR-1343,ssc-miR-2320-3p,ssc-miR-7140-3p,ssc-miR-9812-3p,ssc-miR-9831-3p,ssc-miR-9852-3p,ssc-miR-1842,ssc-miR-10387	ssc-miR-339-3p,ssc-miR-769-5p,ssc-miR-1343	0	217.113	191.993
novel_circ_0004760	ssc-miR-148a-3p,ssc-miR-19a,ssc-miR-20a-3p,ssc-miR-139-5p,ssc-miR-130a,ssc-miR-152,ssc-miR-148b-3p,ssc-miR-130b-3p,ssc-miR-19b,ssc-miR-500-5p,ssc-miR-150,ssc-miR-454	ssc-miR-181b,ssc-miR-20a-3p,ssc-miR-217,ssc-miR-181c,ssc-miR-181a,ssc-miR-181d-5p	0	236.46	145.025
novel_circ_0004803	ssc-miR-30c-3p,ssc-miR-30b-3p,ssc-miR-10a-5p,ssc-miR-10b,ssc-miR-345-5p,ssc-miR-1306-5p,ssc-miR-362,ssc-miR-1224,ssc-miR-30c-1-3p,ssc-miR-491,ssc-miR-212,ssc-miR-493-3p,ssc-miR-7139-5p,ssc-miR-7139-3p,ssc-miR-9829-5p,ssc-miR-9849-5p	-	0	197.018	378.007
novel_circ_0000127	ssc-let-7c,ssc-let-7f-5p,ssc-let-7i-5p,ssc-let-7a,ssc-let-7e,ssc-let-7g,ssc-miR-98,ssc-miR-339-3p,ssc-let-7d-5p,ssc-miR-7137-3p,ssc-miR-9797-3p,ssc-miR-9817-5p,ssc-miR-9838-5p,ssc-miR-10389	-	0	517.963	187.407
novel_circ_0009988	ssc-miR-129a-5p,ssc-miR-129b,ssc-miR-7142-3p	ssc-miR-7142-3p	0	294.031	185.956
novel_circ_0000931	ssc-miR-181b,ssc-miR-181c,ssc-miR-27a,ssc-miR-196a,ssc-miR-181a,ssc-miR-181d-5p,ssc-miR-27b-3p,ssc-miR-196b-5p,ssc-miR-155-3p,ssc-miR-138,ssc-miR-150,ssc-miR-489,ssc-miR-7138-3p,ssc-miR-7139-5p,ssc-miR-7144-3p,ssc-miR-9805-3p,ssc-miR-9820-5p,ssc-miR-9858-5p,ssc-miR-1842,ssc-miR-670	ssc-miR-196a,ssc-miR-196b-5p	1447.5	803.456	731.805
novel_circ_0008816	ssc-miR-423-5p,ssc-miR-432-5p,ssc-miR-484,ssc-miR-149,ssc-miR-9811-5p,ssc-miR-9851-3p,ssc-miR-33b-3p	ssc-miR-33b-3p	0	218.61	229.788
novel_circ_0009014	ssc-miR-103,ssc-miR-107,ssc-miR-885-5p,ssc-miR-9804-5p,ssc-miR-9828-3p,ssc-miR-223	ssc-miR-145-5p,ssc-miR-9804-5p,ssc-miR-9828-3p	0	196.796	187.407
novel_circ_0005576	ssc-miR-34a,ssc-miR-34c,ssc-miR-450b-3p,ssc-miR-129a-3p,ssc-miR-219a,ssc-miR-1343,ssc-miR-370,ssc-miR-671-5p,ssc-miR-7144-3p,ssc-miR-9813-5p,ssc-miR-9816-3p,ssc-miR-9845-5p,ssc-miR-9849-5p,ssc-miR-10388,ssc-miR-660	ssc-miR-219a,ssc-miR-1343	0	186.679	538.361
novel_circ_0006960	ssc-miR-214-3p,ssc-miR-378,ssc-miR-374a-3p,ssc-miR-374b-3p,ssc-miR-130b-5p,ssc-miR-361-5p,ssc-miR-129a-5p,ssc-miR-22-5p,ssc-miR-376a-3p,ssc-miR-129b,ssc-miR-9795-3p,ssc-miR-9809-3p,ssc-miR-378b-3p,ssc-miR-26b-3p	ssc-miR-130b-5p,ssc-miR-376a-3p,ssc-miR-9795-3p	0	215.617	126.97
novel_circ_0007480	ssc-miR-376b,ssc-miR-2483	ssc-miR-376b	0	400.05	172.253
novel_circ_0004970	ssc-miR-23a,ssc-miR-378,ssc-miR-423-3p,ssc-miR-676-5p,ssc-miR-378b-3p,ssc-miR-10389	ssc-miR-423-3p,ssc-miR-10389	0	378.153	213.184
novel_circ_0001397	ssc-miR-186-3p,ssc-miR-345-3p,ssc-miR-676-5p,ssc-miR-421-3p,ssc-miR-9803-5p,ssc-miR-9808-3p	ssc-miR-186-3p,ssc-miR-769-5p	0	236.46	132.949
novel_circ_0006783	ssc-miR-28-5p,ssc-miR-29b,ssc-miR-29c,ssc-miR-885-3p,ssc-miR-708-5p,ssc-miR-9786-3p,ssc-miR-9838-5p,ssc-miR-9861-5p	ssc-miR-29b,ssc-miR-29c	0	213.593	126.97
novel_circ_0006084	ssc-miR-15b,ssc-miR-7-5p,ssc-miR-140-3p,ssc-miR-15a,ssc-miR-16,ssc-miR-29a-5p,ssc-miR-424-5p,ssc-miR-497,ssc-miR-195,ssc-miR-505,ssc-miR-149,ssc-miR-9799-3p,ssc-miR-9812-3p,ssc-miR-1842	ssc-miR-7-5p,ssc-miR-505,ssc-miR-1842	0	215.09	308.339
novel_circ_0007907	ssc-miR-216,ssc-miR-186-3p,ssc-miR-221-5p,ssc-miR-29a-5p,ssc-miR-22-3p,ssc-miR-7143-5p	-	0	191.474	200.875
novel_circ_0008251	ssc-miR-224,ssc-miR-17-3p,ssc-miR-429,ssc-miR-7138-5p,ssc-miR-9845-5p,ssc-miR-200b	-	0	242.531	213.184
novel_circ_0005968	ssc-miR-15b,ssc-miR-216,ssc-miR-325,ssc-miR-124a,ssc-miR-15a,ssc-miR-16,ssc-miR-424-5p,ssc-miR-497,ssc-miR-195,ssc-miR-335,ssc-miR-455-3p,ssc-miR-505,ssc-miR-2320-5p,ssc-miR-370,ssc-miR-7139-5p,ssc-miR-9821-5p,ssc-miR-9822-3p,ssc-miR-9837-5p,ssc-miR-141	ssc-miR-9821-5p,ssc-miR-9822-3p	541.486	958.203	1310.86
novel_circ_0012377	ssc-miR-145-5p,ssc-miR-425-5p,ssc-miR-1271-5p,ssc-miR-218-5p,ssc-miR-218b,ssc-miR-2320-3p,ssc-miR-218,ssc-miR-96-5p	ssc-miR-1271-5p,ssc-miR-96-5p	0	262.848	139.221
novel_circ_0003235	ssc-miR-432-3p	ssc-miR-432-3p	0	513.916	1000.21
novel_circ_0010835	ssc-miR-199b-5p,ssc-miR-199a-5p,ssc-miR-374a-3p,ssc-miR-374b-3p,ssc-miR-676-5p,ssc-miR-342,ssc-miR-146a-3p,ssc-miR-9803-5p,ssc-miR-9843-3p	ssc-miR-676-5p	0	115.832	164.765
novel_circ_0002600	ssc-miR-140-3p,ssc-miR-9-1,ssc-miR-9-2,ssc-miR-101,ssc-miR-143-3p,ssc-miR-345-5p,ssc-miR-22-3p,ssc-miR-9,ssc-miR-9788-3p,ssc-miR-9818-3p,ssc-miR-9820-5p,ssc-miR-9849-5p	ssc-miR-9818-3p	0	290.51	154.14
novel_circ_0008394	ssc-miR-136-5p,ssc-miR-423-3p,ssc-miR-1306-5p	ssc-miR-136-5p,ssc-miR-1306-5p	381.557	0	0
novel_circ_0001188	ssc-miR-24-3p,ssc-miR-34a,ssc-miR-34c,ssc-miR-328,ssc-miR-1271-5p,ssc-miR-218-5p,ssc-miR-218b,ssc-miR-2320-3p,ssc-miR-218,ssc-miR-493-5p,ssc-miR-9788-3p,ssc-miR-7857-3p,ssc-miR-9820-5p,ssc-miR-96-5p,ssc-miR-33b-3p	ssc-miR-24-3p,ssc-miR-33b-3p	0	308.582	149.612
novel_circ_0005562	ssc-miR-133a-5p,ssc-miR-339-5p,ssc-miR-296-5p,ssc-miR-4334-3p,ssc-miR-545-5p,ssc-let-7f-3p,ssc-miR-212,ssc-miR-339,ssc-miR-7139-5p,ssc-miR-9806-5p,ssc-miR-9856-3p,ssc-miR-6516	ssc-miR-204,ssc-miR-6516	0	169.882	164.765
novel_circ_0007348	ssc-miR-217,ssc-miR-28-5p,ssc-miR-214-3p,ssc-miR-103,ssc-miR-107,ssc-miR-124a,ssc-miR-30a-3p,ssc-miR-148b-5p,ssc-miR-130b-5p,ssc-miR-532-3p,ssc-miR-708-5p,ssc-miR-432-5p,ssc-miR-202-3p,ssc-miR-324,ssc-miR-455-3p,ssc-miR-22-5p,ssc-miR-4334-5p,ssc-miR-1271-5p,ssc-miR-383,ssc-miR-7138-5p,ssc-miR-9785-5p,ssc-miR-9817-5p,ssc-miR-9834-5p,ssc-miR-9846-3p,ssc-miR-9862-3p,ssc-miR-96-5p	ssc-miR-217,ssc-miR-1271-5p,ssc-miR-212,ssc-miR-96-5p	233.326	0	0
novel_circ_0008799	ssc-miR-326,ssc-miR-30b-3p,ssc-miR-345-3p,ssc-miR-331-3p,ssc-miR-138,ssc-miR-9811-5p,ssc-miR-9812-3p,ssc-miR-9857-5p,ssc-miR-330	ssc-miR-9850-5p	759.327	357.836	421.782
novel_circ_0001750	ssc-miR-205,ssc-miR-10a-5p,ssc-miR-10b,ssc-miR-196b-3p,ssc-miR-504,ssc-miR-338,ssc-miR-2320-5p,ssc-miR-7138-5p,ssc-miR-9830-5p	ssc-miR-10a-5p,ssc-miR-10b,ssc-miR-504,ssc-miR-376a-3p	0	413.161	151.297
novel_circ_0006377	ssc-miR-29b,ssc-miR-214-3p,ssc-miR-21-3p,ssc-miR-29c,ssc-miR-127,ssc-miR-505,ssc-miR-7137-5p,ssc-miR-9855-5p,ssc-miR-9859-3p,ssc-miR-10387,ssc-miR-141	ssc-miR-9859-3p,ssc-miR-141	0	355.286	248.136
novel_circ_0008909	ssc-miR-135,ssc-miR-15b,ssc-miR-29b,ssc-miR-103,ssc-miR-107,ssc-miR-136-5p,ssc-miR-29c,ssc-miR-15a,ssc-miR-16,ssc-miR-664-3p,ssc-miR-424-5p,ssc-miR-497,ssc-miR-195,ssc-miR-7857-3p,ssc-miR-9794-3p,ssc-miR-9804-5p,ssc-miR-9830-5p,ssc-miR-9839-5p,ssc-miR-33b-5p	-	0	193.498	124.068
novel_circ_0006647	ssc-miR-664-3p,ssc-miR-362,ssc-miR-218-3p,ssc-miR-9801-5p,ssc-miR-9850-5p,ssc-miR-670	ssc-miR-670	305.175	0	0
novel_circ_0000365	ssc-miR-23a,ssc-miR-199b-5p,ssc-miR-199a-5p,ssc-miR-23b,ssc-miR-383,ssc-miR-9817-5p	ssc-miR-20a-3p	0	244.776	281.11
novel_circ_0007708	ssc-miR-15b,ssc-miR-15a,ssc-miR-16,ssc-miR-199b-5p,ssc-miR-199a-5p,ssc-miR-424-5p,ssc-miR-497,ssc-miR-195,ssc-miR-129a-5p,ssc-miR-129b,ssc-miR-7857-3p	ssc-miR-10a-5p,ssc-miR-10b,ssc-miR-7857-3p	0	262.321	433.799
novel_circ_0009613	ssc-miR-19a,ssc-miR-20a-3p,ssc-miR-217,ssc-miR-29b,ssc-miR-27a,ssc-miR-29c,ssc-miR-27b-3p,ssc-miR-196b-3p,ssc-miR-127,ssc-miR-19b,ssc-miR-194b-3p,ssc-miR-362,ssc-miR-218-3p,ssc-miR-4338,ssc-miR-2483,ssc-miR-9806-5p,ssc-miR-9821-5p,ssc-miR-9822-3p,ssc-miR-33b-5p	ssc-miR-27a,ssc-miR-27b-3p	0	221.16	261.604
novel_circ_0012956	ssc-miR-148a-5p,ssc-miR-20a-3p,ssc-miR-217,ssc-miR-7-5p,ssc-miR-27a,ssc-miR-196a,ssc-miR-9-1,ssc-miR-9-2,ssc-miR-199b-3p,ssc-miR-199a-3p,ssc-miR-27b-3p,ssc-miR-148b-5p,ssc-miR-196b-5p,ssc-miR-22-5p,ssc-miR-376a-3p,ssc-miR-155-5p,ssc-miR-155-3p,ssc-miR-429,ssc-miR-2320-3p,ssc-miR-9,ssc-miR-1468,ssc-miR-2366,ssc-miR-7138-3p,ssc-miR-9817-5p,ssc-miR-9855-5p,ssc-miR-10384,ssc-miR-200b,ssc-miR-375	ssc-miR-20a-3p,ssc-miR-217,ssc-miR-7138-3p	0	13699.9	10500.9
novel_circ_0000482	ssc-miR-145-3p,ssc-miR-204,ssc-miR-9-1,ssc-miR-9-2,ssc-miR-17-3p,ssc-miR-455-3p,ssc-miR-490-3p,ssc-miR-9,ssc-miR-150,ssc-miR-490,ssc-miR-582-5p,ssc-miR-9816-3p,ssc-miR-9833-5p	-	1276.39	696.853	627.478
novel_circ_0008488	ssc-miR-205,ssc-miR-214-3p,ssc-miR-221-3p,ssc-miR-486,ssc-miR-345-3p,ssc-miR-222,ssc-miR-218-5p,ssc-miR-218b,ssc-miR-212,ssc-miR-218,ssc-miR-7144-3p,ssc-miR-9798-3p,ssc-miR-9829-5p	ssc-miR-362,ssc-miR-212	0	149.787	284.246
novel_circ_0001732	ssc-miR-186-3p,ssc-miR-146b,ssc-miR-338,ssc-miR-146a-5p,ssc-miR-138,ssc-miR-9820-5p	ssc-miR-9820-5p	0	167.859	194.895

## Sheet: I-V
circRNA	Binding-Site_local	Binding-Site_junction	A_FPKM	B_FPKM	C_FPKM
novel_circ_0004403	ssc-miR-199b-5p,ssc-miR-199a-5p,ssc-miR-499-3p,ssc-miR-542-3p,ssc-miR-432-3p,ssc-miR-190b,ssc-miR-190a,ssc-miR-9791-3p	ssc-miR-190b,ssc-miR-190a	257.525	119.879	0
novel_circ_0005569	ssc-miR-135,ssc-miR-20a-3p,ssc-miR-29b,ssc-miR-214-3p,ssc-miR-29c,ssc-miR-199b-5p,ssc-miR-199a-5p,ssc-miR-532-3p,ssc-miR-432-3p,ssc-miR-335,ssc-miR-296-5p,ssc-miR-383,ssc-miR-9806-5p,ssc-miR-9816-3p,ssc-miR-10384,ssc-miR-660,ssc-miR-33b-3p	ssc-miR-660	2289.62	2291.93	1339.6
novel_circ_0011390	ssc-miR-148a-5p,ssc-miR-151-3p,ssc-miR-676-5p,ssc-miR-455-3p,ssc-miR-4338,ssc-miR-150,ssc-miR-2483,ssc-miR-9828-3p,ssc-miR-9838-5p	ssc-miR-455-3p,ssc-miR-4338	452.66	382.727	831.488
novel_circ_0009389	ssc-miR-1306-5p,ssc-miR-1224,ssc-miR-9804-5p	-	245.77	265.398	0
novel_circ_0001905	ssc-miR-214-3p,ssc-miR-196b-3p,ssc-miR-342,ssc-miR-1296-3p,ssc-miR-2320-5p,ssc-miR-194a-3p,ssc-miR-874	ssc-miR-342	182.691	316.149	0
novel_circ_0009547	ssc-miR-106a,ssc-miR-145-3p,ssc-miR-148a-3p,ssc-miR-20a-5p,ssc-miR-24-1-5p,ssc-miR-17-5p,ssc-miR-143-5p,ssc-miR-152,ssc-miR-24-2-5p,ssc-miR-148b-3p,ssc-miR-664-3p,ssc-miR-542-3p,ssc-miR-432-5p,ssc-miR-296-5p,ssc-miR-1296-5p,ssc-miR-20b,ssc-miR-7139-5p,ssc-miR-7143-5p,ssc-miR-9821-5p,ssc-miR-9822-3p,ssc-miR-9853-5p,ssc-miR-9858-5p,ssc-miR-26b-3p,ssc-miR-670,ssc-miR-10388,ssc-miR-33b-3p	-	208.382	215.09	0
novel_circ_0004316	ssc-miR-15b,ssc-miR-183,ssc-miR-103,ssc-miR-107,ssc-miR-139-3p,ssc-miR-15a,ssc-miR-16,ssc-miR-423-5p,ssc-miR-424-5p,ssc-miR-497,ssc-miR-195,ssc-miR-339-3p,ssc-miR-7136-5p,ssc-miR-7138-3p	ssc-miR-139-3p,ssc-miR-7136-5p	121.794	193.498	0
novel_circ_0004497	ssc-miR-17-3p,ssc-miR-133a-5p,ssc-miR-365-5p,ssc-miR-500-5p,ssc-miR-362,ssc-miR-7135-3p,ssc-miR-7136-3p,ssc-miR-9808-3p,ssc-miR-9843-3p,ssc-miR-6782-3p	-	1447.44	1299.99	2072.74
novel_circ_0009256	ssc-miR-664-3p,ssc-miR-9803-5p,ssc-miR-9844-3p,ssc-miR-9847-3p	ssc-miR-9844-3p	231.89	283.691	0
novel_circ_0001444	ssc-miR-361-5p,ssc-miR-500-5p,ssc-miR-7135-3p	-	123.23	215.617	0
novel_circ_0009208	ssc-miR-145-5p,ssc-miR-133b,ssc-miR-769-3p,ssc-miR-338,ssc-miR-194b-3p,ssc-miR-382,ssc-miR-7138-5p,ssc-miR-9798-3p,ssc-miR-9801-5p,ssc-miR-9804-5p,ssc-miR-9812-3p,ssc-miR-9818-3p,ssc-miR-9828-3p	-	0	0	251.038
novel_circ_0010175	ssc-miR-532-5p,ssc-miR-628-5p,ssc-miR-1285,ssc-miR-1296-3p,ssc-miR-491,ssc-miR-137,ssc-miR-194a-3p,ssc-miR-7140-3p,ssc-miR-9831-3p	ssc-miR-9831-3p	0	0	210.048
novel_circ_0004260	ssc-miR-7-5p,ssc-miR-17-3p,ssc-miR-199a-3p,ssc-miR-542-3p,ssc-miR-328,ssc-miR-500-5p,ssc-miR-150,ssc-miR-182,ssc-miR-7144-5p,ssc-miR-9791-3p,ssc-miR-9796-3p	ssc-miR-182	232.58	185.182	0
novel_circ_0010948	ssc-miR-15b,ssc-miR-15a,ssc-miR-16,ssc-miR-503,ssc-miR-193a-5p,ssc-miR-664-3p,ssc-miR-424-5p,ssc-miR-497,ssc-miR-195,ssc-miR-676-5p,ssc-miR-335,ssc-miR-22-3p,ssc-miR-218-5p,ssc-miR-218b,ssc-miR-2320-3p,ssc-miR-218,ssc-miR-7144-3p,ssc-miR-9841-3p,ssc-miR-26b-3p	ssc-miR-218-5p,ssc-miR-218b,ssc-miR-218,ssc-miR-26b-3p	0	0	142.123
novel_circ_0009857	ssc-miR-34a,ssc-miR-34c,ssc-miR-532-3p,ssc-miR-432-3p	ssc-miR-532-3p	0	0	163.314
novel_circ_0005490	ssc-miR-23a,ssc-miR-323,ssc-miR-23b,ssc-miR-885-5p,ssc-miR-425-5p,ssc-miR-370,ssc-miR-9794-3p,ssc-miR-9844-3p	ssc-miR-425-5p,ssc-miR-9845-5p	0	0	335.567
novel_circ_0000170	ssc-miR-320	-	198.12	389.019	0
novel_circ_0010198	ssc-miR-145-5p,ssc-miR-193a-3p,ssc-miR-885-3p,ssc-miR-1285,ssc-miR-9788-3p,ssc-miR-9815-3p,ssc-miR-9820-5p	ssc-miR-193a-3p	0	0	320.59
novel_circ_0007057	ssc-miR-181b,ssc-miR-184,ssc-miR-181c,ssc-miR-181a,ssc-miR-181d-5p,ssc-miR-1271-3p,ssc-miR-218-3p,ssc-miR-370,ssc-miR-9818-3p	-	195.881	162.315	0
novel_circ_0009585	ssc-miR-105-1,ssc-miR-105-2,ssc-miR-500-5p,ssc-miR-362,ssc-miR-7142-3p	ssc-miR-105-1,ssc-miR-105-2,ssc-miR-7142-3p,ssc-miR-7144-5p	282.469	398.027	914.449
novel_circ_0010761	ssc-miR-361-5p,ssc-miR-532-5p,ssc-miR-4331-3p,ssc-miR-376b,ssc-miR-149,ssc-miR-137,ssc-miR-9808-3p,ssc-miR-9854-5p,ssc-miR-9859-3p,ssc-miR-219b-3p,ssc-miR-1842,ssc-miR-10390	ssc-miR-149,ssc-miR-1842	330.922	282.721	0
novel_circ_0006554	ssc-miR-15b,ssc-miR-15a,ssc-miR-16,ssc-miR-424-5p,ssc-miR-497,ssc-miR-195,ssc-miR-338,ssc-miR-2483,ssc-miR-9808-3p	-	368.311	122.651	0
novel_circ_0007271	ssc-miR-1306-5p,ssc-miR-432-5p,ssc-miR-138,ssc-miR-7144-3p,ssc-miR-9830-5p,ssc-miR-9844-3p,ssc-miR-9851-3p,ssc-miR-10389	ssc-miR-9844-3p	245.024	219.137	0
novel_circ_0011023	ssc-miR-148a-3p,ssc-miR-7-5p,ssc-miR-152,ssc-miR-148b-3p,ssc-miR-146a-3p,ssc-miR-370,ssc-miR-9823-5p,ssc-miR-9843-3p,ssc-miR-802	ssc-miR-146a-3p,ssc-miR-9843-3p	195.826	242.753	0
novel_circ_0011475	ssc-miR-128,ssc-miR-9-1,ssc-miR-9-2,ssc-miR-130b-5p,ssc-miR-339-3p,ssc-miR-155-5p,ssc-miR-9,ssc-miR-7144-5p,ssc-miR-9809-3p,ssc-miR-6516	ssc-miR-7144-3p	98.2859	144.243	0
novel_circ_0005477	ssc-miR-30c-5p,ssc-miR-30b-5p,ssc-miR-133a-5p,ssc-miR-30a-5p,ssc-miR-30d,ssc-miR-30e-5p,ssc-miR-143-5p,ssc-miR-1271-5p,ssc-miR-4335,ssc-miR-2483,ssc-miR-9785-5p,ssc-miR-9858-5p,ssc-miR-96-5p	-	344.858	208.798	0
novel_circ_0002939	ssc-miR-378,ssc-miR-19b,ssc-miR-628-5p,ssc-miR-218-5p,ssc-miR-146a-3p,ssc-miR-218b,ssc-miR-218,ssc-miR-7857-3p,ssc-miR-9843-3p,ssc-miR-9844-3p,ssc-miR-378b-3p,ssc-miR-10389,ssc-miR-660	-	993.344	1135.88	565.59
novel_circ_0010846	ssc-miR-215,ssc-miR-664-3p,ssc-miR-192,ssc-miR-324,ssc-miR-489,ssc-miR-9836-3p,ssc-miR-10388	ssc-miR-9836-3p	0	0	185.956
novel_circ_0000097	ssc-miR-133b,ssc-miR-22-5p,ssc-miR-1271-3p,ssc-miR-9829-5p	ssc-miR-22-5p	0	0	288.833
novel_circ_0002913	ssc-miR-20a-3p,ssc-miR-136-5p,ssc-miR-365-3p,ssc-miR-339-3p,ssc-miR-500-5p,ssc-miR-362,ssc-miR-494,ssc-miR-9817-5p,ssc-miR-9839-5p,ssc-miR-10391,ssc-miR-33b-5p	ssc-miR-9817-5p	281.779	359.111	0
novel_circ_0007168	ssc-miR-7-3p,ssc-miR-185,ssc-miR-676-5p,ssc-miR-338,ssc-miR-411,ssc-miR-9812-3p,ssc-miR-9817-5p,ssc-miR-9828-3p	ssc-miR-676-5p	393.311	163.063	0
novel_circ_0012877	ssc-miR-21-3p,ssc-miR-628-5p,ssc-miR-500-3p,ssc-miR-4331-3p,ssc-miR-7142-5p,ssc-miR-7142-3p,ssc-miR-10382,ssc-miR-26b-3p,ssc-miR-10389	ssc-miR-26b-3p	0	0	169.352
novel_circ_0008130	ssc-miR-24-3p,ssc-miR-503,ssc-miR-335,ssc-miR-149	ssc-miR-424-3p	123.23	237.957	0
novel_circ_0004380	ssc-miR-676-5p,ssc-miR-129a-3p,ssc-miR-218-3p,ssc-miR-429,ssc-miR-545-5p,ssc-miR-493-5p,ssc-miR-9817-5p,ssc-miR-9834-5p,ssc-miR-9836-3p,ssc-miR-9859-3p,ssc-miR-10391,ssc-miR-200b	ssc-miR-429,ssc-miR-9834-5p,ssc-miR-200b	0	0	208.598
novel_circ_0004806	ssc-miR-7-3p,ssc-miR-340,ssc-miR-218-5p,ssc-miR-218b,ssc-miR-218,ssc-miR-582-5p,ssc-miR-9796-3p,ssc-miR-9812-3p,ssc-miR-9830-5p,ssc-miR-9835-3p,ssc-miR-9842-5p	ssc-miR-7143-5p,ssc-miR-9796-3p,ssc-miR-9835-3p,ssc-miR-9842-5p	98.2859	167.859	0
novel_circ_0007162	ssc-miR-484	-	220.08	161.566	0
novel_circ_0005711	ssc-miR-122-5p,ssc-miR-221-5p,ssc-miR-361-5p,ssc-miR-490-3p,ssc-miR-490,ssc-miR-7136-5p,ssc-miR-7142-3p,ssc-miR-802	ssc-miR-23a,ssc-miR-23b	0	0	213.184
novel_circ_0002735	ssc-miR-153,ssc-miR-503,ssc-miR-376a-3p,ssc-miR-296-5p,ssc-miR-7137-3p,ssc-miR-7139-3p,ssc-miR-9811-5p,ssc-miR-9816-3p,ssc-miR-9817-5p,ssc-miR-9832-3p	-	0	0	142.123
novel_circ_0006397	ssc-miR-183,ssc-miR-205,ssc-miR-542-3p,ssc-miR-532-3p,ssc-miR-490-5p,ssc-miR-376c,ssc-miR-1224,ssc-miR-9821-5p,ssc-miR-9822-3p,ssc-miR-9829-5p,ssc-miR-9851-3p,ssc-miR-10382,ssc-miR-375	ssc-miR-29a-5p	1439.42	1606.69	2687.22
novel_circ_0003789	ssc-miR-140-3p,ssc-let-7c,ssc-let-7f-5p,ssc-let-7i-5p,ssc-miR-196a,ssc-miR-133a-3p,ssc-let-7a,ssc-let-7e,ssc-let-7g,ssc-miR-193a-5p,ssc-miR-98,ssc-miR-196b-5p,ssc-miR-196b-3p,ssc-miR-532-5p,ssc-miR-432-3p,ssc-miR-328,ssc-miR-376a-3p,ssc-miR-1271-3p,ssc-let-7d-5p,ssc-miR-582-5p,ssc-miR-7135-3p,ssc-miR-9785-5p,ssc-miR-9788-3p,ssc-miR-9849-5p,ssc-miR-10389	-	1891.44	1626.56	2785.91
novel_circ_0004547	ssc-miR-139-5p,ssc-miR-503,ssc-miR-30a-3p,ssc-miR-30e-3p,ssc-miR-320,ssc-miR-365-5p,ssc-miR-339-3p,ssc-miR-4334-5p,ssc-miR-1271-3p,ssc-miR-421-5p,ssc-miR-149,ssc-miR-144,ssc-miR-9789-3p,ssc-miR-9835-3p	ssc-miR-421-5p	0	0	211.733
novel_circ_0002765	ssc-miR-146a-3p,ssc-miR-9809-3p,ssc-miR-9843-3p	ssc-miR-146a-3p,ssc-miR-9843-3p	98.2859	167.11	0
novel_circ_0002155	ssc-miR-136-5p,ssc-miR-133a-5p,ssc-miR-500-5p,ssc-miR-218-5p,ssc-miR-218b,ssc-miR-218,ssc-miR-7139-5p	ssc-miR-218-5p,ssc-miR-218b,ssc-miR-218	0	0	142.123
novel_circ_0007576	ssc-miR-105-1,ssc-miR-105-2,ssc-miR-148a-3p,ssc-miR-30a-5p,ssc-miR-30d,ssc-miR-30e-5p,ssc-miR-152,ssc-miR-148b-3p,ssc-miR-1306-5p,ssc-miR-769-3p,ssc-miR-421-3p,ssc-miR-4337,ssc-miR-7138-5p,ssc-miR-7143-3p,ssc-miR-9858-5p	ssc-miR-148a-3p,ssc-miR-152,ssc-miR-148b-3p,ssc-miR-421-3p	122.484	262.848	0
novel_circ_0005777	ssc-miR-374a-3p,ssc-miR-374b-3p,ssc-miR-4338,ssc-miR-1343,ssc-miR-7139-5p,ssc-miR-6516	ssc-miR-1343	280.977	239.981	0
novel_circ_0008695	ssc-miR-193a-5p,ssc-miR-345-5p,ssc-miR-664-5p,ssc-miR-628-5p,ssc-miR-9828-3p,ssc-miR-10383	ssc-miR-664-5p	147.429	169.882	0

## Sheet: sign-AB
circRNA	Binding-Site_local	Binding-Site_junction	Significance	AvsB_Type	A_FPKM	B_FPKM	log2(foldchange)	pvalue	padj
novel_circ_0012956	ssc-miR-148a-5p,ssc-miR-20a-3p,ssc-miR-217,ssc-miR-7-5p,ssc-miR-27a,ssc-miR-196a,ssc-miR-9-1,ssc-miR-9-2,ssc-miR-199b-3p,ssc-miR-199a-3p,ssc-miR-27b-3p,ssc-miR-148b-5p,ssc-miR-196b-5p,ssc-miR-22-5p,ssc-miR-376a-3p,ssc-miR-155-5p,ssc-miR-155-3p,ssc-miR-429,ssc-miR-2320-3p,ssc-miR-9,ssc-miR-1468,ssc-miR-2366,ssc-miR-7138-3p,ssc-miR-9817-5p,ssc-miR-9855-5p,ssc-miR-10384,ssc-miR-200b,ssc-miR-375	ssc-miR-20a-3p,ssc-miR-217,ssc-miR-7138-3p	Significant	Down	0	13699.9	-16.2346	xinde	2.66315e-39
novel_circ_0000127	ssc-let-7c,ssc-let-7f-5p,ssc-let-7i-5p,ssc-let-7a,ssc-let-7e,ssc-let-7g,ssc-miR-98,ssc-miR-339-3p,ssc-let-7d-5p,ssc-miR-7137-3p,ssc-miR-9797-3p,ssc-miR-9817-5p,ssc-miR-9838-5p,ssc-miR-10389	-	Significant	Down	0	517.963	-11.5104	2.48408e-10	1.44325e-07
novel_circ_0003235	ssc-miR-432-3p	ssc-miR-432-3p	Significant	Down	0	513.916	-11.5019	1.92642e-10	1.44325e-07
novel_circ_0001750	ssc-miR-205,ssc-miR-10a-5p,ssc-miR-10b,ssc-miR-196b-3p,ssc-miR-504,ssc-miR-338,ssc-miR-2320-5p,ssc-miR-7138-5p,ssc-miR-9830-5p	ssc-miR-10a-5p,ssc-miR-10b,ssc-miR-504,ssc-miR-376a-3p	Significant	Down	0	413.161	-11.1796	2.6739e-08	1.16515e-05
novel_circ_0007480	ssc-miR-376b,ssc-miR-2483	ssc-miR-376b	Significant	Down	0	400.05	-11.1313	5.71718e-08	1.66084e-05
novel_circ_0004970	ssc-miR-23a,ssc-miR-378,ssc-miR-423-3p,ssc-miR-676-5p,ssc-miR-378b-3p,ssc-miR-10389	ssc-miR-423-3p,ssc-miR-10389	Significant	Down	0	378.153	-11.0632	1.51268e-07	3.29575e-05
novel_circ_0006377	ssc-miR-29b,ssc-miR-214-3p,ssc-miR-21-3p,ssc-miR-29c,ssc-miR-127,ssc-miR-505,ssc-miR-7137-5p,ssc-miR-9855-5p,ssc-miR-9859-3p,ssc-miR-10387,ssc-miR-141	ssc-miR-9859-3p,ssc-miR-141	Significant	Down	0	355.286	-10.9743	3.31409e-07	3.78531e-05
novel_circ_0000867	ssc-miR-450b-5p,ssc-miR-2483,ssc-miR-9839-5p	-	Significant	Down	0	340.513	-10.9071	2.6638e-07	3.78531e-05
novel_circ_0005694	ssc-miR-217,ssc-miR-133a-5p,ssc-miR-339-5p,ssc-miR-4334-3p,ssc-miR-339,ssc-miR-7136-5p,ssc-miR-7143-3p,ssc-miR-9839-5p	-	Significant	Down	0	337.215	-10.8996	4.93161e-07	3.79188e-05
novel_circ_0011467	ssc-miR-186-5p,ssc-miR-186-3p,ssc-miR-204,ssc-miR-133a-3p,ssc-miR-133b,ssc-miR-7140-5p,ssc-miR-371-5p,ssc-miR-26b-3p	-	Significant	Down	0	331.449	-10.862	3.2408e-07	3.78531e-05
novel_circ_0001188	ssc-miR-24-3p,ssc-miR-34a,ssc-miR-34c,ssc-miR-328,ssc-miR-1271-5p,ssc-miR-218-5p,ssc-miR-218b,ssc-miR-2320-3p,ssc-miR-218,ssc-miR-493-5p,ssc-miR-9788-3p,ssc-miR-7857-3p,ssc-miR-9820-5p,ssc-miR-96-5p,ssc-miR-33b-3p	ssc-miR-24-3p,ssc-miR-33b-3p	Significant	Down	0	308.582	-10.7608	4.16513e-07	3.79188e-05
novel_circ_0009988	ssc-miR-129a-5p,ssc-miR-129b,ssc-miR-7142-3p	ssc-miR-7142-3p	Significant	Down	0	294.031	-10.6943	8.04931e-07	3.79188e-05
novel_circ_0004648	ssc-miR-181b,ssc-miR-20a-5p,ssc-miR-29b,ssc-miR-181c,ssc-miR-136-5p,ssc-miR-204,ssc-miR-29c,ssc-miR-130a,ssc-miR-133a-3p,ssc-miR-181a,ssc-miR-181d-5p,ssc-miR-130b-3p,ssc-miR-676-5p,ssc-miR-1285,ssc-miR-182,ssc-miR-9791-3p,ssc-miR-9795-3p,ssc-miR-454	ssc-miR-106a,ssc-miR-20a-5p,ssc-miR-17-5p,ssc-miR-130a,ssc-miR-130b-3p,ssc-miR-454	Significant	Down	0	293.282	-10.6896	6.53816e-07	3.79188e-05
novel_circ_0010148	ssc-miR-27a,ssc-let-7c,ssc-let-7f-5p,ssc-let-7i-5p,ssc-miR-128,ssc-miR-196a,ssc-let-7a,ssc-let-7e,ssc-let-7g,ssc-miR-27b-3p,ssc-miR-98,ssc-miR-130b-5p,ssc-miR-196b-5p,ssc-let-7d-5p,ssc-miR-7143-3p,ssc-miR-9793-5p,ssc-miR-9862-3p	ssc-let-7c,ssc-let-7f-5p,ssc-let-7i-5p,ssc-miR-196a,ssc-let-7a,ssc-let-7e,ssc-let-7g,ssc-miR-98,ssc-miR-130b-5p,ssc-miR-196b-5p,ssc-let-7d-5p,ssc-miR-7143-3p	Significant	Down	0	292.007	-10.6868	7.49298e-07	3.79188e-05
novel_circ_0001795	ssc-miR-214-3p,ssc-miR-29a-5p,ssc-miR-361-5p,ssc-miR-493-3p,ssc-miR-9797-3p,ssc-miR-9800-3p,ssc-miR-9813-5p,ssc-miR-9816-3p	-	Significant	Down	0	290.51	-10.6739	5.38884e-07	3.79188e-05
novel_circ_0002600	ssc-miR-140-3p,ssc-miR-9-1,ssc-miR-9-2,ssc-miR-101,ssc-miR-143-3p,ssc-miR-345-5p,ssc-miR-22-3p,ssc-miR-9,ssc-miR-9788-3p,ssc-miR-9818-3p,ssc-miR-9820-5p,ssc-miR-9849-5p	ssc-miR-9818-3p	Significant	Down	0	290.51	-10.6739	5.38884e-07	3.79188e-05
novel_circ_0002703	ssc-miR-450b-3p,ssc-miR-744,ssc-miR-22-3p,ssc-miR-381-5p,ssc-miR-4335,ssc-miR-2320-5p,ssc-miR-7138-5p,ssc-miR-9807-5p	ssc-miR-22-3p,ssc-miR-4335,ssc-miR-7138-5p,ssc-miR-9854-5p	Significant	Down	0	289.235	-10.6727	5.38763e-07	3.79188e-05
novel_circ_0010007	ssc-miR-450b-3p,ssc-miR-450c-3p,ssc-miR-296-5p,ssc-miR-1296-5p,ssc-miR-26b-3p	ssc-miR-450b-3p,ssc-miR-450c-3p	Significant	Down	0	284.44	-10.6492	7.84049e-07	3.79188e-05
novel_circ_0008925	ssc-miR-128,ssc-miR-1,ssc-miR-206,ssc-miR-450b-3p,ssc-miR-628-3p,ssc-miR-429,ssc-miR-671-5p,ssc-miR-9814-3p,ssc-miR-200b	-	Significant	Down	0	268.392	-10.5632	1.00417e-06	4.00705e-05
novel_circ_0002711	ssc-miR-145-5p,ssc-miR-499-3p,ssc-miR-342,ssc-miR-362,ssc-miR-9828-3p,ssc-miR-9830-5p	ssc-miR-145-5p,ssc-miR-30a-3p,ssc-miR-30e-3p,ssc-miR-499-3p,ssc-miR-9828-3p,ssc-miR-9830-5p	Significant	Down	0	263.596	-10.5396	8.03547e-07	3.79188e-05
novel_circ_0007708	ssc-miR-15b,ssc-miR-15a,ssc-miR-16,ssc-miR-199b-5p,ssc-miR-199a-5p,ssc-miR-424-5p,ssc-miR-497,ssc-miR-195,ssc-miR-129a-5p,ssc-miR-129b,ssc-miR-7857-3p	ssc-miR-10a-5p,ssc-miR-10b,ssc-miR-7857-3p	Significant	Down	0	262.321	-10.5383	1.69529e-06	4.22126e-05
novel_circ_0010915	ssc-miR-29b,ssc-miR-140-5p,ssc-miR-29c,ssc-miR-1285,ssc-miR-652,ssc-miR-383,ssc-miR-31,ssc-miR-493-3p,ssc-miR-7135-3p,ssc-miR-9787-3p,ssc-miR-6529	ssc-miR-140-5p,ssc-miR-7135-3p,ssc-miR-6529	Significant	Down	0	262.848	-10.5306	7.09605e-07	3.79188e-05
novel_circ_0012377	ssc-miR-145-5p,ssc-miR-425-5p,ssc-miR-1271-5p,ssc-miR-218-5p,ssc-miR-218b,ssc-miR-2320-3p,ssc-miR-218,ssc-miR-96-5p	ssc-miR-1271-5p,ssc-miR-96-5p	Significant	Down	0	262.848	-10.5306	7.09605e-07	3.79188e-05
novel_circ_0003288	ssc-miR-15b,ssc-miR-29b,ssc-miR-29c,ssc-miR-15a,ssc-miR-16,ssc-miR-424-5p,ssc-miR-497,ssc-miR-195,ssc-miR-1296-3p,ssc-miR-429,ssc-miR-7144-3p,ssc-miR-9813-5p,ssc-miR-9849-5p,ssc-miR-200b,ssc-miR-6516	ssc-miR-9849-5p	Significant	Down	0	244.776	-10.4301	1.39944e-06	4.00705e-05
novel_circ_0007153	ssc-miR-29b,ssc-miR-29c,ssc-miR-9793-5p	ssc-miR-7-3p,ssc-miR-9793-5p	Significant	Down	0	244.776	-10.4301	1.39944e-06	4.00705e-05
novel_circ_0000365	ssc-miR-23a,ssc-miR-199b-5p,ssc-miR-199a-5p,ssc-miR-23b,ssc-miR-383,ssc-miR-9817-5p	ssc-miR-20a-3p	Significant	Down	0	244.776	-10.4301	1.39944e-06	4.00705e-05
novel_circ_0011265	ssc-miR-105-1,ssc-miR-105-2,ssc-miR-217,ssc-miR-615,ssc-miR-452,ssc-miR-9802-3p,ssc-miR-9816-3p	ssc-miR-95	Significant	Down	0	242.004	-10.4133	1.00584e-06	4.00705e-05
novel_circ_0008251	ssc-miR-224,ssc-miR-17-3p,ssc-miR-429,ssc-miR-7138-5p,ssc-miR-9845-5p,ssc-miR-200b	-	Significant	Down	0	242.531	-10.4047	0.00043779	0.00755513
novel_circ_0011188	ssc-miR-24-3p,ssc-miR-296-5p,ssc-miR-484,ssc-miR-4339,ssc-miR-7135-5p,ssc-miR-9803-5p,ssc-miR-9805-3p,ssc-miR-9821-5p,ssc-miR-9822-3p,ssc-miR-9846-3p,ssc-miR-9847-3p	-	Significant	Down	0	239.232	-10.3942	9.73136e-07	4.00705e-05
novel_circ_0006876	ssc-miR-136-5p,ssc-miR-378,ssc-miR-29a-5p,ssc-miR-193a-5p,ssc-miR-22-3p,ssc-miR-1271-5p,ssc-miR-9794-3p,ssc-miR-9851-3p,ssc-miR-378b-3p,ssc-miR-96-5p,ssc-miR-10389,ssc-miR-33b-5p	ssc-miR-29a-5p,ssc-miR-7140-5p,ssc-miR-10389	Significant	Down	0	238.484	-10.3863	1.3134e-06	4.00705e-05
novel_circ_0004760	ssc-miR-148a-3p,ssc-miR-19a,ssc-miR-20a-3p,ssc-miR-139-5p,ssc-miR-130a,ssc-miR-152,ssc-miR-148b-3p,ssc-miR-130b-3p,ssc-miR-19b,ssc-miR-500-5p,ssc-miR-150,ssc-miR-454	ssc-miR-181b,ssc-miR-20a-3p,ssc-miR-217,ssc-miR-181c,ssc-miR-181a,ssc-miR-181d-5p	Significant	Down	0	236.46	-10.377	1.29339e-06	4.00705e-05
novel_circ_0001397	ssc-miR-186-3p,ssc-miR-345-3p,ssc-miR-676-5p,ssc-miR-421-3p,ssc-miR-9803-5p,ssc-miR-9808-3p	ssc-miR-186-3p,ssc-miR-769-5p	Significant	Down	0	236.46	-10.377	1.29339e-06	4.00705e-05
novel_circ_0009613	ssc-miR-19a,ssc-miR-20a-3p,ssc-miR-217,ssc-miR-29b,ssc-miR-27a,ssc-miR-29c,ssc-miR-27b-3p,ssc-miR-196b-3p,ssc-miR-127,ssc-miR-19b,ssc-miR-194b-3p,ssc-miR-362,ssc-miR-218-3p,ssc-miR-4338,ssc-miR-2483,ssc-miR-9806-5p,ssc-miR-9821-5p,ssc-miR-9822-3p,ssc-miR-33b-5p	ssc-miR-27a,ssc-miR-27b-3p	Significant	Down	0	221.16	-10.2811	2.03898e-06	4.44242e-05
novel_circ_0008816	ssc-miR-423-5p,ssc-miR-432-5p,ssc-miR-484,ssc-miR-149,ssc-miR-9811-5p,ssc-miR-9851-3p,ssc-miR-33b-3p	ssc-miR-33b-3p	Significant	Down	0	218.61	-10.2781	0.00049336	0.00840316
novel_circ_0000051	ssc-miR-326,ssc-miR-186-3p,ssc-miR-30c-3p,ssc-miR-378,ssc-miR-320,ssc-miR-143-3p,ssc-miR-365-5p,ssc-miR-455-3p,ssc-miR-30c-1-3p,ssc-miR-378b-3p,ssc-miR-330	ssc-miR-186-3p,ssc-miR-143-3p,ssc-miR-10a-5p,ssc-miR-10b,ssc-miR-339-5p,ssc-miR-4334-3p,ssc-miR-339	Significant	Down	0	219.137	-10.2711	1.49641e-06	4.00705e-05
novel_circ_0003113	ssc-miR-136-5p,ssc-miR-204,ssc-miR-146b,ssc-miR-374a-3p,ssc-miR-374b-3p,ssc-miR-342,ssc-miR-129a-5p,ssc-miR-421-3p,ssc-miR-146a-5p,ssc-miR-129b,ssc-miR-7139-5p,ssc-miR-9787-3p,ssc-miR-9833-5p,ssc-miR-9837-5p,ssc-miR-26b-3p	ssc-miR-136-5p,ssc-miR-9787-3p,ssc-miR-9833-5p	Significant	Down	0	218.389	-10.2625	1.45698e-06	4.00705e-05
novel_circ_0011149	ssc-miR-125b,ssc-miR-125a,ssc-miR-362,ssc-miR-4334-5p,ssc-miR-9799-3p,ssc-miR-9812-3p,ssc-miR-33b-5p	ssc-miR-125b,ssc-miR-125a	Significant	Down	0	218.389	-10.2625	1.45698e-06	4.00705e-05
novel_circ_0007184	ssc-miR-205	ssc-miR-1343	Significant	Down	0	217.113	-10.2588	1.45671e-06	4.00705e-05
novel_circ_0001015	ssc-miR-145-5p,ssc-miR-20a-3p,ssc-miR-664-3p,ssc-miR-339-3p,ssc-miR-202-3p,ssc-miR-421-5p,ssc-miR-1343,ssc-miR-2320-3p,ssc-miR-7140-3p,ssc-miR-9812-3p,ssc-miR-9831-3p,ssc-miR-9852-3p,ssc-miR-1842,ssc-miR-10387	ssc-miR-339-3p,ssc-miR-769-5p,ssc-miR-1343	Significant	Down	0	217.113	-10.2588	1.45671e-06	4.00705e-05
novel_circ_0005819	ssc-miR-18a,ssc-miR-29a-5p,ssc-miR-885-5p,ssc-miR-194b-3p,ssc-miR-18b,ssc-miR-2320-3p,ssc-miR-137,ssc-miR-7135-3p,ssc-miR-9791-3p,ssc-miR-9799-3p,ssc-miR-9808-3p,ssc-miR-9828-3p	ssc-miR-9808-3p,ssc-miR-9828-3p	Significant	Down	0	216.365	-10.2523	1.14999e-06	4.00705e-05
novel_circ_0006084	ssc-miR-15b,ssc-miR-7-5p,ssc-miR-140-3p,ssc-miR-15a,ssc-miR-16,ssc-miR-29a-5p,ssc-miR-424-5p,ssc-miR-497,ssc-miR-195,ssc-miR-505,ssc-miR-149,ssc-miR-9799-3p,ssc-miR-9812-3p,ssc-miR-1842	ssc-miR-7-5p,ssc-miR-505,ssc-miR-1842	Significant	Down	0	215.09	-10.2486	1.89639e-06	4.36244e-05
novel_circ_0006960	ssc-miR-214-3p,ssc-miR-378,ssc-miR-374a-3p,ssc-miR-374b-3p,ssc-miR-130b-5p,ssc-miR-361-5p,ssc-miR-129a-5p,ssc-miR-22-5p,ssc-miR-376a-3p,ssc-miR-129b,ssc-miR-9795-3p,ssc-miR-9809-3p,ssc-miR-378b-3p,ssc-miR-26b-3p	ssc-miR-130b-5p,ssc-miR-376a-3p,ssc-miR-9795-3p	Significant	Down	0	215.617	-10.2414	1.37787e-06	4.00705e-05
novel_circ_0005928	ssc-miR-1,ssc-miR-206,ssc-miR-150,ssc-miR-9814-3p,ssc-miR-9827-5p,ssc-miR-200b	ssc-miR-150	Significant	Down	0	214.341	-10.2398	1.374e-06	4.00705e-05
novel_circ_0006783	ssc-miR-28-5p,ssc-miR-29b,ssc-miR-29c,ssc-miR-885-3p,ssc-miR-708-5p,ssc-miR-9786-3p,ssc-miR-9838-5p,ssc-miR-9861-5p	ssc-miR-29b,ssc-miR-29c	Significant	Down	0	213.593	-10.2311	1.33389e-06	4.00705e-05
novel_circ_0004803	ssc-miR-30c-3p,ssc-miR-30b-3p,ssc-miR-10a-5p,ssc-miR-10b,ssc-miR-345-5p,ssc-miR-1306-5p,ssc-miR-362,ssc-miR-1224,ssc-miR-30c-1-3p,ssc-miR-491,ssc-miR-212,ssc-miR-493-3p,ssc-miR-7139-5p,ssc-miR-7139-3p,ssc-miR-9829-5p,ssc-miR-9849-5p	-	Significant	Down	0	197.018	-10.1229	0.000508963	0.00844879
novel_circ_0009014	ssc-miR-103,ssc-miR-107,ssc-miR-885-5p,ssc-miR-9804-5p,ssc-miR-9828-3p,ssc-miR-223	ssc-miR-145-5p,ssc-miR-9804-5p,ssc-miR-9828-3p	Significant	Down	0	196.796	-10.1054	0.000528096	0.00868369
novel_circ_0007744	ssc-miR-146b,ssc-miR-193a-3p,ssc-miR-345-5p,ssc-miR-1306-3p,ssc-miR-22-5p,ssc-miR-146a-5p,ssc-miR-1343,ssc-miR-7144-3p,ssc-miR-9813-5p,ssc-miR-9816-3p,ssc-miR-9830-5p	ssc-miR-1306-3p	Significant	Down	0	195.521	-10.1038	1.95764e-06	4.37458e-05
novel_circ_0005048	ssc-miR-326,ssc-miR-205,ssc-miR-378,ssc-miR-193a-5p,ssc-miR-769-5p,ssc-let-7f-3p,ssc-miR-6782-3p,ssc-miR-9849-5p,ssc-miR-378b-3p,ssc-miR-10388,ssc-miR-330	ssc-miR-9849-5p	Significant	Down	0	195.521	-10.1038	1.95764e-06	4.37458e-05
novel_circ_0002018	ssc-miR-216,ssc-miR-326,ssc-miR-181d-3p,ssc-miR-450b-3p,ssc-miR-491,ssc-miR-2320-5p,ssc-miR-212,ssc-miR-7144-3p,ssc-miR-9797-3p,ssc-miR-9821-5p,ssc-miR-9822-3p,ssc-miR-371-5p,ssc-miR-96-5p,ssc-miR-330	ssc-miR-326,ssc-miR-212,ssc-miR-330	Significant	Down	0	193.498	-10.0924	1.58135e-06	4.00705e-05
novel_circ_0004444	ssc-miR-15b,ssc-miR-15a,ssc-miR-16,ssc-miR-424-5p,ssc-miR-497,ssc-miR-195,ssc-miR-7136-5p,ssc-miR-7138-5p	ssc-miR-15b,ssc-miR-15a,ssc-miR-16,ssc-miR-424-5p,ssc-miR-497,ssc-miR-195,ssc-miR-7136-5p	Significant	Down	0	193.498	-10.0924	1.58135e-06	4.00705e-05
novel_circ_0008909	ssc-miR-135,ssc-miR-15b,ssc-miR-29b,ssc-miR-103,ssc-miR-107,ssc-miR-136-5p,ssc-miR-29c,ssc-miR-15a,ssc-miR-16,ssc-miR-664-3p,ssc-miR-424-5p,ssc-miR-497,ssc-miR-195,ssc-miR-7857-3p,ssc-miR-9794-3p,ssc-miR-9804-5p,ssc-miR-9830-5p,ssc-miR-9839-5p,ssc-miR-33b-5p	-	Significant	Down	0	193.498	-10.0924	1.58135e-06	4.00705e-05
novel_circ_0007579	ssc-miR-128,ssc-miR-450b-3p,ssc-miR-676-5p,ssc-miR-432-5p,ssc-miR-489,ssc-miR-671-5p,ssc-miR-7144-5p,ssc-miR-9815-3p,ssc-miR-9829-5p	ssc-miR-450b-3p,ssc-miR-9815-3p	Significant	Down	0	192.749	-10.0827	1.55173e-06	4.00705e-05
novel_circ_0007907	ssc-miR-216,ssc-miR-186-3p,ssc-miR-221-5p,ssc-miR-29a-5p,ssc-miR-22-3p,ssc-miR-7143-5p	-	Significant	Down	0	191.474	-10.0785	1.90215e-06	4.36244e-05
novel_circ_0009123	ssc-miR-145-5p,ssc-miR-7-3p,ssc-miR-196a,ssc-miR-196b-5p,ssc-miR-676-5p,ssc-miR-545-3p,ssc-miR-7135-3p,ssc-miR-7140-5p,ssc-miR-9817-5p,ssc-miR-10388	-	Significant	Down	0	189.977	-10.0588	1.84698e-06	4.35039e-05
novel_circ_0012097	ssc-miR-224,ssc-miR-136-5p,ssc-miR-542-3p,ssc-miR-4331-3p,ssc-miR-1271-5p,ssc-miR-31,ssc-miR-182,ssc-miR-452,ssc-miR-7136-3p,ssc-miR-9849-5p,ssc-miR-371-5p,ssc-miR-96-5p,ssc-miR-1388	ssc-miR-7136-3p	Significant	Down	0	189.977	-10.0588	1.84698e-06	4.35039e-05
novel_circ_0005576	ssc-miR-34a,ssc-miR-34c,ssc-miR-450b-3p,ssc-miR-129a-3p,ssc-miR-219a,ssc-miR-1343,ssc-miR-370,ssc-miR-671-5p,ssc-miR-7144-3p,ssc-miR-9813-5p,ssc-miR-9816-3p,ssc-miR-9845-5p,ssc-miR-9849-5p,ssc-miR-10388,ssc-miR-660	ssc-miR-219a,ssc-miR-1343	Significant	Down	0	186.679	-10.0452	0.000559746	0.0089508
novel_circ_0008724	ssc-miR-22-5p	ssc-miR-22-5p	Significant	Down	0	169.882	-9.90156	2.75676e-06	5.29033e-05
novel_circ_0004761	ssc-miR-148a-3p,ssc-miR-19a,ssc-miR-20a-3p,ssc-miR-139-5p,ssc-miR-130a,ssc-miR-152,ssc-miR-148b-3p,ssc-miR-130b-3p,ssc-miR-19b,ssc-miR-500-5p,ssc-miR-490-5p,ssc-miR-376c,ssc-miR-150,ssc-miR-493-3p,ssc-miR-454	ssc-miR-181b,ssc-miR-181c,ssc-miR-181a,ssc-miR-181d-5p,ssc-miR-490-5p	Significant	Down	0	169.882	-9.90156	2.75676e-06	5.29033e-05
novel_circ_0012969	ssc-miR-29b,ssc-miR-301,ssc-miR-29c,ssc-miR-146b,ssc-miR-196b-3p,ssc-miR-22-5p,ssc-miR-146a-5p,ssc-miR-9859-3p,ssc-miR-9860-5p,ssc-miR-26b-3p	ssc-miR-181b,ssc-miR-181c,ssc-miR-181a,ssc-miR-320,ssc-miR-181d-5p,ssc-miR-9860-5p	Significant	Down	0	169.882	-9.90156	2.75676e-06	5.29033e-05
novel_circ_0005562	ssc-miR-133a-5p,ssc-miR-339-5p,ssc-miR-296-5p,ssc-miR-4334-3p,ssc-miR-545-5p,ssc-let-7f-3p,ssc-miR-212,ssc-miR-339,ssc-miR-7139-5p,ssc-miR-9806-5p,ssc-miR-9856-3p,ssc-miR-6516	ssc-miR-204,ssc-miR-6516	Significant	Down	0	169.882	-9.90156	2.75676e-06	5.29033e-05
novel_circ_0010186	ssc-miR-205,ssc-miR-2483,ssc-miR-9830-5p	-	Significant	Down	0	167.859	-9.88849	2.76202e-06	5.29033e-05
novel_circ_0005887	ssc-miR-125b,ssc-miR-181b,ssc-miR-181c,ssc-miR-205,ssc-miR-181a,ssc-miR-181d-5p,ssc-miR-193a-5p,ssc-miR-125a,ssc-miR-1296-3p,ssc-miR-2320-3p,ssc-miR-1468,ssc-miR-7136-3p,ssc-miR-7143-5p,ssc-miR-7857-3p,ssc-miR-9805-3p,ssc-miR-9808-3p	ssc-miR-503	Significant	Down	0	167.859	-9.88849	2.76202e-06	5.29033e-05
novel_circ_0001732	ssc-miR-186-3p,ssc-miR-146b,ssc-miR-338,ssc-miR-146a-5p,ssc-miR-138,ssc-miR-9820-5p	ssc-miR-9820-5p	Significant	Down	0	167.859	-9.88849	2.76202e-06	5.29033e-05
novel_circ_0011734	ssc-miR-148a-5p,ssc-miR-214-3p,ssc-miR-148b-5p,ssc-miR-376b,ssc-miR-194a-3p,ssc-miR-7142-3p	-	Significant	Down	0	167.11	-9.87724	2.75722e-06	5.29033e-05
novel_circ_0008642	ssc-miR-28-5p,ssc-miR-21-3p,ssc-miR-30a-3p,ssc-miR-30e-3p,ssc-miR-708-5p,ssc-miR-574-5p,ssc-miR-9794-3p,ssc-miR-9801-5p	ssc-miR-30a-3p,ssc-miR-30e-3p	Significant	Down	0	167.11	-9.87724	2.75722e-06	5.29033e-05
novel_circ_0005435	ssc-miR-148a-3p,ssc-miR-130a,ssc-miR-152,ssc-miR-148b-3p,ssc-miR-130b-3p,ssc-miR-194b-5p,ssc-miR-194a-5p,ssc-miR-9808-3p,ssc-miR-10383,ssc-miR-454,ssc-miR-802	-	Significant	Down	0	167.11	-9.87724	2.75722e-06	5.29033e-05
novel_circ_0008488	ssc-miR-205,ssc-miR-214-3p,ssc-miR-221-3p,ssc-miR-486,ssc-miR-345-3p,ssc-miR-222,ssc-miR-218-5p,ssc-miR-218b,ssc-miR-212,ssc-miR-218,ssc-miR-7144-3p,ssc-miR-9798-3p,ssc-miR-9829-5p	ssc-miR-362,ssc-miR-212	Significant	Down	0	149.787	-9.72507	0.000940728	0.0143832
novel_circ_0001993	ssc-miR-30c-5p,ssc-miR-30a-5p,ssc-miR-378,ssc-miR-30d,ssc-miR-30e-5p,ssc-miR-499-5p,ssc-miR-532-3p,ssc-miR-129a-5p,ssc-miR-382,ssc-miR-129b,ssc-miR-7139-5p,ssc-miR-9821-5p,ssc-miR-9822-3p,ssc-miR-9846-3p,ssc-miR-9858-5p,ssc-miR-378b-3p	ssc-miR-532-3p	Significant	Down	0	147.764	-9.71029	0.0009263	0.014288
novel_circ_0005079	ssc-miR-133a-5p,ssc-miR-137,ssc-miR-150,ssc-miR-9799-3p	-	Significant	Down	0	144.243	-9.66627	6.0424e-06	0.000109707
novel_circ_0005942	ssc-miR-500-3p,ssc-let-7f-3p,ssc-miR-452,ssc-miR-9859-3p	-	Significant	Down	0	122.125	-9.43832	0.00153306	0.0228386
novel_circ_0010835	ssc-miR-199b-5p,ssc-miR-199a-5p,ssc-miR-374a-3p,ssc-miR-374b-3p,ssc-miR-676-5p,ssc-miR-342,ssc-miR-146a-3p,ssc-miR-9803-5p,ssc-miR-9843-3p	ssc-miR-676-5p	Significant	Down	0	115.832	-9.35	0.00175904	0.025339
novel_circ_0005597	ssc-miR-105-1,ssc-miR-105-2,ssc-miR-15b,ssc-miR-323,ssc-miR-15a,ssc-miR-16,ssc-miR-34a,ssc-miR-34c,ssc-miR-424-5p,ssc-miR-497,ssc-miR-195,ssc-miR-1839-5p,ssc-miR-7134-3p,ssc-miR-9843-3p	-	Significant	Down	0	98.5092	-9.12533	0.00227354	0.0307193
novel_circ_0011172	ssc-miR-95,ssc-miR-30c-3p,ssc-miR-574-5p,ssc-miR-30c-1-3p,ssc-miR-1343,ssc-miR-138,ssc-miR-7144-5p,ssc-miR-9791-3p,ssc-miR-6529	ssc-miR-138	Significant	Down	0	98.5092	-9.12533	0.00227354	0.0307193
novel_circ_0007058	ssc-miR-181b,ssc-miR-184,ssc-miR-181c,ssc-miR-181a,ssc-miR-181d-5p,ssc-miR-218-3p,ssc-miR-9818-3p	ssc-miR-135	Significant	Down	171.683	580.494	-1.81834	0.00299981	0.0390208
novel_circ_0012960	ssc-miR-135,ssc-miR-224,ssc-let-7d-3p	ssc-miR-187	Significant	Down	196.628	626.976	-1.72798	0.00166683	0.0244141
novel_circ_0006104	ssc-miR-145-5p,ssc-miR-20a-3p,ssc-miR-210,ssc-miR-99a-3p,ssc-miR-432-5p,ssc-miR-129a-3p,ssc-miR-9819-5p,ssc-miR-33b-5p	ssc-miR-210	Significant	Down	221.572	706.666	-1.7271	0.00287766	0.0382882
novel_circ_0011678	ssc-miR-128,ssc-miR-130b-5p,ssc-miR-532-5p,ssc-miR-432-5p,ssc-miR-1839-5p,ssc-miR-137,ssc-miR-7139-3p	-	Significant	Down	651.526	2053.06	-1.715	1.29681e-06	4.00705e-05
novel_circ_0012605	ssc-miR-135,ssc-miR-145-3p,ssc-miR-148a-3p,ssc-miR-130a,ssc-miR-30a-3p,ssc-miR-30e-3p,ssc-miR-143-5p,ssc-miR-152,ssc-miR-345-3p,ssc-miR-148b-3p,ssc-miR-130b-3p,ssc-miR-361-5p,ssc-miR-376a-5p,ssc-miR-149,ssc-miR-9794-3p,ssc-miR-9856-3p,ssc-miR-9858-5p,ssc-miR-1842,ssc-miR-454	ssc-miR-9794-3p	Significant	Down	732.089	2278.13	-1.67875	0.000175866	0.00306535
novel_circ_0006299	ssc-miR-181b,ssc-miR-7-5p,ssc-miR-181c,ssc-miR-181a,ssc-miR-181d-5p,ssc-miR-130b-5p,ssc-miR-628-5p,ssc-miR-218-3p,ssc-miR-383,ssc-miR-615,ssc-miR-7144-3p,ssc-miR-9829-5p,ssc-miR-9844-3p,ssc-miR-9858-5p,ssc-miR-6516	ssc-miR-7-5p,ssc-miR-218-3p	Significant	Down	502.605	1475.8	-1.61982	3.18996e-05	0.000561626
novel_circ_0010354	ssc-miR-221-5p,ssc-miR-22-5p,ssc-miR-490-3p,ssc-miR-490	ssc-miR-22-5p,ssc-miR-9819-5p,ssc-miR-9848-3p	Significant	Down	358.049	1048.09	-1.6018	0.00339112	0.0434612
novel_circ_0004869	ssc-miR-124a,ssc-miR-30c-3p,ssc-miR-423-3p,ssc-miR-99a-3p,ssc-miR-130b-5p,ssc-miR-500-3p,ssc-miR-30c-1-3p,ssc-miR-1468,ssc-miR-9819-5p,ssc-miR-9830-5p,ssc-miR-9838-5p,ssc-miR-9850-5p	-	Significant	Down	881.923	2373.2	-1.4931	3.48412e-06	6.39245e-05
novel_circ_0007778	ssc-miR-135,ssc-miR-9-1,ssc-miR-9-2,ssc-miR-30a-3p,ssc-miR-30e-3p,ssc-miR-676-5p,ssc-miR-324,ssc-miR-1271-3p,ssc-miR-9,ssc-miR-7142-3p	ssc-miR-7142-3p	Significant	Down	195.881	524.198	-1.46946	0.0210983	0.235733
novel_circ_0010011	ssc-miR-135,ssc-miR-15b,ssc-miR-20a-3p,ssc-miR-216,ssc-miR-15a,ssc-miR-16,ssc-miR-29a-5p,ssc-miR-424-5p,ssc-miR-195,ssc-miR-1306-5p,ssc-miR-22-5p,ssc-miR-22-3p,ssc-miR-429,ssc-miR-2483,ssc-miR-7139-5p,ssc-miR-9788-3p,ssc-miR-670,ssc-miR-200b	ssc-miR-2483	Significant	Down	369.803	953.325	-1.43097	0.015352	0.178391
novel_circ_0011276	ssc-miR-133b,ssc-miR-708-3p,ssc-miR-202-5p,ssc-miR-2366,ssc-miR-9829-5p	-	Significant	Down	415.271	1048.62	-1.40187	0.00784038	0.0969204
novel_circ_0001680	ssc-miR-224,ssc-miR-345-5p,ssc-miR-500-3p,ssc-miR-1224,ssc-miR-212,ssc-miR-2483,ssc-miR-9797-3p,ssc-miR-9808-3p,ssc-miR-9829-5p,ssc-miR-9849-5p,ssc-miR-10387	ssc-miR-214-5p	Significant	Down	294.223	740.563	-1.39399	0.00373069	0.0474641
novel_circ_0004664	ssc-miR-216,ssc-miR-136-5p,ssc-miR-29a-5p,ssc-miR-7139-5p,ssc-miR-9808-3p,ssc-miR-670	ssc-miR-136-5p,ssc-miR-7139-5p,ssc-miR-9808-3p,ssc-miR-670	Significant	Down	369.001	926.272	-1.3614	0.00701977	0.0873961
novel_circ_0006433	ssc-miR-2366,ssc-miR-7135-3p,ssc-miR-660	-	Significant	Down	490.105	1162.26	-1.30582	0.000501301	0.00840316
novel_circ_0005210	ssc-miR-105-1,ssc-miR-105-2,ssc-miR-15b,ssc-miR-30c-3p,ssc-miR-15a,ssc-miR-16,ssc-miR-133a-3p,ssc-miR-345-3p,ssc-miR-885-3p,ssc-miR-424-5p,ssc-miR-497,ssc-miR-195,ssc-miR-30c-1-3p,ssc-miR-9788-3p,ssc-miR-9830-5p	ssc-miR-133a-3p,ssc-miR-9788-3p	Significant	Down	417.454	985.117	-1.28616	0.0020456	0.0282975
novel_circ_0002801	ssc-miR-323,ssc-miR-103,ssc-miR-107,ssc-miR-193a-3p,ssc-miR-130b-5p,ssc-miR-505,ssc-miR-7134-5p,ssc-miR-141	ssc-miR-103,ssc-miR-107,ssc-miR-500-3p	Significant	Down	305.921	719.193	-1.28468	0.0029837	0.0390208
novel_circ_0010063	ssc-miR-101,ssc-miR-143-3p,ssc-miR-429	ssc-miR-143-3p	Significant	Down	305.175	712.152	-1.2697	0.0235123	0.259379
novel_circ_0004440	ssc-miR-29b,ssc-miR-186-3p,ssc-miR-29c,ssc-miR-199b-5p,ssc-miR-133a-5p,ssc-miR-206,ssc-miR-199a-5p,ssc-miR-429,ssc-miR-615,ssc-miR-452,ssc-miR-7135-3p,ssc-miR-7143-3p,ssc-miR-9804-5p,ssc-miR-9812-3p,ssc-miR-9830-5p,ssc-miR-200b,ssc-miR-6529	ssc-miR-186-3p,ssc-miR-615	Significant	Down	481.335	1102.67	-1.25381	0.0215055	0.238752
novel_circ_0008639	ssc-miR-7143-3p,ssc-miR-9830-5p,ssc-miR-26b-3p	ssc-miR-500-3p,ssc-miR-7143-3p	Significant	Down	564.304	1242.86	-1.21994	0.0244979	0.266874
novel_circ_0012577	ssc-miR-216,ssc-miR-301,ssc-miR-320,ssc-miR-99a-3p,ssc-miR-296-3p,ssc-miR-493-3p,ssc-miR-7144-5p,ssc-miR-9800-3p,ssc-miR-9804-5p,ssc-miR-9807-5p,ssc-miR-9813-5p,ssc-miR-9816-3p	ssc-miR-493-3p,ssc-miR-7144-5p,ssc-miR-9813-5p,ssc-miR-9816-3p	Significant	Down	625.089	1359.81	-1.17698	0.000779101	0.0121248
novel_circ_0008332	ssc-miR-214-5p,ssc-miR-27a,ssc-miR-199b-3p,ssc-miR-27b-3p,ssc-miR-218-3p,ssc-miR-874,ssc-miR-7144-3p,ssc-miR-6529	ssc-miR-214-5p,ssc-miR-7144-3p,ssc-miR-6529	Significant	Down	357.303	769.196	-1.15713	0.017759	0.200999
novel_circ_0006896	ssc-miR-325,ssc-miR-30c-5p,ssc-miR-30b-5p,ssc-miR-30a-5p,ssc-miR-30d,ssc-miR-30e-5p,ssc-miR-499-3p,ssc-miR-320,ssc-miR-193a-5p,ssc-miR-338,ssc-miR-1343,ssc-miR-2411,ssc-miR-9806-5p,ssc-miR-9817-5p	ssc-miR-1343	Significant	Down	539.938	1119.47	-1.0975	0.00206816	0.0283843
novel_circ_0007011	ssc-miR-345-5p,ssc-miR-676-5p,ssc-miR-2483,ssc-miR-9793-5p,ssc-miR-9830-5p	-	Significant	Down	318.366	655.914	-1.08113	0.0439399	0.445274
novel_circ_0005219	ssc-miR-224,ssc-miR-331-3p,ssc-miR-9821-5p,ssc-miR-9822-3p	-	Significant	Down	318.422	631.772	-1.05173	0.0498686	0.468723
novel_circ_0001021	ssc-miR-135,ssc-miR-326,ssc-miR-10a-5p,ssc-miR-10b,ssc-miR-432-3p,ssc-miR-328,ssc-miR-489,ssc-miR-493-5p,ssc-miR-9824-5p,ssc-miR-330	ssc-miR-432-3p,ssc-miR-489	Significant	Down	848.153	1669.66	-1.03099	0.00197352	0.0275188
novel_circ_0010280	ssc-miR-181b,ssc-miR-28-5p,ssc-miR-183,ssc-miR-378,ssc-miR-320,ssc-miR-181d-5p,ssc-miR-130b-5p,ssc-miR-708-5p,ssc-miR-758,ssc-miR-4339,ssc-miR-7135-5p,ssc-miR-9789-3p,ssc-miR-9849-5p,ssc-miR-9851-3p,ssc-miR-9856-3p,ssc-miR-9861-5p,ssc-miR-378b-3p,ssc-miR-670,ssc-miR-10388,ssc-miR-10389	ssc-miR-181b,ssc-miR-181c,ssc-miR-181a,ssc-miR-181d-5p,ssc-miR-664-3p,ssc-miR-130b-5p	Significant	Down	380.065	740.785	-1.02995	0.0241871	0.265146
novel_circ_0001691	ssc-miR-205,ssc-miR-18a,ssc-miR-34a,ssc-miR-34c,ssc-miR-130b-5p,ssc-miR-339-5p,ssc-miR-490-5p,ssc-miR-376c,ssc-miR-4334-3p,ssc-miR-18b,ssc-miR-339,ssc-miR-2483,ssc-miR-7144-5p,ssc-miR-9813-5p,ssc-miR-9830-5p,ssc-miR-9850-5p,ssc-miR-9858-5p,ssc-miR-10391	ssc-miR-339-5p,ssc-miR-4334-3p,ssc-miR-339	Significant	Down	1148.96	2174.24	-0.980615	0.0206851	0.232608
novel_circ_0003528	ssc-miR-26a,ssc-miR-133a-5p,ssc-miR-142-3p,ssc-miR-4338,ssc-miR-9821-5p,ssc-miR-9822-3p,ssc-miR-26b-5p	ssc-miR-133a-5p,ssc-miR-142-3p	Significant	Down	600.145	1126.51	-0.9699	0.00958209	0.116794
novel_circ_0006711	ssc-miR-106a,ssc-miR-20a-5p,ssc-miR-17-5p,ssc-miR-99a-3p,ssc-miR-574-5p,ssc-miR-20b,ssc-miR-671-5p,ssc-miR-1468,ssc-miR-7142-5p	ssc-miR-138	Significant	Down	428.462	783.747	-0.93033	0.0345471	0.366737
novel_circ_0005952	ssc-miR-215,ssc-miR-148b-5p,ssc-miR-192,ssc-miR-2483,ssc-miR-9788-3p,ssc-miR-9828-3p,ssc-miR-9857-5p	ssc-miR-9788-3p	Significant	Down	3177.56	5804.13	-0.929718	0.00653864	0.0819918
novel_circ_0004412	ssc-miR-378,ssc-miR-345-5p,ssc-miR-365-5p,ssc-miR-628-5p,ssc-miR-2320-5p,ssc-miR-370,ssc-miR-493-3p,ssc-miR-582-5p,ssc-miR-7139-5p,ssc-miR-9808-3p,ssc-miR-9818-3p,ssc-miR-9821-5p,ssc-miR-9822-3p,ssc-miR-9846-3p,ssc-miR-378b-3p	-	Significant	Down	653.018	1172.54	-0.899329	0.0454656	0.450265
novel_circ_0005968	ssc-miR-15b,ssc-miR-216,ssc-miR-325,ssc-miR-124a,ssc-miR-15a,ssc-miR-16,ssc-miR-424-5p,ssc-miR-497,ssc-miR-195,ssc-miR-335,ssc-miR-455-3p,ssc-miR-505,ssc-miR-2320-5p,ssc-miR-370,ssc-miR-7139-5p,ssc-miR-9821-5p,ssc-miR-9822-3p,ssc-miR-9837-5p,ssc-miR-141	ssc-miR-9821-5p,ssc-miR-9822-3p	Significant	Down	541.486	958.203	-0.876945	0.0465515	0.455658
novel_circ_0010171	ssc-miR-15b,ssc-miR-27a,ssc-miR-103,ssc-miR-107,ssc-miR-15a,ssc-miR-16,ssc-miR-34a,ssc-miR-199a-3p,ssc-miR-27b-3p,ssc-miR-34c,ssc-miR-424-5p,ssc-miR-497,ssc-miR-195,ssc-miR-376b,ssc-miR-493-5p,ssc-miR-2483,ssc-miR-7144-3p,ssc-miR-9841-3p,ssc-miR-1842	ssc-miR-1842	Significant	Down	624.343	1075.98	-0.846593	0.0386998	0.399135
novel_circ_0000808	ssc-miR-17-3p,ssc-miR-7857-3p,ssc-miR-9799-3p,ssc-miR-9804-5p,ssc-miR-9855-5p,ssc-miR-10388	ssc-miR-17-3p,ssc-miR-7857-3p,ssc-miR-9799-3p,ssc-miR-9855-5p	Significant	Down	1239.23	2033.57	-0.772273	0.0161698	0.185421
novel_circ_0002561	ssc-miR-136-3p,ssc-miR-423-3p,ssc-miR-10a-5p,ssc-miR-10b,ssc-miR-425-5p,ssc-miR-504,ssc-miR-676-5p,ssc-miR-22-3p,ssc-miR-758,ssc-miR-296-3p,ssc-miR-4334-5p,ssc-miR-2411,ssc-miR-7138-5p,ssc-miR-9790-3p,ssc-miR-9807-5p,ssc-miR-9817-5p,ssc-miR-9818-3p,ssc-miR-9839-5p,ssc-miR-9846-3p,ssc-miR-9849-5p,ssc-miR-10387,ssc-miR-660	ssc-miR-9817-5p	Significant	Down	1707.26	2731.86	-0.728373	0.00323467	0.0417632
novel_circ_0004528	ssc-miR-153,ssc-miR-532-5p,ssc-miR-455-3p,ssc-miR-7144-5p	ssc-miR-7140-3p	Significant	Down	823.153	1274.8	-0.681498	0.0279256	0.302325
novel_circ_0010244	ssc-miR-105-1,ssc-miR-105-2,ssc-miR-29b,ssc-miR-139-5p,ssc-miR-204,ssc-miR-29c,ssc-miR-9-1,ssc-miR-9-2,ssc-miR-935,ssc-miR-129a-5p,ssc-miR-338,ssc-miR-129b,ssc-miR-9,ssc-miR-212,ssc-miR-7138-5p,ssc-miR-7144-5p,ssc-miR-9789-3p,ssc-miR-9834-5p,ssc-miR-670	ssc-miR-374a-3p,ssc-miR-374b-3p	Significant	Down	1913.23	2892.96	-0.639041	0.00898616	0.110302
novel_circ_0000419	ssc-miR-186-5p,ssc-miR-30a-3p,ssc-miR-30e-3p,ssc-miR-664-3p,ssc-miR-425-5p,ssc-miR-505,ssc-miR-494,ssc-miR-2366,ssc-miR-7142-5p,ssc-miR-9790-3p,ssc-miR-9828-3p,ssc-miR-9834-5p	ssc-miR-205	Significant	Up	1008.03	570.681	0.775845	0.0401473	0.411627
novel_circ_0000931	ssc-miR-181b,ssc-miR-181c,ssc-miR-27a,ssc-miR-196a,ssc-miR-181a,ssc-miR-181d-5p,ssc-miR-27b-3p,ssc-miR-196b-5p,ssc-miR-155-3p,ssc-miR-138,ssc-miR-150,ssc-miR-489,ssc-miR-7138-3p,ssc-miR-7139-5p,ssc-miR-7144-3p,ssc-miR-9805-3p,ssc-miR-9820-5p,ssc-miR-9858-5p,ssc-miR-1842,ssc-miR-670	ssc-miR-196a,ssc-miR-196b-5p	Significant	Up	1447.5	803.456	0.801184	0.0471899	0.455658
novel_circ_0012480	ssc-miR-24-3p,ssc-miR-18a,ssc-miR-30c-3p,ssc-miR-185,ssc-miR-1306-3p,ssc-miR-432-5p,ssc-miR-338,ssc-miR-30c-1-3p,ssc-miR-18b,ssc-miR-138,ssc-miR-212,ssc-miR-7138-5p,ssc-miR-7144-3p,ssc-miR-9796-3p,ssc-miR-9829-5p	-	Significant	Up	1042.49	577.5	0.808997	0.0328568	0.351346
novel_circ_0009895	ssc-miR-214-3p,ssc-miR-378,ssc-miR-196b-3p,ssc-miR-542-3p,ssc-miR-676-5p,ssc-miR-335,ssc-miR-146a-3p,ssc-miR-493-3p,ssc-miR-671-5p,ssc-miR-7134-5p,ssc-miR-9785-5p,ssc-miR-9803-5p,ssc-miR-9813-5p,ssc-miR-9843-3p,ssc-miR-378b-3p,ssc-miR-10391	ssc-miR-378,ssc-miR-378b-3p,ssc-miR-200b	Significant	Up	906.01	500.583	0.811593	0.0448854	0.447058
novel_circ_0012861	ssc-miR-15b,ssc-miR-15a,ssc-miR-16,ssc-miR-221-5p,ssc-miR-424-5p,ssc-miR-196b-3p,ssc-miR-497,ssc-miR-195,ssc-miR-19b,ssc-miR-7136-5p,ssc-miR-7857-3p	-	Significant	Up	1247.25	673.459	0.826285	0.0435816	0.444227
novel_circ_0000988	ssc-miR-181b,ssc-miR-181c,ssc-miR-181a,ssc-miR-29a-5p,ssc-miR-181d-5p,ssc-miR-532-5p,ssc-miR-22-3p,ssc-miR-758,ssc-miR-7144-3p,ssc-miR-9788-3p,ssc-miR-9817-5p,ssc-miR-9837-5p,ssc-miR-9846-3p	ssc-miR-532-5p,ssc-miR-9801-5p	Significant	Up	845.971	454.849	0.834731	0.0466155	0.455658
novel_circ_0000482	ssc-miR-145-3p,ssc-miR-204,ssc-miR-9-1,ssc-miR-9-2,ssc-miR-17-3p,ssc-miR-455-3p,ssc-miR-490-3p,ssc-miR-9,ssc-miR-150,ssc-miR-490,ssc-miR-582-5p,ssc-miR-9816-3p,ssc-miR-9833-5p	-	Significant	Up	1276.39	696.853	0.840218	0.0473173	0.455658
novel_circ_0006206	ssc-miR-28-3p,ssc-miR-205,ssc-miR-335,ssc-miR-376a-5p,ssc-miR-155-5p,ssc-miR-1343,ssc-miR-874,ssc-miR-371-5p	ssc-miR-335	Significant	Up	4045.84	2169.94	0.84788	0.00299988	0.0390208
novel_circ_0001589	ssc-miR-21-3p,ssc-miR-378,ssc-miR-1285,ssc-miR-455-3p,ssc-miR-194a-3p,ssc-miR-9794-3p,ssc-miR-378b-3p,ssc-miR-1388	ssc-miR-455-3p	Significant	Up	1163.48	626.228	0.848472	0.010288	0.123669
novel_circ_0009872	ssc-miR-214-3p,ssc-miR-21-3p,ssc-miR-193a-3p,ssc-miR-450b-3p,ssc-miR-4335,ssc-miR-218-5p,ssc-miR-494,ssc-miR-218b,ssc-miR-1343,ssc-miR-138,ssc-miR-218,ssc-miR-7137-3p,ssc-miR-9804-5p,ssc-miR-9845-5p	-	Significant	Up	1584.5	854.372	0.857867	0.049665	0.468723
novel_circ_0005640	ssc-miR-214-3p,ssc-miR-196a,ssc-miR-196b-5p	ssc-miR-196a,ssc-miR-196b-5p	Significant	Up	796.082	409.114	0.895425	0.0481543	0.46117
novel_circ_0006669	ssc-miR-145-5p,ssc-miR-23a,ssc-miR-151-5p,ssc-miR-23b,ssc-miR-664-3p,ssc-miR-361-5p,ssc-miR-339-3p,ssc-miR-22-5p,ssc-miR-338,ssc-miR-758,ssc-miR-494,ssc-miR-212,ssc-miR-7136-5p,ssc-miR-7139-5p,ssc-miR-9788-3p,ssc-miR-7857-3p,ssc-miR-9793-5p,ssc-miR-9842-5p,ssc-miR-10382,ssc-miR-670	-	Significant	Up	2103.55	1082.27	0.895656	0.0326095	0.350854
novel_circ_0001159	ssc-miR-217,ssc-miR-21-3p,ssc-miR-155-5p,ssc-miR-545-3p,ssc-miR-150,ssc-miR-9804-5p	ssc-miR-217,ssc-miR-7135-3p	Significant	Up	1757.2	904.597	0.898141	0.0142613	0.167956
novel_circ_0005795	ssc-miR-148a-3p,ssc-miR-15b,ssc-miR-28-5p,ssc-miR-128,ssc-miR-15a,ssc-miR-16,ssc-miR-199b-5p,ssc-miR-199a-5p,ssc-miR-151-5p,ssc-miR-152,ssc-miR-193a-3p,ssc-miR-148b-3p,ssc-miR-424-5p,ssc-miR-497,ssc-miR-195,ssc-miR-339-3p,ssc-miR-708-5p,ssc-miR-22-5p,ssc-miR-338,ssc-miR-149,ssc-miR-2366,ssc-miR-7136-5p,ssc-miR-7137-3p,ssc-miR-7143-5p,ssc-miR-9793-5p,ssc-miR-9811-5p,ssc-miR-9820-5p,ssc-miR-9848-3p	-	Significant	Up	1123.96	570.681	0.919713	0.0472769	0.455658
novel_circ_0001710	ssc-miR-125b,ssc-miR-214-3p,ssc-miR-125a,ssc-miR-22-3p,ssc-miR-31,ssc-miR-2483,ssc-miR-7144-5p,ssc-miR-7144-3p,ssc-miR-9817-5p,ssc-miR-9829-5p,ssc-miR-9838-5p,ssc-miR-9854-5p	ssc-miR-7144-3p,ssc-miR-9829-5p	Significant	Up	2313.02	1171.8	0.937725	0.00166063	0.0244141
novel_circ_0004743	ssc-miR-140-3p,ssc-miR-143-3p,ssc-miR-130b-5p,ssc-miR-545-5p,ssc-miR-150,ssc-miR-7137-5p,ssc-miR-7142-3p,ssc-miR-7144-5p,ssc-miR-9839-5p	-	Significant	Up	898.042	431.982	1.00445	0.0137927	0.163542
novel_circ_0008799	ssc-miR-326,ssc-miR-30b-3p,ssc-miR-345-3p,ssc-miR-331-3p,ssc-miR-138,ssc-miR-9811-5p,ssc-miR-9812-3p,ssc-miR-9857-5p,ssc-miR-330	ssc-miR-9850-5p	Significant	Up	759.327	357.836	1.03201	0.0101174	0.122463
novel_circ_0003699	ssc-miR-139-3p,ssc-miR-1,ssc-miR-206,ssc-miR-338,ssc-miR-450c-3p,ssc-miR-296-3p,ssc-miR-149,ssc-miR-2411,ssc-miR-7138-5p,ssc-miR-7138-3p,ssc-miR-9793-5p,ssc-miR-9804-5p,ssc-miR-9812-3p,ssc-miR-9814-3p,ssc-miR-9820-5p,ssc-miR-9857-5p	ssc-miR-296-3p,ssc-miR-9793-5p,ssc-miR-9857-5p	Significant	Up	785.708	367.427	1.05533	0.0447905	0.447058
novel_circ_0010317	ssc-miR-181b,ssc-miR-326,ssc-miR-181c,ssc-miR-181a,ssc-miR-181d-5p,ssc-miR-345-3p,ssc-miR-127,ssc-miR-9800-3p,ssc-miR-330	ssc-miR-181b,ssc-miR-181c,ssc-miR-181a,ssc-miR-181d-5p	Significant	Up	649.287	287.212	1.11572	0.03746	0.388648
novel_circ_0000966	ssc-miR-20a-3p,ssc-miR-146a-3p,ssc-miR-452,ssc-miR-7135-3p,ssc-miR-9816-3p,ssc-miR-9843-3p	-	Significant	Up	833.359	351.544	1.20779	0.0351006	0.366737
novel_circ_0000832	ssc-miR-30c-5p,ssc-miR-30b-5p,ssc-miR-30a-5p,ssc-miR-30a-3p,ssc-miR-29a-5p,ssc-miR-30d,ssc-miR-30e-5p,ssc-miR-30e-3p,ssc-miR-361-5p,ssc-miR-129a-3p,ssc-miR-2483,ssc-miR-9816-3p,ssc-miR-9820-5p	ssc-miR-9820-5p	Significant	Up	637.533	263.596	1.2195	0.0161148	0.185421
novel_circ_0004037	ssc-miR-148a-5p,ssc-miR-326,ssc-miR-136-5p,ssc-miR-148b-5p,ssc-miR-885-3p,ssc-miR-1306-5p,ssc-miR-1285,ssc-miR-1224,ssc-miR-4334-5p,ssc-miR-545-3p,ssc-miR-1343,ssc-miR-31,ssc-miR-489,ssc-miR-7139-5p,ssc-miR-9838-5p,ssc-miR-330	ssc-miR-148b-5p	Significant	Up	978.717	384.972	1.2826	0.0043649	0.0551306
novel_circ_0001981	ssc-let-7c,ssc-let-7f-5p,ssc-let-7i-5p,ssc-let-7a,ssc-let-7e,ssc-let-7g,ssc-miR-98,ssc-miR-339-3p,ssc-miR-1839-5p,ssc-miR-1271-3p,ssc-let-7d-5p,ssc-miR-671-5p,ssc-miR-9809-3p,ssc-miR-802	ssc-miR-671-5p	Significant	Up	550.946	212.845	1.32675	0.0487703	0.464517
novel_circ_0012224	ssc-miR-487b,ssc-miR-7142-5p,ssc-miR-219b-3p	ssc-miR-7142-5p,ssc-miR-9858-5p	Significant	Up	576.748	192.749	1.50957	0.0351219	0.366737
novel_circ_0006766	ssc-miR-95,ssc-miR-139-3p,ssc-miR-4331-3p,ssc-miR-149,ssc-miR-7136-3p,ssc-miR-1842	ssc-miR-7136-3p	Significant	Up	567.12	191.474	1.51731	0.0351378	0.366737
novel_circ_0006919	-	-	Significant	Up	538.501	167.11	1.633	0.0143859	0.168285
novel_circ_0009447	ssc-miR-423-3p,ssc-miR-130b-5p,ssc-miR-22-5p,ssc-miR-7857-3p	ssc-miR-22-5p	Significant	Up	635.407	167.859	1.84541	0.0129778	0.154934
novel_circ_0007699	ssc-miR-676-5p,ssc-miR-9799-3p	-	Significant	Up	98.2859	0	9.04289	0.00250333	0.0335639
novel_circ_0001206	ssc-miR-15b,ssc-miR-7-3p,ssc-miR-15a,ssc-miR-16,ssc-miR-199b-3p,ssc-miR-133a-5p,ssc-miR-424-5p,ssc-miR-497,ssc-miR-195,ssc-miR-4339,ssc-miR-7135-5p,ssc-miR-10388	ssc-miR-4339,ssc-miR-7135-5p	Significant	Up	121.794	0	9.29695	0.00187668	0.0263794
novel_circ_0005563	ssc-miR-133a-5p,ssc-miR-29a-5p,ssc-miR-339-5p,ssc-miR-296-5p,ssc-miR-4334-3p,ssc-miR-545-5p,ssc-let-7f-3p,ssc-miR-212,ssc-miR-339,ssc-miR-7139-5p,ssc-miR-9806-5p	ssc-miR-9806-5p	Significant	Up	123.286	0	9.31307	0.00182626	0.0258794
novel_circ_0009384	ssc-miR-30b-3p,ssc-miR-221-5p,ssc-miR-374a-3p,ssc-miR-374b-3p,ssc-miR-361-5p,ssc-miR-202-3p,ssc-miR-455-5p,ssc-miR-381-3p,ssc-miR-4337,ssc-miR-370,ssc-miR-7857-3p,ssc-miR-9792-5p,ssc-miR-9820-5p,ssc-miR-9849-5p	ssc-miR-9849-5p,ssc-miR-9850-5p	Significant	Up	123.286	0	9.31307	0.00182626	0.0258794
novel_circ_0008434	ssc-miR-30c-5p,ssc-miR-30b-5p,ssc-miR-30a-5p,ssc-miR-30d,ssc-miR-30e-5p,ssc-miR-7139-5p,ssc-miR-10382,ssc-miR-10391	ssc-miR-129a-5p,ssc-miR-129b	Significant	Up	123.23	0	9.36869	0.00171488	0.0249087
novel_circ_0011542	ssc-miR-105-1,ssc-miR-105-2,ssc-miR-106a,ssc-miR-148a-5p,ssc-miR-20a-5p,ssc-let-7c,ssc-let-7f-5p,ssc-let-7i-5p,ssc-miR-136-5p,ssc-miR-17-5p,ssc-miR-17-3p,ssc-miR-1,ssc-miR-206,ssc-let-7a,ssc-let-7e,ssc-let-7g,ssc-miR-148b-5p,ssc-miR-98,ssc-miR-744,ssc-miR-22-5p,ssc-miR-194b-3p,ssc-miR-218-3p,ssc-let-7d-5p,ssc-miR-20b,ssc-miR-7138-5p,ssc-miR-9814-3p,ssc-miR-26b-3p	ssc-miR-744	Significant	Up	148.175	0	9.63106	0.00109991	0.0165272
novel_circ_0006490	ssc-miR-320,ssc-miR-340,ssc-miR-196b-3p,ssc-miR-369,ssc-miR-381-3p,ssc-miR-491	ssc-miR-196b-3p	Significant	Up	158.493	0	9.66786	0.00101392	0.0153675
novel_circ_0007773	ssc-miR-22-5p,ssc-miR-7857-3p,ssc-miR-9817-5p,ssc-miR-670	ssc-miR-7857-3p	Significant	Up	171.683	0	9.80785	3.34256e-06	6.19795e-05
novel_circ_0010613	ssc-miR-186-3p,ssc-miR-10a-5p,ssc-miR-10b,ssc-miR-486,ssc-miR-676-5p,ssc-miR-1285,ssc-miR-129a-3p,ssc-miR-155-5p,ssc-miR-7137-3p,ssc-miR-9829-5p	ssc-miR-186-3p	Significant	Up	171.683	0	9.80785	3.34256e-06	6.19795e-05
novel_circ_0009157	ssc-miR-183,ssc-miR-142-3p,ssc-miR-376b,ssc-miR-6529	-	Significant	Up	171.683	0	9.80785	3.34256e-06	6.19795e-05
novel_circ_0004717	ssc-miR-135,ssc-miR-432-3p,ssc-miR-4338,ssc-miR-138,ssc-miR-493-3p,ssc-miR-2366,ssc-miR-7138-5p,ssc-miR-9803-5p,ssc-miR-9845-5p	ssc-miR-9803-5p	Significant	Up	172.373	0	9.85165	0.000726976	0.0114155
novel_circ_0008974	ssc-miR-28-5p,ssc-miR-215,ssc-miR-192,ssc-miR-708-5p	-	Significant	Up	196.628	0	10.0083	1.82514e-06	4.35039e-05
novel_circ_0009773	ssc-miR-186-3p,ssc-miR-185,ssc-miR-499-5p,ssc-miR-150	ssc-miR-186-3p,ssc-miR-150	Significant	Up	196.628	0	10.0083	1.82514e-06	4.35039e-05
novel_circ_0000874	ssc-miR-769-5p,ssc-miR-155-5p,ssc-miR-6782-3p,ssc-miR-9858-5p	ssc-miR-769-5p,ssc-miR-6782-3p	Significant	Up	195.826	0	10.0393	0.000580504	0.00919835
novel_circ_0000548	ssc-miR-103,ssc-miR-107,ssc-miR-34a,ssc-miR-503,ssc-miR-378,ssc-miR-34c,ssc-miR-196b-3p,ssc-miR-542-3p,ssc-miR-490-3p,ssc-miR-490,ssc-miR-378b-3p	ssc-miR-103,ssc-miR-107	Significant	Up	208.382	0	10.0778	2.0222e-06	4.44242e-05
novel_circ_0001520	ssc-miR-186-5p,ssc-miR-29a-5p,ssc-miR-193a-3p,ssc-miR-424-3p,ssc-miR-545-5p,ssc-miR-138,ssc-miR-7857-3p,ssc-miR-9790-3p	ssc-miR-29a-5p,ssc-miR-545-5p	Significant	Up	209.874	0	10.0848	0.000537446	0.00875484
novel_circ_0010164	ssc-miR-455-3p,ssc-miR-744,ssc-miR-4335,ssc-miR-187,ssc-miR-370,ssc-miR-7143-3p	ssc-miR-744,ssc-miR-370,ssc-miR-7143-3p	Significant	Up	220.08	0	10.1755	1.58627e-06	4.00705e-05
novel_circ_0003157	ssc-miR-301,ssc-miR-136-5p,ssc-miR-139-5p,ssc-miR-17-3p,ssc-miR-199b-3p,ssc-miR-199a-3p,ssc-miR-328,ssc-miR-574-3p,ssc-miR-7144-5p,ssc-miR-141	ssc-miR-328,ssc-miR-7144-5p	Significant	Up	220.08	0	10.1755	1.58627e-06	4.00705e-05
novel_circ_0002149	ssc-miR-181b,ssc-miR-181c,ssc-miR-136-5p,ssc-miR-181a,ssc-miR-181d-5p,ssc-miR-425-5p,ssc-miR-769-3p,ssc-miR-338,ssc-miR-155-3p,ssc-miR-9817-5p,ssc-miR-9838-5p	-	Significant	Up	220.826	0	10.1811	1.30626e-06	4.00705e-05
novel_circ_0001634	ssc-miR-217,ssc-miR-23a,ssc-miR-323,ssc-miR-23b	-	Significant	Up	232.58	0	10.2428	1.56121e-06	4.00705e-05
novel_circ_0007348	ssc-miR-217,ssc-miR-28-5p,ssc-miR-214-3p,ssc-miR-103,ssc-miR-107,ssc-miR-124a,ssc-miR-30a-3p,ssc-miR-148b-5p,ssc-miR-130b-5p,ssc-miR-532-3p,ssc-miR-708-5p,ssc-miR-432-5p,ssc-miR-202-3p,ssc-miR-324,ssc-miR-455-3p,ssc-miR-22-5p,ssc-miR-4334-5p,ssc-miR-1271-5p,ssc-miR-383,ssc-miR-7138-5p,ssc-miR-9785-5p,ssc-miR-9817-5p,ssc-miR-9834-5p,ssc-miR-9846-3p,ssc-miR-9862-3p,ssc-miR-96-5p	ssc-miR-217,ssc-miR-1271-5p,ssc-miR-212,ssc-miR-96-5p	Significant	Up	233.326	0	10.246	1.5788e-06	4.00705e-05
novel_circ_0002417	ssc-miR-140-3p,ssc-miR-486,ssc-miR-452,ssc-miR-671-5p,ssc-miR-7144-5p,ssc-miR-7857-3p,ssc-miR-9830-5p	ssc-miR-676-5p	Significant	Up	245.08	0	10.3051	2.12334e-06	4.56911e-05
novel_circ_0001697	ssc-miR-9-1,ssc-miR-9-2,ssc-miR-30a-3p,ssc-miR-30e-3p,ssc-miR-23b,ssc-miR-424-3p,ssc-miR-532-5p,ssc-miR-676-5p,ssc-miR-9,ssc-miR-7142-3p,ssc-miR-9813-5p,ssc-miR-9830-5p,ssc-miR-371-5p,ssc-miR-33b-5p	ssc-miR-9-1,ssc-miR-9-2,ssc-miR-9	Significant	Up	245.77	0	10.3363	1.17098e-06	4.00705e-05
novel_circ_0010890	ssc-miR-30c-3p,ssc-miR-29a-5p,ssc-miR-296-3p,ssc-miR-30c-1-3p,ssc-miR-429,ssc-miR-452,ssc-miR-7139-5p,ssc-miR-9801-5p,ssc-miR-9805-3p,ssc-miR-9815-3p,ssc-miR-9820-5p,ssc-miR-200b	ssc-miR-29a-5p,ssc-miR-7135-3p,ssc-miR-7139-5p	Significant	Up	247.207	0	10.3716	0.000501393	0.00840316
novel_circ_0000118	ssc-miR-20a-3p,ssc-miR-23a,ssc-miR-23b,ssc-miR-676-5p,ssc-miR-129a-5p,ssc-miR-129b,ssc-miR-9800-3p,ssc-miR-9849-5p,ssc-miR-670,ssc-miR-375	ssc-miR-20a-3p,ssc-miR-1249	Significant	Up	257.525	0	10.3938	1.04015e-06	4.00705e-05
novel_circ_0001317	ssc-miR-122-5p,ssc-miR-130b-5p,ssc-miR-574-5p,ssc-miR-218-3p,ssc-miR-9789-3p,ssc-miR-9833-5p,ssc-miR-9837-5p,ssc-miR-9839-5p	ssc-miR-9839-5p	Significant	Up	271.461	0	10.4808	1.38983e-06	4.00705e-05
novel_circ_0011554	ssc-miR-205,ssc-miR-202-3p,ssc-miR-182,ssc-miR-9803-5p,ssc-miR-9817-5p,ssc-miR-371-5p	ssc-miR-205,ssc-miR-500-5p,ssc-miR-362	Significant	Up	281.723	0	10.5261	7.30401e-07	3.79188e-05
novel_circ_0006014	-	-	Significant	Up	294.969	0	10.5799	9.36643e-07	4.00705e-05
novel_circ_0011185	ssc-miR-210,ssc-miR-1306-5p,ssc-miR-338,ssc-miR-4335,ssc-miR-187,ssc-miR-7138-5p,ssc-miR-7142-3p,ssc-miR-7143-5p,ssc-miR-9816-3p,ssc-miR-9854-5p	-	Significant	Up	294.167	0	10.6008	6.46505e-07	3.79188e-05
novel_circ_0006370	-	-	Significant	Up	295.659	0	10.6074	7.78301e-07	3.79188e-05
novel_circ_0002986	ssc-miR-105-1,ssc-miR-105-2,ssc-miR-95,ssc-miR-140-5p,ssc-miR-382,ssc-miR-218-5p,ssc-miR-494,ssc-miR-218b,ssc-miR-218,ssc-miR-489,ssc-miR-493-5p,ssc-miR-9829-5p,ssc-miR-9841-3p,ssc-miR-10388	ssc-miR-218-5p,ssc-miR-218b,ssc-miR-218,ssc-miR-9829-5p,ssc-miR-9841-3p	Significant	Up	295.659	0	10.6074	7.78301e-07	3.79188e-05
novel_circ_0006647	ssc-miR-664-3p,ssc-miR-362,ssc-miR-218-3p,ssc-miR-9801-5p,ssc-miR-9850-5p,ssc-miR-670	ssc-miR-670	Significant	Up	305.175	0	10.6465	7.93892e-07	3.79188e-05
novel_circ_0006769	ssc-miR-7142-3p,ssc-miR-9794-3p	-	Significant	Up	306.667	0	10.6496	4.81138e-07	3.79188e-05
novel_circ_0009166	ssc-miR-9-1,ssc-miR-9-2,ssc-miR-9,ssc-miR-452,ssc-miR-1249,ssc-miR-2483,ssc-miR-7144-3p,ssc-miR-9828-3p,ssc-miR-9829-5p,ssc-miR-9862-3p,ssc-miR-1842,ssc-miR-33b-3p	-	Significant	Up	307.414	0	10.6536	5.43734e-07	3.79188e-05
novel_circ_0002077	ssc-miR-136-3p,ssc-miR-21-3p,ssc-miR-345-3p,ssc-miR-339-3p,ssc-miR-676-5p,ssc-miR-9803-5p,ssc-miR-802	ssc-miR-21-3p	Significant	Up	317.62	0	10.7154	6.42171e-07	3.79188e-05
novel_circ_0012540	ssc-miR-29b,ssc-miR-29c,ssc-miR-1306-5p,ssc-miR-328,ssc-miR-500-3p,ssc-miR-1224,ssc-miR-671-5p,ssc-miR-7134-3p,ssc-miR-9786-3p,ssc-miR-9804-5p	-	Significant	Up	332.358	0	10.7686	4.27734e-07	3.79188e-05
novel_circ_0006636	ssc-miR-324,ssc-miR-9815-3p	-	Significant	Up	342.62	0	10.8057	3.47476e-07	3.78531e-05
novel_circ_0002555	ssc-miR-19a,ssc-miR-19b,ssc-miR-324,ssc-miR-7135-3p,ssc-miR-9820-5p,ssc-miR-9839-5p,ssc-miR-9849-5p	-	Significant	Up	357.303	0	10.8751	2.86309e-07	3.78531e-05
novel_circ_0002280	ssc-miR-23a,ssc-miR-124a,ssc-miR-128,ssc-miR-17-3p,ssc-miR-320,ssc-miR-423-5p,ssc-miR-23b,ssc-miR-455-3p,ssc-miR-484,ssc-miR-7140-5p,ssc-miR-7142-3p,ssc-miR-9829-5p,ssc-miR-9836-3p,ssc-miR-10389	ssc-miR-7142-3p	Significant	Up	369.747	0	10.9341	2.34066e-07	3.78531e-05
novel_circ_0008394	ssc-miR-136-5p,ssc-miR-423-3p,ssc-miR-1306-5p	ssc-miR-136-5p,ssc-miR-1306-5p	Significant	Up	381.557	0	10.953	2.45659e-07	3.78531e-05
novel_circ_0006690	ssc-miR-145-5p,ssc-miR-26a,ssc-let-7c,ssc-let-7f-5p,ssc-let-7i-5p,ssc-let-7a,ssc-let-7e,ssc-let-7g,ssc-miR-98,ssc-miR-1839-5p,ssc-miR-129a-3p,ssc-miR-22-5p,ssc-miR-146a-3p,ssc-let-7d-5p,ssc-miR-182,ssc-miR-9804-5p,ssc-miR-9843-3p,ssc-miR-26b-5p,ssc-miR-141	ssc-miR-129a-3p,ssc-miR-9804-5p	Significant	Up	391.073	0	10.985	2.11975e-07	3.78531e-05
novel_circ_0010363	ssc-miR-345-5p,ssc-miR-1306-5p,ssc-miR-1224,ssc-miR-1343,ssc-miR-2320-5p,ssc-miR-493-3p,ssc-miR-7143-5p,ssc-miR-9811-5p,ssc-miR-9847-3p	-	Significant	Up	415.271	0	11.0754	9.11201e-08	2.26889e-05
novel_circ_0009368	ssc-miR-26a,ssc-miR-499-3p,ssc-miR-1285,ssc-miR-138,ssc-miR-9816-3p,ssc-miR-26b-5p	ssc-miR-26a,ssc-miR-499-3p,ssc-miR-1285,ssc-miR-26b-5p	Significant	Up	416.763	0	11.0777	4.89133e-08	1.66084e-05

## Sheet: sign-AC
circRNA	Binding-Site_local	Binding-Site_junction	Significance	AvsB_Type	A_FPKM	B_FPKM	log2(foldchange)	pvalue	padj
novel_circ_0012956	ssc-miR-148a-5p,ssc-miR-20a-3p,ssc-miR-217,ssc-miR-7-5p,ssc-miR-27a,ssc-miR-196a,ssc-miR-9-1,ssc-miR-9-2,ssc-miR-199b-3p,ssc-miR-199a-3p,ssc-miR-27b-3p,ssc-miR-148b-5p,ssc-miR-196b-5p,ssc-miR-22-5p,ssc-miR-376a-3p,ssc-miR-155-5p,ssc-miR-155-3p,ssc-miR-429,ssc-miR-2320-3p,ssc-miR-9,ssc-miR-1468,ssc-miR-2366,ssc-miR-7138-3p,ssc-miR-9817-5p,ssc-miR-9855-5p,ssc-miR-10384,ssc-miR-200b,ssc-miR-375	ssc-miR-20a-3p,ssc-miR-217,ssc-miR-7138-3p	Significant	Down	0	10500.9	-29.529	4.08008e-14	3.57823e-11
novel_circ_0003235	ssc-miR-432-3p	ssc-miR-432-3p	Significant	Down	0	1000.21	-12.4802	3.95823e-17	6.94273e-14
novel_circ_0005576	ssc-miR-34a,ssc-miR-34c,ssc-miR-450b-3p,ssc-miR-129a-3p,ssc-miR-219a,ssc-miR-1343,ssc-miR-370,ssc-miR-671-5p,ssc-miR-7144-3p,ssc-miR-9813-5p,ssc-miR-9816-3p,ssc-miR-9845-5p,ssc-miR-9849-5p,ssc-miR-10388,ssc-miR-660	ssc-miR-219a,ssc-miR-1343	Significant	Down	0	538.361	-11.5876	2.20938e-12	1.29175e-09
novel_circ_0007708	ssc-miR-15b,ssc-miR-15a,ssc-miR-16,ssc-miR-199b-5p,ssc-miR-199a-5p,ssc-miR-424-5p,ssc-miR-497,ssc-miR-195,ssc-miR-129a-5p,ssc-miR-129b,ssc-miR-7857-3p	ssc-miR-10a-5p,ssc-miR-10b,ssc-miR-7857-3p	Significant	Down	0	433.799	-11.2781	4.55081e-09	1.99553e-06
novel_circ_0004803	ssc-miR-30c-3p,ssc-miR-30b-3p,ssc-miR-10a-5p,ssc-miR-10b,ssc-miR-345-5p,ssc-miR-1306-5p,ssc-miR-362,ssc-miR-1224,ssc-miR-30c-1-3p,ssc-miR-491,ssc-miR-212,ssc-miR-493-3p,ssc-miR-7139-5p,ssc-miR-7139-3p,ssc-miR-9829-5p,ssc-miR-9849-5p	-	Significant	Down	0	378.007	-11.074	2.54176e-07	6.08293e-05
novel_circ_0005490	ssc-miR-23a,ssc-miR-323,ssc-miR-23b,ssc-miR-885-5p,ssc-miR-425-5p,ssc-miR-370,ssc-miR-9794-3p,ssc-miR-9844-3p	ssc-miR-425-5p,ssc-miR-9845-5p	Significant	Down	0	335.567	-10.9062	4.25643e-07	7.46578e-05
novel_circ_0010198	ssc-miR-145-5p,ssc-miR-193a-3p,ssc-miR-885-3p,ssc-miR-1285,ssc-miR-9788-3p,ssc-miR-9815-3p,ssc-miR-9820-5p	ssc-miR-193a-3p	Significant	Down	0	320.59	-10.8403	5.49557e-07	7.73591e-05
novel_circ_0001795	ssc-miR-214-3p,ssc-miR-29a-5p,ssc-miR-361-5p,ssc-miR-493-3p,ssc-miR-9797-3p,ssc-miR-9800-3p,ssc-miR-9813-5p,ssc-miR-9816-3p	-	Significant	Down	0	314.61	-10.8096	9.5999e-07	7.73591e-05
novel_circ_0006084	ssc-miR-15b,ssc-miR-7-5p,ssc-miR-140-3p,ssc-miR-15a,ssc-miR-16,ssc-miR-29a-5p,ssc-miR-424-5p,ssc-miR-497,ssc-miR-195,ssc-miR-505,ssc-miR-149,ssc-miR-9799-3p,ssc-miR-9812-3p,ssc-miR-1842	ssc-miR-7-5p,ssc-miR-505,ssc-miR-1842	Significant	Down	0	308.339	-10.786	7.28998e-07	7.73591e-05
novel_circ_0011587	ssc-miR-30a-3p,ssc-miR-30e-3p,ssc-miR-31,ssc-miR-144,ssc-miR-370,ssc-miR-452,ssc-miR-9831-3p,ssc-miR-670	ssc-miR-129a-3p	Significant	Down	0	305.437	-10.7705	6.15146e-07	7.73591e-05
novel_circ_0011172	ssc-miR-95,ssc-miR-30c-3p,ssc-miR-574-5p,ssc-miR-30c-1-3p,ssc-miR-1343,ssc-miR-138,ssc-miR-7144-5p,ssc-miR-9791-3p,ssc-miR-6529	ssc-miR-138	Significant	Down	0	303.986	-10.7619	7.39041e-07	7.73591e-05
novel_circ_0000097	ssc-miR-133b,ssc-miR-22-5p,ssc-miR-1271-3p,ssc-miR-9829-5p	ssc-miR-22-5p	Significant	Down	0	288.833	-10.6865	1.0144e-06	7.73591e-05
novel_circ_0002406	ssc-miR-148a-3p,ssc-miR-15b,ssc-miR-20a-3p,ssc-miR-9-1,ssc-miR-9-2,ssc-miR-15a,ssc-miR-16,ssc-miR-17-3p,ssc-miR-152,ssc-miR-148b-3p,ssc-miR-424-5p,ssc-miR-497,ssc-miR-450b-5p,ssc-miR-195,ssc-miR-129a-5p,ssc-miR-129b,ssc-miR-9,ssc-miR-452,ssc-miR-2483,ssc-miR-9806-5p,ssc-miR-9837-5p,ssc-miR-9841-3p,ssc-miR-9858-5p,ssc-miR-33b-5p	-	Significant	Down	0	284.246	-10.6661	9.11901e-07	7.73591e-05
novel_circ_0008488	ssc-miR-205,ssc-miR-214-3p,ssc-miR-221-3p,ssc-miR-486,ssc-miR-345-3p,ssc-miR-222,ssc-miR-218-5p,ssc-miR-218b,ssc-miR-212,ssc-miR-218,ssc-miR-7144-3p,ssc-miR-9798-3p,ssc-miR-9829-5p	ssc-miR-362,ssc-miR-212	Significant	Down	0	284.246	-10.6661	9.11901e-07	7.73591e-05
novel_circ_0001773	ssc-miR-27a,ssc-miR-27b-3p,ssc-miR-7138-3p,ssc-miR-9786-3p,ssc-miR-9792-5p,ssc-miR-9852-3p,ssc-miR-10383	-	Significant	Down	0	282.795	-10.6586	1.0105e-06	7.73591e-05
novel_circ_0000365	ssc-miR-23a,ssc-miR-199b-5p,ssc-miR-199a-5p,ssc-miR-23b,ssc-miR-383,ssc-miR-9817-5p	ssc-miR-20a-3p	Significant	Down	0	281.11	-10.6531	1.19349e-06	8.7224e-05
novel_circ_0004648	ssc-miR-181b,ssc-miR-20a-5p,ssc-miR-29b,ssc-miR-181c,ssc-miR-136-5p,ssc-miR-204,ssc-miR-29c,ssc-miR-130a,ssc-miR-133a-3p,ssc-miR-181a,ssc-miR-181d-5p,ssc-miR-130b-3p,ssc-miR-676-5p,ssc-miR-1285,ssc-miR-182,ssc-miR-9791-3p,ssc-miR-9795-3p,ssc-miR-454	ssc-miR-106a,ssc-miR-20a-5p,ssc-miR-17-5p,ssc-miR-130a,ssc-miR-130b-3p,ssc-miR-454	Significant	Down	0	279.659	-10.6438	1.01373e-06	7.73591e-05
novel_circ_0012603	ssc-miR-326,ssc-miR-10a-5p,ssc-miR-10b,ssc-miR-376a-3p,ssc-miR-383,ssc-miR-2366,ssc-miR-9858-5p,ssc-miR-330	ssc-miR-125b,ssc-miR-125a	Significant	Down	0	267.642	-10.5774	1.56316e-06	9.68475e-05
novel_circ_0009613	ssc-miR-19a,ssc-miR-20a-3p,ssc-miR-217,ssc-miR-29b,ssc-miR-27a,ssc-miR-29c,ssc-miR-27b-3p,ssc-miR-196b-3p,ssc-miR-127,ssc-miR-19b,ssc-miR-194b-3p,ssc-miR-362,ssc-miR-218-3p,ssc-miR-4338,ssc-miR-2483,ssc-miR-9806-5p,ssc-miR-9821-5p,ssc-miR-9822-3p,ssc-miR-33b-5p	ssc-miR-27a,ssc-miR-27b-3p	Significant	Down	0	261.604	-10.5454	1.39924e-06	9.68475e-05
novel_circ_0009208	ssc-miR-145-5p,ssc-miR-133b,ssc-miR-769-3p,ssc-miR-338,ssc-miR-194b-3p,ssc-miR-382,ssc-miR-7138-5p,ssc-miR-9798-3p,ssc-miR-9801-5p,ssc-miR-9804-5p,ssc-miR-9812-3p,ssc-miR-9818-3p,ssc-miR-9828-3p	-	Significant	Down	0	251.038	-10.4827	3.55582e-06	0.000102244
novel_circ_0006377	ssc-miR-29b,ssc-miR-214-3p,ssc-miR-21-3p,ssc-miR-29c,ssc-miR-127,ssc-miR-505,ssc-miR-7137-5p,ssc-miR-9855-5p,ssc-miR-9859-3p,ssc-miR-10387,ssc-miR-141	ssc-miR-9859-3p,ssc-miR-141	Significant	Down	0	248.136	-10.4636	0.00052862	0.0119374
novel_circ_0011265	ssc-miR-105-1,ssc-miR-105-2,ssc-miR-217,ssc-miR-615,ssc-miR-452,ssc-miR-9802-3p,ssc-miR-9816-3p	ssc-miR-95	Significant	Down	0	242.098	-10.4291	0.000530852	0.0119374
novel_circ_0000272	ssc-miR-9817-5p,ssc-miR-9840-3p	ssc-miR-182	Significant	Down	0	237.277	-10.4072	2.4949e-06	9.68475e-05
novel_circ_0009403	ssc-miR-21-3p,ssc-miR-365-3p,ssc-miR-382,ssc-miR-190b,ssc-miR-9807-5p,ssc-miR-9844-3p	ssc-miR-382	Significant	Down	0	232.69	-10.3805	3.28163e-06	9.68475e-05
novel_circ_0005597	ssc-miR-105-1,ssc-miR-105-2,ssc-miR-15b,ssc-miR-323,ssc-miR-15a,ssc-miR-16,ssc-miR-34a,ssc-miR-34c,ssc-miR-424-5p,ssc-miR-497,ssc-miR-195,ssc-miR-1839-5p,ssc-miR-7134-3p,ssc-miR-9843-3p	-	Significant	Down	0	232.924	-10.378	2.39161e-06	9.68475e-05
novel_circ_0008816	ssc-miR-423-5p,ssc-miR-432-5p,ssc-miR-484,ssc-miR-149,ssc-miR-9811-5p,ssc-miR-9851-3p,ssc-miR-33b-3p	ssc-miR-33b-3p	Significant	Down	0	229.788	-10.36	2.12195e-06	9.68475e-05
novel_circ_0003415	ssc-miR-30c-5p,ssc-miR-199b-3p,ssc-miR-30d,ssc-miR-30e-5p,ssc-miR-148b-5p,ssc-miR-676-5p,ssc-miR-493-5p,ssc-miR-7135-3p,ssc-miR-223	-	Significant	Down	0	214.635	-10.2616	2.63051e-06	9.68475e-05
novel_circ_0004970	ssc-miR-23a,ssc-miR-378,ssc-miR-423-3p,ssc-miR-676-5p,ssc-miR-378b-3p,ssc-miR-10389	ssc-miR-423-3p,ssc-miR-10389	Significant	Down	0	213.184	-10.2517	2.13551e-06	9.68475e-05
novel_circ_0008251	ssc-miR-224,ssc-miR-17-3p,ssc-miR-429,ssc-miR-7138-5p,ssc-miR-9845-5p,ssc-miR-200b	-	Significant	Down	0	213.184	-10.2517	2.13551e-06	9.68475e-05
novel_circ_0005711	ssc-miR-122-5p,ssc-miR-221-5p,ssc-miR-361-5p,ssc-miR-490-3p,ssc-miR-490,ssc-miR-7136-5p,ssc-miR-7142-3p,ssc-miR-802	ssc-miR-23a,ssc-miR-23b	Significant	Down	0	213.184	-10.2517	2.13551e-06	9.68475e-05
novel_circ_0004547	ssc-miR-139-5p,ssc-miR-503,ssc-miR-30a-3p,ssc-miR-30e-3p,ssc-miR-320,ssc-miR-365-5p,ssc-miR-339-3p,ssc-miR-4334-5p,ssc-miR-1271-3p,ssc-miR-421-5p,ssc-miR-149,ssc-miR-144,ssc-miR-9789-3p,ssc-miR-9835-3p	ssc-miR-421-5p	Significant	Down	0	211.733	-10.2393	2.48078e-06	9.68475e-05
novel_circ_0010175	ssc-miR-532-5p,ssc-miR-628-5p,ssc-miR-1285,ssc-miR-1296-3p,ssc-miR-491,ssc-miR-137,ssc-miR-194a-3p,ssc-miR-7140-3p,ssc-miR-9831-3p	ssc-miR-9831-3p	Significant	Down	0	210.048	-10.232	3.17799e-06	9.68475e-05
novel_circ_0004380	ssc-miR-676-5p,ssc-miR-129a-3p,ssc-miR-218-3p,ssc-miR-429,ssc-miR-545-5p,ssc-miR-493-5p,ssc-miR-9817-5p,ssc-miR-9834-5p,ssc-miR-9836-3p,ssc-miR-9859-3p,ssc-miR-10391,ssc-miR-200b	ssc-miR-429,ssc-miR-9834-5p,ssc-miR-200b	Significant	Down	0	208.598	-10.2218	2.36635e-06	9.68475e-05
novel_circ_0007907	ssc-miR-216,ssc-miR-186-3p,ssc-miR-221-5p,ssc-miR-29a-5p,ssc-miR-22-3p,ssc-miR-7143-5p	-	Significant	Down	0	200.875	-10.1708	0.000676318	0.014425
novel_circ_0001732	ssc-miR-186-3p,ssc-miR-146b,ssc-miR-338,ssc-miR-146a-5p,ssc-miR-138,ssc-miR-9820-5p	ssc-miR-9820-5p	Significant	Down	0	194.895	-10.1241	0.000617414	0.0133697
novel_circ_0001015	ssc-miR-145-5p,ssc-miR-20a-3p,ssc-miR-664-3p,ssc-miR-339-3p,ssc-miR-202-3p,ssc-miR-421-5p,ssc-miR-1343,ssc-miR-2320-3p,ssc-miR-7140-3p,ssc-miR-9812-3p,ssc-miR-9831-3p,ssc-miR-9852-3p,ssc-miR-1842,ssc-miR-10387	ssc-miR-339-3p,ssc-miR-769-5p,ssc-miR-1343	Significant	Down	0	191.993	-10.0996	2.85678e-06	9.68475e-05
novel_circ_0000127	ssc-let-7c,ssc-let-7f-5p,ssc-let-7i-5p,ssc-let-7a,ssc-let-7e,ssc-let-7g,ssc-miR-98,ssc-miR-339-3p,ssc-let-7d-5p,ssc-miR-7137-3p,ssc-miR-9797-3p,ssc-miR-9817-5p,ssc-miR-9838-5p,ssc-miR-10389	-	Significant	Down	0	187.407	-10.0664	3.26043e-06	9.68475e-05
novel_circ_0009014	ssc-miR-103,ssc-miR-107,ssc-miR-885-5p,ssc-miR-9804-5p,ssc-miR-9828-3p,ssc-miR-223	ssc-miR-145-5p,ssc-miR-9804-5p,ssc-miR-9828-3p	Significant	Down	0	187.407	-10.0664	3.26043e-06	9.68475e-05
novel_circ_0008214	ssc-miR-135,ssc-miR-18a,ssc-miR-18b,ssc-miR-2320-3p,ssc-miR-9830-5p,ssc-miR-802	-	Significant	Down	0	185.956	-10.055	2.67679e-06	9.68475e-05
novel_circ_0009988	ssc-miR-129a-5p,ssc-miR-129b,ssc-miR-7142-3p	ssc-miR-7142-3p	Significant	Down	0	185.956	-10.055	2.67679e-06	9.68475e-05
novel_circ_0010846	ssc-miR-215,ssc-miR-664-3p,ssc-miR-192,ssc-miR-324,ssc-miR-489,ssc-miR-9836-3p,ssc-miR-10388	ssc-miR-9836-3p	Significant	Down	0	185.956	-10.055	2.67679e-06	9.68475e-05
novel_circ_0006465	ssc-miR-326,ssc-miR-29a-5p,ssc-miR-1306-5p,ssc-miR-339-3p,ssc-miR-330	ssc-miR-326,ssc-miR-339-3p,ssc-miR-330	Significant	Down	0	184.505	-10.0409	3.16295e-06	9.68475e-05
novel_circ_0011467	ssc-miR-186-5p,ssc-miR-186-3p,ssc-miR-204,ssc-miR-133a-3p,ssc-miR-133b,ssc-miR-7140-5p,ssc-miR-371-5p,ssc-miR-26b-3p	-	Significant	Down	0	181.603	-10.0148	0.000704513	0.014425
novel_circ_0010915	ssc-miR-29b,ssc-miR-140-5p,ssc-miR-29c,ssc-miR-1285,ssc-miR-652,ssc-miR-383,ssc-miR-31,ssc-miR-493-3p,ssc-miR-7135-3p,ssc-miR-9787-3p,ssc-miR-6529	ssc-miR-140-5p,ssc-miR-7135-3p,ssc-miR-6529	Significant	Down	0	175.331	-9.97355	0.00069862	0.014425
novel_circ_0007480	ssc-miR-376b,ssc-miR-2483	ssc-miR-376b	Significant	Down	0	172.253	-9.94488	0.000720011	0.014425
novel_circ_0001993	ssc-miR-30c-5p,ssc-miR-30a-5p,ssc-miR-378,ssc-miR-30d,ssc-miR-30e-5p,ssc-miR-499-5p,ssc-miR-532-3p,ssc-miR-129a-5p,ssc-miR-382,ssc-miR-129b,ssc-miR-7139-5p,ssc-miR-9821-5p,ssc-miR-9822-3p,ssc-miR-9846-3p,ssc-miR-9858-5p,ssc-miR-378b-3p	ssc-miR-532-3p	Significant	Down	0	169.352	-9.91713	4.37387e-06	0.00011282
novel_circ_0012877	ssc-miR-21-3p,ssc-miR-628-5p,ssc-miR-500-3p,ssc-miR-4331-3p,ssc-miR-7142-5p,ssc-miR-7142-3p,ssc-miR-10382,ssc-miR-26b-3p,ssc-miR-10389	ssc-miR-26b-3p	Significant	Down	0	169.352	-9.91713	4.37387e-06	0.00011282
novel_circ_0002304	ssc-miR-421-3p,ssc-miR-7144-3p,ssc-miR-9803-5p	ssc-miR-205,ssc-miR-7144-3p,ssc-miR-9803-5p	Significant	Down	0	169.352	-9.91713	4.37387e-06	0.00011282
novel_circ_0010835	ssc-miR-199b-5p,ssc-miR-199a-5p,ssc-miR-374a-3p,ssc-miR-374b-3p,ssc-miR-676-5p,ssc-miR-342,ssc-miR-146a-3p,ssc-miR-9803-5p,ssc-miR-9843-3p	ssc-miR-676-5p	Significant	Down	0	164.765	-9.8794	4.31731e-06	0.00011282
novel_circ_0005562	ssc-miR-133a-5p,ssc-miR-339-5p,ssc-miR-296-5p,ssc-miR-4334-3p,ssc-miR-545-5p,ssc-let-7f-3p,ssc-miR-212,ssc-miR-339,ssc-miR-7139-5p,ssc-miR-9806-5p,ssc-miR-9856-3p,ssc-miR-6516	ssc-miR-204,ssc-miR-6516	Significant	Down	0	164.765	-9.8794	4.31731e-06	0.00011282
novel_circ_0009857	ssc-miR-34a,ssc-miR-34c,ssc-miR-532-3p,ssc-miR-432-3p	ssc-miR-532-3p	Significant	Down	0	163.314	-9.86639	4.27915e-06	0.00011282
novel_circ_0002600	ssc-miR-140-3p,ssc-miR-9-1,ssc-miR-9-2,ssc-miR-101,ssc-miR-143-3p,ssc-miR-345-5p,ssc-miR-22-3p,ssc-miR-9,ssc-miR-9788-3p,ssc-miR-9818-3p,ssc-miR-9820-5p,ssc-miR-9849-5p	ssc-miR-9818-3p	Significant	Down	0	154.14	-9.79016	0.000880641	0.0171627
novel_circ_0005048	ssc-miR-326,ssc-miR-205,ssc-miR-378,ssc-miR-193a-5p,ssc-miR-769-5p,ssc-let-7f-3p,ssc-miR-6782-3p,ssc-miR-9849-5p,ssc-miR-378b-3p,ssc-miR-10388,ssc-miR-330	ssc-miR-9849-5p	Significant	Down	0	151.297	-9.75049	0.000975506	0.0183983
novel_circ_0001750	ssc-miR-205,ssc-miR-10a-5p,ssc-miR-10b,ssc-miR-196b-3p,ssc-miR-504,ssc-miR-338,ssc-miR-2320-5p,ssc-miR-7138-5p,ssc-miR-9830-5p	ssc-miR-10a-5p,ssc-miR-10b,ssc-miR-504,ssc-miR-376a-3p	Significant	Down	0	151.297	-9.75049	0.000975506	0.0183983
novel_circ_0001188	ssc-miR-24-3p,ssc-miR-34a,ssc-miR-34c,ssc-miR-328,ssc-miR-1271-5p,ssc-miR-218-5p,ssc-miR-218b,ssc-miR-2320-3p,ssc-miR-218,ssc-miR-493-5p,ssc-miR-9788-3p,ssc-miR-7857-3p,ssc-miR-9820-5p,ssc-miR-96-5p,ssc-miR-33b-3p	ssc-miR-24-3p,ssc-miR-33b-3p	Significant	Down	0	149.612	-9.74018	0.00093248	0.0179733
novel_circ_0004760	ssc-miR-148a-3p,ssc-miR-19a,ssc-miR-20a-3p,ssc-miR-139-5p,ssc-miR-130a,ssc-miR-152,ssc-miR-148b-3p,ssc-miR-130b-3p,ssc-miR-19b,ssc-miR-500-5p,ssc-miR-150,ssc-miR-454	ssc-miR-181b,ssc-miR-20a-3p,ssc-miR-217,ssc-miR-181c,ssc-miR-181a,ssc-miR-181d-5p	Significant	Down	0	145.025	-9.69746	0.00100526	0.0187577
novel_circ_0008724	ssc-miR-22-5p	ssc-miR-22-5p	Significant	Down	0	142.123	-9.66445	7.5109e-06	0.000178029
novel_circ_0010948	ssc-miR-15b,ssc-miR-15a,ssc-miR-16,ssc-miR-503,ssc-miR-193a-5p,ssc-miR-664-3p,ssc-miR-424-5p,ssc-miR-497,ssc-miR-195,ssc-miR-676-5p,ssc-miR-335,ssc-miR-22-3p,ssc-miR-218-5p,ssc-miR-218b,ssc-miR-2320-3p,ssc-miR-218,ssc-miR-7144-3p,ssc-miR-9841-3p,ssc-miR-26b-3p	ssc-miR-218-5p,ssc-miR-218b,ssc-miR-218,ssc-miR-26b-3p	Significant	Down	0	142.123	-9.66445	7.5109e-06	0.000178029
novel_circ_0001635	ssc-miR-423-5p,ssc-miR-486,ssc-miR-365-5p,ssc-miR-7137-5p,ssc-miR-10386	ssc-miR-486,ssc-miR-10386	Significant	Down	0	142.123	-9.66445	7.5109e-06	0.000178029
novel_circ_0005942	ssc-miR-500-3p,ssc-let-7f-3p,ssc-miR-452,ssc-miR-9859-3p	-	Significant	Down	0	142.123	-9.66445	7.5109e-06	0.000178029
novel_circ_0002735	ssc-miR-153,ssc-miR-503,ssc-miR-376a-3p,ssc-miR-296-5p,ssc-miR-7137-3p,ssc-miR-7139-3p,ssc-miR-9811-5p,ssc-miR-9816-3p,ssc-miR-9817-5p,ssc-miR-9832-3p	-	Significant	Down	0	142.123	-9.66445	7.5109e-06	0.000178029
novel_circ_0002155	ssc-miR-136-5p,ssc-miR-133a-5p,ssc-miR-500-5p,ssc-miR-218-5p,ssc-miR-218b,ssc-miR-218,ssc-miR-7139-5p	ssc-miR-218-5p,ssc-miR-218b,ssc-miR-218	Significant	Down	0	142.123	-9.66445	7.5109e-06	0.000178029
novel_circ_0012377	ssc-miR-145-5p,ssc-miR-425-5p,ssc-miR-1271-5p,ssc-miR-218-5p,ssc-miR-218b,ssc-miR-2320-3p,ssc-miR-218,ssc-miR-96-5p	ssc-miR-1271-5p,ssc-miR-96-5p	Significant	Down	0	139.221	-9.63055	0.00109107	0.0201447
novel_circ_0008642	ssc-miR-28-5p,ssc-miR-21-3p,ssc-miR-30a-3p,ssc-miR-30e-3p,ssc-miR-708-5p,ssc-miR-574-5p,ssc-miR-9794-3p,ssc-miR-9801-5p	ssc-miR-30a-3p,ssc-miR-30e-3p	Significant	Down	0	132.949	-9.57641	0.00120659	0.0215955
novel_circ_0001397	ssc-miR-186-3p,ssc-miR-345-3p,ssc-miR-676-5p,ssc-miR-421-3p,ssc-miR-9803-5p,ssc-miR-9808-3p	ssc-miR-186-3p,ssc-miR-769-5p	Significant	Down	0	132.949	-9.57641	0.00120659	0.0215955
novel_circ_0006960	ssc-miR-214-3p,ssc-miR-378,ssc-miR-374a-3p,ssc-miR-374b-3p,ssc-miR-130b-5p,ssc-miR-361-5p,ssc-miR-129a-5p,ssc-miR-22-5p,ssc-miR-376a-3p,ssc-miR-129b,ssc-miR-9795-3p,ssc-miR-9809-3p,ssc-miR-378b-3p,ssc-miR-26b-3p	ssc-miR-130b-5p,ssc-miR-376a-3p,ssc-miR-9795-3p	Significant	Down	0	126.97	-9.50156	0.00129789	0.0226816
novel_circ_0006783	ssc-miR-28-5p,ssc-miR-29b,ssc-miR-29c,ssc-miR-885-3p,ssc-miR-708-5p,ssc-miR-9786-3p,ssc-miR-9838-5p,ssc-miR-9861-5p	ssc-miR-29b,ssc-miR-29c	Significant	Down	0	126.97	-9.50156	0.00129789	0.0226816
novel_circ_0008909	ssc-miR-135,ssc-miR-15b,ssc-miR-29b,ssc-miR-103,ssc-miR-107,ssc-miR-136-5p,ssc-miR-29c,ssc-miR-15a,ssc-miR-16,ssc-miR-664-3p,ssc-miR-424-5p,ssc-miR-497,ssc-miR-195,ssc-miR-7857-3p,ssc-miR-9794-3p,ssc-miR-9804-5p,ssc-miR-9830-5p,ssc-miR-9839-5p,ssc-miR-33b-5p	-	Significant	Down	0	124.068	-9.46361	0.00136213	0.0234233
novel_circ_0010148	ssc-miR-27a,ssc-let-7c,ssc-let-7f-5p,ssc-let-7i-5p,ssc-miR-128,ssc-miR-196a,ssc-let-7a,ssc-let-7e,ssc-let-7g,ssc-miR-27b-3p,ssc-miR-98,ssc-miR-130b-5p,ssc-miR-196b-5p,ssc-let-7d-5p,ssc-miR-7143-3p,ssc-miR-9793-5p,ssc-miR-9862-3p	ssc-let-7c,ssc-let-7f-5p,ssc-let-7i-5p,ssc-miR-196a,ssc-let-7a,ssc-let-7e,ssc-let-7g,ssc-miR-98,ssc-miR-130b-5p,ssc-miR-196b-5p,ssc-let-7d-5p,ssc-miR-7143-3p	Significant	Down	0	118.03	-9.39369	0.00142627	0.0242882
novel_circ_0005819	ssc-miR-18a,ssc-miR-29a-5p,ssc-miR-885-5p,ssc-miR-194b-3p,ssc-miR-18b,ssc-miR-2320-3p,ssc-miR-137,ssc-miR-7135-3p,ssc-miR-9791-3p,ssc-miR-9799-3p,ssc-miR-9808-3p,ssc-miR-9828-3p	ssc-miR-9808-3p,ssc-miR-9828-3p	Significant	Down	0	96.8392	-9.10517	0.00169897	0.0275926
novel_circ_0007012	ssc-miR-9-1,ssc-miR-9-2,ssc-miR-345-5p,ssc-miR-342,ssc-miR-505,ssc-miR-9,ssc-miR-2483,ssc-miR-9793-5p	ssc-miR-505	Significant	Down	98.2859	655.923	-2.78189	0.0302688	0.402209
novel_circ_0009585	ssc-miR-105-1,ssc-miR-105-2,ssc-miR-500-5p,ssc-miR-362,ssc-miR-7142-3p	ssc-miR-105-1,ssc-miR-105-2,ssc-miR-7142-3p,ssc-miR-7144-5p	Significant	Down	282.469	914.449	-1.77396	0.000416311	0.00960802
novel_circ_0007778	ssc-miR-135,ssc-miR-9-1,ssc-miR-9-2,ssc-miR-30a-3p,ssc-miR-30e-3p,ssc-miR-676-5p,ssc-miR-324,ssc-miR-1271-3p,ssc-miR-9,ssc-miR-7142-3p	ssc-miR-7142-3p	Significant	Down	195.881	563.905	-1.59946	0.00479178	0.0750426
novel_circ_0001813	ssc-miR-423-5p,ssc-miR-1306-3p,ssc-miR-1285,ssc-miR-324,ssc-miR-7137-3p,ssc-miR-7140-3p	-	Significant	Down	233.326	631.772	-1.52563	0.0260599	0.351608
novel_circ_0010063	ssc-miR-101,ssc-miR-143-3p,ssc-miR-429	ssc-miR-143-3p	Significant	Down	305.175	783.069	-1.43114	0.00814445	0.126419
novel_circ_0005968	ssc-miR-15b,ssc-miR-216,ssc-miR-325,ssc-miR-124a,ssc-miR-15a,ssc-miR-16,ssc-miR-424-5p,ssc-miR-497,ssc-miR-195,ssc-miR-335,ssc-miR-455-3p,ssc-miR-505,ssc-miR-2320-5p,ssc-miR-370,ssc-miR-7139-5p,ssc-miR-9821-5p,ssc-miR-9822-3p,ssc-miR-9837-5p,ssc-miR-141	ssc-miR-9821-5p,ssc-miR-9822-3p	Significant	Down	541.486	1310.86	-1.35616	0.000575646	0.012621
novel_circ_0006299	ssc-miR-181b,ssc-miR-7-5p,ssc-miR-181c,ssc-miR-181a,ssc-miR-181d-5p,ssc-miR-130b-5p,ssc-miR-628-5p,ssc-miR-218-3p,ssc-miR-383,ssc-miR-615,ssc-miR-7144-3p,ssc-miR-9829-5p,ssc-miR-9844-3p,ssc-miR-9858-5p,ssc-miR-6516	ssc-miR-7-5p,ssc-miR-218-3p	Significant	Down	502.605	1095.13	-1.20822	0.0312857	0.412595
novel_circ_0010359	ssc-miR-7-5p,ssc-miR-101,ssc-miR-218-3p,ssc-miR-7144-5p,ssc-miR-9820-5p	ssc-miR-7144-5p	Significant	Down	294.913	642.865	-1.1899	0.0467155	0.548911
novel_circ_0010280	ssc-miR-181b,ssc-miR-28-5p,ssc-miR-183,ssc-miR-378,ssc-miR-320,ssc-miR-181d-5p,ssc-miR-130b-5p,ssc-miR-708-5p,ssc-miR-758,ssc-miR-4339,ssc-miR-7135-5p,ssc-miR-9789-3p,ssc-miR-9849-5p,ssc-miR-9851-3p,ssc-miR-9856-3p,ssc-miR-9861-5p,ssc-miR-378b-3p,ssc-miR-670,ssc-miR-10388,ssc-miR-10389	ssc-miR-181b,ssc-miR-181c,ssc-miR-181a,ssc-miR-181d-5p,ssc-miR-664-3p,ssc-miR-130b-5p	Significant	Down	380.065	799.673	-1.16209	0.0177345	0.25497
novel_circ_0003399	ssc-miR-186-3p,ssc-miR-320,ssc-miR-769-5p,ssc-miR-22-3p,ssc-miR-490-3p,ssc-miR-1343,ssc-miR-490,ssc-miR-671-5p,ssc-miR-7140-5p,ssc-miR-10388	-	Significant	Down	881.868	1743.45	-1.06146	0.000280025	0.00654885
novel_circ_0011371	ssc-miR-19a,ssc-miR-151-5p,ssc-miR-193a-3p,ssc-miR-374a-5p,ssc-miR-374b-5p,ssc-miR-328,ssc-miR-19b,ssc-miR-455-5p,ssc-miR-212,ssc-miR-2483,ssc-miR-9785-5p,ssc-miR-9786-3p,ssc-miR-9788-3p,ssc-miR-9799-3p,ssc-miR-9817-5p,ssc-miR-9820-5p,ssc-miR-9827-5p,ssc-miR-9846-3p,ssc-miR-10383,ssc-miR-670,ssc-miR-33b-5p	ssc-miR-9786-3p,ssc-miR-670	Significant	Down	624.977	1229.47	-1.03125	0.0218567	0.301863
novel_circ_0003695	ssc-miR-145-3p,ssc-miR-339-3p,ssc-miR-676-5p,ssc-miR-202-3p,ssc-miR-381-5p,ssc-miR-1271-3p,ssc-miR-421-3p,ssc-miR-370,ssc-miR-9788-3p,ssc-miR-9820-5p,ssc-miR-9821-5p,ssc-miR-9822-3p,ssc-miR-9839-5p	ssc-miR-452	Significant	Down	539.192	1047.28	-1.0273	0.0399286	0.489754
novel_circ_0012577	ssc-miR-216,ssc-miR-301,ssc-miR-320,ssc-miR-99a-3p,ssc-miR-296-3p,ssc-miR-493-3p,ssc-miR-7144-5p,ssc-miR-9800-3p,ssc-miR-9804-5p,ssc-miR-9807-5p,ssc-miR-9813-5p,ssc-miR-9816-3p	ssc-miR-493-3p,ssc-miR-7144-5p,ssc-miR-9813-5p,ssc-miR-9816-3p	Significant	Down	625.089	1195.5	-1.01494	0.0088439	0.136072
novel_circ_0006397	ssc-miR-183,ssc-miR-205,ssc-miR-542-3p,ssc-miR-532-3p,ssc-miR-490-5p,ssc-miR-376c,ssc-miR-1224,ssc-miR-9821-5p,ssc-miR-9822-3p,ssc-miR-9829-5p,ssc-miR-9851-3p,ssc-miR-10382,ssc-miR-375	ssc-miR-29a-5p	Significant	Down	1439.42	2687.22	-0.968721	0.00130606	0.0226816
novel_circ_0011390	ssc-miR-148a-5p,ssc-miR-151-3p,ssc-miR-676-5p,ssc-miR-455-3p,ssc-miR-4338,ssc-miR-150,ssc-miR-2483,ssc-miR-9828-3p,ssc-miR-9838-5p	ssc-miR-455-3p,ssc-miR-4338	Significant	Down	452.66	831.488	-0.955878	0.0227364	0.31156
novel_circ_0000686	ssc-miR-205,ssc-miR-130b-5p,ssc-miR-676-5p,ssc-miR-2320-3p,ssc-miR-9799-3p,ssc-miR-9800-3p	ssc-miR-130b-5p	Significant	Down	553.128	1009.96	-0.930872	0.0352454	0.438443
novel_circ_0003763	ssc-miR-217,ssc-miR-7-5p,ssc-miR-664-3p,ssc-miR-196b-3p,ssc-miR-532-5p,ssc-miR-484,ssc-miR-9797-3p,ssc-miR-9816-3p	-	Significant	Down	417.454	754.213	-0.929425	0.0338433	0.430265
novel_circ_0004526	ssc-miR-125b,ssc-miR-15b,ssc-miR-214-3p,ssc-miR-103,ssc-miR-107,ssc-miR-21-3p,ssc-miR-15a,ssc-miR-16,ssc-miR-125a,ssc-miR-424-5p,ssc-miR-497,ssc-miR-195,ssc-miR-532-5p,ssc-miR-324,ssc-miR-493-3p,ssc-miR-9827-5p,ssc-miR-10383	-	Significant	Down	416.707	739.528	-0.898456	0.0421358	0.506207
novel_circ_0011721	ssc-miR-135,ssc-miR-30c-5p,ssc-miR-17-3p,ssc-miR-130a,ssc-miR-30a-5p,ssc-miR-30d,ssc-miR-30e-5p,ssc-miR-365-5p,ssc-miR-130b-3p,ssc-miR-532-5p,ssc-miR-369,ssc-miR-376b,ssc-miR-429,ssc-miR-182,ssc-miR-2366,ssc-miR-9816-3p,ssc-miR-200b	ssc-miR-22-3p	Significant	Down	478.295	837.584	-0.869812	0.0442644	0.524592
novel_circ_0001645	ssc-miR-24-3p,ssc-miR-196b-3p,ssc-miR-155-5p,ssc-miR-421-5p,ssc-miR-138,ssc-miR-9806-5p,ssc-miR-9809-3p,ssc-miR-9817-5p,ssc-miR-9850-5p,ssc-miR-10388	ssc-miR-10388	Significant	Down	886.288	1514.46	-0.848242	0.0350182	0.438443
novel_circ_0003789	ssc-miR-140-3p,ssc-let-7c,ssc-let-7f-5p,ssc-let-7i-5p,ssc-miR-196a,ssc-miR-133a-3p,ssc-let-7a,ssc-let-7e,ssc-let-7g,ssc-miR-193a-5p,ssc-miR-98,ssc-miR-196b-5p,ssc-miR-196b-3p,ssc-miR-532-5p,ssc-miR-432-3p,ssc-miR-328,ssc-miR-376a-3p,ssc-miR-1271-3p,ssc-let-7d-5p,ssc-miR-582-5p,ssc-miR-7135-3p,ssc-miR-9785-5p,ssc-miR-9788-3p,ssc-miR-9849-5p,ssc-miR-10389	-	Significant	Down	1891.44	2785.91	-0.636689	0.0315839	0.413372
novel_circ_0000936	ssc-miR-15b,ssc-miR-23a,ssc-miR-323,ssc-miR-15a,ssc-miR-16,ssc-miR-499-5p,ssc-miR-23b,ssc-miR-424-5p,ssc-miR-497,ssc-miR-195,ssc-miR-432-5p,ssc-miR-432-3p,ssc-miR-138,ssc-miR-493-3p,ssc-miR-9813-5p,ssc-miR-10391	ssc-miR-15b,ssc-miR-15a,ssc-miR-16,ssc-miR-424-5p,ssc-miR-497,ssc-miR-195	Significant	Down	1312.46	1934.05	-0.628028	0.0131393	0.193667
novel_circ_0007807	ssc-miR-29b,ssc-miR-214-5p,ssc-miR-29c,ssc-miR-199b-3p,ssc-miR-215,ssc-miR-885-5p,ssc-miR-192,ssc-miR-130b-5p,ssc-miR-4331-3p,ssc-miR-144,ssc-miR-9858-5p	ssc-miR-130b-5p	Significant	Down	1531.9	2240.41	-0.627205	0.0110798	0.166102
novel_circ_0007307	ssc-miR-136-3p,ssc-miR-9816-3p,ssc-miR-9832-3p,ssc-miR-9850-5p	-	Significant	Down	1043.23	1493.92	-0.588548	0.0200679	0.283864
novel_circ_0004497	ssc-miR-17-3p,ssc-miR-133a-5p,ssc-miR-365-5p,ssc-miR-500-5p,ssc-miR-362,ssc-miR-7135-3p,ssc-miR-7136-3p,ssc-miR-9808-3p,ssc-miR-9843-3p,ssc-miR-6782-3p	-	Significant	Down	1447.44	2072.74	-0.587753	0.0101572	0.154919
novel_circ_0004283	ssc-miR-28-5p,ssc-miR-95,ssc-miR-186-5p,ssc-miR-21-3p,ssc-miR-133b,ssc-miR-193a-5p,ssc-miR-676-5p,ssc-miR-708-5p,ssc-miR-338,ssc-miR-9790-3p	ssc-miR-28-5p,ssc-miR-708-5p,ssc-miR-9823-5p	Nonsignificant	Down	1274.38	1784.43	-0.562371	0.0469422	0.548911
novel_circ_0000088	ssc-miR-34a,ssc-miR-34c,ssc-miR-7144-5p,ssc-miR-223	ssc-miR-7144-5p	Significant	Up	1335.91	822.607	0.631856	0.0338542	0.430265
novel_circ_0011880	ssc-miR-145-5p,ssc-miR-320,ssc-miR-432-5p,ssc-miR-1285,ssc-miR-505,ssc-miR-338,ssc-miR-155-3p,ssc-miR-1271-5p,ssc-miR-9800-3p,ssc-miR-96-5p	ssc-miR-432-5p,ssc-miR-338,ssc-miR-4334-5p,ssc-miR-9800-3p	Significant	Up	1621.36	976.747	0.65928	0.0125626	0.186736
novel_circ_0005569	ssc-miR-135,ssc-miR-20a-3p,ssc-miR-29b,ssc-miR-214-3p,ssc-miR-29c,ssc-miR-199b-5p,ssc-miR-199a-5p,ssc-miR-532-3p,ssc-miR-432-3p,ssc-miR-335,ssc-miR-296-5p,ssc-miR-383,ssc-miR-9806-5p,ssc-miR-9816-3p,ssc-miR-10384,ssc-miR-660,ssc-miR-33b-3p	ssc-miR-660	Significant	Up	2289.62	1339.6	0.703302	0.0135857	0.198578
novel_circ_0005038	ssc-miR-15b,ssc-miR-15a,ssc-miR-16,ssc-miR-503,ssc-miR-151-3p,ssc-miR-374a-3p,ssc-miR-374b-3p,ssc-miR-424-5p,ssc-miR-497,ssc-miR-195,ssc-miR-335,ssc-miR-769-5p,ssc-miR-155-5p,ssc-miR-9850-5p,ssc-miR-9858-5p,ssc-miR-670	-	Significant	Up	1779.8	1029.81	0.720598	0.0214909	0.301309
novel_circ_0007731	ssc-miR-26a,ssc-miR-28-5p,ssc-miR-21-3p,ssc-miR-345-3p,ssc-miR-708-5p,ssc-miR-182,ssc-miR-7139-5p,ssc-miR-9820-5p,ssc-miR-9858-5p,ssc-miR-26b-5p	ssc-miR-182,ssc-miR-212	Significant	Up	1872.28	1072.08	0.72621	0.0426736	0.509181
novel_circ_0002939	ssc-miR-378,ssc-miR-19b,ssc-miR-628-5p,ssc-miR-218-5p,ssc-miR-146a-3p,ssc-miR-218b,ssc-miR-218,ssc-miR-7857-3p,ssc-miR-9843-3p,ssc-miR-9844-3p,ssc-miR-378b-3p,ssc-miR-10389,ssc-miR-660	-	Significant	Up	993.344	565.59	0.741875	0.0340974	0.430265
novel_circ_0008799	ssc-miR-326,ssc-miR-30b-3p,ssc-miR-345-3p,ssc-miR-331-3p,ssc-miR-138,ssc-miR-9811-5p,ssc-miR-9812-3p,ssc-miR-9857-5p,ssc-miR-330	ssc-miR-9850-5p	Significant	Up	759.327	421.782	0.774103	0.0478594	0.55593
novel_circ_0001710	ssc-miR-125b,ssc-miR-214-3p,ssc-miR-125a,ssc-miR-22-3p,ssc-miR-31,ssc-miR-2483,ssc-miR-7144-5p,ssc-miR-7144-3p,ssc-miR-9817-5p,ssc-miR-9829-5p,ssc-miR-9838-5p,ssc-miR-9854-5p	ssc-miR-7144-3p,ssc-miR-9829-5p	Significant	Up	2313.02	1289.73	0.776056	0.0102673	0.155248
novel_circ_0006113	ssc-miR-217,ssc-miR-28-5p,ssc-let-7i-3p,ssc-miR-9-1,ssc-miR-9-2,ssc-miR-425-5p,ssc-miR-708-5p,ssc-miR-455-5p,ssc-miR-490-3p,ssc-miR-4339,ssc-miR-9,ssc-miR-490,ssc-miR-7135-5p,ssc-miR-9798-3p,ssc-miR-9816-3p	ssc-miR-4339,ssc-miR-7135-5p	Significant	Up	1374.15	750.036	0.796886	0.0320911	0.41388
novel_circ_0001589	ssc-miR-21-3p,ssc-miR-378,ssc-miR-1285,ssc-miR-455-3p,ssc-miR-194a-3p,ssc-miR-9794-3p,ssc-miR-378b-3p,ssc-miR-1388	ssc-miR-455-3p	Significant	Up	1163.48	623.125	0.835196	0.0410053	0.496022
novel_circ_0008469	ssc-miR-9-1,ssc-miR-9-2,ssc-miR-29a-5p,ssc-miR-29a-3p,ssc-miR-1307,ssc-miR-149,ssc-miR-9,ssc-miR-7135-3p	ssc-miR-9-1,ssc-miR-9-2,ssc-miR-340,ssc-miR-9	Significant	Up	944.145	500.332	0.850144	0.0408848	0.496022
novel_circ_0002610	ssc-miR-450b-5p,ssc-miR-339-5p,ssc-miR-335,ssc-miR-338,ssc-miR-4334-3p,ssc-miR-149,ssc-miR-138,ssc-miR-339,ssc-miR-452,ssc-miR-7138-5p,ssc-miR-9812-3p,ssc-miR-9826-5p,ssc-miR-9838-5p,ssc-miR-9856-3p,ssc-miR-1842	-	Significant	Up	1223.74	639.553	0.858714	0.0150435	0.218069
novel_circ_0000931	ssc-miR-181b,ssc-miR-181c,ssc-miR-27a,ssc-miR-196a,ssc-miR-181a,ssc-miR-181d-5p,ssc-miR-27b-3p,ssc-miR-196b-5p,ssc-miR-155-3p,ssc-miR-138,ssc-miR-150,ssc-miR-489,ssc-miR-7138-3p,ssc-miR-7139-5p,ssc-miR-7144-3p,ssc-miR-9805-3p,ssc-miR-9820-5p,ssc-miR-9858-5p,ssc-miR-1842,ssc-miR-670	ssc-miR-196a,ssc-miR-196b-5p	Significant	Up	1447.5	731.805	0.910683	0.000539803	0.011985
novel_circ_0000482	ssc-miR-145-3p,ssc-miR-204,ssc-miR-9-1,ssc-miR-9-2,ssc-miR-17-3p,ssc-miR-455-3p,ssc-miR-490-3p,ssc-miR-9,ssc-miR-150,ssc-miR-490,ssc-miR-582-5p,ssc-miR-9816-3p,ssc-miR-9833-5p	-	Significant	Up	1276.39	627.478	0.967586	0.0233439	0.317404
novel_circ_0007432	ssc-miR-28-5p,ssc-miR-27a,ssc-miR-101,ssc-miR-27b-3p,ssc-miR-130b-5p,ssc-miR-708-5p,ssc-miR-22-3p,ssc-miR-7139-5p,ssc-miR-7143-3p,ssc-miR-9823-5p,ssc-miR-9849-5p,ssc-miR-10382	ssc-miR-10382	Significant	Up	1093.7	468.751	1.17053	0.0382542	0.47252
novel_circ_0005398	ssc-miR-221-5p,ssc-miR-328,ssc-miR-324,ssc-miR-7136-5p,ssc-miR-7137-3p,ssc-miR-9821-5p,ssc-miR-9822-3p,ssc-miR-9850-5p	ssc-miR-221-5p	Significant	Up	869.479	347.585	1.22997	0.0284752	0.381264
novel_circ_0003332	ssc-miR-135,ssc-miR-148a-5p,ssc-miR-20a-3p,ssc-miR-17-3p,ssc-miR-199b-5p,ssc-miR-503,ssc-miR-199a-5p,ssc-miR-148b-5p,ssc-miR-22-5p,ssc-miR-362,ssc-miR-383,ssc-miR-7143-5p	ssc-miR-20a-3p,ssc-miR-217,ssc-miR-7143-5p	Significant	Up	664.026	240.413	1.38169	0.0182798	0.260673
novel_circ_0011475	ssc-miR-128,ssc-miR-9-1,ssc-miR-9-2,ssc-miR-130b-5p,ssc-miR-339-3p,ssc-miR-155-5p,ssc-miR-9,ssc-miR-7144-5p,ssc-miR-9809-3p,ssc-miR-6516	ssc-miR-7144-3p	Significant	Up	98.2859	0	9.02021	0.00189545	0.0299515
novel_circ_0004806	ssc-miR-7-3p,ssc-miR-340,ssc-miR-218-5p,ssc-miR-218b,ssc-miR-218,ssc-miR-582-5p,ssc-miR-9796-3p,ssc-miR-9812-3p,ssc-miR-9830-5p,ssc-miR-9835-3p,ssc-miR-9842-5p	ssc-miR-7143-5p,ssc-miR-9796-3p,ssc-miR-9835-3p,ssc-miR-9842-5p	Significant	Up	98.2859	0	9.02021	0.00189545	0.0299515
novel_circ_0002765	ssc-miR-146a-3p,ssc-miR-9809-3p,ssc-miR-9843-3p	ssc-miR-146a-3p,ssc-miR-9843-3p	Significant	Up	98.2859	0	9.02021	0.00189545	0.0299515
novel_circ_0004316	ssc-miR-15b,ssc-miR-183,ssc-miR-103,ssc-miR-107,ssc-miR-139-3p,ssc-miR-15a,ssc-miR-16,ssc-miR-423-5p,ssc-miR-424-5p,ssc-miR-497,ssc-miR-195,ssc-miR-339-3p,ssc-miR-7136-5p,ssc-miR-7138-3p	ssc-miR-139-3p,ssc-miR-7136-5p	Significant	Up	121.794	0	9.27695	0.00164742	0.0270053
novel_circ_0007576	ssc-miR-105-1,ssc-miR-105-2,ssc-miR-148a-3p,ssc-miR-30a-5p,ssc-miR-30d,ssc-miR-30e-5p,ssc-miR-152,ssc-miR-148b-3p,ssc-miR-1306-5p,ssc-miR-769-3p,ssc-miR-421-3p,ssc-miR-4337,ssc-miR-7138-5p,ssc-miR-7143-3p,ssc-miR-9858-5p	ssc-miR-148a-3p,ssc-miR-152,ssc-miR-148b-3p,ssc-miR-421-3p	Significant	Up	122.484	0	9.34128	0.00157629	0.0260831
novel_circ_0001444	ssc-miR-361-5p,ssc-miR-500-5p,ssc-miR-7135-3p	-	Significant	Up	123.23	0	9.34497	0.00157489	0.0260831
novel_circ_0008130	ssc-miR-24-3p,ssc-miR-503,ssc-miR-335,ssc-miR-149	ssc-miR-424-3p	Significant	Up	123.23	0	9.34497	0.00157489	0.0260831
novel_circ_0008695	ssc-miR-193a-5p,ssc-miR-345-5p,ssc-miR-664-5p,ssc-miR-628-5p,ssc-miR-9828-3p,ssc-miR-10383	ssc-miR-664-5p	Significant	Up	147.429	0	9.60683	0.00113117	0.0206674
novel_circ_0001905	ssc-miR-214-3p,ssc-miR-196b-3p,ssc-miR-342,ssc-miR-1296-3p,ssc-miR-2320-5p,ssc-miR-194a-3p,ssc-miR-874	ssc-miR-342	Significant	Up	182.691	0	9.86327	0.000810339	0.01597
novel_circ_0007057	ssc-miR-181b,ssc-miR-184,ssc-miR-181c,ssc-miR-181a,ssc-miR-181d-5p,ssc-miR-1271-3p,ssc-miR-218-3p,ssc-miR-370,ssc-miR-9818-3p	-	Significant	Up	195.881	0	9.98294	3.28677e-06	9.68475e-05
novel_circ_0000473	ssc-miR-202-3p,ssc-miR-369,ssc-miR-382,ssc-miR-9812-3p,ssc-miR-9817-5p,ssc-miR-9840-3p	ssc-miR-9817-5p	Significant	Up	195.881	0	9.98294	3.28677e-06	9.68475e-05
novel_circ_0009773	ssc-miR-186-3p,ssc-miR-185,ssc-miR-499-5p,ssc-miR-150	ssc-miR-186-3p,ssc-miR-150	Significant	Up	196.628	0	9.98531	3.30834e-06	9.68475e-05
novel_circ_0000170	ssc-miR-320	-	Significant	Up	198.12	0	9.99001	0.000723717	0.014425
novel_circ_0011023	ssc-miR-148a-3p,ssc-miR-7-5p,ssc-miR-152,ssc-miR-148b-3p,ssc-miR-146a-3p,ssc-miR-370,ssc-miR-9823-5p,ssc-miR-9843-3p,ssc-miR-802	ssc-miR-146a-3p,ssc-miR-9843-3p	Significant	Up	195.826	0	10.0179	0.000717858	0.014425
novel_circ_0009547	ssc-miR-106a,ssc-miR-145-3p,ssc-miR-148a-3p,ssc-miR-20a-5p,ssc-miR-24-1-5p,ssc-miR-17-5p,ssc-miR-143-5p,ssc-miR-152,ssc-miR-24-2-5p,ssc-miR-148b-3p,ssc-miR-664-3p,ssc-miR-542-3p,ssc-miR-432-5p,ssc-miR-296-5p,ssc-miR-1296-5p,ssc-miR-20b,ssc-miR-7139-5p,ssc-miR-7143-5p,ssc-miR-9821-5p,ssc-miR-9822-3p,ssc-miR-9853-5p,ssc-miR-9858-5p,ssc-miR-26b-3p,ssc-miR-670,ssc-miR-10388,ssc-miR-33b-3p	-	Significant	Up	208.382	0	10.0555	3.65908e-06	0.000103517
novel_circ_0007162	ssc-miR-484	-	Significant	Up	220.08	0	10.1543	2.9455e-06	9.68475e-05
novel_circ_0003821	ssc-miR-15b,ssc-miR-24-3p,ssc-miR-27a,ssc-miR-103,ssc-miR-107,ssc-miR-136-5p,ssc-miR-18a,ssc-miR-186-3p,ssc-miR-15a,ssc-miR-16,ssc-miR-199b-3p,ssc-miR-27b-3p,ssc-miR-424-5p,ssc-miR-542-3p,ssc-miR-497,ssc-miR-195,ssc-miR-361-3p,ssc-miR-129a-3p,ssc-miR-18b,ssc-miR-493-3p,ssc-miR-9805-3p,ssc-miR-9813-5p,ssc-miR-9816-3p,ssc-miR-9830-5p,ssc-miR-9846-3p	-	Significant	Up	221.572	0	10.1586	2.99198e-06	9.68475e-05
novel_circ_0011322	ssc-miR-148a-5p,ssc-miR-186-3p,ssc-miR-185,ssc-miR-1,ssc-miR-206,ssc-miR-143-3p,ssc-miR-345-3p,ssc-miR-148b-5p,ssc-miR-130b-5p,ssc-miR-628-5p,ssc-miR-383,ssc-miR-9786-3p,ssc-miR-9814-3p,ssc-miR-9849-5p,ssc-miR-10389	ssc-miR-628-5p,ssc-miR-9845-5p,ssc-miR-10389	Significant	Up	221.572	0	10.1586	2.99198e-06	9.68475e-05
novel_circ_0009256	ssc-miR-664-3p,ssc-miR-9803-5p,ssc-miR-9844-3p,ssc-miR-9847-3p	ssc-miR-9844-3p	Significant	Up	231.89	0	10.1864	0.00071756	0.014425
novel_circ_0004260	ssc-miR-7-5p,ssc-miR-17-3p,ssc-miR-199a-3p,ssc-miR-542-3p,ssc-miR-328,ssc-miR-500-5p,ssc-miR-150,ssc-miR-182,ssc-miR-7144-5p,ssc-miR-9791-3p,ssc-miR-9796-3p	ssc-miR-182	Significant	Up	232.58	0	10.2211	2.91435e-06	9.68475e-05
novel_circ_0002145	ssc-miR-181b,ssc-miR-181c,ssc-miR-181a,ssc-miR-181d-5p,ssc-miR-338,ssc-miR-2320-5p,ssc-miR-9817-5p,ssc-miR-9830-5p	-	Significant	Up	232.58	0	10.2211	2.91435e-06	9.68475e-05
novel_circ_0007348	ssc-miR-217,ssc-miR-28-5p,ssc-miR-214-3p,ssc-miR-103,ssc-miR-107,ssc-miR-124a,ssc-miR-30a-3p,ssc-miR-148b-5p,ssc-miR-130b-5p,ssc-miR-532-3p,ssc-miR-708-5p,ssc-miR-432-5p,ssc-miR-202-3p,ssc-miR-324,ssc-miR-455-3p,ssc-miR-22-5p,ssc-miR-4334-5p,ssc-miR-1271-5p,ssc-miR-383,ssc-miR-7138-5p,ssc-miR-9785-5p,ssc-miR-9817-5p,ssc-miR-9834-5p,ssc-miR-9846-3p,ssc-miR-9862-3p,ssc-miR-96-5p	ssc-miR-217,ssc-miR-1271-5p,ssc-miR-212,ssc-miR-96-5p	Significant	Up	233.326	0	10.2231	2.93699e-06	9.68475e-05
novel_circ_0007271	ssc-miR-1306-5p,ssc-miR-432-5p,ssc-miR-138,ssc-miR-7144-3p,ssc-miR-9830-5p,ssc-miR-9844-3p,ssc-miR-9851-3p,ssc-miR-10389	ssc-miR-9844-3p	Significant	Up	245.024	0	10.3114	2.26367e-06	9.68475e-05
novel_circ_0009389	ssc-miR-1306-5p,ssc-miR-1224,ssc-miR-9804-5p	-	Significant	Up	245.77	0	10.3133	2.2742e-06	9.68475e-05
novel_circ_0004403	ssc-miR-199b-5p,ssc-miR-199a-5p,ssc-miR-499-3p,ssc-miR-542-3p,ssc-miR-432-3p,ssc-miR-190b,ssc-miR-190a,ssc-miR-9791-3p	ssc-miR-190b,ssc-miR-190a	Significant	Up	257.525	0	10.3714	2.04912e-06	9.68475e-05
novel_circ_0011224	ssc-miR-326,ssc-miR-505,ssc-miR-330	ssc-miR-326,ssc-miR-505,ssc-miR-376a-5p,ssc-miR-330	Significant	Up	270.025	0	10.4272	2.56143e-06	9.68475e-05
novel_circ_0002913	ssc-miR-20a-3p,ssc-miR-136-5p,ssc-miR-365-3p,ssc-miR-339-3p,ssc-miR-500-5p,ssc-miR-362,ssc-miR-494,ssc-miR-9817-5p,ssc-miR-9839-5p,ssc-miR-10391,ssc-miR-33b-5p	ssc-miR-9817-5p	Significant	Up	281.779	0	10.4793	3.31291e-06	9.68475e-05
novel_circ_0005777	ssc-miR-374a-3p,ssc-miR-374b-3p,ssc-miR-4338,ssc-miR-1343,ssc-miR-7139-5p,ssc-miR-6516	ssc-miR-1343	Significant	Up	280.977	0	10.5025	1.91819e-06	9.68475e-05
novel_circ_0006647	ssc-miR-664-3p,ssc-miR-362,ssc-miR-218-3p,ssc-miR-9801-5p,ssc-miR-9850-5p,ssc-miR-670	ssc-miR-670	Significant	Up	305.175	0	10.6258	1.45757e-06	9.68475e-05
novel_circ_0012492	ssc-miR-204,ssc-miR-133a-5p,ssc-miR-133a-3p,ssc-miR-22-3p,ssc-miR-4331-3p,ssc-miR-381-3p,ssc-miR-490-3p,ssc-miR-4334-5p,ssc-miR-4335,ssc-miR-491,ssc-miR-138,ssc-miR-182,ssc-miR-212,ssc-miR-490,ssc-miR-671-5p,ssc-miR-3613,ssc-miR-7136-5p,ssc-miR-9829-5p	ssc-miR-22-3p,ssc-miR-182,ssc-miR-874	Significant	Up	319.112	0	10.6974	8.58923e-07	7.73591e-05
novel_circ_0010761	ssc-miR-361-5p,ssc-miR-532-5p,ssc-miR-4331-3p,ssc-miR-376b,ssc-miR-149,ssc-miR-137,ssc-miR-9808-3p,ssc-miR-9854-5p,ssc-miR-9859-3p,ssc-miR-219b-3p,ssc-miR-1842,ssc-miR-10390	ssc-miR-149,ssc-miR-1842	Significant	Up	330.922	0	10.7211	9.98575e-07	7.73591e-05
novel_circ_0005477	ssc-miR-30c-5p,ssc-miR-30b-5p,ssc-miR-133a-5p,ssc-miR-30a-5p,ssc-miR-30d,ssc-miR-30e-5p,ssc-miR-143-5p,ssc-miR-1271-5p,ssc-miR-4335,ssc-miR-2483,ssc-miR-9785-5p,ssc-miR-9858-5p,ssc-miR-96-5p	-	Significant	Up	344.858	0	10.7882	8.55993e-07	7.73591e-05
novel_circ_0006554	ssc-miR-15b,ssc-miR-15a,ssc-miR-16,ssc-miR-424-5p,ssc-miR-497,ssc-miR-195,ssc-miR-338,ssc-miR-2483,ssc-miR-9808-3p	-	Significant	Up	368.311	0	10.8875	2.59431e-07	6.08293e-05
novel_circ_0008394	ssc-miR-136-5p,ssc-miR-423-3p,ssc-miR-1306-5p	ssc-miR-136-5p,ssc-miR-1306-5p	Significant	Up	381.557	0	10.9293	3.50992e-07	6.84044e-05
novel_circ_0007168	ssc-miR-7-3p,ssc-miR-185,ssc-miR-676-5p,ssc-miR-338,ssc-miR-411,ssc-miR-9812-3p,ssc-miR-9817-5p,ssc-miR-9828-3p	ssc-miR-676-5p	Significant	Up	393.311	0	10.9674	2.77443e-07	6.08293e-05
novel_circ_0012384	ssc-miR-214-5p,ssc-miR-885-5p,ssc-miR-1277,ssc-miR-382,ssc-miR-9794-3p,ssc-miR-9855-5p,ssc-miR-219b-3p,ssc-miR-33b-3p	ssc-miR-9855-5p	Significant	Up	403.517	0	11.0185	8.77266e-08	3.07745e-05

## Sheet: sign-BC
v	Binding-Site_local	Binding-Site_junction	Significance	AvsB_Type	A_FPKM	B_FPKM	log2(foldchange)	pvalue	padj
novel_circ_0009166	ssc-miR-9-1,ssc-miR-9-2,ssc-miR-9,ssc-miR-452,ssc-miR-1249,ssc-miR-2483,ssc-miR-7144-3p,ssc-miR-9828-3p,ssc-miR-9829-5p,ssc-miR-9862-3p,ssc-miR-1842,ssc-miR-33b-3p	-	Significant	Down	0	408.08	-11.1372	1.89385e-09	2.2044e-06
novel_circ_0006490	ssc-miR-320,ssc-miR-340,ssc-miR-196b-3p,ssc-miR-369,ssc-miR-381-3p,ssc-miR-491	ssc-miR-196b-3p	Significant	Down	0	379.4	-11.0283	3.76825e-09	2.2044e-06
novel_circ_0005490	ssc-miR-23a,ssc-miR-323,ssc-miR-23b,ssc-miR-885-5p,ssc-miR-425-5p,ssc-miR-370,ssc-miR-9794-3p,ssc-miR-9844-3p	ssc-miR-425-5p,ssc-miR-9845-5p	Significant	Down	0	335.567	-10.8536	2.60151e-08	2.2044e-06
novel_circ_0010890	ssc-miR-30c-3p,ssc-miR-29a-5p,ssc-miR-296-3p,ssc-miR-30c-1-3p,ssc-miR-429,ssc-miR-452,ssc-miR-7139-5p,ssc-miR-9801-5p,ssc-miR-9805-3p,ssc-miR-9815-3p,ssc-miR-9820-5p,ssc-miR-200b	ssc-miR-29a-5p,ssc-miR-7135-3p,ssc-miR-7139-5p	Significant	Down	0	332.665	-10.8331	1.81688e-08	2.2044e-06
novel_circ_0010198	ssc-miR-145-5p,ssc-miR-193a-3p,ssc-miR-885-3p,ssc-miR-1285,ssc-miR-9788-3p,ssc-miR-9815-3p,ssc-miR-9820-5p	ssc-miR-193a-3p	Significant	Down	0	320.59	-10.7766	3.01916e-08	2.2044e-06
novel_circ_0007789	ssc-miR-181b,ssc-miR-20a-3p,ssc-miR-181c,ssc-miR-181a,ssc-miR-30a-3p,ssc-miR-30e-3p,ssc-miR-181d-5p,ssc-miR-130b-5p,ssc-miR-450b-5p,ssc-miR-532-5p,ssc-miR-455-5p,ssc-miR-369,ssc-miR-545-5p,ssc-miR-138,ssc-miR-9821-5p,ssc-miR-9822-3p,ssc-miR-6782-3p,ssc-miR-670	-	Significant	Down	0	299.399	-10.679	3.52205e-08	2.2044e-06
novel_circ_0000097	ssc-miR-133b,ssc-miR-22-5p,ssc-miR-1271-3p,ssc-miR-9829-5p	ssc-miR-22-5p	Significant	Down	0	288.833	-10.6279	5.08675e-08	2.2044e-06
novel_circ_0012131	ssc-miR-19a,ssc-miR-18a,ssc-miR-9-1,ssc-miR-9-2,ssc-miR-30a-3p,ssc-miR-30e-3p,ssc-miR-342,ssc-miR-19b,ssc-miR-455-3p,ssc-miR-194b-3p,ssc-miR-4331-3p,ssc-miR-382,ssc-miR-1296-3p,ssc-miR-18b,ssc-miR-9,ssc-miR-194a-3p,ssc-miR-1842	ssc-miR-382	Significant	Down	0	282.795	-10.5973	4.39439e-08	2.2044e-06
novel_circ_0006028	ssc-miR-140-3p,ssc-miR-574-3p,ssc-miR-218-5p,ssc-miR-149,ssc-miR-218b,ssc-miR-218,ssc-miR-493-3p,ssc-miR-7139-3p,ssc-miR-9810-3p,ssc-miR-1842,ssc-miR-10389	-	Significant	Down	0	272.17	-10.5407	7.01609e-08	2.28017e-06
novel_circ_0009208	ssc-miR-145-5p,ssc-miR-133b,ssc-miR-769-3p,ssc-miR-338,ssc-miR-194b-3p,ssc-miR-382,ssc-miR-7138-5p,ssc-miR-9798-3p,ssc-miR-9801-5p,ssc-miR-9804-5p,ssc-miR-9812-3p,ssc-miR-9818-3p,ssc-miR-9828-3p	-	Significant	Down	0	251.038	-10.4277	2.79226e-07	5.67654e-06
novel_circ_0005563	ssc-miR-133a-5p,ssc-miR-29a-5p,ssc-miR-339-5p,ssc-miR-296-5p,ssc-miR-4334-3p,ssc-miR-545-5p,ssc-let-7f-3p,ssc-miR-212,ssc-miR-339,ssc-miR-7139-5p,ssc-miR-9806-5p	ssc-miR-9806-5p	Significant	Down	0	246.451	-10.4036	1.47149e-07	3.09704e-06
novel_circ_0006690	ssc-miR-145-5p,ssc-miR-26a,ssc-let-7c,ssc-let-7f-5p,ssc-let-7i-5p,ssc-let-7a,ssc-let-7e,ssc-let-7g,ssc-miR-98,ssc-miR-1839-5p,ssc-miR-129a-3p,ssc-miR-22-5p,ssc-miR-146a-3p,ssc-let-7d-5p,ssc-miR-182,ssc-miR-9804-5p,ssc-miR-9843-3p,ssc-miR-26b-5p,ssc-miR-141	ssc-miR-129a-3p,ssc-miR-9804-5p	Significant	Down	0	241.806	-10.38	0.000300436	0.00481815
novel_circ_0006710	ssc-miR-455-5p,ssc-miR-9809-3p,ssc-miR-9826-5p	-	Significant	Down	0	238.962	-10.3525	9.48714e-08	2.43577e-06
novel_circ_0002077	ssc-miR-136-3p,ssc-miR-21-3p,ssc-miR-345-3p,ssc-miR-339-3p,ssc-miR-676-5p,ssc-miR-9803-5p,ssc-miR-802	ssc-miR-21-3p	Significant	Down	0	232.924	-10.3133	9.15429e-08	2.43577e-06
novel_circ_0007196	ssc-miR-217,ssc-miR-17-3p,ssc-miR-30a-3p,ssc-miR-30e-3p,ssc-miR-1224,ssc-miR-370,ssc-miR-9828-3p,ssc-miR-9830-5p,ssc-miR-223	-	Significant	Down	0	229.788	-10.3011	6.981e-08	2.28017e-06
novel_circ_0009329	ssc-miR-7139-5p,ssc-miR-7144-3p	ssc-miR-455-3p	Significant	Down	0	228.338	-10.2871	7.7839e-08	2.36024e-06
novel_circ_0001520	ssc-miR-186-5p,ssc-miR-29a-5p,ssc-miR-193a-3p,ssc-miR-424-3p,ssc-miR-545-5p,ssc-miR-138,ssc-miR-7857-3p,ssc-miR-9790-3p	ssc-miR-29a-5p,ssc-miR-545-5p	Significant	Down	0	223.809	-10.2615	2.10413e-07	4.37707e-06
novel_circ_0008434	ssc-miR-30c-5p,ssc-miR-30b-5p,ssc-miR-30a-5p,ssc-miR-30d,ssc-miR-30e-5p,ssc-miR-7139-5p,ssc-miR-10382,ssc-miR-10391	ssc-miR-129a-5p,ssc-miR-129b	Significant	Down	0	217.771	-10.222	9.76509e-08	2.44014e-06
novel_circ_0006769	ssc-miR-7142-3p,ssc-miR-9794-3p	-	Significant	Down	0	217.713	-10.2187	0.000297864	0.00481815
novel_circ_0011671	ssc-miR-29a-3p,ssc-miR-374a-3p,ssc-miR-374b-3p,ssc-miR-361-5p,ssc-miR-429,ssc-miR-370,ssc-miR-7144-3p,ssc-miR-200b	ssc-miR-374a-3p,ssc-miR-374b-3p,ssc-miR-361-5p	Significant	Down	0	214.635	-10.209	8.96757e-08	2.43577e-06
novel_circ_0005711	ssc-miR-122-5p,ssc-miR-221-5p,ssc-miR-361-5p,ssc-miR-490-3p,ssc-miR-490,ssc-miR-7136-5p,ssc-miR-7142-3p,ssc-miR-802	ssc-miR-23a,ssc-miR-23b	Significant	Down	0	213.184	-10.1941	5.30897e-08	2.2044e-06
novel_circ_0010175	ssc-miR-532-5p,ssc-miR-628-5p,ssc-miR-1285,ssc-miR-1296-3p,ssc-miR-491,ssc-miR-137,ssc-miR-194a-3p,ssc-miR-7140-3p,ssc-miR-9831-3p	ssc-miR-9831-3p	Significant	Down	0	210.048	-10.1809	1.26112e-07	2.78535e-06
novel_circ_0004547	ssc-miR-139-5p,ssc-miR-503,ssc-miR-30a-3p,ssc-miR-30e-3p,ssc-miR-320,ssc-miR-365-5p,ssc-miR-339-3p,ssc-miR-4334-5p,ssc-miR-1271-3p,ssc-miR-421-5p,ssc-miR-149,ssc-miR-144,ssc-miR-9789-3p,ssc-miR-9835-3p	ssc-miR-421-5p	Significant	Down	0	211.733	-10.1768	6.90192e-08	2.28017e-06
novel_circ_0004380	ssc-miR-676-5p,ssc-miR-129a-3p,ssc-miR-218-3p,ssc-miR-429,ssc-miR-545-5p,ssc-miR-493-5p,ssc-miR-9817-5p,ssc-miR-9834-5p,ssc-miR-9836-3p,ssc-miR-9859-3p,ssc-miR-10391,ssc-miR-200b	ssc-miR-429,ssc-miR-9834-5p,ssc-miR-200b	Significant	Down	0	208.598	-10.1657	6.24403e-08	2.23411e-06
novel_circ_0007699	ssc-miR-676-5p,ssc-miR-9799-3p	-	Significant	Down	0	205.696	-10.1325	8.47685e-08	2.40716e-06
novel_circ_0003987	ssc-miR-326,ssc-miR-432-5p,ssc-miR-296-5p,ssc-miR-362,ssc-miR-330	ssc-miR-326,ssc-miR-2483,ssc-miR-330	Significant	Down	0	205.696	-10.1325	8.47685e-08	2.40716e-06
novel_circ_0009384	ssc-miR-30b-3p,ssc-miR-221-5p,ssc-miR-374a-3p,ssc-miR-374b-3p,ssc-miR-361-5p,ssc-miR-202-3p,ssc-miR-455-5p,ssc-miR-381-3p,ssc-miR-4337,ssc-miR-370,ssc-miR-7857-3p,ssc-miR-9792-5p,ssc-miR-9820-5p,ssc-miR-9849-5p	ssc-miR-9849-5p,ssc-miR-9850-5p	Significant	Down	0	196.58	-10.0761	1.04822e-07	2.46746e-06
novel_circ_0006370	-	-	Significant	Down	0	196.522	-10.0749	0.000263087	0.00480268
novel_circ_0012540	ssc-miR-29b,ssc-miR-29c,ssc-miR-1306-5p,ssc-miR-328,ssc-miR-500-3p,ssc-miR-1224,ssc-miR-671-5p,ssc-miR-7134-3p,ssc-miR-9786-3p,ssc-miR-9804-5p	-	Significant	Down	0	196.522	-10.0749	0.000263087	0.00480268
novel_circ_0001206	ssc-miR-15b,ssc-miR-7-3p,ssc-miR-15a,ssc-miR-16,ssc-miR-199b-3p,ssc-miR-133a-5p,ssc-miR-424-5p,ssc-miR-497,ssc-miR-195,ssc-miR-4339,ssc-miR-7135-5p,ssc-miR-10388	ssc-miR-4339,ssc-miR-7135-5p	Significant	Down	0	191.993	-10.0453	5.57806e-08	2.2044e-06
novel_circ_0000874	ssc-miR-769-5p,ssc-miR-155-5p,ssc-miR-6782-3p,ssc-miR-9858-5p	ssc-miR-769-5p,ssc-miR-6782-3p	Significant	Down	0	190.542	-10.0286	4.77702e-08	2.2044e-06
novel_circ_0010586	ssc-miR-193a-3p,ssc-miR-425-5p,ssc-miR-362,ssc-miR-4334-5p,ssc-miR-1271-5p,ssc-miR-182,ssc-miR-212,ssc-miR-7144-5p,ssc-miR-9826-5p,ssc-miR-9829-5p,ssc-miR-96-5p	ssc-miR-182	Significant	Down	0	190.542	-10.0286	4.77702e-08	2.2044e-06
novel_circ_0011542	ssc-miR-105-1,ssc-miR-105-2,ssc-miR-106a,ssc-miR-148a-5p,ssc-miR-20a-5p,ssc-let-7c,ssc-let-7f-5p,ssc-let-7i-5p,ssc-miR-136-5p,ssc-miR-17-5p,ssc-miR-17-3p,ssc-miR-1,ssc-miR-206,ssc-let-7a,ssc-let-7e,ssc-let-7g,ssc-miR-148b-5p,ssc-miR-98,ssc-miR-744,ssc-miR-22-5p,ssc-miR-194b-3p,ssc-miR-218-3p,ssc-let-7d-5p,ssc-miR-20b,ssc-miR-7138-5p,ssc-miR-9814-3p,ssc-miR-26b-3p	ssc-miR-744	Significant	Down	0	185.956	-9.99665	3.62339e-08	2.2044e-06
novel_circ_0010846	ssc-miR-215,ssc-miR-664-3p,ssc-miR-192,ssc-miR-324,ssc-miR-489,ssc-miR-9836-3p,ssc-miR-10388	ssc-miR-9836-3p	Significant	Down	0	185.956	-9.99665	3.62339e-08	2.2044e-06
novel_circ_0006636	ssc-miR-324,ssc-miR-9815-3p	-	Significant	Down	0	172.253	-9.90049	0.000248812	0.00480268
novel_circ_0004437	ssc-miR-676-5p,ssc-miR-381-3p,ssc-miR-9817-5p	ssc-miR-676-5p	Significant	Down	0	169.352	-9.86053	5.6681e-08	2.2044e-06
novel_circ_0011114	ssc-miR-28-5p,ssc-miR-140-3p,ssc-miR-186-3p,ssc-miR-450b-3p,ssc-miR-708-5p,ssc-miR-4331-3p	ssc-miR-186-3p	Significant	Down	0	169.352	-9.86053	5.6681e-08	2.2044e-06
novel_circ_0012877	ssc-miR-21-3p,ssc-miR-628-5p,ssc-miR-500-3p,ssc-miR-4331-3p,ssc-miR-7142-5p,ssc-miR-7142-3p,ssc-miR-10382,ssc-miR-26b-3p,ssc-miR-10389	ssc-miR-26b-3p	Significant	Down	0	169.352	-9.86053	5.6681e-08	2.2044e-06
novel_circ_0000202	ssc-miR-301,ssc-miR-455-3p,ssc-miR-7144-3p,ssc-miR-7857-3p,ssc-miR-670	-	Significant	Down	0	164.765	-9.82461	4.416e-08	2.2044e-06
novel_circ_0001530	ssc-miR-148a-3p,ssc-miR-28-5p,ssc-miR-204,ssc-miR-130a,ssc-miR-151-5p,ssc-miR-152,ssc-miR-148b-3p,ssc-miR-130b-3p,ssc-miR-708-5p,ssc-miR-9817-5p,ssc-miR-9820-5p,ssc-miR-10383,ssc-miR-454	ssc-miR-1271-3p,ssc-miR-10383	Significant	Down	0	164.765	-9.82461	4.416e-08	2.2044e-06
novel_circ_0009857	ssc-miR-34a,ssc-miR-34c,ssc-miR-532-3p,ssc-miR-432-3p	ssc-miR-532-3p	Significant	Down	0	163.314	-9.80514	3.77687e-08	2.2044e-06
novel_circ_0006014	-	-	Significant	Down	0	163.314	-9.80514	3.77687e-08	2.2044e-06
novel_circ_0011185	ssc-miR-210,ssc-miR-1306-5p,ssc-miR-338,ssc-miR-4335,ssc-miR-187,ssc-miR-7138-5p,ssc-miR-7142-3p,ssc-miR-7143-5p,ssc-miR-9816-3p,ssc-miR-9854-5p	-	Significant	Down	0	155.591	-9.75303	0.000284267	0.00481815
novel_circ_0010363	ssc-miR-345-5p,ssc-miR-1306-5p,ssc-miR-1224,ssc-miR-1343,ssc-miR-2320-5p,ssc-miR-493-3p,ssc-miR-7143-5p,ssc-miR-9811-5p,ssc-miR-9847-3p	-	Significant	Down	0	152.689	-9.70866	0.000257102	0.00480268
novel_circ_0010948	ssc-miR-15b,ssc-miR-15a,ssc-miR-16,ssc-miR-503,ssc-miR-193a-5p,ssc-miR-664-3p,ssc-miR-424-5p,ssc-miR-497,ssc-miR-195,ssc-miR-676-5p,ssc-miR-335,ssc-miR-22-3p,ssc-miR-218-5p,ssc-miR-218b,ssc-miR-2320-3p,ssc-miR-218,ssc-miR-7144-3p,ssc-miR-9841-3p,ssc-miR-26b-3p	ssc-miR-218-5p,ssc-miR-218b,ssc-miR-218,ssc-miR-26b-3p	Significant	Down	0	142.123	-9.60693	4.72155e-08	2.2044e-06
novel_circ_0002735	ssc-miR-153,ssc-miR-503,ssc-miR-376a-3p,ssc-miR-296-5p,ssc-miR-7137-3p,ssc-miR-7139-3p,ssc-miR-9811-5p,ssc-miR-9816-3p,ssc-miR-9817-5p,ssc-miR-9832-3p	-	Significant	Down	0	142.123	-9.60693	4.72155e-08	2.2044e-06
novel_circ_0002155	ssc-miR-136-5p,ssc-miR-133a-5p,ssc-miR-500-5p,ssc-miR-218-5p,ssc-miR-218b,ssc-miR-218,ssc-miR-7139-5p	ssc-miR-218-5p,ssc-miR-218b,ssc-miR-218	Significant	Down	0	142.123	-9.60693	4.72155e-08	2.2044e-06
novel_circ_0004717	ssc-miR-135,ssc-miR-432-3p,ssc-miR-4338,ssc-miR-138,ssc-miR-493-3p,ssc-miR-2366,ssc-miR-7138-5p,ssc-miR-9803-5p,ssc-miR-9845-5p	ssc-miR-9803-5p	Significant	Down	0	142.123	-9.60693	4.72155e-08	2.2044e-06
novel_circ_0007773	ssc-miR-22-5p,ssc-miR-7857-3p,ssc-miR-9817-5p,ssc-miR-670	ssc-miR-7857-3p	Significant	Down	0	139.221	-9.5577	0.000276017	0.00481815
novel_circ_0001697	ssc-miR-9-1,ssc-miR-9-2,ssc-miR-30a-3p,ssc-miR-30e-3p,ssc-miR-23b,ssc-miR-424-3p,ssc-miR-532-5p,ssc-miR-676-5p,ssc-miR-9,ssc-miR-7142-3p,ssc-miR-9813-5p,ssc-miR-9830-5p,ssc-miR-371-5p,ssc-miR-33b-5p	ssc-miR-9-1,ssc-miR-9-2,ssc-miR-9	Significant	Down	0	139.221	-9.5577	0.000276017	0.00481815
novel_circ_0000118	ssc-miR-20a-3p,ssc-miR-23a,ssc-miR-23b,ssc-miR-676-5p,ssc-miR-129a-5p,ssc-miR-129b,ssc-miR-9800-3p,ssc-miR-9849-5p,ssc-miR-670,ssc-miR-375	ssc-miR-20a-3p,ssc-miR-1249	Significant	Down	0	130.047	-9.47117	0.000294236	0.00481815
novel_circ_0009368	ssc-miR-26a,ssc-miR-499-3p,ssc-miR-1285,ssc-miR-138,ssc-miR-9816-3p,ssc-miR-26b-5p	ssc-miR-26a,ssc-miR-499-3p,ssc-miR-1285,ssc-miR-26b-5p	Significant	Down	0	130.047	-9.47117	0.000294236	0.00481815
novel_circ_0002555	ssc-miR-19a,ssc-miR-19b,ssc-miR-324,ssc-miR-7135-3p,ssc-miR-9820-5p,ssc-miR-9839-5p,ssc-miR-9849-5p	-	Significant	Down	0	124.068	-9.40004	0.000301639	0.00481815
novel_circ_0002986	ssc-miR-105-1,ssc-miR-105-2,ssc-miR-95,ssc-miR-140-5p,ssc-miR-382,ssc-miR-218-5p,ssc-miR-494,ssc-miR-218b,ssc-miR-218,ssc-miR-489,ssc-miR-493-5p,ssc-miR-9829-5p,ssc-miR-9841-3p,ssc-miR-10388	ssc-miR-218-5p,ssc-miR-218b,ssc-miR-218,ssc-miR-9829-5p,ssc-miR-9841-3p	Significant	Down	0	110.307	-9.25002	0.000299309	0.00481815
novel_circ_0000548	ssc-miR-103,ssc-miR-107,ssc-miR-34a,ssc-miR-503,ssc-miR-378,ssc-miR-34c,ssc-miR-196b-3p,ssc-miR-542-3p,ssc-miR-490-3p,ssc-miR-490,ssc-miR-378b-3p	ssc-miR-103,ssc-miR-107	Significant	Down	0	87.6656	-8.91254	0.000216912	0.00426435
novel_circ_0009157	ssc-miR-183,ssc-miR-142-3p,ssc-miR-376b,ssc-miR-6529	-	Significant	Down	0	87.6656	-8.91254	0.000216912	0.00426435
novel_circ_0011667	ssc-miR-15b,ssc-miR-15a,ssc-miR-16,ssc-miR-151-5p,ssc-miR-424-5p,ssc-miR-497,ssc-miR-195,ssc-miR-676-5p,ssc-miR-1271-3p,ssc-miR-421-5p,ssc-miR-132,ssc-miR-9804-5p,ssc-miR-9850-5p,ssc-miR-10386	-	Significant	Down	239.232	718.045	-1.6022	3.44642e-05	0.000692768
novel_circ_0006766	ssc-miR-95,ssc-miR-139-3p,ssc-miR-4331-3p,ssc-miR-149,ssc-miR-7136-3p,ssc-miR-1842	ssc-miR-7136-3p	Significant	Down	191.474	527.502	-1.47918	0.0186691	0.240281
novel_circ_0000832	ssc-miR-30c-5p,ssc-miR-30b-5p,ssc-miR-30a-5p,ssc-miR-30a-3p,ssc-miR-29a-5p,ssc-miR-30d,ssc-miR-30e-5p,ssc-miR-30e-3p,ssc-miR-361-5p,ssc-miR-129a-3p,ssc-miR-2483,ssc-miR-9816-3p,ssc-miR-9820-5p	ssc-miR-9820-5p	Significant	Down	263.596	713.75	-1.44608	0.000789408	0.0122804
novel_circ_0006719	ssc-miR-140-5p,ssc-let-7c,ssc-let-7f-5p,ssc-let-7i-5p,ssc-miR-196a,ssc-let-7a,ssc-let-7e,ssc-let-7g,ssc-miR-151-5p,ssc-miR-486,ssc-miR-98,ssc-miR-196b-5p,ssc-miR-328,ssc-miR-628-5p,ssc-miR-22-5p,ssc-miR-652,ssc-miR-4335,ssc-let-7d-5p,ssc-miR-493-5p,ssc-miR-7139-3p,ssc-miR-9787-3p,ssc-miR-10389,ssc-miR-802	ssc-miR-7139-5p,ssc-miR-660	Significant	Down	167.859	436.993	-1.39154	0.0411097	0.43009
novel_circ_0000895	ssc-miR-205,ssc-miR-30a-3p,ssc-miR-30e-3p,ssc-miR-2320-5p	-	Significant	Down	190.726	462.713	-1.28623	0.0204707	0.259732
novel_circ_0000660	ssc-miR-432-5p,ssc-miR-328,ssc-miR-769-5p,ssc-miR-452	-	Significant	Down	215.617	514.268	-1.26192	0.0398197	0.419044
novel_circ_0007883	ssc-miR-224,ssc-miR-21-3p,ssc-miR-29a-5p,ssc-miR-148b-5p,ssc-miR-676-5p,ssc-miR-22-5p,ssc-miR-2366,ssc-miR-7144-5p,ssc-miR-9830-5p,ssc-miR-9858-5p,ssc-miR-371-5p	ssc-miR-2366,ssc-miR-7144-5p	Significant	Down	308.582	724.493	-1.23537	0.0170632	0.222819
novel_circ_0009585	ssc-miR-105-1,ssc-miR-105-2,ssc-miR-500-5p,ssc-miR-362,ssc-miR-7142-3p	ssc-miR-105-1,ssc-miR-105-2,ssc-miR-7142-3p,ssc-miR-7144-5p	Significant	Down	398.027	914.449	-1.22165	0.0437663	0.449988
novel_circ_0011390	ssc-miR-148a-5p,ssc-miR-151-3p,ssc-miR-676-5p,ssc-miR-455-3p,ssc-miR-4338,ssc-miR-150,ssc-miR-2483,ssc-miR-9828-3p,ssc-miR-9838-5p	ssc-miR-455-3p,ssc-miR-4338	Significant	Down	382.727	831.488	-1.13578	0.00197102	0.0291418
novel_circ_0005106	ssc-miR-28-5p,ssc-miR-365-5p,ssc-miR-708-5p,ssc-miR-758,ssc-miR-4334-5p,ssc-miR-671-5p,ssc-miR-9812-3p,ssc-miR-6529	-	Significant	Down	237.209	514.034	-1.13003	0.0260986	0.309208
novel_circ_0000656	ssc-miR-26a,ssc-miR-18a,ssc-miR-199a-3p,ssc-miR-142-3p,ssc-miR-4331-5p,ssc-miR-18b,ssc-miR-26b-5p	-	Significant	Down	285.715	613.775	-1.11955	0.0056678	0.0811176
novel_circ_0005090	ssc-miR-20a-3p,ssc-miR-217,ssc-miR-103,ssc-miR-107,ssc-miR-676-5p,ssc-miR-500-5p,ssc-miR-7138-5p,ssc-miR-9816-3p,ssc-miR-9858-5p	ssc-miR-9816-3p	Significant	Down	286.463	580.567	-1.03389	0.0362423	0.393942
novel_circ_0004790	ssc-miR-664-3p,ssc-miR-1271-5p,ssc-miR-212,ssc-miR-7144-3p,ssc-miR-9829-5p,ssc-miR-96-5p	ssc-miR-181b,ssc-miR-181a,ssc-miR-181d-5p,ssc-miR-664-3p	Significant	Down	567.16	1102.56	-0.968388	0.0433655	0.448445
novel_circ_0003130	ssc-miR-186-3p,ssc-miR-143-3p,ssc-miR-339-3p,ssc-miR-1271-5p,ssc-miR-2320-3p,ssc-miR-9802-3p,ssc-miR-9809-3p,ssc-miR-219b-3p,ssc-miR-96-5p	ssc-miR-2320-3p	Significant	Down	285.715	542.714	-0.942448	0.0314669	0.364822
novel_circ_0009315	ssc-miR-205,ssc-miR-17-3p,ssc-miR-499-3p,ssc-miR-369,ssc-miR-1224,ssc-miR-494,ssc-miR-2320-3p,ssc-miR-582-5p,ssc-miR-9825-5p,ssc-miR-9847-3p,ssc-miR-9851-3p	ssc-miR-2320-3p	Significant	Down	408.366	765.014	-0.921042	0.0111468	0.153397
novel_circ_0011873	ssc-miR-151-3p,ssc-miR-1306-5p,ssc-miR-676-5p,ssc-miR-1285,ssc-miR-1224,ssc-miR-9789-3p,ssc-miR-9793-5p,ssc-miR-9794-3p,ssc-miR-9817-5p,ssc-miR-9828-3p,ssc-miR-9839-5p	ssc-miR-9793-5p	Significant	Down	401.547	746.959	-0.905773	0.0320162	0.364822
novel_circ_0007548	ssc-miR-148a-3p,ssc-miR-20a-3p,ssc-miR-99b,ssc-miR-17-3p,ssc-miR-499-3p,ssc-miR-320,ssc-miR-151-3p,ssc-miR-152,ssc-miR-99a-5p,ssc-miR-148b-3p,ssc-miR-100,ssc-miR-676-5p,ssc-miR-452,ssc-miR-7136-3p,ssc-miR-9791-3p,ssc-miR-10391	-	Significant	Down	359.86	668.408	-0.90309	0.0213792	0.267465
novel_circ_0010443	ssc-miR-105-1,ssc-miR-105-2,ssc-miR-20a-3p,ssc-miR-103,ssc-miR-107,ssc-miR-186-5p,ssc-miR-1,ssc-miR-146b,ssc-miR-206,ssc-miR-193a-5p,ssc-miR-1307,ssc-miR-22-5p,ssc-miR-4331-5p,ssc-miR-146a-5p,ssc-miR-484,ssc-miR-9786-3p,ssc-miR-9790-3p,ssc-miR-9794-3p,ssc-miR-9814-3p,ssc-miR-9816-3p,ssc-miR-9819-5p,ssc-miR-9828-3p,ssc-miR-9829-5p,ssc-miR-9830-5p,ssc-miR-670	ssc-miR-193a-5p,ssc-miR-484,ssc-miR-9828-3p	Significant	Down	502.08	873.928	-0.812204	0.00342555	0.0494218
novel_circ_0003883	ssc-miR-7-3p,ssc-miR-34a,ssc-miR-34c,ssc-miR-425-3p,ssc-miR-324,ssc-miR-22-3p,ssc-miR-382,ssc-miR-370,ssc-miR-9817-5p,ssc-miR-375	ssc-miR-34a,ssc-miR-34c,ssc-miR-22-3p,ssc-miR-218-5p,ssc-miR-218b,ssc-miR-218	Significant	Down	975.584	1685.68	-0.806575	0.0209689	0.264179
novel_circ_0003789	ssc-miR-140-3p,ssc-let-7c,ssc-let-7f-5p,ssc-let-7i-5p,ssc-miR-196a,ssc-miR-133a-3p,ssc-let-7a,ssc-let-7e,ssc-let-7g,ssc-miR-193a-5p,ssc-miR-98,ssc-miR-196b-5p,ssc-miR-196b-3p,ssc-miR-532-5p,ssc-miR-432-3p,ssc-miR-328,ssc-miR-376a-3p,ssc-miR-1271-3p,ssc-let-7d-5p,ssc-miR-582-5p,ssc-miR-7135-3p,ssc-miR-9785-5p,ssc-miR-9788-3p,ssc-miR-9849-5p,ssc-miR-10389	-	Significant	Down	1626.56	2785.91	-0.793244	0.0109787	0.152255
novel_circ_0006397	ssc-miR-183,ssc-miR-205,ssc-miR-542-3p,ssc-miR-532-3p,ssc-miR-490-5p,ssc-miR-376c,ssc-miR-1224,ssc-miR-9821-5p,ssc-miR-9822-3p,ssc-miR-9829-5p,ssc-miR-9851-3p,ssc-miR-10382,ssc-miR-375	ssc-miR-29a-5p	Significant	Down	1606.69	2687.22	-0.749079	0.0230739	0.282734
novel_circ_0003416	ssc-miR-30c-5p,ssc-miR-199b-3p,ssc-miR-30d,ssc-miR-30e-5p,ssc-miR-493-5p,ssc-miR-7135-3p,ssc-miR-223	ssc-miR-204,ssc-miR-493-5p	Significant	Down	1292.65	2138.81	-0.745797	0.00795793	0.1121
novel_circ_0011874	ssc-miR-151-3p,ssc-miR-676-5p,ssc-miR-1285,ssc-miR-9789-3p,ssc-miR-9794-3p,ssc-miR-9817-5p,ssc-miR-9828-3p,ssc-miR-9839-5p	-	Significant	Down	605.384	976.513	-0.708243	0.0383499	0.406311
novel_circ_0004497	ssc-miR-17-3p,ssc-miR-133a-5p,ssc-miR-365-5p,ssc-miR-500-5p,ssc-miR-362,ssc-miR-7135-3p,ssc-miR-7136-3p,ssc-miR-9808-3p,ssc-miR-9843-3p,ssc-miR-6782-3p	-	Significant	Down	1299.99	2072.74	-0.689916	0.0107057	0.149629
novel_circ_0004189	ssc-miR-326,ssc-miR-499-3p,ssc-miR-9828-3p,ssc-miR-9849-5p,ssc-miR-330	-	Significant	Down	1259.66	1971.84	-0.65599	0.0334461	0.370494
novel_circ_0004283	ssc-miR-28-5p,ssc-miR-95,ssc-miR-186-5p,ssc-miR-21-3p,ssc-miR-133b,ssc-miR-193a-5p,ssc-miR-676-5p,ssc-miR-708-5p,ssc-miR-338,ssc-miR-9790-3p	ssc-miR-28-5p,ssc-miR-708-5p,ssc-miR-9823-5p	Significant	Down	1196.38	1784.43	-0.58622	0.0229746	0.282734
novel_circ_0002527	ssc-miR-20a-3p,ssc-miR-30c-3p,ssc-miR-143-3p,ssc-miR-30c-1-3p,ssc-miR-1343,ssc-miR-2483,ssc-miR-7140-5p,ssc-miR-9807-5p	-	Significant	Up	2183.58	1424.31	0.602071	0.0252771	0.304181
novel_circ_0011049	ssc-miR-145-3p,ssc-miR-423-5p,ssc-miR-142-3p,ssc-miR-489,ssc-miR-7857-3p	-	Significant	Up	859.168	542.714	0.645322	0.0416356	0.433059
novel_circ_0001157	ssc-miR-490-5p	ssc-miR-490-5p	Significant	Up	1127.56	707.479	0.655302	0.0184287	0.238906
novel_circ_0008129	-	-	Significant	Up	1407.43	875.379	0.671959	0.0319769	0.364822
novel_circ_0004412	ssc-miR-378,ssc-miR-345-5p,ssc-miR-365-5p,ssc-miR-628-5p,ssc-miR-2320-5p,ssc-miR-370,ssc-miR-493-3p,ssc-miR-582-5p,ssc-miR-7139-5p,ssc-miR-9808-3p,ssc-miR-9818-3p,ssc-miR-9821-5p,ssc-miR-9822-3p,ssc-miR-9846-3p,ssc-miR-378b-3p	-	Significant	Up	1172.54	707.654	0.717162	0.0369611	0.398333
novel_circ_0005569	ssc-miR-135,ssc-miR-20a-3p,ssc-miR-29b,ssc-miR-214-3p,ssc-miR-29c,ssc-miR-199b-5p,ssc-miR-199a-5p,ssc-miR-532-3p,ssc-miR-432-3p,ssc-miR-335,ssc-miR-296-5p,ssc-miR-383,ssc-miR-9806-5p,ssc-miR-9816-3p,ssc-miR-10384,ssc-miR-660,ssc-miR-33b-3p	ssc-miR-660	Significant	Up	2291.93	1339.6	0.762163	0.0168424	0.221714
novel_circ_0010918	ssc-miR-106a,ssc-miR-20a-5p,ssc-miR-196a,ssc-miR-17-5p,ssc-miR-196b-5p,ssc-miR-339-3p,ssc-miR-455-3p,ssc-miR-338,ssc-miR-218-3p,ssc-miR-20b,ssc-miR-137,ssc-miR-9817-5p	-	Significant	Up	1179.06	683.562	0.780045	0.037895	0.405953
novel_circ_0002818	ssc-miR-19a,ssc-miR-664-3p,ssc-miR-19b,ssc-miR-1271-3p,ssc-miR-1296-5p,ssc-miR-370,ssc-miR-9804-5p,ssc-miR-9818-3p	ssc-miR-9806-5p	Significant	Up	2109.07	1193.18	0.810443	0.0271837	0.319945
novel_circ_0008282	ssc-miR-10a-5p,ssc-miR-10b,ssc-miR-542-3p,ssc-miR-1277,ssc-miR-376b,ssc-miR-2320-3p,ssc-miR-9792-5p	-	Significant	Up	1295.42	728.67	0.813585	0.00116873	0.0178706
novel_circ_0011047	ssc-miR-301,ssc-miR-218-5p,ssc-miR-218b,ssc-miR-218,ssc-miR-7135-3p,ssc-miR-7857-3p,ssc-miR-9797-3p,ssc-miR-375	ssc-miR-301,ssc-miR-9797-3p	Significant	Up	1087.9	598.856	0.848348	0.0234178	0.284996
novel_circ_0003998	ssc-miR-15b,ssc-miR-15a,ssc-miR-16,ssc-miR-221-5p,ssc-miR-424-5p,ssc-miR-542-3p,ssc-miR-497,ssc-miR-195,ssc-miR-504,ssc-miR-22-5p,ssc-miR-421-3p,ssc-miR-187,ssc-miR-493-5p,ssc-miR-2483,ssc-miR-9817-5p,ssc-miR-1388,ssc-miR-670,ssc-miR-223,ssc-miR-6516	ssc-miR-504,ssc-miR-500-5p,ssc-miR-362	Significant	Up	644.3	350.72	0.859897	0.0168547	0.221714
novel_circ_0004572	ssc-miR-19a,ssc-miR-205,ssc-miR-196b-3p,ssc-miR-676-5p,ssc-miR-19b,ssc-miR-500-5p,ssc-miR-769-3p,ssc-miR-429,ssc-miR-182,ssc-miR-7140-3p,ssc-miR-9861-5p,ssc-miR-200b	ssc-miR-205,ssc-miR-9861-5p	Significant	Up	1128.75	600.307	0.900786	0.0383827	0.406311
novel_circ_0006711	ssc-miR-106a,ssc-miR-20a-5p,ssc-miR-17-5p,ssc-miR-99a-3p,ssc-miR-574-5p,ssc-miR-20b,ssc-miR-671-5p,ssc-miR-1468,ssc-miR-7142-5p	ssc-miR-138	Significant	Up	783.747	406.629	0.930004	0.0323045	0.365777
novel_circ_0004869	ssc-miR-124a,ssc-miR-30c-3p,ssc-miR-423-3p,ssc-miR-99a-3p,ssc-miR-130b-5p,ssc-miR-500-3p,ssc-miR-30c-1-3p,ssc-miR-1468,ssc-miR-9819-5p,ssc-miR-9830-5p,ssc-miR-9838-5p,ssc-miR-9850-5p	-	Significant	Up	2373.2	1220.65	0.951822	0.0338601	0.37163
novel_circ_0001627	ssc-miR-135,ssc-miR-29a-5p,ssc-miR-148b-5p,ssc-miR-22-5p,ssc-miR-411,ssc-miR-9804-5p,ssc-miR-9830-5p,ssc-miR-9837-5p,ssc-miR-670	ssc-miR-9837-5p	Significant	Up	1440.19	719.788	0.987154	0.00254843	0.0370662
novel_circ_0002939	ssc-miR-378,ssc-miR-19b,ssc-miR-628-5p,ssc-miR-218-5p,ssc-miR-146a-3p,ssc-miR-218b,ssc-miR-218,ssc-miR-7857-3p,ssc-miR-9843-3p,ssc-miR-9844-3p,ssc-miR-378b-3p,ssc-miR-10389,ssc-miR-660	-	Significant	Up	1135.88	565.59	0.995238	0.00222618	0.0326446
novel_circ_0003528	ssc-miR-26a,ssc-miR-133a-5p,ssc-miR-142-3p,ssc-miR-4338,ssc-miR-9821-5p,ssc-miR-9822-3p,ssc-miR-26b-5p	ssc-miR-133a-5p,ssc-miR-142-3p	Significant	Up	1126.51	544.341	1.04102	0.011331	0.154742
novel_circ_0011276	ssc-miR-133b,ssc-miR-708-3p,ssc-miR-202-5p,ssc-miR-2366,ssc-miR-9829-5p	-	Significant	Up	1048.62	502.017	1.05046	0.00162055	0.0243628
novel_circ_0007707	ssc-miR-199b-5p,ssc-miR-146b,ssc-miR-199a-5p,ssc-miR-146a-5p	ssc-miR-23a,ssc-miR-199b-5p,ssc-miR-146b,ssc-miR-199a-5p,ssc-miR-23b,ssc-miR-146a-5p	Significant	Up	620.684	297.948	1.05233	0.0229443	0.282734
novel_circ_0011758	ssc-miR-542-3p,ssc-miR-676-5p,ssc-miR-22-3p,ssc-miR-9785-5p,ssc-miR-9791-3p,ssc-miR-9812-3p,ssc-miR-33b-3p	ssc-miR-676-5p,ssc-miR-22-3p,ssc-miR-2483,ssc-miR-9785-5p	Significant	Up	911.194	432.64	1.0685	0.04877	0.495177
novel_circ_0004180	ssc-miR-146b,ssc-miR-296-3p,ssc-miR-146a-5p,ssc-miR-491,ssc-miR-182	ssc-miR-146b,ssc-miR-146a-5p	Significant	Up	845.587	394.553	1.08616	0.0120916	0.162646
novel_circ_0008332	ssc-miR-214-5p,ssc-miR-27a,ssc-miR-199b-3p,ssc-miR-27b-3p,ssc-miR-218-3p,ssc-miR-874,ssc-miR-7144-3p,ssc-miR-6529	ssc-miR-214-5p,ssc-miR-7144-3p,ssc-miR-6529	Significant	Up	769.196	350.72	1.11621	0.00148185	0.0224663
novel_circ_0001152	ssc-miR-148a-3p,ssc-miR-215,ssc-miR-152,ssc-miR-148b-3p,ssc-miR-192,ssc-miR-7138-5p,ssc-miR-9825-5p,ssc-miR-9858-5p,ssc-miR-10382	ssc-miR-221-5p,ssc-miR-935	Significant	Up	713.954	323.492	1.12029	0.0489918	0.495177
novel_circ_0009074	ssc-miR-214-3p,ssc-miR-374b-5p,ssc-miR-1306-5p,ssc-miR-4331-3p,ssc-miR-1224,ssc-miR-421-3p,ssc-miR-487b,ssc-miR-138,ssc-miR-9813-5p,ssc-miR-10391	ssc-miR-374b-5p,ssc-miR-421-3p,ssc-miR-487b	Significant	Up	536.035	234.375	1.18076	0.0255542	0.304777
novel_circ_0002219	ssc-miR-136-5p,ssc-miR-133b,ssc-miR-148b-5p,ssc-miR-628-5p,ssc-miR-22-5p,ssc-miR-376a-5p,ssc-miR-450c-3p,ssc-miR-150,ssc-miR-2483,ssc-miR-9817-5p,ssc-miR-9850-5p,ssc-miR-223	ssc-miR-136-5p,ssc-miR-148b-5p,ssc-miR-22-5p,ssc-miR-2483	Significant	Up	546.012	234.375	1.21222	0.0333432	0.370494
novel_circ_0005219	ssc-miR-224,ssc-miR-331-3p,ssc-miR-9821-5p,ssc-miR-9822-3p	-	Significant	Up	631.772	259.919	1.25675	0.0328691	0.369829
novel_circ_0004054	ssc-miR-183,ssc-miR-99a-3p,ssc-miR-345-3p,ssc-miR-1224,ssc-miR-421-3p,ssc-miR-7144-3p,ssc-miR-9817-5p,ssc-miR-9819-5p,ssc-miR-9829-5p,ssc-miR-9848-3p,ssc-miR-9851-3p	-	Significant	Up	452.077	185.956	1.26512	0.0335495	0.370494
novel_circ_0011173	ssc-miR-184,ssc-miR-18a,ssc-miR-9-1,ssc-miR-9-2,ssc-miR-339-3p,ssc-miR-18b,ssc-miR-9,ssc-miR-212,ssc-miR-9806-5p	ssc-miR-378,ssc-miR-339-3p,ssc-miR-378b-3p	Significant	Up	548.562	219.222	1.3063	0.020426	0.259732
novel_circ_0011091	ssc-miR-326,ssc-miR-124a,ssc-miR-199a-3p,ssc-miR-144,ssc-miR-7144-3p,ssc-miR-9851-3p,ssc-miR-10382,ssc-miR-330	ssc-let-7i-3p,ssc-miR-124a,ssc-miR-144	Significant	Up	614.392	240.413	1.33855	0.0115714	0.156827
novel_circ_0010354	ssc-miR-221-5p,ssc-miR-22-5p,ssc-miR-490-3p,ssc-miR-490	ssc-miR-22-5p,ssc-miR-9819-5p,ssc-miR-9848-3p	Significant	Up	1048.09	383.987	1.43291	0.000359815	0.00564657
novel_circ_0006361	ssc-miR-424-3p,ssc-miR-296-5p,ssc-miR-182,ssc-miR-9805-3p,ssc-miR-9807-5p,ssc-miR-9856-3p	-	Significant	Up	608.378	217.771	1.47144	0.0316887	0.364822
novel_circ_0012094	ssc-miR-4339,ssc-miR-7135-5p,ssc-miR-9804-5p,ssc-miR-9837-5p	ssc-miR-676-5p	Significant	Up	588.004	208.598	1.47636	0.0154357	0.206079
novel_circ_0006104	ssc-miR-145-5p,ssc-miR-20a-3p,ssc-miR-210,ssc-miR-99a-3p,ssc-miR-432-5p,ssc-miR-129a-3p,ssc-miR-9819-5p,ssc-miR-33b-5p	ssc-miR-210	Significant	Up	706.666	196.58	1.83095	0.00195859	0.0291418
novel_circ_0002801	ssc-miR-323,ssc-miR-103,ssc-miR-107,ssc-miR-193a-3p,ssc-miR-130b-5p,ssc-miR-505,ssc-miR-7134-5p,ssc-miR-141	ssc-miR-103,ssc-miR-107,ssc-miR-500-3p	Significant	Up	719.193	118.03	2.60969	0.0318063	0.364822
novel_circ_0010724	ssc-miR-148a-3p,ssc-miR-152,ssc-miR-148b-3p,ssc-miR-885-5p,ssc-miR-574-5p,ssc-miR-218-5p,ssc-miR-218b,ssc-miR-218,ssc-miR-2411,ssc-miR-9794-3p,ssc-miR-9803-5p	-	Significant	Up	548.562	42.3819	3.71052	0.0456858	0.46704
novel_circ_0004403	ssc-miR-199b-5p,ssc-miR-199a-5p,ssc-miR-499-3p,ssc-miR-542-3p,ssc-miR-432-3p,ssc-miR-190b,ssc-miR-190a,ssc-miR-9791-3p	ssc-miR-190b,ssc-miR-190a	Significant	Up	119.879	0	9.32935	0.000299886	0.00481815
novel_circ_0006554	ssc-miR-15b,ssc-miR-15a,ssc-miR-16,ssc-miR-424-5p,ssc-miR-497,ssc-miR-195,ssc-miR-338,ssc-miR-2483,ssc-miR-9808-3p	-	Significant	Up	122.651	0	9.36034	0.000305498	0.0048366
novel_circ_0011475	ssc-miR-128,ssc-miR-9-1,ssc-miR-9-2,ssc-miR-130b-5p,ssc-miR-339-3p,ssc-miR-155-5p,ssc-miR-9,ssc-miR-7144-5p,ssc-miR-9809-3p,ssc-miR-6516	ssc-miR-7144-3p	Significant	Up	144.243	0	9.60192	4.57838e-08	2.2044e-06
novel_circ_0007162	ssc-miR-484	-	Significant	Up	161.566	0	9.76613	0.000280447	0.00481815
novel_circ_0007057	ssc-miR-181b,ssc-miR-184,ssc-miR-181c,ssc-miR-181a,ssc-miR-181d-5p,ssc-miR-1271-3p,ssc-miR-218-3p,ssc-miR-370,ssc-miR-9818-3p	-	Significant	Up	162.315	0	9.77466	0.000258163	0.00480268
novel_circ_0007168	ssc-miR-7-3p,ssc-miR-185,ssc-miR-676-5p,ssc-miR-338,ssc-miR-411,ssc-miR-9812-3p,ssc-miR-9817-5p,ssc-miR-9828-3p	ssc-miR-676-5p	Significant	Up	163.063	0	9.78311	0.000259188	0.00480268
novel_circ_0011734	ssc-miR-148a-5p,ssc-miR-214-3p,ssc-miR-148b-5p,ssc-miR-376b,ssc-miR-194a-3p,ssc-miR-7142-3p	-	Significant	Up	167.11	0	9.8146	4.12246e-08	2.2044e-06
novel_circ_0005268	ssc-miR-140-5p,ssc-miR-9811-5p	ssc-miR-9811-5p	Significant	Up	167.11	0	9.8146	4.12246e-08	2.2044e-06
novel_circ_0001882	ssc-miR-664-3p,ssc-miR-1307,ssc-miR-202-5p,ssc-miR-376b,ssc-miR-9850-5p	ssc-miR-9850-5p	Significant	Up	167.11	0	9.8146	4.12246e-08	2.2044e-06
novel_circ_0001466	ssc-miR-27a,ssc-miR-199b-3p,ssc-miR-210,ssc-miR-133a-5p,ssc-miR-143-3p,ssc-miR-27b-3p,ssc-miR-146a-3p,ssc-miR-132,ssc-miR-212,ssc-miR-452,ssc-miR-9843-3p,ssc-miR-6782-3p,ssc-miR-9850-5p	ssc-miR-328	Significant	Up	167.11	0	9.8146	4.12246e-08	2.2044e-06
novel_circ_0002765	ssc-miR-146a-3p,ssc-miR-9809-3p,ssc-miR-9843-3p	ssc-miR-146a-3p,ssc-miR-9843-3p	Significant	Up	167.11	0	9.8146	4.12246e-08	2.2044e-06
novel_circ_0004806	ssc-miR-7-3p,ssc-miR-340,ssc-miR-218-5p,ssc-miR-218b,ssc-miR-218,ssc-miR-582-5p,ssc-miR-9796-3p,ssc-miR-9812-3p,ssc-miR-9830-5p,ssc-miR-9835-3p,ssc-miR-9842-5p	ssc-miR-7143-5p,ssc-miR-9796-3p,ssc-miR-9835-3p,ssc-miR-9842-5p	Significant	Up	167.859	0	9.82285	4.42865e-08	2.2044e-06
novel_circ_0002821	ssc-miR-135,ssc-miR-224,ssc-miR-133a-5p,ssc-miR-432-3p,ssc-miR-138,ssc-miR-7140-5p,ssc-miR-9835-3p,ssc-miR-371-5p,ssc-miR-219b-3p	ssc-miR-224,ssc-miR-676-5p,ssc-miR-7140-5p,ssc-miR-371-5p	Significant	Up	167.859	0	9.82285	4.42865e-08	2.2044e-06
novel_circ_0010186	ssc-miR-205,ssc-miR-2483,ssc-miR-9830-5p	-	Significant	Up	167.859	0	9.82285	4.42865e-08	2.2044e-06
novel_circ_0004761	ssc-miR-148a-3p,ssc-miR-19a,ssc-miR-20a-3p,ssc-miR-139-5p,ssc-miR-130a,ssc-miR-152,ssc-miR-148b-3p,ssc-miR-130b-3p,ssc-miR-19b,ssc-miR-500-5p,ssc-miR-490-5p,ssc-miR-376c,ssc-miR-150,ssc-miR-493-3p,ssc-miR-454	ssc-miR-181b,ssc-miR-181c,ssc-miR-181a,ssc-miR-181d-5p,ssc-miR-490-5p	Significant	Up	169.882	0	9.83681	4.9094e-08	2.2044e-06
novel_circ_0012969	ssc-miR-29b,ssc-miR-301,ssc-miR-29c,ssc-miR-146b,ssc-miR-196b-3p,ssc-miR-22-5p,ssc-miR-146a-5p,ssc-miR-9859-3p,ssc-miR-9860-5p,ssc-miR-26b-3p	ssc-miR-181b,ssc-miR-181c,ssc-miR-181a,ssc-miR-320,ssc-miR-181d-5p,ssc-miR-9860-5p	Significant	Up	169.882	0	9.83681	4.9094e-08	2.2044e-06
novel_circ_0008695	ssc-miR-193a-5p,ssc-miR-345-5p,ssc-miR-664-5p,ssc-miR-628-5p,ssc-miR-9828-3p,ssc-miR-10383	ssc-miR-664-5p	Significant	Up	169.882	0	9.83681	4.9094e-08	2.2044e-06
novel_circ_0004260	ssc-miR-7-5p,ssc-miR-17-3p,ssc-miR-199a-3p,ssc-miR-542-3p,ssc-miR-328,ssc-miR-500-5p,ssc-miR-150,ssc-miR-182,ssc-miR-7144-5p,ssc-miR-9791-3p,ssc-miR-9796-3p	ssc-miR-182	Significant	Up	185.182	0	9.96485	0.000262522	0.00480268
novel_circ_0009123	ssc-miR-145-5p,ssc-miR-7-3p,ssc-miR-196a,ssc-miR-196b-5p,ssc-miR-676-5p,ssc-miR-545-3p,ssc-miR-7135-3p,ssc-miR-7140-5p,ssc-miR-9817-5p,ssc-miR-10388	-	Significant	Up	189.977	0	9.9974	5.91543e-08	2.23411e-06
novel_circ_0007579	ssc-miR-128,ssc-miR-450b-3p,ssc-miR-676-5p,ssc-miR-432-5p,ssc-miR-489,ssc-miR-671-5p,ssc-miR-7144-5p,ssc-miR-9815-3p,ssc-miR-9829-5p	ssc-miR-450b-3p,ssc-miR-9815-3p	Significant	Up	192.749	0	10.0195	4.6352e-08	2.2044e-06
novel_circ_0004316	ssc-miR-15b,ssc-miR-183,ssc-miR-103,ssc-miR-107,ssc-miR-139-3p,ssc-miR-15a,ssc-miR-16,ssc-miR-423-5p,ssc-miR-424-5p,ssc-miR-497,ssc-miR-195,ssc-miR-339-3p,ssc-miR-7136-5p,ssc-miR-7138-3p	ssc-miR-139-3p,ssc-miR-7136-5p	Significant	Up	193.498	0	10.0266	4.98598e-08	2.2044e-06
novel_circ_0002018	ssc-miR-216,ssc-miR-326,ssc-miR-181d-3p,ssc-miR-450b-3p,ssc-miR-491,ssc-miR-2320-5p,ssc-miR-212,ssc-miR-7144-3p,ssc-miR-9797-3p,ssc-miR-9821-5p,ssc-miR-9822-3p,ssc-miR-371-5p,ssc-miR-96-5p,ssc-miR-330	ssc-miR-326,ssc-miR-212,ssc-miR-330	Significant	Up	193.498	0	10.0266	4.98598e-08	2.2044e-06
novel_circ_0004444	ssc-miR-15b,ssc-miR-15a,ssc-miR-16,ssc-miR-424-5p,ssc-miR-497,ssc-miR-195,ssc-miR-7136-5p,ssc-miR-7138-5p	ssc-miR-15b,ssc-miR-15a,ssc-miR-16,ssc-miR-424-5p,ssc-miR-497,ssc-miR-195,ssc-miR-7136-5p	Significant	Up	193.498	0	10.0266	4.98598e-08	2.2044e-06
novel_circ_0005477	ssc-miR-30c-5p,ssc-miR-30b-5p,ssc-miR-133a-5p,ssc-miR-30a-5p,ssc-miR-30d,ssc-miR-30e-5p,ssc-miR-143-5p,ssc-miR-1271-5p,ssc-miR-4335,ssc-miR-2483,ssc-miR-9785-5p,ssc-miR-9858-5p,ssc-miR-96-5p	-	Significant	Up	208.798	0	10.1372	0.000290098	0.00481815
novel_circ_0012302	ssc-miR-148a-5p,ssc-miR-30b-3p,ssc-miR-148b-5p,ssc-miR-182,ssc-miR-9859-3p,ssc-miR-26b-3p,ssc-miR-10389	ssc-miR-148a-5p,ssc-miR-148b-5p	Significant	Up	213.593	0	10.1684	6.7812e-08	2.28017e-06
novel_circ_0005928	ssc-miR-1,ssc-miR-206,ssc-miR-150,ssc-miR-9814-3p,ssc-miR-9827-5p,ssc-miR-200b	ssc-miR-150	Significant	Up	214.341	0	10.1748	7.19143e-08	2.28017e-06
novel_circ_0001444	ssc-miR-361-5p,ssc-miR-500-5p,ssc-miR-7135-3p	-	Significant	Up	215.617	0	10.1794	7.44395e-08	2.29607e-06
novel_circ_0009547	ssc-miR-106a,ssc-miR-145-3p,ssc-miR-148a-3p,ssc-miR-20a-5p,ssc-miR-24-1-5p,ssc-miR-17-5p,ssc-miR-143-5p,ssc-miR-152,ssc-miR-24-2-5p,ssc-miR-148b-3p,ssc-miR-664-3p,ssc-miR-542-3p,ssc-miR-432-5p,ssc-miR-296-5p,ssc-miR-1296-5p,ssc-miR-20b,ssc-miR-7139-5p,ssc-miR-7143-5p,ssc-miR-9821-5p,ssc-miR-9822-3p,ssc-miR-9853-5p,ssc-miR-9858-5p,ssc-miR-26b-3p,ssc-miR-670,ssc-miR-10388,ssc-miR-33b-3p	-	Significant	Up	215.09	0	10.1812	1.33141e-07	2.86975e-06
novel_circ_0012606	ssc-miR-145-3p,ssc-miR-148a-3p,ssc-miR-130a,ssc-miR-143-5p,ssc-miR-152,ssc-miR-148b-3p,ssc-miR-130b-3p,ssc-miR-361-5p,ssc-miR-9794-3p,ssc-miR-9856-3p,ssc-miR-9858-5p,ssc-miR-454	ssc-miR-148a-3p,ssc-miR-130a,ssc-miR-143-5p,ssc-miR-152,ssc-miR-148b-3p,ssc-miR-130b-3p,ssc-miR-9794-3p,ssc-miR-454	Significant	Up	215.09	0	10.1812	1.33141e-07	2.86975e-06
novel_circ_0003113	ssc-miR-136-5p,ssc-miR-204,ssc-miR-146b,ssc-miR-374a-3p,ssc-miR-374b-3p,ssc-miR-342,ssc-miR-129a-5p,ssc-miR-421-3p,ssc-miR-146a-5p,ssc-miR-129b,ssc-miR-7139-5p,ssc-miR-9787-3p,ssc-miR-9833-5p,ssc-miR-9837-5p,ssc-miR-26b-3p	ssc-miR-136-5p,ssc-miR-9787-3p,ssc-miR-9833-5p	Significant	Up	218.389	0	10.1988	8.63029e-08	2.41244e-06
novel_circ_0007271	ssc-miR-1306-5p,ssc-miR-432-5p,ssc-miR-138,ssc-miR-7144-3p,ssc-miR-9830-5p,ssc-miR-9844-3p,ssc-miR-9851-3p,ssc-miR-10389	ssc-miR-9844-3p	Significant	Up	219.137	0	10.2052	9.12479e-08	2.43577e-06
novel_circ_0011712	ssc-miR-151-5p,ssc-miR-676-5p,ssc-miR-9787-3p,ssc-miR-9788-3p,ssc-miR-9791-3p,ssc-miR-9799-3p	ssc-miR-224,ssc-miR-9787-3p,ssc-miR-9791-3p	Significant	Up	236.46	0	10.3154	9.5307e-08	2.43577e-06
novel_circ_0006089	ssc-miR-205,ssc-let-7c,ssc-let-7f-5p,ssc-let-7i-5p,ssc-miR-196a,ssc-let-7a,ssc-let-7e,ssc-let-7g,ssc-miR-98,ssc-miR-196b-5p,ssc-miR-190b,ssc-let-7d-5p,ssc-miR-9793-5p,ssc-miR-9812-3p,ssc-miR-26b-3p	ssc-miR-190b,ssc-miR-9793-5p	Significant	Up	236.46	0	10.3154	9.5307e-08	2.43577e-06
novel_circ_0006876	ssc-miR-136-5p,ssc-miR-378,ssc-miR-29a-5p,ssc-miR-193a-5p,ssc-miR-22-3p,ssc-miR-1271-5p,ssc-miR-9794-3p,ssc-miR-9851-3p,ssc-miR-378b-3p,ssc-miR-96-5p,ssc-miR-10389,ssc-miR-33b-5p	ssc-miR-29a-5p,ssc-miR-7140-5p,ssc-miR-10389	Significant	Up	238.484	0	10.3253	1.00952e-07	2.44058e-06
novel_circ_0008130	ssc-miR-24-3p,ssc-miR-503,ssc-miR-335,ssc-miR-149	ssc-miR-424-3p	Significant	Up	237.957	0	10.327	1.02488e-07	2.44469e-06
novel_circ_0012723	ssc-miR-425-5p,ssc-miR-450b-3p,ssc-miR-342,ssc-miR-328,ssc-miR-450c-3p,ssc-miR-296-3p,ssc-miR-4331-3p,ssc-miR-484,ssc-miR-4339,ssc-miR-1343,ssc-miR-370,ssc-miR-2366,ssc-miR-7135-5p,ssc-miR-7140-3p,ssc-miR-7144-3p,ssc-miR-9805-3p,ssc-miR-9808-3p,ssc-miR-6782-3p,ssc-miR-10389	-	Significant	Up	239.981	0	10.3368	6.12588e-08	2.23411e-06
novel_circ_0005777	ssc-miR-374a-3p,ssc-miR-374b-3p,ssc-miR-4338,ssc-miR-1343,ssc-miR-7139-5p,ssc-miR-6516	ssc-miR-1343	Significant	Up	239.981	0	10.3368	6.12588e-08	2.23411e-06
novel_circ_0008853	ssc-miR-1307,ssc-miR-432-3p,ssc-miR-1224,ssc-miR-4335,ssc-miR-7136-3p,ssc-miR-7138-3p,ssc-miR-7143-5p,ssc-miR-9825-5p,ssc-miR-9826-5p,ssc-miR-1388	ssc-miR-326,ssc-miR-9825-5p,ssc-miR-330	Significant	Up	240.729	0	10.3426	1.12411e-07	2.57825e-06
novel_circ_0011023	ssc-miR-148a-3p,ssc-miR-7-5p,ssc-miR-152,ssc-miR-148b-3p,ssc-miR-146a-3p,ssc-miR-370,ssc-miR-9823-5p,ssc-miR-9843-3p,ssc-miR-802	ssc-miR-146a-3p,ssc-miR-9843-3p	Significant	Up	242.753	0	10.3523	9.82057e-08	2.44014e-06
novel_circ_0003288	ssc-miR-15b,ssc-miR-29b,ssc-miR-29c,ssc-miR-15a,ssc-miR-16,ssc-miR-424-5p,ssc-miR-497,ssc-miR-195,ssc-miR-1296-3p,ssc-miR-429,ssc-miR-7144-3p,ssc-miR-9813-5p,ssc-miR-9849-5p,ssc-miR-200b,ssc-miR-6516	ssc-miR-9849-5p	Significant	Up	244.776	0	10.364	1.24517e-07	2.78452e-06
novel_circ_0007153	ssc-miR-29b,ssc-miR-29c,ssc-miR-9793-5p	ssc-miR-7-3p,ssc-miR-9793-5p	Significant	Up	244.776	0	10.364	1.24517e-07	2.78452e-06
novel_circ_0012701	ssc-miR-145-5p,ssc-miR-140-5p,ssc-miR-140-3p,ssc-miR-128,ssc-miR-219a,ssc-miR-2320-3p	ssc-miR-219a	Significant	Up	259.327	0	10.4487	1.09168e-07	2.53639e-06
novel_circ_0003532	ssc-miR-184,ssc-miR-204,ssc-miR-376b,ssc-miR-9831-3p	ssc-miR-490-3p,ssc-miR-376b,ssc-miR-490	Significant	Up	260.076	0	10.4522	8.26174e-08	2.40716e-06
novel_circ_0007576	ssc-miR-105-1,ssc-miR-105-2,ssc-miR-148a-3p,ssc-miR-30a-5p,ssc-miR-30d,ssc-miR-30e-5p,ssc-miR-152,ssc-miR-148b-3p,ssc-miR-1306-5p,ssc-miR-769-3p,ssc-miR-421-3p,ssc-miR-4337,ssc-miR-7138-5p,ssc-miR-7143-3p,ssc-miR-9858-5p	ssc-miR-148a-3p,ssc-miR-152,ssc-miR-148b-3p,ssc-miR-421-3p	Significant	Up	262.848	0	10.4665	4.98208e-08	2.2044e-06
novel_circ_0009389	ssc-miR-1306-5p,ssc-miR-1224,ssc-miR-9804-5p	-	Significant	Up	265.398	0	10.4757	0.000287991	0.00481815
novel_circ_0008925	ssc-miR-128,ssc-miR-1,ssc-miR-206,ssc-miR-450b-3p,ssc-miR-628-3p,ssc-miR-429,ssc-miR-671-5p,ssc-miR-9814-3p,ssc-miR-200b	-	Significant	Up	268.392	0	10.4965	1.00408e-07	2.44058e-06
novel_circ_0010400	ssc-miR-30a-3p,ssc-miR-30e-3p	ssc-miR-500-5p	Significant	Up	281.446	0	10.5642	2.18737e-07	4.49795e-06
novel_circ_0010761	ssc-miR-361-5p,ssc-miR-532-5p,ssc-miR-4331-3p,ssc-miR-376b,ssc-miR-149,ssc-miR-137,ssc-miR-9808-3p,ssc-miR-9854-5p,ssc-miR-9859-3p,ssc-miR-219b-3p,ssc-miR-1842,ssc-miR-10390	ssc-miR-149,ssc-miR-1842	Significant	Up	282.721	0	10.5659	0.000296056	0.00481815
novel_circ_0009256	ssc-miR-664-3p,ssc-miR-9803-5p,ssc-miR-9844-3p,ssc-miR-9847-3p	ssc-miR-9844-3p	Significant	Up	283.691	0	10.5789	7.26494e-08	2.28017e-06
novel_circ_0010007	ssc-miR-450b-3p,ssc-miR-450c-3p,ssc-miR-296-5p,ssc-miR-1296-5p,ssc-miR-26b-3p	ssc-miR-450b-3p,ssc-miR-450c-3p	Significant	Up	284.44	0	10.5838	8.3529e-08	2.40716e-06
novel_circ_0002703	ssc-miR-450b-3p,ssc-miR-744,ssc-miR-22-3p,ssc-miR-381-5p,ssc-miR-4335,ssc-miR-2320-5p,ssc-miR-7138-5p,ssc-miR-9807-5p	ssc-miR-22-3p,ssc-miR-4335,ssc-miR-7138-5p,ssc-miR-9854-5p	Significant	Up	289.235	0	10.6067	4.63232e-08	2.2044e-06
novel_circ_0003417	ssc-miR-30c-5p,ssc-miR-199b-3p,ssc-miR-30d,ssc-miR-30e-5p,ssc-miR-7135-3p	ssc-miR-9809-3p,ssc-miR-9817-5p	Significant	Up	295.306	0	10.6309	1.38434e-07	2.94831e-06
novel_circ_0001905	ssc-miR-214-3p,ssc-miR-196b-3p,ssc-miR-342,ssc-miR-1296-3p,ssc-miR-2320-5p,ssc-miR-194a-3p,ssc-miR-874	ssc-miR-342	Significant	Up	316.149	0	10.7316	4.31736e-08	2.2044e-06
novel_circ_0005694	ssc-miR-217,ssc-miR-133a-5p,ssc-miR-339-5p,ssc-miR-4334-3p,ssc-miR-339,ssc-miR-7136-5p,ssc-miR-7143-3p,ssc-miR-9839-5p	-	Significant	Up	337.215	0	10.831	6.74767e-08	2.28017e-06
novel_circ_0002913	ssc-miR-20a-3p,ssc-miR-136-5p,ssc-miR-365-3p,ssc-miR-339-3p,ssc-miR-500-5p,ssc-miR-362,ssc-miR-494,ssc-miR-9817-5p,ssc-miR-9839-5p,ssc-miR-10391,ssc-miR-33b-5p	ssc-miR-9817-5p	Significant	Up	359.111	0	10.9155	1.35321e-08	2.2044e-06
novel_circ_0000170	ssc-miR-320	-	Significant	Up	389.019	0	11.0302	3.27614e-09	2.2044e-06
