# Supplementary material for: Combined Analysis of the Whole Transcriptome of Piglets Infected with SADS−CoV Virulent and Avirulent Strains
Source: Microorganisms. 2023 Feb 6;11(2):409. doi: 10.3390/microorganisms11020409 (PMC9964493; doi:10.3390/microorganisms11020409)
Supplement: Supplementary file 1 [file microorganisms-11-00409-s001.zip › microorganisms-2157805-supplementary/Supplemental/Supplemental Table S4.xls]

## Sheet: Sig
lncRNA	AvsB							AvsC							BvsC							Target_prediction_method	Target_gene_id	Target_official_symbol	Target_gene_description	Target_GO_id	Target_GO_description	Target_KEGG_ID	Target_KO_ID	Target_KO_pathway
	Significance	AvsB_Type	A_FPKM	B_FPKM	log2(foldchange)	pvalue	padj	Significance	AvsC_Type	A_FPKM	C_FPKM	log2(foldchange)	pvalue	padj	Significance	BvsC_Type	B_FPKM	C_FPKM	log2(foldchange)	pvalue	padj
LNC_011489	Significant	Up	98.3075	0.508287	8.09757	1.20647e-05	0.00836083	Nonsignificant	Up	98.3075	22.5153	2.11711	0.100314	1	Nonsignificant	Down	0.508287	22.5153	-5.98337	0.00115301	1	co_location	100517317	STK4	serine/threonine kinase 4	GO:0043412,GO:0006468,GO:0044237,GO:0006464,GO:0005488,GO:0017076,GO:0016740,GO:0032549,GO:0044238,GO:0006793,GO:0003674,GO:0001883,GO:0043168,GO:0016310,GO:0036094,GO:0009987,GO:1901363,GO:0032559,GO:0006796,GO:0043167,GO:0044260,GO:1901265,GO:0016773,GO:0005524,GO:0043170,GO:0008150,GO:0032555,GO:0032550,GO:0019538,GO:0016301,GO:0097159,GO:0004672,GO:0032553,GO:0004674,GO:0008152,GO:0097367,GO:…	macromolecule modification,protein phosphorylation,cellular metabolic process,cellular protein modification process,binding,purine nucleotide binding,transferase activity,ribonucleoside binding,primary metabolic process,phosphorus metabolic process,molecular_function,purine nucleoside binding,anion binding,phosphorylation,small molecule binding,cellular process,heterocyclic compound binding,adeny…	ssc:100517317	K04411	ssc01001;ssc04010;ssc04014;ssc04068;ssc05200;ssc05223
LNC_011489	Significant	Up	98.3075	0.508287	8.09757	1.20647e-05	0.00836083	Nonsignificant	Up	98.3075	22.5153	2.11711	0.100314	1	Nonsignificant	Down	0.508287	22.5153	-5.98337	0.00115301	1	co_location	100739507	LOC100739507	WAP four-disulfide core domain protein 5-like	GO:0003674,GO:0030234,GO:0004857,GO:0005575,GO:0098772,GO:0061134,GO:0030414,GO:0005576	molecular_function,enzyme regulator activity,enzyme inhibitor activity,cellular_component,molecular function regulator,peptidase regulator activity,peptidase inhibitor activity,extracellular region	ssc:100739507	K23639	ssc01002
LNC_011489	Significant	Up	98.3075	0.508287	8.09757	1.20647e-05	0.00836083	Nonsignificant	Up	98.3075	22.5153	2.11711	0.100314	1	Nonsignificant	Down	0.508287	22.5153	-5.98337	0.00115301	1	co_location	396757	PI3	peptidase inhibitor 3	GO:0005576,GO:0098772,GO:0030414,GO:0061134,GO:0004857,GO:0030234,GO:0005575,GO:0003674	extracellular region,molecular function regulator,peptidase inhibitor activity,peptidase regulator activity,enzyme inhibitor activity,enzyme regulator activity,cellular_component,molecular_function	ssc:396757	K23642	ssc01002
LNC_011489	Significant	Up	98.3075	0.508287	8.09757	1.20647e-05	0.00836083	Nonsignificant	Up	98.3075	22.5153	2.11711	0.100314	1	Nonsignificant	Down	0.508287	22.5153	-5.98337	0.00115301	1	co_location	100510939	MATN4	matrilin 4	GO:0043167,GO:0046872,GO:0003674,GO:0043169,GO:0005488,GO:0005515,GO:0005509	ion binding,metal ion binding,molecular_function,cation binding,binding,protein binding,calcium ion binding	ssc:100510939	K19467	ssc04990
LNC_011489	Significant	Up	98.3075	0.508287	8.09757	1.20647e-05	0.00836083	Nonsignificant	Up	98.3075	22.5153	2.11711	0.100314	1	Nonsignificant	Down	0.508287	22.5153	-5.98337	0.00115301	1	co_location	396886	SLPI	secretory leukocyte peptidase inhibitor	GO:0004857,GO:0030234,GO:0005575,GO:0003674,GO:0005576,GO:0098772,GO:0030414,GO:0061134	enzyme inhibitor activity,enzyme regulator activity,cellular_component,molecular_function,extracellular region,molecular function regulator,peptidase inhibitor activity,peptidase regulator activity	ssc:396886	K23638	ssc01002
LNC_011489	Significant	Up	98.3075	0.508287	8.09757	1.20647e-05	0.00836083	Nonsignificant	Up	98.3075	22.5153	2.11711	0.100314	1	Nonsignificant	Down	0.508287	22.5153	-5.98337	0.00115301	1	co_location	100512873	LOC100512873	antileukoproteinase	GO:0003674,GO:0004857,GO:0030234,GO:0005575,GO:0098772,GO:0030414,GO:0061134,GO:0005576	molecular_function,enzyme inhibitor activity,enzyme regulator activity,cellular_component,molecular function regulator,peptidase inhibitor activity,peptidase regulator activity,extracellular region	ssc:100512873	K23638	ssc01002
LNC_011489	Significant	Up	98.3075	0.508287	8.09757	1.20647e-05	0.00836083	Nonsignificant	Up	98.3075	22.5153	2.11711	0.100314	1	Nonsignificant	Down	0.508287	22.5153	-5.98337	0.00115301	1	co_location	445518	SPAI-2	sodium/potassium ATPase inhibitor SPAI-2	GO:0003674,GO:0005575,GO:0030234,GO:0004867,GO:0004857,GO:0061134,GO:0045735,GO:0030414,GO:0061135,GO:0098772,GO:0005576,GO:0004866	molecular_function,cellular_component,enzyme regulator activity,serine-type endopeptidase inhibitor activity,enzyme inhibitor activity,peptidase regulator activity,nutrient reservoir activity,peptidase inhibitor activity,endopeptidase regulator activity,molecular function regulator,extracellular region,endopeptidase inhibitor activity	ssc:445518	K23642	ssc01002
LNC_011489	Significant	Up	98.3075	0.508287	8.09757	1.20647e-05	0.00836083	Nonsignificant	Up	98.3075	22.5153	2.11711	0.100314	1	Nonsignificant	Down	0.508287	22.5153	-5.98337	0.00115301	1	co_location	102163140	RBPJL	recombination signal binding protein for immunoglobulin kappa J region like	GO:1901360,GO:0044249,GO:0050794,GO:0006351,GO:0001071,GO:0005575,GO:0019222,GO:0060255,GO:0000981,GO:0044424,GO:0000987,GO:0010556,GO:0043565,GO:0046483,GO:2001141,GO:0051171,GO:0008152,GO:0001159,GO:0031323,GO:0043229,GO:0097659,GO:0009059,GO:0051252,GO:1901363,GO:1901576,GO:0043227,GO:0001067,GO:0043231,GO:0009987,GO:0005622,GO:0005634,GO:0050789,GO:0044212,GO:0044464,GO:0071704,GO:0000975,GO:…	organic cyclic compound metabolic process,cellular biosynthetic process,regulation of cellular process,transcription, DNA-templated,DNA-binding transcription factor activity,cellular_component,regulation of metabolic process,regulation of macromolecule metabolic process,DNA-binding transcription factor activity, RNA polymerase II-specific,obsolete intracellular part,cis-regulatory region sequence…	ssc:102163140	K06053	ssc03000;ssc04330;ssc04658;ssc05017;ssc05165;ssc05169;ssc05203
LNC_011489	Significant	Up	98.3075	0.508287	8.09757	1.20647e-05	0.00836083	Nonsignificant	Up	98.3075	22.5153	2.11711	0.100314	1	Nonsignificant	Down	0.508287	22.5153	-5.98337	0.00115301	1	co_location	100626185	KCNS1	potassium voltage-gated channel modifier subfamily S member 1	GO:0022803,GO:0051260,GO:0055085,GO:0044763,GO:0022857,GO:0015075,GO:0008150,GO:0005216,GO:0043933,GO:0044085,GO:0051259,GO:0070271,GO:0051179,GO:0051234,GO:1902578,GO:0044765,GO:0005215,GO:0009987,GO:0015267,GO:0022838,GO:0022892,GO:0044699,GO:0071822,GO:0005575,GO:0006811,GO:0006810,GO:0065003,GO:0006461,GO:0022607,GO:0003674,GO:0016043,GO:0022891,GO:0071840,GO:0016020	passive transmembrane transporter activity,protein homooligomerization,transmembrane transport,cellular process,transmembrane transporter activity,ion transmembrane transporter activity,biological_process,ion channel activity,protein-containing complex subunit organization,cellular component biogenesis,protein complex oligomerization,obsolete protein complex biogenesis,localization,establishment …	ssc:100626185	K04931	ssc04040
LNC_011489	Significant	Up	98.3075	0.508287	8.09757	1.20647e-05	0.00836083	Nonsignificant	Up	98.3075	22.5153	2.11711	0.100314	1	Nonsignificant	Down	0.508287	22.5153	-5.98337	0.00115301	1	co_location	396757	PI3	peptidase inhibitor 3	GO:0005576,GO:0098772,GO:0030414,GO:0061134,GO:0004857,GO:0030234,GO:0005575,GO:0003674	extracellular region,molecular function regulator,peptidase inhibitor activity,peptidase regulator activity,enzyme inhibitor activity,enzyme regulator activity,cellular_component,molecular_function	ssc:396757	K23642	ssc01002
LNC_011489	Significant	Up	98.3075	0.508287	8.09757	1.20647e-05	0.00836083	Nonsignificant	Up	98.3075	22.5153	2.11711	0.100314	1	Nonsignificant	Down	0.508287	22.5153	-5.98337	0.00115301	1	co_location	100517317	STK4	serine/threonine kinase 4	GO:0043412,GO:0006468,GO:0044237,GO:0006464,GO:0005488,GO:0017076,GO:0016740,GO:0032549,GO:0044238,GO:0006793,GO:0003674,GO:0001883,GO:0043168,GO:0016310,GO:0036094,GO:0009987,GO:1901363,GO:0032559,GO:0006796,GO:0043167,GO:0044260,GO:1901265,GO:0016773,GO:0005524,GO:0043170,GO:0008150,GO:0032555,GO:0032550,GO:0019538,GO:0016301,GO:0097159,GO:0004672,GO:0032553,GO:0004674,GO:0008152,GO:0097367,GO:…	macromolecule modification,protein phosphorylation,cellular metabolic process,cellular protein modification process,binding,purine nucleotide binding,transferase activity,ribonucleoside binding,primary metabolic process,phosphorus metabolic process,molecular_function,purine nucleoside binding,anion binding,phosphorylation,small molecule binding,cellular process,heterocyclic compound binding,adeny…	ssc:100517317	K04411	ssc01001;ssc04010;ssc04014;ssc04068;ssc05200;ssc05223
LNC_011489	Significant	Up	98.3075	0.508287	8.09757	1.20647e-05	0.00836083	Nonsignificant	Up	98.3075	22.5153	2.11711	0.100314	1	Nonsignificant	Down	0.508287	22.5153	-5.98337	0.00115301	1	co_location	100517317	STK4	serine/threonine kinase 4	GO:0043412,GO:0006468,GO:0044237,GO:0006464,GO:0005488,GO:0017076,GO:0016740,GO:0032549,GO:0044238,GO:0006793,GO:0003674,GO:0001883,GO:0043168,GO:0016310,GO:0036094,GO:0009987,GO:1901363,GO:0032559,GO:0006796,GO:0043167,GO:0044260,GO:1901265,GO:0016773,GO:0005524,GO:0043170,GO:0008150,GO:0032555,GO:0032550,GO:0019538,GO:0016301,GO:0097159,GO:0004672,GO:0032553,GO:0004674,GO:0008152,GO:0097367,GO:…	macromolecule modification,protein phosphorylation,cellular metabolic process,cellular protein modification process,binding,purine nucleotide binding,transferase activity,ribonucleoside binding,primary metabolic process,phosphorus metabolic process,molecular_function,purine nucleoside binding,anion binding,phosphorylation,small molecule binding,cellular process,heterocyclic compound binding,adeny…	ssc:100517317	K04411	ssc01001;ssc04010;ssc04014;ssc04068;ssc05200;ssc05223

## Sheet: SigNoAdj
lncRNA	AvsB							AvsC							BvsC							Target_prediction_method	Target_gene_id	Target_official_symbol	Target_gene_description	Target_GO_id	Target_GO_description	Target_KEGG_ID	Target_KO_ID	Target_KO_pathway
	Significance	AvsB_Type	A_FPKM	B_FPKM	log2(foldchange)	pvalue	padj	Significance	AvsC_Type	A_FPKM	C_FPKM	log2(foldchange)	pvalue	padj	Significance	BvsC_Type	B_FPKM	C_FPKM	log2(foldchange)	pvalue	padj
XR_308811.2	Significant	Up	17.8173	0.225695	6.58271	0.00218546	0.126211	Nonsignificant	Up	17.8173	5.8769	1.558	0.243409	1	Significant	Down	0.225695	5.8769	-5.02763	0.0185224	1	co_location	100517317	STK4	serine/threonine kinase 4	GO:0043412,GO:0006468,GO:0044237,GO:0006464,GO:0005488,GO:0017076,GO:0016740,GO:0032549,GO:0044238,GO:0006793,GO:0003674,GO:0001883,GO:0043168,GO:0016310,GO:0036094,GO:0009987,GO:1901363,GO:0032559,GO:0006796,GO:0043167,GO:0044260,GO:1901265,GO:0016773,GO:0005524,GO:0043170,GO:0008150,GO:0032555,GO:0032550,GO:0019538,GO:0016301,GO:0097159,GO:0004672,GO:0032553,GO:0004674,GO:0008152,GO:0097367,GO:…	macromolecule modification,protein phosphorylation,cellular metabolic process,cellular protein modification process,binding,purine nucleotide binding,transferase activity,ribonucleoside binding,primary metabolic process,phosphorus metabolic process,molecular_function,purine nucleoside binding,anion binding,phosphorylation,small molecule binding,cellular process,heterocyclic compound binding,adeny…	ssc:100517317	K04411	ssc01001;ssc04010;ssc04014;ssc04068;ssc05200;ssc05223
XR_308811.2	Significant	Up	17.8173	0.225695	6.58271	0.00218546	0.126211	Nonsignificant	Up	17.8173	5.8769	1.558	0.243409	1	Significant	Down	0.225695	5.8769	-5.02763	0.0185224	1	co_location	100739507	LOC100739507	WAP four-disulfide core domain protein 5-like	GO:0003674,GO:0030234,GO:0004857,GO:0005575,GO:0098772,GO:0061134,GO:0030414,GO:0005576	molecular_function,enzyme regulator activity,enzyme inhibitor activity,cellular_component,molecular function regulator,peptidase regulator activity,peptidase inhibitor activity,extracellular region	ssc:100739507	K23639	ssc01002
XR_308811.2	Significant	Up	17.8173	0.225695	6.58271	0.00218546	0.126211	Nonsignificant	Up	17.8173	5.8769	1.558	0.243409	1	Significant	Down	0.225695	5.8769	-5.02763	0.0185224	1	co_location	397528	SDC4	syndecan 4	--	--	ssc:397528	K16338	ssc00535;ssc04512;ssc04514;ssc05205;ssc05418
XR_308811.2	Significant	Up	17.8173	0.225695	6.58271	0.00218546	0.126211	Nonsignificant	Up	17.8173	5.8769	1.558	0.243409	1	Significant	Down	0.225695	5.8769	-5.02763	0.0185224	1	co_location	396757	PI3	peptidase inhibitor 3	GO:0005576,GO:0098772,GO:0030414,GO:0061134,GO:0004857,GO:0030234,GO:0005575,GO:0003674	extracellular region,molecular function regulator,peptidase inhibitor activity,peptidase regulator activity,enzyme inhibitor activity,enzyme regulator activity,cellular_component,molecular_function	ssc:396757	K23642	ssc01002
XR_308811.2	Significant	Up	17.8173	0.225695	6.58271	0.00218546	0.126211	Nonsignificant	Up	17.8173	5.8769	1.558	0.243409	1	Significant	Down	0.225695	5.8769	-5.02763	0.0185224	1	co_location	100510939	MATN4	matrilin 4	GO:0043167,GO:0046872,GO:0003674,GO:0043169,GO:0005488,GO:0005515,GO:0005509	ion binding,metal ion binding,molecular_function,cation binding,binding,protein binding,calcium ion binding	ssc:100510939	K19467	ssc04990
XR_308811.2	Significant	Up	17.8173	0.225695	6.58271	0.00218546	0.126211	Nonsignificant	Up	17.8173	5.8769	1.558	0.243409	1	Significant	Down	0.225695	5.8769	-5.02763	0.0185224	1	co_location	396886	SLPI	secretory leukocyte peptidase inhibitor	GO:0004857,GO:0030234,GO:0005575,GO:0003674,GO:0005576,GO:0098772,GO:0030414,GO:0061134	enzyme inhibitor activity,enzyme regulator activity,cellular_component,molecular_function,extracellular region,molecular function regulator,peptidase inhibitor activity,peptidase regulator activity	ssc:396886	K23638	ssc01002
XR_308811.2	Significant	Up	17.8173	0.225695	6.58271	0.00218546	0.126211	Nonsignificant	Up	17.8173	5.8769	1.558	0.243409	1	Significant	Down	0.225695	5.8769	-5.02763	0.0185224	1	co_location	100512873	LOC100512873	antileukoproteinase	GO:0003674,GO:0004857,GO:0030234,GO:0005575,GO:0098772,GO:0030414,GO:0061134,GO:0005576	molecular_function,enzyme inhibitor activity,enzyme regulator activity,cellular_component,molecular function regulator,peptidase inhibitor activity,peptidase regulator activity,extracellular region	ssc:100512873	K23638	ssc01002
XR_308811.2	Significant	Up	17.8173	0.225695	6.58271	0.00218546	0.126211	Nonsignificant	Up	17.8173	5.8769	1.558	0.243409	1	Significant	Down	0.225695	5.8769	-5.02763	0.0185224	1	co_location	445518	SPAI-2	sodium/potassium ATPase inhibitor SPAI-2	GO:0003674,GO:0005575,GO:0030234,GO:0004867,GO:0004857,GO:0061134,GO:0045735,GO:0030414,GO:0061135,GO:0098772,GO:0005576,GO:0004866	molecular_function,cellular_component,enzyme regulator activity,serine-type endopeptidase inhibitor activity,enzyme inhibitor activity,peptidase regulator activity,nutrient reservoir activity,peptidase inhibitor activity,endopeptidase regulator activity,molecular function regulator,extracellular region,endopeptidase inhibitor activity	ssc:445518	K23642	ssc01002
XR_308811.2	Significant	Up	17.8173	0.225695	6.58271	0.00218546	0.126211	Nonsignificant	Up	17.8173	5.8769	1.558	0.243409	1	Significant	Down	0.225695	5.8769	-5.02763	0.0185224	1	co_location	102163140	RBPJL	recombination signal binding protein for immunoglobulin kappa J region like	GO:1901360,GO:0044249,GO:0050794,GO:0006351,GO:0001071,GO:0005575,GO:0019222,GO:0060255,GO:0000981,GO:0044424,GO:0000987,GO:0010556,GO:0043565,GO:0046483,GO:2001141,GO:0051171,GO:0008152,GO:0001159,GO:0031323,GO:0043229,GO:0097659,GO:0009059,GO:0051252,GO:1901363,GO:1901576,GO:0043227,GO:0001067,GO:0043231,GO:0009987,GO:0005622,GO:0005634,GO:0050789,GO:0044212,GO:0044464,GO:0071704,GO:0000975,GO:…	organic cyclic compound metabolic process,cellular biosynthetic process,regulation of cellular process,transcription, DNA-templated,DNA-binding transcription factor activity,cellular_component,regulation of metabolic process,regulation of macromolecule metabolic process,DNA-binding transcription factor activity, RNA polymerase II-specific,obsolete intracellular part,cis-regulatory region sequence…	ssc:102163140	K06053	ssc03000;ssc04330;ssc04658;ssc05017;ssc05165;ssc05169;ssc05203
XR_308811.2	Significant	Up	17.8173	0.225695	6.58271	0.00218546	0.126211	Nonsignificant	Up	17.8173	5.8769	1.558	0.243409	1	Significant	Down	0.225695	5.8769	-5.02763	0.0185224	1	co_location	100626185	KCNS1	potassium voltage-gated channel modifier subfamily S member 1	GO:0022803,GO:0051260,GO:0055085,GO:0044763,GO:0022857,GO:0015075,GO:0008150,GO:0005216,GO:0043933,GO:0044085,GO:0051259,GO:0070271,GO:0051179,GO:0051234,GO:1902578,GO:0044765,GO:0005215,GO:0009987,GO:0015267,GO:0022838,GO:0022892,GO:0044699,GO:0071822,GO:0005575,GO:0006811,GO:0006810,GO:0065003,GO:0006461,GO:0022607,GO:0003674,GO:0016043,GO:0022891,GO:0071840,GO:0016020	passive transmembrane transporter activity,protein homooligomerization,transmembrane transport,cellular process,transmembrane transporter activity,ion transmembrane transporter activity,biological_process,ion channel activity,protein-containing complex subunit organization,cellular component biogenesis,protein complex oligomerization,obsolete protein complex biogenesis,localization,establishment …	ssc:100626185	K04931	ssc04040
XR_308811.2	Significant	Up	17.8173	0.225695	6.58271	0.00218546	0.126211	Nonsignificant	Up	17.8173	5.8769	1.558	0.243409	1	Significant	Down	0.225695	5.8769	-5.02763	0.0185224	1	co_location	396757	PI3	peptidase inhibitor 3	GO:0005576,GO:0098772,GO:0030414,GO:0061134,GO:0004857,GO:0030234,GO:0005575,GO:0003674	extracellular region,molecular function regulator,peptidase inhibitor activity,peptidase regulator activity,enzyme inhibitor activity,enzyme regulator activity,cellular_component,molecular_function	ssc:396757	K23642	ssc01002
XR_308811.2	Significant	Up	17.8173	0.225695	6.58271	0.00218546	0.126211	Nonsignificant	Up	17.8173	5.8769	1.558	0.243409	1	Significant	Down	0.225695	5.8769	-5.02763	0.0185224	1	co_location	397528	SDC4	syndecan 4	--	--	ssc:397528	K16338	ssc00535;ssc04512;ssc04514;ssc05205;ssc05418
XR_308811.2	Significant	Up	17.8173	0.225695	6.58271	0.00218546	0.126211	Nonsignificant	Up	17.8173	5.8769	1.558	0.243409	1	Significant	Down	0.225695	5.8769	-5.02763	0.0185224	1	co_location	100517317	STK4	serine/threonine kinase 4	GO:0043412,GO:0006468,GO:0044237,GO:0006464,GO:0005488,GO:0017076,GO:0016740,GO:0032549,GO:0044238,GO:0006793,GO:0003674,GO:0001883,GO:0043168,GO:0016310,GO:0036094,GO:0009987,GO:1901363,GO:0032559,GO:0006796,GO:0043167,GO:0044260,GO:1901265,GO:0016773,GO:0005524,GO:0043170,GO:0008150,GO:0032555,GO:0032550,GO:0019538,GO:0016301,GO:0097159,GO:0004672,GO:0032553,GO:0004674,GO:0008152,GO:0097367,GO:…	macromolecule modification,protein phosphorylation,cellular metabolic process,cellular protein modification process,binding,purine nucleotide binding,transferase activity,ribonucleoside binding,primary metabolic process,phosphorus metabolic process,molecular_function,purine nucleoside binding,anion binding,phosphorylation,small molecule binding,cellular process,heterocyclic compound binding,adeny…	ssc:100517317	K04411	ssc01001;ssc04010;ssc04014;ssc04068;ssc05200;ssc05223
XR_308811.2	Significant	Up	17.8173	0.225695	6.58271	0.00218546	0.126211	Nonsignificant	Up	17.8173	5.8769	1.558	0.243409	1	Significant	Down	0.225695	5.8769	-5.02763	0.0185224	1	co_location	100517317	STK4	serine/threonine kinase 4	GO:0043412,GO:0006468,GO:0044237,GO:0006464,GO:0005488,GO:0017076,GO:0016740,GO:0032549,GO:0044238,GO:0006793,GO:0003674,GO:0001883,GO:0043168,GO:0016310,GO:0036094,GO:0009987,GO:1901363,GO:0032559,GO:0006796,GO:0043167,GO:0044260,GO:1901265,GO:0016773,GO:0005524,GO:0043170,GO:0008150,GO:0032555,GO:0032550,GO:0019538,GO:0016301,GO:0097159,GO:0004672,GO:0032553,GO:0004674,GO:0008152,GO:0097367,GO:…	macromolecule modification,protein phosphorylation,cellular metabolic process,cellular protein modification process,binding,purine nucleotide binding,transferase activity,ribonucleoside binding,primary metabolic process,phosphorus metabolic process,molecular_function,purine nucleoside binding,anion binding,phosphorylation,small molecule binding,cellular process,heterocyclic compound binding,adeny…	ssc:100517317	K04411	ssc01001;ssc04010;ssc04014;ssc04068;ssc05200;ssc05223
LNC_002718	Nonsignificant	Up	20.2517	2.53381	3.09596	0.059541	0.857944	Significant	Up	20.2517	0	6.76457	0.00618318	1	Nonsignificant	Up	2.53381	0	3.66506	0.125784	1	co_location	100624628	LOC100624628	lithostathine-like	--	--	--	--	--
LNC_002718	Nonsignificant	Up	20.2517	2.53381	3.09596	0.059541	0.857944	Significant	Up	20.2517	0	6.76457	0.00618318	1	Nonsignificant	Up	2.53381	0	3.66506	0.125784	1	co_location	100520832	LOC100520832	lithostathine-like	--	--	--	--	--
LNC_002718	Nonsignificant	Up	20.2517	2.53381	3.09596	0.059541	0.857944	Significant	Up	20.2517	0	6.76457	0.00618318	1	Nonsignificant	Up	2.53381	0	3.66506	0.125784	1	co_location	100520832	LOC100520832	lithostathine-like	--	--	--	--	--
LNC_002718	Nonsignificant	Up	20.2517	2.53381	3.09596	0.059541	0.857944	Significant	Up	20.2517	0	6.76457	0.00618318	1	Nonsignificant	Up	2.53381	0	3.66506	0.125784	1	co_location	100525692	LOC100525692	60S ribosomal protein L7a	--	--	ssc:100525692	K02936	ssc03009;ssc03010;ssc03011;ssc05171
LNC_002718	Nonsignificant	Up	20.2517	2.53381	3.09596	0.059541	0.857944	Significant	Up	20.2517	0	6.76457	0.00618318	1	Nonsignificant	Up	2.53381	0	3.66506	0.125784	1	co_location	100240745	REG3G	regenerating islet-derived 3 gamma	--	--	--	--	--
LNC_002718	Nonsignificant	Up	20.2517	2.53381	3.09596	0.059541	0.857944	Significant	Up	20.2517	0	6.76457	0.00618318	1	Nonsignificant	Up	2.53381	0	3.66506	0.125784	1	co_location	100240745	REG3G	regenerating islet-derived 3 gamma	--	--	--	--	--
LNC_002718	Nonsignificant	Up	20.2517	2.53381	3.09596	0.059541	0.857944	Significant	Up	20.2517	0	6.76457	0.00618318	1	Nonsignificant	Up	2.53381	0	3.66506	0.125784	1	co_location	100240745	REG3G	regenerating islet-derived 3 gamma	--	--	--	--	--
LNC_003519	Significant	Up	16.7396	2.95986	2.47047	0.00933809	0.281361	Nonsignificant	Up	16.7396	10.4707	0.689661	0.416116	1	Nonsignificant	Down	2.95986	10.4707	-1.78427	0.191418	1	co_location	100152729	S100A2	--	GO:0005515,GO:0005488,GO:0043169,GO:0003674,GO:0005509,GO:0043167,GO:0046872	protein binding,binding,cation binding,molecular_function,calcium ion binding,ion binding,metal ion binding	ssc:100152729	K23759	ssc04990
LNC_003519	Significant	Up	16.7396	2.95986	2.47047	0.00933809	0.281361	Nonsignificant	Up	16.7396	10.4707	0.689661	0.416116	1	Nonsignificant	Down	2.95986	10.4707	-1.78427	0.191418	1	co_location	733608	S100A6	S100 calcium binding protein A6	GO:0003674,GO:0043169,GO:0005488,GO:0005509,GO:0043167,GO:0046872	molecular_function,cation binding,binding,calcium ion binding,ion binding,metal ion binding	ssc:733608	K23764	ssc04990
LNC_003519	Significant	Up	16.7396	2.95986	2.47047	0.00933809	0.281361	Nonsignificant	Up	16.7396	10.4707	0.689661	0.416116	1	Nonsignificant	Down	2.95986	10.4707	-1.78427	0.191418	1	co_location	100156358	S100A4	--	GO:0043167,GO:0046872,GO:0043169,GO:0003674,GO:0005515,GO:0005488,GO:0005509	ion binding,metal ion binding,cation binding,molecular_function,protein binding,binding,calcium ion binding	ssc:100156358	K23761	ssc04990
LNC_003519	Significant	Up	16.7396	2.95986	2.47047	0.00933809	0.281361	Nonsignificant	Up	16.7396	10.4707	0.689661	0.416116	1	Nonsignificant	Down	2.95986	10.4707	-1.78427	0.191418	1	co_location	100156358	S100A4	--	GO:0043167,GO:0046872,GO:0043169,GO:0003674,GO:0005515,GO:0005488,GO:0005509	ion binding,metal ion binding,cation binding,molecular_function,protein binding,binding,calcium ion binding	ssc:100156358	K23761	ssc04990
LNC_003519	Significant	Up	16.7396	2.95986	2.47047	0.00933809	0.281361	Nonsignificant	Up	16.7396	10.4707	0.689661	0.416116	1	Nonsignificant	Down	2.95986	10.4707	-1.78427	0.191418	1	co_location	110260321	S100A13	--	GO:0046872,GO:0043167,GO:0005509,GO:0003674,GO:0043169,GO:0005488	metal ion binding,ion binding,calcium ion binding,molecular_function,cation binding,binding	ssc:110260321	K23765	ssc04990
LNC_003519	Significant	Up	16.7396	2.95986	2.47047	0.00933809	0.281361	Nonsignificant	Up	16.7396	10.4707	0.689661	0.416116	1	Nonsignificant	Down	2.95986	10.4707	-1.78427	0.191418	1	co_location	100156358	S100A4	--	GO:0043167,GO:0046872,GO:0043169,GO:0003674,GO:0005515,GO:0005488,GO:0005509	ion binding,metal ion binding,cation binding,molecular_function,protein binding,binding,calcium ion binding	ssc:100156358	K23761	ssc04990
LNC_003519	Significant	Up	16.7396	2.95986	2.47047	0.00933809	0.281361	Nonsignificant	Up	16.7396	10.4707	0.689661	0.416116	1	Nonsignificant	Down	2.95986	10.4707	-1.78427	0.191418	1	co_location	110260321	S100A13	--	GO:0046872,GO:0043167,GO:0005509,GO:0003674,GO:0043169,GO:0005488	metal ion binding,ion binding,calcium ion binding,molecular_function,cation binding,binding	ssc:110260321	K23765	ssc04990
LNC_003519	Significant	Up	16.7396	2.95986	2.47047	0.00933809	0.281361	Nonsignificant	Up	16.7396	10.4707	0.689661	0.416116	1	Nonsignificant	Down	2.95986	10.4707	-1.78427	0.191418	1	co_location	110260465	LOC110260465	--	GO:0043167,GO:0046872,GO:0043169,GO:0003674,GO:0005488,GO:0005509	ion binding,metal ion binding,cation binding,molecular_function,binding,calcium ion binding	--	--	--
LNC_003519	Significant	Up	16.7396	2.95986	2.47047	0.00933809	0.281361	Nonsignificant	Up	16.7396	10.4707	0.689661	0.416116	1	Nonsignificant	Down	2.95986	10.4707	-1.78427	0.191418	1	co_location	102161828	LOC102161828	--	GO:0005488,GO:0043169,GO:0003674,GO:0005509,GO:0043167,GO:0046872	binding,cation binding,molecular_function,calcium ion binding,ion binding,metal ion binding	--	--	--
LNC_003519	Significant	Up	16.7396	2.95986	2.47047	0.00933809	0.281361	Nonsignificant	Up	16.7396	10.4707	0.689661	0.416116	1	Nonsignificant	Down	2.95986	10.4707	-1.78427	0.191418	1	co_location	100157925	S100A3	--	GO:0005488,GO:0005515,GO:0003674,GO:0043169,GO:0005509,GO:0043167,GO:0046872	binding,protein binding,molecular_function,cation binding,calcium ion binding,ion binding,metal ion binding	ssc:100157925	K23760	ssc04990
LNC_003519	Significant	Up	16.7396	2.95986	2.47047	0.00933809	0.281361	Nonsignificant	Up	16.7396	10.4707	0.689661	0.416116	1	Nonsignificant	Down	2.95986	10.4707	-1.78427	0.191418	1	co_location	100626168	S100A5	S100 calcium binding protein A5	GO:0043169,GO:0003674,GO:0005488,GO:0005509,GO:0043167,GO:0046872	cation binding,molecular_function,binding,calcium ion binding,ion binding,metal ion binding	ssc:100626168	K23762	ssc04990
LNC_003519	Significant	Up	16.7396	2.95986	2.47047	0.00933809	0.281361	Nonsignificant	Up	16.7396	10.4707	0.689661	0.416116	1	Nonsignificant	Down	2.95986	10.4707	-1.78427	0.191418	1	co_location	100157925	S100A3	--	GO:0005488,GO:0005515,GO:0003674,GO:0043169,GO:0005509,GO:0043167,GO:0046872	binding,protein binding,molecular_function,cation binding,calcium ion binding,ion binding,metal ion binding	ssc:100157925	K23760	ssc04990
LNC_003519	Significant	Up	16.7396	2.95986	2.47047	0.00933809	0.281361	Nonsignificant	Up	16.7396	10.4707	0.689661	0.416116	1	Nonsignificant	Down	2.95986	10.4707	-1.78427	0.191418	1	co_location	106504218	S100A1	S100 calcium binding protein A1	GO:0005488,GO:0005515,GO:0003674,GO:0043169,GO:0005509,GO:0043167,GO:0046872	binding,protein binding,molecular_function,cation binding,calcium ion binding,ion binding,metal ion binding	ssc:106504218	K23758	ssc04990
LNC_003519	Significant	Up	16.7396	2.95986	2.47047	0.00933809	0.281361	Nonsignificant	Up	16.7396	10.4707	0.689661	0.416116	1	Nonsignificant	Down	2.95986	10.4707	-1.78427	0.191418	1	co_location	100144623	S100A7	--	GO:0005488,GO:0003674,GO:0043169,GO:0005509,GO:0043167,GO:0046872	binding,molecular_function,cation binding,calcium ion binding,ion binding,metal ion binding	ssc:100144623	K21126	ssc04657;ssc04990
LNC_003519	Significant	Up	16.7396	2.95986	2.47047	0.00933809	0.281361	Nonsignificant	Up	16.7396	10.4707	0.689661	0.416116	1	Nonsignificant	Down	2.95986	10.4707	-1.78427	0.191418	1	co_location	100155146	S100A16	--	GO:1901360,GO:0005509,GO:0044249,GO:0046483,GO:1901363,GO:1901576,GO:0097659,GO:0009987,GO:0005488,GO:0018130,GO:0044237,GO:0009058,GO:0016070,GO:0034645,GO:0003676,GO:0003677,GO:0003674,GO:0019438,GO:0090304,GO:0044238,GO:0043169,GO:0006725,GO:0006351,GO:0006352,GO:0008152,GO:0009059,GO:0046872,GO:0071704,GO:0034641,GO:0044260,GO:0043167,GO:0044271,GO:0006807,GO:0034654,GO:0097159,GO:0006139,GO:…	organic cyclic compound metabolic process,calcium ion binding,cellular biosynthetic process,heterocycle metabolic process,heterocyclic compound binding,organic substance biosynthetic process,nucleic acid-templated transcription,cellular process,binding,heterocycle biosynthetic process,cellular metabolic process,biosynthetic process,RNA metabolic process,cellular macromolecule biosynthetic process…	ssc:100155146	K23768	ssc04990
LNC_003519	Significant	Up	16.7396	2.95986	2.47047	0.00933809	0.281361	Nonsignificant	Up	16.7396	10.4707	0.689661	0.416116	1	Nonsignificant	Down	2.95986	10.4707	-1.78427	0.191418	1	co_location	100155146	S100A16	--	GO:1901360,GO:0005509,GO:0044249,GO:0046483,GO:1901363,GO:1901576,GO:0097659,GO:0009987,GO:0005488,GO:0018130,GO:0044237,GO:0009058,GO:0016070,GO:0034645,GO:0003676,GO:0003677,GO:0003674,GO:0019438,GO:0090304,GO:0044238,GO:0043169,GO:0006725,GO:0006351,GO:0006352,GO:0008152,GO:0009059,GO:0046872,GO:0071704,GO:0034641,GO:0044260,GO:0043167,GO:0044271,GO:0006807,GO:0034654,GO:0097159,GO:0006139,GO:…	organic cyclic compound metabolic process,calcium ion binding,cellular biosynthetic process,heterocycle metabolic process,heterocyclic compound binding,organic substance biosynthetic process,nucleic acid-templated transcription,cellular process,binding,heterocycle biosynthetic process,cellular metabolic process,biosynthetic process,RNA metabolic process,cellular macromolecule biosynthetic process…	ssc:100155146	K23768	ssc04990
LNC_003519	Significant	Up	16.7396	2.95986	2.47047	0.00933809	0.281361	Nonsignificant	Up	16.7396	10.4707	0.689661	0.416116	1	Nonsignificant	Down	2.95986	10.4707	-1.78427	0.191418	1	co_location	100156358	S100A4	--	GO:0043167,GO:0046872,GO:0043169,GO:0003674,GO:0005515,GO:0005488,GO:0005509	ion binding,metal ion binding,cation binding,molecular_function,protein binding,binding,calcium ion binding	ssc:100156358	K23761	ssc04990
LNC_003519	Significant	Up	16.7396	2.95986	2.47047	0.00933809	0.281361	Nonsignificant	Up	16.7396	10.4707	0.689661	0.416116	1	Nonsignificant	Down	2.95986	10.4707	-1.78427	0.191418	1	co_location	100153064	CHTOP	chromatin target of PRMT1	GO:0005575,GO:0016021,GO:0016020,GO:0044425,GO:0031224	cellular_component,integral component of membrane,membrane,obsolete membrane part,intrinsic component of membrane	--	--	--
LNC_003519	Significant	Up	16.7396	2.95986	2.47047	0.00933809	0.281361	Nonsignificant	Up	16.7396	10.4707	0.689661	0.416116	1	Nonsignificant	Down	2.95986	10.4707	-1.78427	0.191418	1	co_location	100155146	S100A16	--	GO:1901360,GO:0005509,GO:0044249,GO:0046483,GO:1901363,GO:1901576,GO:0097659,GO:0009987,GO:0005488,GO:0018130,GO:0044237,GO:0009058,GO:0016070,GO:0034645,GO:0003676,GO:0003677,GO:0003674,GO:0019438,GO:0090304,GO:0044238,GO:0043169,GO:0006725,GO:0006351,GO:0006352,GO:0008152,GO:0009059,GO:0046872,GO:0071704,GO:0034641,GO:0044260,GO:0043167,GO:0044271,GO:0006807,GO:0034654,GO:0097159,GO:0006139,GO:…	organic cyclic compound metabolic process,calcium ion binding,cellular biosynthetic process,heterocycle metabolic process,heterocyclic compound binding,organic substance biosynthetic process,nucleic acid-templated transcription,cellular process,binding,heterocycle biosynthetic process,cellular metabolic process,biosynthetic process,RNA metabolic process,cellular macromolecule biosynthetic process…	ssc:100155146	K23768	ssc04990
LNC_003519	Significant	Up	16.7396	2.95986	2.47047	0.00933809	0.281361	Nonsignificant	Up	16.7396	10.4707	0.689661	0.416116	1	Nonsignificant	Down	2.95986	10.4707	-1.78427	0.191418	1	co_location	100153064	CHTOP	chromatin target of PRMT1	GO:0005575,GO:0016021,GO:0016020,GO:0044425,GO:0031224	cellular_component,integral component of membrane,membrane,obsolete membrane part,intrinsic component of membrane	--	--	--
LNC_003519	Significant	Up	16.7396	2.95986	2.47047	0.00933809	0.281361	Nonsignificant	Up	16.7396	10.4707	0.689661	0.416116	1	Nonsignificant	Down	2.95986	10.4707	-1.78427	0.191418	1	co_location	100153064	CHTOP	chromatin target of PRMT1	GO:0005575,GO:0016021,GO:0016020,GO:0044425,GO:0031224	cellular_component,integral component of membrane,membrane,obsolete membrane part,intrinsic component of membrane	--	--	--
LNC_003519	Significant	Up	16.7396	2.95986	2.47047	0.00933809	0.281361	Nonsignificant	Up	16.7396	10.4707	0.689661	0.416116	1	Nonsignificant	Down	2.95986	10.4707	-1.78427	0.191418	1	co_location	733608	S100A6	S100 calcium binding protein A6	GO:0003674,GO:0043169,GO:0005488,GO:0005509,GO:0043167,GO:0046872	molecular_function,cation binding,binding,calcium ion binding,ion binding,metal ion binding	ssc:733608	K23764	ssc04990
LNC_003519	Significant	Up	16.7396	2.95986	2.47047	0.00933809	0.281361	Nonsignificant	Up	16.7396	10.4707	0.689661	0.416116	1	Nonsignificant	Down	2.95986	10.4707	-1.78427	0.191418	1	co_location	733608	S100A6	S100 calcium binding protein A6	GO:0003674,GO:0043169,GO:0005488,GO:0005509,GO:0043167,GO:0046872	molecular_function,cation binding,binding,calcium ion binding,ion binding,metal ion binding	ssc:733608	K23764	ssc04990
LNC_003519	Significant	Up	16.7396	2.95986	2.47047	0.00933809	0.281361	Nonsignificant	Up	16.7396	10.4707	0.689661	0.416116	1	Nonsignificant	Down	2.95986	10.4707	-1.78427	0.191418	1	co_location	100153064	CHTOP	chromatin target of PRMT1	GO:0005575,GO:0016021,GO:0016020,GO:0044425,GO:0031224	cellular_component,integral component of membrane,membrane,obsolete membrane part,intrinsic component of membrane	--	--	--
LNC_003519	Significant	Up	16.7396	2.95986	2.47047	0.00933809	0.281361	Nonsignificant	Up	16.7396	10.4707	0.689661	0.416116	1	Nonsignificant	Down	2.95986	10.4707	-1.78427	0.191418	1	co_location	100626168	S100A5	S100 calcium binding protein A5	GO:0043169,GO:0003674,GO:0005488,GO:0005509,GO:0043167,GO:0046872	cation binding,molecular_function,binding,calcium ion binding,ion binding,metal ion binding	ssc:100626168	K23762	ssc04990
LNC_003519	Significant	Up	16.7396	2.95986	2.47047	0.00933809	0.281361	Nonsignificant	Up	16.7396	10.4707	0.689661	0.416116	1	Nonsignificant	Down	2.95986	10.4707	-1.78427	0.191418	1	co_location	100153064	CHTOP	chromatin target of PRMT1	GO:0005575,GO:0016021,GO:0016020,GO:0044425,GO:0031224	cellular_component,integral component of membrane,membrane,obsolete membrane part,intrinsic component of membrane	--	--	--
LNC_003519	Significant	Up	16.7396	2.95986	2.47047	0.00933809	0.281361	Nonsignificant	Up	16.7396	10.4707	0.689661	0.416116	1	Nonsignificant	Down	2.95986	10.4707	-1.78427	0.191418	1	co_location	100155146	S100A16	--	GO:1901360,GO:0005509,GO:0044249,GO:0046483,GO:1901363,GO:1901576,GO:0097659,GO:0009987,GO:0005488,GO:0018130,GO:0044237,GO:0009058,GO:0016070,GO:0034645,GO:0003676,GO:0003677,GO:0003674,GO:0019438,GO:0090304,GO:0044238,GO:0043169,GO:0006725,GO:0006351,GO:0006352,GO:0008152,GO:0009059,GO:0046872,GO:0071704,GO:0034641,GO:0044260,GO:0043167,GO:0044271,GO:0006807,GO:0034654,GO:0097159,GO:0006139,GO:…	organic cyclic compound metabolic process,calcium ion binding,cellular biosynthetic process,heterocycle metabolic process,heterocyclic compound binding,organic substance biosynthetic process,nucleic acid-templated transcription,cellular process,binding,heterocycle biosynthetic process,cellular metabolic process,biosynthetic process,RNA metabolic process,cellular macromolecule biosynthetic process…	ssc:100155146	K23768	ssc04990
LNC_003519	Significant	Up	16.7396	2.95986	2.47047	0.00933809	0.281361	Nonsignificant	Up	16.7396	10.4707	0.689661	0.416116	1	Nonsignificant	Down	2.95986	10.4707	-1.78427	0.191418	1	co_location	106504218	S100A1	S100 calcium binding protein A1	GO:0005488,GO:0005515,GO:0003674,GO:0043169,GO:0005509,GO:0043167,GO:0046872	binding,protein binding,molecular_function,cation binding,calcium ion binding,ion binding,metal ion binding	ssc:106504218	K23758	ssc04990
LNC_003519	Significant	Up	16.7396	2.95986	2.47047	0.00933809	0.281361	Nonsignificant	Up	16.7396	10.4707	0.689661	0.416116	1	Nonsignificant	Down	2.95986	10.4707	-1.78427	0.191418	1	co_location	100153930	S100A14	--	--	--	ssc:100153930	K23767	ssc04990
LNC_003519	Significant	Up	16.7396	2.95986	2.47047	0.00933809	0.281361	Nonsignificant	Up	16.7396	10.4707	0.689661	0.416116	1	Nonsignificant	Down	2.95986	10.4707	-1.78427	0.191418	1	co_location	110260321	S100A13	--	GO:0046872,GO:0043167,GO:0005509,GO:0003674,GO:0043169,GO:0005488	metal ion binding,ion binding,calcium ion binding,molecular_function,cation binding,binding	ssc:110260321	K23765	ssc04990
LNC_003519	Significant	Up	16.7396	2.95986	2.47047	0.00933809	0.281361	Nonsignificant	Up	16.7396	10.4707	0.689661	0.416116	1	Nonsignificant	Down	2.95986	10.4707	-1.78427	0.191418	1	co_location	100153064	CHTOP	chromatin target of PRMT1	GO:0005575,GO:0016021,GO:0016020,GO:0044425,GO:0031224	cellular_component,integral component of membrane,membrane,obsolete membrane part,intrinsic component of membrane	--	--	--
XR_002343953.1	Nonsignificant	Down	18.6328	36.8602	-0.978083	0.35378	0.999714	Nonsignificant	Up	18.6328	6.51716	1.48543	0.125206	1	Significant	Up	36.8602	6.51716	2.45943	0.0107468	1	co_location	100156301	TNS2	tensin 2	GO:0030435,GO:0008152,GO:0016491,GO:0003824,GO:0044763,GO:0016668,GO:0048869,GO:0050789,GO:0055114,GO:0032502,GO:0050896,GO:0023052,GO:0016651,GO:0035556,GO:0008150,GO:0050794,GO:0044699,GO:0043934,GO:0044710,GO:0044700,GO:0030154,GO:0047134,GO:0048646,GO:0009987,GO:0009653,GO:0005488,GO:0016667,GO:0007154,GO:0048856,GO:0044767,GO:0005515,GO:0007165,GO:0051716,GO:0003674,GO:0065007	sporulation resulting in formation of a cellular spore,metabolic process,oxidoreductase activity,catalytic activity,cellular process,oxidoreductase activity, acting on a sulfur group of donors, NAD(P) as acceptor,cellular developmental process,regulation of biological process,obsolete oxidation-reduction process,developmental process,response to stimulus,signaling,oxidoreductase activity, acting …	ssc:100156301	K18080	ssc01009
XR_002343953.1	Nonsignificant	Down	18.6328	36.8602	-0.978083	0.35378	0.999714	Nonsignificant	Up	18.6328	6.51716	1.48543	0.125206	1	Significant	Up	36.8602	6.51716	2.45943	0.0107468	1	co_location	100515544	SOAT2	sterol O-acyltransferase 2	--	--	ssc:100515544	K00637	ssc00100;ssc04979
XR_002343953.1	Nonsignificant	Down	18.6328	36.8602	-0.978083	0.35378	0.999714	Nonsignificant	Up	18.6328	6.51716	1.48543	0.125206	1	Significant	Up	36.8602	6.51716	2.45943	0.0107468	1	co_location	100126286	KRT18	keratin 18	GO:0016740,GO:0003674,GO:0044238,GO:0090304,GO:0008236,GO:0003676,GO:0006810,GO:0006725,GO:0044430,GO:0016462,GO:1902580,GO:0006913,GO:0005488,GO:1902593,GO:0016070,GO:0044237,GO:0008234,GO:0051170,GO:0033365,GO:0006397,GO:1901363,GO:0016818,GO:0072594,GO:0006886,GO:0006858,GO:0043234,GO:0044744,GO:1902578,GO:0003723,GO:0044464,GO:0016071,GO:0051234,GO:0051179,GO:0044765,GO:0009987,GO:0045111,GO:…	transferase activity,molecular_function,primary metabolic process,nucleic acid metabolic process,serine-type peptidase activity,nucleic acid binding,transport,cellular aromatic compound metabolic process,obsolete cytoskeletal part,pyrophosphatase activity,cellular localization,nucleocytoplasmic transport,binding,import into nucleus,RNA metabolic process,cellular metabolic process,cysteine-type pe…	ssc:100126286	K07604	ssc04147;ssc04812;ssc04915;ssc05150
XR_002343953.1	Nonsignificant	Down	18.6328	36.8602	-0.978083	0.35378	0.999714	Nonsignificant	Up	18.6328	6.51716	1.48543	0.125206	1	Significant	Up	36.8602	6.51716	2.45943	0.0107468	1	co_location	100515377	CSAD	cysteine sulfinic acid decarboxylase	GO:0046483,GO:0044710,GO:0051171,GO:0044699,GO:0031323,GO:1901564,GO:1901360,GO:0050794,GO:0044249,GO:0019222,GO:0010556,GO:0009987,GO:0019752,GO:0048037,GO:0097659,GO:0016831,GO:0051252,GO:1901363,GO:1901576,GO:0044237,GO:0009058,GO:0016070,GO:0018130,GO:0005488,GO:0065007,GO:0006725,GO:2000112,GO:0034645,GO:0043168,GO:0003674,GO:0019438,GO:0090304,GO:0044238,GO:0016740,GO:0044281,GO:1903506,GO:…	heterocycle metabolic process,metabolic process,regulation of nitrogen compound metabolic process,biological_process,regulation of cellular metabolic process,organonitrogen compound metabolic process,organic cyclic compound metabolic process,regulation of cellular process,cellular biosynthetic process,regulation of metabolic process,regulation of macromolecule biosynthetic process,cellular proces…	ssc:100515377	K01594	ssc00430
XR_002343953.1	Nonsignificant	Down	18.6328	36.8602	-0.978083	0.35378	0.999714	Nonsignificant	Up	18.6328	6.51716	1.48543	0.125206	1	Significant	Up	36.8602	6.51716	2.45943	0.0107468	1	co_location	100515377	CSAD	cysteine sulfinic acid decarboxylase	GO:0046483,GO:0044710,GO:0051171,GO:0044699,GO:0031323,GO:1901564,GO:1901360,GO:0050794,GO:0044249,GO:0019222,GO:0010556,GO:0009987,GO:0019752,GO:0048037,GO:0097659,GO:0016831,GO:0051252,GO:1901363,GO:1901576,GO:0044237,GO:0009058,GO:0016070,GO:0018130,GO:0005488,GO:0065007,GO:0006725,GO:2000112,GO:0034645,GO:0043168,GO:0003674,GO:0019438,GO:0090304,GO:0044238,GO:0016740,GO:0044281,GO:1903506,GO:…	heterocycle metabolic process,metabolic process,regulation of nitrogen compound metabolic process,biological_process,regulation of cellular metabolic process,organonitrogen compound metabolic process,organic cyclic compound metabolic process,regulation of cellular process,cellular biosynthetic process,regulation of metabolic process,regulation of macromolecule biosynthetic process,cellular proces…	ssc:100515377	K01594	ssc00430
XR_002343953.1	Nonsignificant	Down	18.6328	36.8602	-0.978083	0.35378	0.999714	Nonsignificant	Up	18.6328	6.51716	1.48543	0.125206	1	Significant	Up	36.8602	6.51716	2.45943	0.0107468	1	co_location	100515377	CSAD	cysteine sulfinic acid decarboxylase	GO:0046483,GO:0044710,GO:0051171,GO:0044699,GO:0031323,GO:1901564,GO:1901360,GO:0050794,GO:0044249,GO:0019222,GO:0010556,GO:0009987,GO:0019752,GO:0048037,GO:0097659,GO:0016831,GO:0051252,GO:1901363,GO:1901576,GO:0044237,GO:0009058,GO:0016070,GO:0018130,GO:0005488,GO:0065007,GO:0006725,GO:2000112,GO:0034645,GO:0043168,GO:0003674,GO:0019438,GO:0090304,GO:0044238,GO:0016740,GO:0044281,GO:1903506,GO:…	heterocycle metabolic process,metabolic process,regulation of nitrogen compound metabolic process,biological_process,regulation of cellular metabolic process,organonitrogen compound metabolic process,organic cyclic compound metabolic process,regulation of cellular process,cellular biosynthetic process,regulation of metabolic process,regulation of macromolecule biosynthetic process,cellular proces…	ssc:100515377	K01594	ssc00430
XR_002343953.1	Nonsignificant	Down	18.6328	36.8602	-0.978083	0.35378	0.999714	Nonsignificant	Up	18.6328	6.51716	1.48543	0.125206	1	Significant	Up	36.8602	6.51716	2.45943	0.0107468	1	co_location	100101923	IGFBP6	insulin like growth factor binding protein 6	GO:0065007,GO:0016043,GO:0003674,GO:0040007,GO:0016049,GO:0071840,GO:0005515,GO:0005520,GO:0005488,GO:0009987,GO:0001558,GO:0051128,GO:0044699,GO:0050794,GO:0005575,GO:0040008,GO:0008150,GO:0019838,GO:0050789,GO:0005576,GO:0044763	biological regulation,cellular component organization,molecular_function,growth,cell growth,cellular component organization or biogenesis,protein binding,insulin-like growth factor binding,binding,cellular process,regulation of cell growth,regulation of cellular component organization,biological_process,regulation of cellular process,cellular_component,regulation of growth,biological_process,grow…	ssc:100101923	K23579	ssc04131
XR_002343953.1	Nonsignificant	Down	18.6328	36.8602	-0.978083	0.35378	0.999714	Nonsignificant	Up	18.6328	6.51716	1.48543	0.125206	1	Significant	Up	36.8602	6.51716	2.45943	0.0107468	1	co_location	100515377	CSAD	cysteine sulfinic acid decarboxylase	GO:0046483,GO:0044710,GO:0051171,GO:0044699,GO:0031323,GO:1901564,GO:1901360,GO:0050794,GO:0044249,GO:0019222,GO:0010556,GO:0009987,GO:0019752,GO:0048037,GO:0097659,GO:0016831,GO:0051252,GO:1901363,GO:1901576,GO:0044237,GO:0009058,GO:0016070,GO:0018130,GO:0005488,GO:0065007,GO:0006725,GO:2000112,GO:0034645,GO:0043168,GO:0003674,GO:0019438,GO:0090304,GO:0044238,GO:0016740,GO:0044281,GO:1903506,GO:…	heterocycle metabolic process,metabolic process,regulation of nitrogen compound metabolic process,biological_process,regulation of cellular metabolic process,organonitrogen compound metabolic process,organic cyclic compound metabolic process,regulation of cellular process,cellular biosynthetic process,regulation of metabolic process,regulation of macromolecule biosynthetic process,cellular proces…	ssc:100515377	K01594	ssc00430
XR_002343953.1	Nonsignificant	Down	18.6328	36.8602	-0.978083	0.35378	0.999714	Nonsignificant	Up	18.6328	6.51716	1.48543	0.125206	1	Significant	Up	36.8602	6.51716	2.45943	0.0107468	1	co_location	100101923	IGFBP6	insulin like growth factor binding protein 6	GO:0065007,GO:0016043,GO:0003674,GO:0040007,GO:0016049,GO:0071840,GO:0005515,GO:0005520,GO:0005488,GO:0009987,GO:0001558,GO:0051128,GO:0044699,GO:0050794,GO:0005575,GO:0040008,GO:0008150,GO:0019838,GO:0050789,GO:0005576,GO:0044763	biological regulation,cellular component organization,molecular_function,growth,cell growth,cellular component organization or biogenesis,protein binding,insulin-like growth factor binding,binding,cellular process,regulation of cell growth,regulation of cellular component organization,biological_process,regulation of cellular process,cellular_component,regulation of growth,biological_process,grow…	ssc:100101923	K23579	ssc04131
XR_002343953.1	Nonsignificant	Down	18.6328	36.8602	-0.978083	0.35378	0.999714	Nonsignificant	Up	18.6328	6.51716	1.48543	0.125206	1	Significant	Up	36.8602	6.51716	2.45943	0.0107468	1	co_location	397573	STEAP1	STEAP family member 1	--	--	ssc:397573	K14737	ssc04131;ssc04978
XR_002343953.1	Nonsignificant	Down	18.6328	36.8602	-0.978083	0.35378	0.999714	Nonsignificant	Up	18.6328	6.51716	1.48543	0.125206	1	Significant	Up	36.8602	6.51716	2.45943	0.0107468	1	co_location	100515377	CSAD	cysteine sulfinic acid decarboxylase	GO:0046483,GO:0044710,GO:0051171,GO:0044699,GO:0031323,GO:1901564,GO:1901360,GO:0050794,GO:0044249,GO:0019222,GO:0010556,GO:0009987,GO:0019752,GO:0048037,GO:0097659,GO:0016831,GO:0051252,GO:1901363,GO:1901576,GO:0044237,GO:0009058,GO:0016070,GO:0018130,GO:0005488,GO:0065007,GO:0006725,GO:2000112,GO:0034645,GO:0043168,GO:0003674,GO:0019438,GO:0090304,GO:0044238,GO:0016740,GO:0044281,GO:1903506,GO:…	heterocycle metabolic process,metabolic process,regulation of nitrogen compound metabolic process,biological_process,regulation of cellular metabolic process,organonitrogen compound metabolic process,organic cyclic compound metabolic process,regulation of cellular process,cellular biosynthetic process,regulation of metabolic process,regulation of macromolecule biosynthetic process,cellular proces…	ssc:100515377	K01594	ssc00430
XR_002343953.1	Nonsignificant	Down	18.6328	36.8602	-0.978083	0.35378	0.999714	Nonsignificant	Up	18.6328	6.51716	1.48543	0.125206	1	Significant	Up	36.8602	6.51716	2.45943	0.0107468	1	co_location	100515377	CSAD	cysteine sulfinic acid decarboxylase	GO:0046483,GO:0044710,GO:0051171,GO:0044699,GO:0031323,GO:1901564,GO:1901360,GO:0050794,GO:0044249,GO:0019222,GO:0010556,GO:0009987,GO:0019752,GO:0048037,GO:0097659,GO:0016831,GO:0051252,GO:1901363,GO:1901576,GO:0044237,GO:0009058,GO:0016070,GO:0018130,GO:0005488,GO:0065007,GO:0006725,GO:2000112,GO:0034645,GO:0043168,GO:0003674,GO:0019438,GO:0090304,GO:0044238,GO:0016740,GO:0044281,GO:1903506,GO:…	heterocycle metabolic process,metabolic process,regulation of nitrogen compound metabolic process,biological_process,regulation of cellular metabolic process,organonitrogen compound metabolic process,organic cyclic compound metabolic process,regulation of cellular process,cellular biosynthetic process,regulation of metabolic process,regulation of macromolecule biosynthetic process,cellular proces…	ssc:100515377	K01594	ssc00430
XR_002343953.1	Nonsignificant	Down	18.6328	36.8602	-0.978083	0.35378	0.999714	Nonsignificant	Up	18.6328	6.51716	1.48543	0.125206	1	Significant	Up	36.8602	6.51716	2.45943	0.0107468	1	co_location	100514838	SPRYD3	SPRY domain containing 3	GO:0003674,GO:0005488,GO:0005515	molecular_function,binding,protein binding	--	--	--
XR_002343953.1	Nonsignificant	Down	18.6328	36.8602	-0.978083	0.35378	0.999714	Nonsignificant	Up	18.6328	6.51716	1.48543	0.125206	1	Significant	Up	36.8602	6.51716	2.45943	0.0107468	1	co_location	100515377	CSAD	cysteine sulfinic acid decarboxylase	GO:0046483,GO:0044710,GO:0051171,GO:0044699,GO:0031323,GO:1901564,GO:1901360,GO:0050794,GO:0044249,GO:0019222,GO:0010556,GO:0009987,GO:0019752,GO:0048037,GO:0097659,GO:0016831,GO:0051252,GO:1901363,GO:1901576,GO:0044237,GO:0009058,GO:0016070,GO:0018130,GO:0005488,GO:0065007,GO:0006725,GO:2000112,GO:0034645,GO:0043168,GO:0003674,GO:0019438,GO:0090304,GO:0044238,GO:0016740,GO:0044281,GO:1903506,GO:…	heterocycle metabolic process,metabolic process,regulation of nitrogen compound metabolic process,biological_process,regulation of cellular metabolic process,organonitrogen compound metabolic process,organic cyclic compound metabolic process,regulation of cellular process,cellular biosynthetic process,regulation of metabolic process,regulation of macromolecule biosynthetic process,cellular proces…	ssc:100515377	K01594	ssc00430
XR_002343953.1	Nonsignificant	Down	18.6328	36.8602	-0.978083	0.35378	0.999714	Nonsignificant	Up	18.6328	6.51716	1.48543	0.125206	1	Significant	Up	36.8602	6.51716	2.45943	0.0107468	1	co_location	100515544	SOAT2	sterol O-acyltransferase 2	--	--	ssc:100515544	K00637	ssc00100;ssc04979
XR_002343953.1	Nonsignificant	Down	18.6328	36.8602	-0.978083	0.35378	0.999714	Nonsignificant	Up	18.6328	6.51716	1.48543	0.125206	1	Significant	Up	36.8602	6.51716	2.45943	0.0107468	1	co_location	100152077	KRT8	keratin 8	GO:0003674,GO:0016043,GO:0006605,GO:0044425,GO:0044238,GO:0044085,GO:0042995,GO:0043933,GO:0003676,GO:0003677,GO:0097159,GO:0007049,GO:0006461,GO:0022607,GO:0042802,GO:0008092,GO:0008134,GO:0065003,GO:0005929,GO:0044430,GO:0008150,GO:0031514,GO:0019028,GO:0045502,GO:0045184,GO:0006928,GO:0046907,GO:0005882,GO:0005623,GO:0006810,GO:0071702,GO:1902580,GO:0019012,GO:0046983,GO:0005488,GO:0006913,GO:…	molecular_function,cellular component organization,protein targeting,obsolete membrane part,primary metabolic process,cellular component biogenesis,cell projection,protein-containing complex subunit organization,nucleic acid binding,DNA binding,organic cyclic compound binding,cell cycle,protein-containing complex assembly,cellular component assembly,identical protein binding,cytoskeletal protein …	ssc:100152077	K07605	ssc04147;ssc04812
XR_002343953.1	Nonsignificant	Down	18.6328	36.8602	-0.978083	0.35378	0.999714	Nonsignificant	Up	18.6328	6.51716	1.48543	0.125206	1	Significant	Up	36.8602	6.51716	2.45943	0.0107468	1	co_location	100515377	CSAD	cysteine sulfinic acid decarboxylase	GO:0046483,GO:0044710,GO:0051171,GO:0044699,GO:0031323,GO:1901564,GO:1901360,GO:0050794,GO:0044249,GO:0019222,GO:0010556,GO:0009987,GO:0019752,GO:0048037,GO:0097659,GO:0016831,GO:0051252,GO:1901363,GO:1901576,GO:0044237,GO:0009058,GO:0016070,GO:0018130,GO:0005488,GO:0065007,GO:0006725,GO:2000112,GO:0034645,GO:0043168,GO:0003674,GO:0019438,GO:0090304,GO:0044238,GO:0016740,GO:0044281,GO:1903506,GO:…	heterocycle metabolic process,metabolic process,regulation of nitrogen compound metabolic process,biological_process,regulation of cellular metabolic process,organonitrogen compound metabolic process,organic cyclic compound metabolic process,regulation of cellular process,cellular biosynthetic process,regulation of metabolic process,regulation of macromolecule biosynthetic process,cellular proces…	ssc:100515377	K01594	ssc00430
XR_002343953.1	Nonsignificant	Down	18.6328	36.8602	-0.978083	0.35378	0.999714	Nonsignificant	Up	18.6328	6.51716	1.48543	0.125206	1	Significant	Up	36.8602	6.51716	2.45943	0.0107468	1	co_location	100514838	SPRYD3	SPRY domain containing 3	GO:0003674,GO:0005488,GO:0005515	molecular_function,binding,protein binding	--	--	--
XR_002343953.1	Nonsignificant	Down	18.6328	36.8602	-0.978083	0.35378	0.999714	Nonsignificant	Up	18.6328	6.51716	1.48543	0.125206	1	Significant	Up	36.8602	6.51716	2.45943	0.0107468	1	co_location	100515377	CSAD	cysteine sulfinic acid decarboxylase	GO:0046483,GO:0044710,GO:0051171,GO:0044699,GO:0031323,GO:1901564,GO:1901360,GO:0050794,GO:0044249,GO:0019222,GO:0010556,GO:0009987,GO:0019752,GO:0048037,GO:0097659,GO:0016831,GO:0051252,GO:1901363,GO:1901576,GO:0044237,GO:0009058,GO:0016070,GO:0018130,GO:0005488,GO:0065007,GO:0006725,GO:2000112,GO:0034645,GO:0043168,GO:0003674,GO:0019438,GO:0090304,GO:0044238,GO:0016740,GO:0044281,GO:1903506,GO:…	heterocycle metabolic process,metabolic process,regulation of nitrogen compound metabolic process,biological_process,regulation of cellular metabolic process,organonitrogen compound metabolic process,organic cyclic compound metabolic process,regulation of cellular process,cellular biosynthetic process,regulation of metabolic process,regulation of macromolecule biosynthetic process,cellular proces…	ssc:100515377	K01594	ssc00430
XR_002343684.1	Significant	Up	238.113	133.341	0.834967	0.0014438	0.0909593	Nonsignificant	Up	238.113	162.712	0.551062	0.110053	1	Nonsignificant	Down	133.341	162.712	-0.28688	0.570181	1	co_location	100157575	C1H6orf203	chromosome 1 C6orf203 homolog	--	--	--	--	--
XR_002343684.1	Significant	Up	238.113	133.341	0.834967	0.0014438	0.0909593	Nonsignificant	Up	238.113	162.712	0.551062	0.110053	1	Nonsignificant	Down	133.341	162.712	-0.28688	0.570181	1	co_location	100157575	C1H6orf203	chromosome 1 C6orf203 homolog	--	--	--	--	--
XR_002343684.1	Significant	Up	238.113	133.341	0.834967	0.0014438	0.0909593	Nonsignificant	Up	238.113	162.712	0.551062	0.110053	1	Nonsignificant	Down	133.341	162.712	-0.28688	0.570181	1	co_location	110260428	BEND3	BEN domain containing 3	GO:0005575,GO:0016020,GO:0019867	cellular_component,membrane,outer membrane	--	--	--
XR_002343684.1	Significant	Up	238.113	133.341	0.834967	0.0014438	0.0909593	Nonsignificant	Up	238.113	162.712	0.551062	0.110053	1	Nonsignificant	Down	133.341	162.712	-0.28688	0.570181	1	co_location	100521350	LOC100521350	transmembrane protein 256-like	--	--	--	--	--
XR_002343684.1	Significant	Up	238.113	133.341	0.834967	0.0014438	0.0909593	Nonsignificant	Up	238.113	162.712	0.551062	0.110053	1	Nonsignificant	Down	133.341	162.712	-0.28688	0.570181	1	co_location	110260428	BEND3	BEN domain containing 3	GO:0005575,GO:0016020,GO:0019867	cellular_component,membrane,outer membrane	--	--	--
XR_002343684.1	Significant	Up	238.113	133.341	0.834967	0.0014438	0.0909593	Nonsignificant	Up	238.113	162.712	0.551062	0.110053	1	Nonsignificant	Down	133.341	162.712	-0.28688	0.570181	1	co_location	100157575	C1H6orf203	chromosome 1 C6orf203 homolog	--	--	--	--	--
XR_002343684.1	Significant	Up	238.113	133.341	0.834967	0.0014438	0.0909593	Nonsignificant	Up	238.113	162.712	0.551062	0.110053	1	Nonsignificant	Down	133.341	162.712	-0.28688	0.570181	1	co_location	100157575	C1H6orf203	chromosome 1 C6orf203 homolog	--	--	--	--	--
LNC_002372	Significant	Up	88.616	30.8888	1.5133	0.0170715	0.428991	Nonsignificant	Up	88.616	39.3618	1.17264	0.0655519	1	Nonsignificant	Down	30.8888	39.3618	-0.343483	0.593959	1	co_location	100516548	DUSP11	--	GO:0031224,GO:0065007,GO:0022891,GO:0003674,GO:0044425,GO:0016740,GO:0051716,GO:0005515,GO:0007165,GO:0007154,GO:0005488,GO:0016020,GO:0009987,GO:0005215,GO:0007224,GO:0022892,GO:0044700,GO:0016021,GO:0007166,GO:0044699,GO:0050794,GO:0005575,GO:1901476,GO:0008150,GO:0015144,GO:0023052,GO:0016773,GO:0050896,GO:0050789,GO:0022857,GO:0044763,GO:0003824,GO:0046332,GO:0022804,GO:0008982,GO:0016772	intrinsic component of membrane,biological regulation,transmembrane transporter activity,molecular_function,obsolete membrane part,transferase activity,cellular response to stimulus,protein binding,signal transduction,cell communication,binding,membrane,cellular process,transporter activity,smoothened signaling pathway,transmembrane transporter activity,signaling,integral component of membrane,ce…	ssc:100516548	K14165	ssc01009
LNC_002372	Significant	Up	88.616	30.8888	1.5133	0.0170715	0.428991	Nonsignificant	Up	88.616	39.3618	1.17264	0.0655519	1	Nonsignificant	Down	30.8888	39.3618	-0.343483	0.593959	1	co_location	100515889	DGUOK	--	--	--	ssc:100515889	K00904	ssc00230
LNC_002372	Significant	Up	88.616	30.8888	1.5133	0.0170715	0.428991	Nonsignificant	Up	88.616	39.3618	1.17264	0.0655519	1	Nonsignificant	Down	30.8888	39.3618	-0.343483	0.593959	1	co_location	100520667	ACTG2	--	--	--	ssc:100520667	K12315	ssc04147;ssc04270;ssc04812
LNC_002372	Significant	Up	88.616	30.8888	1.5133	0.0170715	0.428991	Nonsignificant	Up	88.616	39.3618	1.17264	0.0655519	1	Nonsignificant	Down	30.8888	39.3618	-0.343483	0.593959	1	co_location	100515889	DGUOK	--	--	--	ssc:100515889	K00904	ssc00230
LNC_002372	Significant	Up	88.616	30.8888	1.5133	0.0170715	0.428991	Nonsignificant	Up	88.616	39.3618	1.17264	0.0655519	1	Nonsignificant	Down	30.8888	39.3618	-0.343483	0.593959	1	co_location	100516548	DUSP11	--	GO:0031224,GO:0065007,GO:0022891,GO:0003674,GO:0044425,GO:0016740,GO:0051716,GO:0005515,GO:0007165,GO:0007154,GO:0005488,GO:0016020,GO:0009987,GO:0005215,GO:0007224,GO:0022892,GO:0044700,GO:0016021,GO:0007166,GO:0044699,GO:0050794,GO:0005575,GO:1901476,GO:0008150,GO:0015144,GO:0023052,GO:0016773,GO:0050896,GO:0050789,GO:0022857,GO:0044763,GO:0003824,GO:0046332,GO:0022804,GO:0008982,GO:0016772	intrinsic component of membrane,biological regulation,transmembrane transporter activity,molecular_function,obsolete membrane part,transferase activity,cellular response to stimulus,protein binding,signal transduction,cell communication,binding,membrane,cellular process,transporter activity,smoothened signaling pathway,transmembrane transporter activity,signaling,integral component of membrane,ce…	ssc:100516548	K14165	ssc01009
LNC_002372	Significant	Up	88.616	30.8888	1.5133	0.0170715	0.428991	Nonsignificant	Up	88.616	39.3618	1.17264	0.0655519	1	Nonsignificant	Down	30.8888	39.3618	-0.343483	0.593959	1	co_location	100520484	TET3	tet methylcytosine dioxygenase 3	GO:0043169,GO:0003674,GO:0003677,GO:0003676,GO:0005488,GO:1901363,GO:0008270,GO:0097159,GO:0043167,GO:0046914,GO:0046872	cation binding,molecular_function,DNA binding,nucleic acid binding,binding,heterocyclic compound binding,zinc ion binding,organic cyclic compound binding,ion binding,transition metal ion binding,metal ion binding	ssc:100520484	K24309	ssc03000;ssc03036
LNC_002372	Significant	Up	88.616	30.8888	1.5133	0.0170715	0.428991	Nonsignificant	Up	88.616	39.3618	1.17264	0.0655519	1	Nonsignificant	Down	30.8888	39.3618	-0.343483	0.593959	1	co_location	100516548	DUSP11	--	GO:0031224,GO:0065007,GO:0022891,GO:0003674,GO:0044425,GO:0016740,GO:0051716,GO:0005515,GO:0007165,GO:0007154,GO:0005488,GO:0016020,GO:0009987,GO:0005215,GO:0007224,GO:0022892,GO:0044700,GO:0016021,GO:0007166,GO:0044699,GO:0050794,GO:0005575,GO:1901476,GO:0008150,GO:0015144,GO:0023052,GO:0016773,GO:0050896,GO:0050789,GO:0022857,GO:0044763,GO:0003824,GO:0046332,GO:0022804,GO:0008982,GO:0016772	intrinsic component of membrane,biological regulation,transmembrane transporter activity,molecular_function,obsolete membrane part,transferase activity,cellular response to stimulus,protein binding,signal transduction,cell communication,binding,membrane,cellular process,transporter activity,smoothened signaling pathway,transmembrane transporter activity,signaling,integral component of membrane,ce…	ssc:100516548	K14165	ssc01009
LNC_002372	Significant	Up	88.616	30.8888	1.5133	0.0170715	0.428991	Nonsignificant	Up	88.616	39.3618	1.17264	0.0655519	1	Nonsignificant	Down	30.8888	39.3618	-0.343483	0.593959	1	co_location	100516548	DUSP11	--	GO:0031224,GO:0065007,GO:0022891,GO:0003674,GO:0044425,GO:0016740,GO:0051716,GO:0005515,GO:0007165,GO:0007154,GO:0005488,GO:0016020,GO:0009987,GO:0005215,GO:0007224,GO:0022892,GO:0044700,GO:0016021,GO:0007166,GO:0044699,GO:0050794,GO:0005575,GO:1901476,GO:0008150,GO:0015144,GO:0023052,GO:0016773,GO:0050896,GO:0050789,GO:0022857,GO:0044763,GO:0003824,GO:0046332,GO:0022804,GO:0008982,GO:0016772	intrinsic component of membrane,biological regulation,transmembrane transporter activity,molecular_function,obsolete membrane part,transferase activity,cellular response to stimulus,protein binding,signal transduction,cell communication,binding,membrane,cellular process,transporter activity,smoothened signaling pathway,transmembrane transporter activity,signaling,integral component of membrane,ce…	ssc:100516548	K14165	ssc01009
LNC_002372	Significant	Up	88.616	30.8888	1.5133	0.0170715	0.428991	Nonsignificant	Up	88.616	39.3618	1.17264	0.0655519	1	Nonsignificant	Down	30.8888	39.3618	-0.343483	0.593959	1	co_location	100516548	DUSP11	--	GO:0031224,GO:0065007,GO:0022891,GO:0003674,GO:0044425,GO:0016740,GO:0051716,GO:0005515,GO:0007165,GO:0007154,GO:0005488,GO:0016020,GO:0009987,GO:0005215,GO:0007224,GO:0022892,GO:0044700,GO:0016021,GO:0007166,GO:0044699,GO:0050794,GO:0005575,GO:1901476,GO:0008150,GO:0015144,GO:0023052,GO:0016773,GO:0050896,GO:0050789,GO:0022857,GO:0044763,GO:0003824,GO:0046332,GO:0022804,GO:0008982,GO:0016772	intrinsic component of membrane,biological regulation,transmembrane transporter activity,molecular_function,obsolete membrane part,transferase activity,cellular response to stimulus,protein binding,signal transduction,cell communication,binding,membrane,cellular process,transporter activity,smoothened signaling pathway,transmembrane transporter activity,signaling,integral component of membrane,ce…	ssc:100516548	K14165	ssc01009
LNC_002372	Significant	Up	88.616	30.8888	1.5133	0.0170715	0.428991	Nonsignificant	Up	88.616	39.3618	1.17264	0.0655519	1	Nonsignificant	Down	30.8888	39.3618	-0.343483	0.593959	1	co_location	102163719	LOC102163719	--	--	--	--	--	--
LNC_002372	Significant	Up	88.616	30.8888	1.5133	0.0170715	0.428991	Nonsignificant	Up	88.616	39.3618	1.17264	0.0655519	1	Nonsignificant	Down	30.8888	39.3618	-0.343483	0.593959	1	co_location	100515889	DGUOK	--	--	--	ssc:100515889	K00904	ssc00230
LNC_002372	Significant	Up	88.616	30.8888	1.5133	0.0170715	0.428991	Nonsignificant	Up	88.616	39.3618	1.17264	0.0655519	1	Nonsignificant	Down	30.8888	39.3618	-0.343483	0.593959	1	co_location	100515889	DGUOK	--	--	--	ssc:100515889	K00904	ssc00230
LNC_002372	Significant	Up	88.616	30.8888	1.5133	0.0170715	0.428991	Nonsignificant	Up	88.616	39.3618	1.17264	0.0655519	1	Nonsignificant	Down	30.8888	39.3618	-0.343483	0.593959	1	co_location	100515889	DGUOK	--	--	--	ssc:100515889	K00904	ssc00230
LNC_002372	Significant	Up	88.616	30.8888	1.5133	0.0170715	0.428991	Nonsignificant	Up	88.616	39.3618	1.17264	0.0655519	1	Nonsignificant	Down	30.8888	39.3618	-0.343483	0.593959	1	co_location	100516548	DUSP11	--	GO:0031224,GO:0065007,GO:0022891,GO:0003674,GO:0044425,GO:0016740,GO:0051716,GO:0005515,GO:0007165,GO:0007154,GO:0005488,GO:0016020,GO:0009987,GO:0005215,GO:0007224,GO:0022892,GO:0044700,GO:0016021,GO:0007166,GO:0044699,GO:0050794,GO:0005575,GO:1901476,GO:0008150,GO:0015144,GO:0023052,GO:0016773,GO:0050896,GO:0050789,GO:0022857,GO:0044763,GO:0003824,GO:0046332,GO:0022804,GO:0008982,GO:0016772	intrinsic component of membrane,biological regulation,transmembrane transporter activity,molecular_function,obsolete membrane part,transferase activity,cellular response to stimulus,protein binding,signal transduction,cell communication,binding,membrane,cellular process,transporter activity,smoothened signaling pathway,transmembrane transporter activity,signaling,integral component of membrane,ce…	ssc:100516548	K14165	ssc01009
LNC_002372	Significant	Up	88.616	30.8888	1.5133	0.0170715	0.428991	Nonsignificant	Up	88.616	39.3618	1.17264	0.0655519	1	Nonsignificant	Down	30.8888	39.3618	-0.343483	0.593959	1	co_location	100516548	DUSP11	--	GO:0031224,GO:0065007,GO:0022891,GO:0003674,GO:0044425,GO:0016740,GO:0051716,GO:0005515,GO:0007165,GO:0007154,GO:0005488,GO:0016020,GO:0009987,GO:0005215,GO:0007224,GO:0022892,GO:0044700,GO:0016021,GO:0007166,GO:0044699,GO:0050794,GO:0005575,GO:1901476,GO:0008150,GO:0015144,GO:0023052,GO:0016773,GO:0050896,GO:0050789,GO:0022857,GO:0044763,GO:0003824,GO:0046332,GO:0022804,GO:0008982,GO:0016772	intrinsic component of membrane,biological regulation,transmembrane transporter activity,molecular_function,obsolete membrane part,transferase activity,cellular response to stimulus,protein binding,signal transduction,cell communication,binding,membrane,cellular process,transporter activity,smoothened signaling pathway,transmembrane transporter activity,signaling,integral component of membrane,ce…	ssc:100516548	K14165	ssc01009
LNC_002372	Significant	Up	88.616	30.8888	1.5133	0.0170715	0.428991	Nonsignificant	Up	88.616	39.3618	1.17264	0.0655519	1	Nonsignificant	Down	30.8888	39.3618	-0.343483	0.593959	1	co_location	100516548	DUSP11	--	GO:0031224,GO:0065007,GO:0022891,GO:0003674,GO:0044425,GO:0016740,GO:0051716,GO:0005515,GO:0007165,GO:0007154,GO:0005488,GO:0016020,GO:0009987,GO:0005215,GO:0007224,GO:0022892,GO:0044700,GO:0016021,GO:0007166,GO:0044699,GO:0050794,GO:0005575,GO:1901476,GO:0008150,GO:0015144,GO:0023052,GO:0016773,GO:0050896,GO:0050789,GO:0022857,GO:0044763,GO:0003824,GO:0046332,GO:0022804,GO:0008982,GO:0016772	intrinsic component of membrane,biological regulation,transmembrane transporter activity,molecular_function,obsolete membrane part,transferase activity,cellular response to stimulus,protein binding,signal transduction,cell communication,binding,membrane,cellular process,transporter activity,smoothened signaling pathway,transmembrane transporter activity,signaling,integral component of membrane,ce…	ssc:100516548	K14165	ssc01009
LNC_002372	Significant	Up	88.616	30.8888	1.5133	0.0170715	0.428991	Nonsignificant	Up	88.616	39.3618	1.17264	0.0655519	1	Nonsignificant	Down	30.8888	39.3618	-0.343483	0.593959	1	co_location	100516548	DUSP11	--	GO:0031224,GO:0065007,GO:0022891,GO:0003674,GO:0044425,GO:0016740,GO:0051716,GO:0005515,GO:0007165,GO:0007154,GO:0005488,GO:0016020,GO:0009987,GO:0005215,GO:0007224,GO:0022892,GO:0044700,GO:0016021,GO:0007166,GO:0044699,GO:0050794,GO:0005575,GO:1901476,GO:0008150,GO:0015144,GO:0023052,GO:0016773,GO:0050896,GO:0050789,GO:0022857,GO:0044763,GO:0003824,GO:0046332,GO:0022804,GO:0008982,GO:0016772	intrinsic component of membrane,biological regulation,transmembrane transporter activity,molecular_function,obsolete membrane part,transferase activity,cellular response to stimulus,protein binding,signal transduction,cell communication,binding,membrane,cellular process,transporter activity,smoothened signaling pathway,transmembrane transporter activity,signaling,integral component of membrane,ce…	ssc:100516548	K14165	ssc01009
LNC_002372	Significant	Up	88.616	30.8888	1.5133	0.0170715	0.428991	Nonsignificant	Up	88.616	39.3618	1.17264	0.0655519	1	Nonsignificant	Down	30.8888	39.3618	-0.343483	0.593959	1	co_location	100515889	DGUOK	--	--	--	ssc:100515889	K00904	ssc00230
LNC_002372	Significant	Up	88.616	30.8888	1.5133	0.0170715	0.428991	Nonsignificant	Up	88.616	39.3618	1.17264	0.0655519	1	Nonsignificant	Down	30.8888	39.3618	-0.343483	0.593959	1	co_location	100516548	DUSP11	--	GO:0031224,GO:0065007,GO:0022891,GO:0003674,GO:0044425,GO:0016740,GO:0051716,GO:0005515,GO:0007165,GO:0007154,GO:0005488,GO:0016020,GO:0009987,GO:0005215,GO:0007224,GO:0022892,GO:0044700,GO:0016021,GO:0007166,GO:0044699,GO:0050794,GO:0005575,GO:1901476,GO:0008150,GO:0015144,GO:0023052,GO:0016773,GO:0050896,GO:0050789,GO:0022857,GO:0044763,GO:0003824,GO:0046332,GO:0022804,GO:0008982,GO:0016772	intrinsic component of membrane,biological regulation,transmembrane transporter activity,molecular_function,obsolete membrane part,transferase activity,cellular response to stimulus,protein binding,signal transduction,cell communication,binding,membrane,cellular process,transporter activity,smoothened signaling pathway,transmembrane transporter activity,signaling,integral component of membrane,ce…	ssc:100516548	K14165	ssc01009
LNC_002372	Significant	Up	88.616	30.8888	1.5133	0.0170715	0.428991	Nonsignificant	Up	88.616	39.3618	1.17264	0.0655519	1	Nonsignificant	Down	30.8888	39.3618	-0.343483	0.593959	1	co_location	100516729	STAMBP	STAM binding protein	GO:0006810,GO:0031224,GO:0044425,GO:0003674,GO:0005515,GO:0016020,GO:0005488,GO:0051179,GO:0051234,GO:0016021,GO:0005575,GO:0045184,GO:0008150,GO:0033036,GO:0071702,GO:0015031,GO:0008104	transport,intrinsic component of membrane,obsolete membrane part,molecular_function,protein binding,membrane,binding,localization,establishment of localization,integral component of membrane,cellular_component,establishment of protein localization,biological_process,macromolecule localization,organic substance transport,protein transport,protein localization	ssc:100516729	K11866	ssc01002;ssc04121;ssc04131;ssc04144
LNC_002372	Significant	Up	88.616	30.8888	1.5133	0.0170715	0.428991	Nonsignificant	Up	88.616	39.3618	1.17264	0.0655519	1	Nonsignificant	Down	30.8888	39.3618	-0.343483	0.593959	1	co_location	100515889	DGUOK	--	--	--	ssc:100515889	K00904	ssc00230
LNC_002372	Significant	Up	88.616	30.8888	1.5133	0.0170715	0.428991	Nonsignificant	Up	88.616	39.3618	1.17264	0.0655519	1	Nonsignificant	Down	30.8888	39.3618	-0.343483	0.593959	1	co_location	100520833	C3H2orf78	--	GO:0005515,GO:0005488,GO:0003779,GO:0003674,GO:0008092	protein binding,binding,actin binding,molecular_function,cytoskeletal protein binding	--	--	--
LNC_002372	Significant	Up	88.616	30.8888	1.5133	0.0170715	0.428991	Nonsignificant	Up	88.616	39.3618	1.17264	0.0655519	1	Nonsignificant	Down	30.8888	39.3618	-0.343483	0.593959	1	co_location	100516548	DUSP11	--	GO:0031224,GO:0065007,GO:0022891,GO:0003674,GO:0044425,GO:0016740,GO:0051716,GO:0005515,GO:0007165,GO:0007154,GO:0005488,GO:0016020,GO:0009987,GO:0005215,GO:0007224,GO:0022892,GO:0044700,GO:0016021,GO:0007166,GO:0044699,GO:0050794,GO:0005575,GO:1901476,GO:0008150,GO:0015144,GO:0023052,GO:0016773,GO:0050896,GO:0050789,GO:0022857,GO:0044763,GO:0003824,GO:0046332,GO:0022804,GO:0008982,GO:0016772	intrinsic component of membrane,biological regulation,transmembrane transporter activity,molecular_function,obsolete membrane part,transferase activity,cellular response to stimulus,protein binding,signal transduction,cell communication,binding,membrane,cellular process,transporter activity,smoothened signaling pathway,transmembrane transporter activity,signaling,integral component of membrane,ce…	ssc:100516548	K14165	ssc01009
LNC_002372	Significant	Up	88.616	30.8888	1.5133	0.0170715	0.428991	Nonsignificant	Up	88.616	39.3618	1.17264	0.0655519	1	Nonsignificant	Down	30.8888	39.3618	-0.343483	0.593959	1	co_location	100516548	DUSP11	--	GO:0031224,GO:0065007,GO:0022891,GO:0003674,GO:0044425,GO:0016740,GO:0051716,GO:0005515,GO:0007165,GO:0007154,GO:0005488,GO:0016020,GO:0009987,GO:0005215,GO:0007224,GO:0022892,GO:0044700,GO:0016021,GO:0007166,GO:0044699,GO:0050794,GO:0005575,GO:1901476,GO:0008150,GO:0015144,GO:0023052,GO:0016773,GO:0050896,GO:0050789,GO:0022857,GO:0044763,GO:0003824,GO:0046332,GO:0022804,GO:0008982,GO:0016772	intrinsic component of membrane,biological regulation,transmembrane transporter activity,molecular_function,obsolete membrane part,transferase activity,cellular response to stimulus,protein binding,signal transduction,cell communication,binding,membrane,cellular process,transporter activity,smoothened signaling pathway,transmembrane transporter activity,signaling,integral component of membrane,ce…	ssc:100516548	K14165	ssc01009
LNC_002372	Significant	Up	88.616	30.8888	1.5133	0.0170715	0.428991	Nonsignificant	Up	88.616	39.3618	1.17264	0.0655519	1	Nonsignificant	Down	30.8888	39.3618	-0.343483	0.593959	1	co_location	100515889	DGUOK	--	--	--	ssc:100515889	K00904	ssc00230
LNC_002372	Significant	Up	88.616	30.8888	1.5133	0.0170715	0.428991	Nonsignificant	Up	88.616	39.3618	1.17264	0.0655519	1	Nonsignificant	Down	30.8888	39.3618	-0.343483	0.593959	1	co_location	100516548	DUSP11	--	GO:0031224,GO:0065007,GO:0022891,GO:0003674,GO:0044425,GO:0016740,GO:0051716,GO:0005515,GO:0007165,GO:0007154,GO:0005488,GO:0016020,GO:0009987,GO:0005215,GO:0007224,GO:0022892,GO:0044700,GO:0016021,GO:0007166,GO:0044699,GO:0050794,GO:0005575,GO:1901476,GO:0008150,GO:0015144,GO:0023052,GO:0016773,GO:0050896,GO:0050789,GO:0022857,GO:0044763,GO:0003824,GO:0046332,GO:0022804,GO:0008982,GO:0016772	intrinsic component of membrane,biological regulation,transmembrane transporter activity,molecular_function,obsolete membrane part,transferase activity,cellular response to stimulus,protein binding,signal transduction,cell communication,binding,membrane,cellular process,transporter activity,smoothened signaling pathway,transmembrane transporter activity,signaling,integral component of membrane,ce…	ssc:100516548	K14165	ssc01009
LNC_002372	Significant	Up	88.616	30.8888	1.5133	0.0170715	0.428991	Nonsignificant	Up	88.616	39.3618	1.17264	0.0655519	1	Nonsignificant	Down	30.8888	39.3618	-0.343483	0.593959	1	co_location	100516729	STAMBP	STAM binding protein	GO:0006810,GO:0031224,GO:0044425,GO:0003674,GO:0005515,GO:0016020,GO:0005488,GO:0051179,GO:0051234,GO:0016021,GO:0005575,GO:0045184,GO:0008150,GO:0033036,GO:0071702,GO:0015031,GO:0008104	transport,intrinsic component of membrane,obsolete membrane part,molecular_function,protein binding,membrane,binding,localization,establishment of localization,integral component of membrane,cellular_component,establishment of protein localization,biological_process,macromolecule localization,organic substance transport,protein transport,protein localization	ssc:100516729	K11866	ssc01002;ssc04121;ssc04131;ssc04144
LNC_002713	Significant	Up	81.9647	4.96722	4.13361	0.000730409	0.0723105	Nonsignificant	Up	81.9647	15.3366	2.45066	0.0581509	1	Nonsignificant	Down	4.96722	15.3366	-1.68449	0.198091	1	co_location	100624628	LOC100624628	lithostathine-like	--	--	--	--	--
LNC_002713	Significant	Up	81.9647	4.96722	4.13361	0.000730409	0.0723105	Nonsignificant	Up	81.9647	15.3366	2.45066	0.0581509	1	Nonsignificant	Down	4.96722	15.3366	-1.68449	0.198091	1	co_location	100520832	LOC100520832	lithostathine-like	--	--	--	--	--
LNC_002713	Significant	Up	81.9647	4.96722	4.13361	0.000730409	0.0723105	Nonsignificant	Up	81.9647	15.3366	2.45066	0.0581509	1	Nonsignificant	Down	4.96722	15.3366	-1.68449	0.198091	1	co_location	100520832	LOC100520832	lithostathine-like	--	--	--	--	--
LNC_002713	Significant	Up	81.9647	4.96722	4.13361	0.000730409	0.0723105	Nonsignificant	Up	81.9647	15.3366	2.45066	0.0581509	1	Nonsignificant	Down	4.96722	15.3366	-1.68449	0.198091	1	co_location	100525692	LOC100525692	60S ribosomal protein L7a	--	--	ssc:100525692	K02936	ssc03009;ssc03010;ssc03011;ssc05171
LNC_002713	Significant	Up	81.9647	4.96722	4.13361	0.000730409	0.0723105	Nonsignificant	Up	81.9647	15.3366	2.45066	0.0581509	1	Nonsignificant	Down	4.96722	15.3366	-1.68449	0.198091	1	co_location	100240745	REG3G	regenerating islet-derived 3 gamma	--	--	--	--	--
LNC_002713	Significant	Up	81.9647	4.96722	4.13361	0.000730409	0.0723105	Nonsignificant	Up	81.9647	15.3366	2.45066	0.0581509	1	Nonsignificant	Down	4.96722	15.3366	-1.68449	0.198091	1	co_location	100240745	REG3G	regenerating islet-derived 3 gamma	--	--	--	--	--
LNC_002713	Significant	Up	81.9647	4.96722	4.13361	0.000730409	0.0723105	Nonsignificant	Up	81.9647	15.3366	2.45066	0.0581509	1	Nonsignificant	Down	4.96722	15.3366	-1.68449	0.198091	1	co_location	100240745	REG3G	regenerating islet-derived 3 gamma	--	--	--	--	--
LNC_008019	Significant	Up	122.191	47.5733	1.35359	0.00348602	0.161054	Nonsignificant	Up	122.191	88.7708	0.460418	0.356766	1	Nonsignificant	Down	47.5733	88.7708	-0.89541	0.142287	1	co_location	100737320	OLFM4	olfactomedin 4	--	--	--	--	--
LNC_003260	Significant	Down	2.04262	8.05948	-2.00242	0.0241506	0.507163	Nonsignificant	Down	2.04262	3.66085	-0.874466	0.503304	1	Nonsignificant	Up	8.05948	3.66085	1.12553	0.290997	1	co_location	100316852	SH3GLB1	SH3 domain containing GRB2 like	GO:0044424,GO:0005622,GO:0005737,GO:0005623,GO:0005575,GO:0044464,GO:0005488,GO:0005515,GO:0003674	obsolete intracellular part,intracellular anatomical structure,cytoplasm,obsolete cell,cellular_component,obsolete cell part,binding,protein binding,molecular_function	ssc:100316852	K11248	ssc01009;ssc03029;ssc04131;ssc04140;ssc04144;ssc04990
LNC_003260	Significant	Down	2.04262	8.05948	-2.00242	0.0241506	0.507163	Nonsignificant	Down	2.04262	3.66085	-0.874466	0.503304	1	Nonsignificant	Up	8.05948	3.66085	1.12553	0.290997	1	co_location	100513149	ODF2L	outer dense fiber of sperm tails 2 like	GO:0018130,GO:0016020,GO:0009061,GO:0042086,GO:0016070,GO:0044237,GO:0009058,GO:0003674,GO:0019438,GO:0090304,GO:0044425,GO:0044238,GO:0042995,GO:0034645,GO:2000112,GO:0006091,GO:1903506,GO:0016740,GO:0043446,GO:0005929,GO:0065007,GO:0031224,GO:0045333,GO:0006725,GO:0030269,GO:0050794,GO:0044249,GO:1901360,GO:0010556,GO:0005575,GO:0019222,GO:0006260,GO:0044710,GO:0016021,GO:0046483,GO:0044699,GO:…	heterocycle biosynthetic process,membrane,anaerobic respiration,5-methyl-5,6,7,8-tetrahydromethanopterin-dependent methyltransferase activity,RNA metabolic process,cellular metabolic process,biosynthetic process,molecular_function,aromatic compound biosynthetic process,nucleic acid metabolic process,obsolete membrane part,primary metabolic process,cell projection,cellular macromolecule biosynthet…	--	--	--
LNC_003260	Significant	Down	2.04262	8.05948	-2.00242	0.0241506	0.507163	Nonsignificant	Down	2.04262	3.66085	-0.874466	0.503304	1	Nonsignificant	Up	8.05948	3.66085	1.12553	0.290997	1	co_location	100316852	SH3GLB1	SH3 domain containing GRB2 like	GO:0044424,GO:0005622,GO:0005737,GO:0005623,GO:0005575,GO:0044464,GO:0005488,GO:0005515,GO:0003674	obsolete intracellular part,intracellular anatomical structure,cytoplasm,obsolete cell,cellular_component,obsolete cell part,binding,protein binding,molecular_function	ssc:100316852	K11248	ssc01009;ssc03029;ssc04131;ssc04140;ssc04144;ssc04990
LNC_003260	Significant	Down	2.04262	8.05948	-2.00242	0.0241506	0.507163	Nonsignificant	Down	2.04262	3.66085	-0.874466	0.503304	1	Nonsignificant	Up	8.05948	3.66085	1.12553	0.290997	1	co_location	100512780	LOC100512780	calcium-activated chloride channel regulator 4-like	--	--	--	--	--
LNC_003260	Significant	Down	2.04262	8.05948	-2.00242	0.0241506	0.507163	Nonsignificant	Down	2.04262	3.66085	-0.874466	0.503304	1	Nonsignificant	Up	8.05948	3.66085	1.12553	0.290997	1	co_location	100316852	SH3GLB1	SH3 domain containing GRB2 like	GO:0044424,GO:0005622,GO:0005737,GO:0005623,GO:0005575,GO:0044464,GO:0005488,GO:0005515,GO:0003674	obsolete intracellular part,intracellular anatomical structure,cytoplasm,obsolete cell,cellular_component,obsolete cell part,binding,protein binding,molecular_function	ssc:100316852	K11248	ssc01009;ssc03029;ssc04131;ssc04140;ssc04144;ssc04990
LNC_003260	Significant	Down	2.04262	8.05948	-2.00242	0.0241506	0.507163	Nonsignificant	Down	2.04262	3.66085	-0.874466	0.503304	1	Nonsignificant	Up	8.05948	3.66085	1.12553	0.290997	1	co_location	100513149	ODF2L	outer dense fiber of sperm tails 2 like	GO:0018130,GO:0016020,GO:0009061,GO:0042086,GO:0016070,GO:0044237,GO:0009058,GO:0003674,GO:0019438,GO:0090304,GO:0044425,GO:0044238,GO:0042995,GO:0034645,GO:2000112,GO:0006091,GO:1903506,GO:0016740,GO:0043446,GO:0005929,GO:0065007,GO:0031224,GO:0045333,GO:0006725,GO:0030269,GO:0050794,GO:0044249,GO:1901360,GO:0010556,GO:0005575,GO:0019222,GO:0006260,GO:0044710,GO:0016021,GO:0046483,GO:0044699,GO:…	heterocycle biosynthetic process,membrane,anaerobic respiration,5-methyl-5,6,7,8-tetrahydromethanopterin-dependent methyltransferase activity,RNA metabolic process,cellular metabolic process,biosynthetic process,molecular_function,aromatic compound biosynthetic process,nucleic acid metabolic process,obsolete membrane part,primary metabolic process,cell projection,cellular macromolecule biosynthet…	--	--	--
LNC_003260	Significant	Down	2.04262	8.05948	-2.00242	0.0241506	0.507163	Nonsignificant	Down	2.04262	3.66085	-0.874466	0.503304	1	Nonsignificant	Up	8.05948	3.66085	1.12553	0.290997	1	co_location	100511753	CLCA2	chloride channel accessory 2	GO:0003674,GO:0030234,GO:0004857,GO:0061134,GO:0030414,GO:0061135,GO:0098772,GO:0004866	molecular_function,enzyme regulator activity,enzyme inhibitor activity,peptidase regulator activity,peptidase inhibitor activity,endopeptidase regulator activity,molecular function regulator,endopeptidase inhibitor activity	ssc:100511753	K05028	ssc04040;ssc04924;ssc04972
LNC_003260	Significant	Down	2.04262	8.05948	-2.00242	0.0241506	0.507163	Nonsignificant	Down	2.04262	3.66085	-0.874466	0.503304	1	Nonsignificant	Up	8.05948	3.66085	1.12553	0.290997	1	co_location	100154624	CLCA4	calcium-activated chloride channel regulator 4	GO:0006952,GO:0006950,GO:0050896,GO:0009607,GO:0008150,GO:0098542,GO:0042742,GO:0009617,GO:0009605,GO:0051707,GO:0005576,GO:0051704,GO:0005575,GO:0043207	defense response,response to stress,response to stimulus,response to biotic stimulus,biological_process,defense response to other organism,defense response to bacterium,response to bacterium,--,response to other organism,extracellular region,multi-organism process,cellular_component,--	ssc:100154624	K05030	ssc04040;ssc04924;ssc04972
LNC_003260	Significant	Down	2.04262	8.05948	-2.00242	0.0241506	0.507163	Nonsignificant	Down	2.04262	3.66085	-0.874466	0.503304	1	Nonsignificant	Up	8.05948	3.66085	1.12553	0.290997	1	co_location	100513149	ODF2L	outer dense fiber of sperm tails 2 like	GO:0018130,GO:0016020,GO:0009061,GO:0042086,GO:0016070,GO:0044237,GO:0009058,GO:0003674,GO:0019438,GO:0090304,GO:0044425,GO:0044238,GO:0042995,GO:0034645,GO:2000112,GO:0006091,GO:1903506,GO:0016740,GO:0043446,GO:0005929,GO:0065007,GO:0031224,GO:0045333,GO:0006725,GO:0030269,GO:0050794,GO:0044249,GO:1901360,GO:0010556,GO:0005575,GO:0019222,GO:0006260,GO:0044710,GO:0016021,GO:0046483,GO:0044699,GO:…	heterocycle biosynthetic process,membrane,anaerobic respiration,5-methyl-5,6,7,8-tetrahydromethanopterin-dependent methyltransferase activity,RNA metabolic process,cellular metabolic process,biosynthetic process,molecular_function,aromatic compound biosynthetic process,nucleic acid metabolic process,obsolete membrane part,primary metabolic process,cell projection,cellular macromolecule biosynthet…	--	--	--
LNC_003260	Significant	Down	2.04262	8.05948	-2.00242	0.0241506	0.507163	Nonsignificant	Down	2.04262	3.66085	-0.874466	0.503304	1	Nonsignificant	Up	8.05948	3.66085	1.12553	0.290997	1	co_location	100513149	ODF2L	outer dense fiber of sperm tails 2 like	GO:0018130,GO:0016020,GO:0009061,GO:0042086,GO:0016070,GO:0044237,GO:0009058,GO:0003674,GO:0019438,GO:0090304,GO:0044425,GO:0044238,GO:0042995,GO:0034645,GO:2000112,GO:0006091,GO:1903506,GO:0016740,GO:0043446,GO:0005929,GO:0065007,GO:0031224,GO:0045333,GO:0006725,GO:0030269,GO:0050794,GO:0044249,GO:1901360,GO:0010556,GO:0005575,GO:0019222,GO:0006260,GO:0044710,GO:0016021,GO:0046483,GO:0044699,GO:…	heterocycle biosynthetic process,membrane,anaerobic respiration,5-methyl-5,6,7,8-tetrahydromethanopterin-dependent methyltransferase activity,RNA metabolic process,cellular metabolic process,biosynthetic process,molecular_function,aromatic compound biosynthetic process,nucleic acid metabolic process,obsolete membrane part,primary metabolic process,cell projection,cellular macromolecule biosynthet…	--	--	--
LNC_003260	Significant	Down	2.04262	8.05948	-2.00242	0.0241506	0.507163	Nonsignificant	Down	2.04262	3.66085	-0.874466	0.503304	1	Nonsignificant	Up	8.05948	3.66085	1.12553	0.290997	1	co_location	100513149	ODF2L	outer dense fiber of sperm tails 2 like	GO:0018130,GO:0016020,GO:0009061,GO:0042086,GO:0016070,GO:0044237,GO:0009058,GO:0003674,GO:0019438,GO:0090304,GO:0044425,GO:0044238,GO:0042995,GO:0034645,GO:2000112,GO:0006091,GO:1903506,GO:0016740,GO:0043446,GO:0005929,GO:0065007,GO:0031224,GO:0045333,GO:0006725,GO:0030269,GO:0050794,GO:0044249,GO:1901360,GO:0010556,GO:0005575,GO:0019222,GO:0006260,GO:0044710,GO:0016021,GO:0046483,GO:0044699,GO:…	heterocycle biosynthetic process,membrane,anaerobic respiration,5-methyl-5,6,7,8-tetrahydromethanopterin-dependent methyltransferase activity,RNA metabolic process,cellular metabolic process,biosynthetic process,molecular_function,aromatic compound biosynthetic process,nucleic acid metabolic process,obsolete membrane part,primary metabolic process,cell projection,cellular macromolecule biosynthet…	--	--	--
LNC_003260	Significant	Down	2.04262	8.05948	-2.00242	0.0241506	0.507163	Nonsignificant	Down	2.04262	3.66085	-0.874466	0.503304	1	Nonsignificant	Up	8.05948	3.66085	1.12553	0.290997	1	co_location	100316852	SH3GLB1	SH3 domain containing GRB2 like	GO:0044424,GO:0005622,GO:0005737,GO:0005623,GO:0005575,GO:0044464,GO:0005488,GO:0005515,GO:0003674	obsolete intracellular part,intracellular anatomical structure,cytoplasm,obsolete cell,cellular_component,obsolete cell part,binding,protein binding,molecular_function	ssc:100316852	K11248	ssc01009;ssc03029;ssc04131;ssc04140;ssc04144;ssc04990
LNC_003260	Significant	Down	2.04262	8.05948	-2.00242	0.0241506	0.507163	Nonsignificant	Down	2.04262	3.66085	-0.874466	0.503304	1	Nonsignificant	Up	8.05948	3.66085	1.12553	0.290997	1	co_location	100316852	SH3GLB1	SH3 domain containing GRB2 like	GO:0044424,GO:0005622,GO:0005737,GO:0005623,GO:0005575,GO:0044464,GO:0005488,GO:0005515,GO:0003674	obsolete intracellular part,intracellular anatomical structure,cytoplasm,obsolete cell,cellular_component,obsolete cell part,binding,protein binding,molecular_function	ssc:100316852	K11248	ssc01009;ssc03029;ssc04131;ssc04140;ssc04144;ssc04990
LNC_003260	Significant	Down	2.04262	8.05948	-2.00242	0.0241506	0.507163	Nonsignificant	Down	2.04262	3.66085	-0.874466	0.503304	1	Nonsignificant	Up	8.05948	3.66085	1.12553	0.290997	1	co_location	397284	CLCA1	chloride channel accessory 1	--	--	ssc:397284	K05027	ssc04040;ssc04924;ssc04972
LNC_003260	Significant	Down	2.04262	8.05948	-2.00242	0.0241506	0.507163	Nonsignificant	Down	2.04262	3.66085	-0.874466	0.503304	1	Nonsignificant	Up	8.05948	3.66085	1.12553	0.290997	1	co_location	100316852	SH3GLB1	SH3 domain containing GRB2 like	GO:0044424,GO:0005622,GO:0005737,GO:0005623,GO:0005575,GO:0044464,GO:0005488,GO:0005515,GO:0003674	obsolete intracellular part,intracellular anatomical structure,cytoplasm,obsolete cell,cellular_component,obsolete cell part,binding,protein binding,molecular_function	ssc:100316852	K11248	ssc01009;ssc03029;ssc04131;ssc04140;ssc04144;ssc04990
LNC_003260	Significant	Down	2.04262	8.05948	-2.00242	0.0241506	0.507163	Nonsignificant	Down	2.04262	3.66085	-0.874466	0.503304	1	Nonsignificant	Up	8.05948	3.66085	1.12553	0.290997	1	co_location	100513149	ODF2L	outer dense fiber of sperm tails 2 like	GO:0018130,GO:0016020,GO:0009061,GO:0042086,GO:0016070,GO:0044237,GO:0009058,GO:0003674,GO:0019438,GO:0090304,GO:0044425,GO:0044238,GO:0042995,GO:0034645,GO:2000112,GO:0006091,GO:1903506,GO:0016740,GO:0043446,GO:0005929,GO:0065007,GO:0031224,GO:0045333,GO:0006725,GO:0030269,GO:0050794,GO:0044249,GO:1901360,GO:0010556,GO:0005575,GO:0019222,GO:0006260,GO:0044710,GO:0016021,GO:0046483,GO:0044699,GO:…	heterocycle biosynthetic process,membrane,anaerobic respiration,5-methyl-5,6,7,8-tetrahydromethanopterin-dependent methyltransferase activity,RNA metabolic process,cellular metabolic process,biosynthetic process,molecular_function,aromatic compound biosynthetic process,nucleic acid metabolic process,obsolete membrane part,primary metabolic process,cell projection,cellular macromolecule biosynthet…	--	--	--
LNC_003461	Significant	Down	1.61086	9.63196	-2.53813	0.0083908	0.26431	Nonsignificant	Up	1.61086	1.13439	0.736962	0.733079	1	Significant	Up	9.63196	1.13439	3.27301	0.0366884	1	co_location	100155270	NIT1	nitrilase 1	GO:0008152,GO:0003824,GO:0016787,GO:0006807,GO:0008150,GO:0016810,GO:0003674	metabolic process,catalytic activity,hydrolase activity,nitrogen compound metabolic process,biological_process,hydrolase activity, acting on carbon-nitrogen (but not peptide) bonds,molecular_function	ssc:100155270	K11206	ssc99980
LNC_003461	Significant	Down	1.61086	9.63196	-2.53813	0.0083908	0.26431	Nonsignificant	Up	1.61086	1.13439	0.736962	0.733079	1	Significant	Up	9.63196	1.13439	3.27301	0.0366884	1	co_location	100156474	DEDD	death effector domain containing	GO:0009987,GO:0050794,GO:0008219,GO:0044699,GO:0003674,GO:0012501,GO:0065007,GO:0006915,GO:0005488,GO:0005515,GO:0044763,GO:0050789,GO:0042981,GO:0016265,GO:0008150,GO:0010941,GO:0043067	cellular process,regulation of cellular process,cell death,biological_process,molecular_function,programmed cell death,biological regulation,apoptotic process,binding,protein binding,cellular process,regulation of biological process,regulation of apoptotic process,obsolete death,biological_process,regulation of cell death,regulation of programmed cell death	--	--	--
LNC_003461	Significant	Down	1.61086	9.63196	-2.53813	0.0083908	0.26431	Nonsignificant	Up	1.61086	1.13439	0.736962	0.733079	1	Significant	Up	9.63196	1.13439	3.27301	0.0366884	1	co_location	100156474	DEDD	death effector domain containing	GO:0009987,GO:0050794,GO:0008219,GO:0044699,GO:0003674,GO:0012501,GO:0065007,GO:0006915,GO:0005488,GO:0005515,GO:0044763,GO:0050789,GO:0042981,GO:0016265,GO:0008150,GO:0010941,GO:0043067	cellular process,regulation of cellular process,cell death,biological_process,molecular_function,programmed cell death,biological regulation,apoptotic process,binding,protein binding,cellular process,regulation of biological process,regulation of apoptotic process,obsolete death,biological_process,regulation of cell death,regulation of programmed cell death	--	--	--
LNC_003461	Significant	Down	1.61086	9.63196	-2.53813	0.0083908	0.26431	Nonsignificant	Up	1.61086	1.13439	0.736962	0.733079	1	Significant	Up	9.63196	1.13439	3.27301	0.0366884	1	co_location	100156474	DEDD	death effector domain containing	GO:0009987,GO:0050794,GO:0008219,GO:0044699,GO:0003674,GO:0012501,GO:0065007,GO:0006915,GO:0005488,GO:0005515,GO:0044763,GO:0050789,GO:0042981,GO:0016265,GO:0008150,GO:0010941,GO:0043067	cellular process,regulation of cellular process,cell death,biological_process,molecular_function,programmed cell death,biological regulation,apoptotic process,binding,protein binding,cellular process,regulation of biological process,regulation of apoptotic process,obsolete death,biological_process,regulation of cell death,regulation of programmed cell death	--	--	--
LNC_003461	Significant	Down	1.61086	9.63196	-2.53813	0.0083908	0.26431	Nonsignificant	Up	1.61086	1.13439	0.736962	0.733079	1	Significant	Up	9.63196	1.13439	3.27301	0.0366884	1	co_location	654317	NR1I3	nuclear receptor subfamily 1 group I member 3	GO:0023052,GO:0034654,GO:0006139,GO:0097159,GO:0043401,GO:1901362,GO:0032774,GO:0005623,GO:0010467,GO:0043170,GO:0019219,GO:0071407,GO:0006355,GO:0008150,GO:0009719,GO:0008270,GO:0010468,GO:0003700,GO:0014070,GO:0009889,GO:0034641,GO:0043226,GO:0046914,GO:0044260,GO:0043167,GO:0044271,GO:0080090,GO:0031326,GO:0006807,GO:0050896,GO:0044763,GO:0043229,GO:0071310,GO:0046872,GO:0009059,GO:0071704,GO:…	signaling,nucleobase-containing compound biosynthetic process,nucleobase-containing compound metabolic process,organic cyclic compound binding,steroid hormone mediated signaling pathway,organic cyclic compound biosynthetic process,RNA biosynthetic process,obsolete cell,gene expression,macromolecule metabolic process,regulation of nucleobase-containing compound metabolic process,cellular response …	ssc:654317	K08541	ssc03000;ssc03310
LNC_003461	Significant	Down	1.61086	9.63196	-2.53813	0.0083908	0.26431	Nonsignificant	Up	1.61086	1.13439	0.736962	0.733079	1	Significant	Up	9.63196	1.13439	3.27301	0.0366884	1	co_location	100155270	NIT1	nitrilase 1	GO:0008152,GO:0003824,GO:0016787,GO:0006807,GO:0008150,GO:0016810,GO:0003674	metabolic process,catalytic activity,hydrolase activity,nitrogen compound metabolic process,biological_process,hydrolase activity, acting on carbon-nitrogen (but not peptide) bonds,molecular_function	ssc:100155270	K11206	ssc99980
LNC_003461	Significant	Down	1.61086	9.63196	-2.53813	0.0083908	0.26431	Nonsignificant	Up	1.61086	1.13439	0.736962	0.733079	1	Significant	Up	9.63196	1.13439	3.27301	0.0366884	1	co_location	100524985	TOMM40L	translocase of outer mitochondrial membrane 40 like	GO:0042597,GO:0008150,GO:0044429,GO:0045184,GO:0005623,GO:0071702,GO:0044444,GO:0005739,GO:0044422,GO:0005737,GO:0033036,GO:0043226,GO:0044763,GO:0005740,GO:0098588,GO:0043229,GO:0031966,GO:0098805,GO:0005622,GO:0055085,GO:0005741,GO:0031968,GO:0043227,GO:0008104,GO:0044424,GO:0015031,GO:0044446,GO:0031090,GO:0006810,GO:0016020,GO:0031975,GO:0019867,GO:0031967,GO:0009987,GO:0043231,GO:0044765,GO:…	periplasmic space,biological_process,obsolete mitochondrial part,establishment of protein localization,obsolete cell,organic substance transport,obsolete cytoplasmic part,mitochondrion,obsolete organelle part,cytoplasm,macromolecule localization,organelle,cellular process,mitochondrial envelope,bounding membrane of organelle,intracellular organelle,mitochondrial membrane,membrane,intracellular an…	ssc:100524985	K11518	ssc02000;ssc03029;ssc05014;ssc05022
LNC_003461	Significant	Down	1.61086	9.63196	-2.53813	0.0083908	0.26431	Nonsignificant	Up	1.61086	1.13439	0.736962	0.733079	1	Significant	Up	9.63196	1.13439	3.27301	0.0366884	1	co_location	100153273	MPZ	myelin protein zero	GO:0044763,GO:0050789,GO:0050896,GO:0023052,GO:0008150,GO:0050794,GO:0005575,GO:0016021,GO:0044699,GO:0060089,GO:0044700,GO:0004871,GO:0009987,GO:0007154,GO:0016020,GO:0005488,GO:0051716,GO:0007165,GO:0005515,GO:0044425,GO:0003674,GO:0065007,GO:0031224	cellular process,regulation of biological process,response to stimulus,signaling,biological_process,regulation of cellular process,cellular_component,integral component of membrane,biological_process,molecular transducer activity,signaling,obsolete signal transducer activity,cellular process,cell communication,membrane,binding,cellular response to stimulus,signal transduction,protein binding,obso…	ssc:100153273	K06770	ssc04514;ssc04515
LNC_003461	Significant	Down	1.61086	9.63196	-2.53813	0.0083908	0.26431	Nonsignificant	Up	1.61086	1.13439	0.736962	0.733079	1	Significant	Up	9.63196	1.13439	3.27301	0.0366884	1	co_location	100523600	PCP4L1	Purkinje cell protein 4 like 1	--	--	--	--	--
LNC_003461	Significant	Down	1.61086	9.63196	-2.53813	0.0083908	0.26431	Nonsignificant	Up	1.61086	1.13439	0.736962	0.733079	1	Significant	Up	9.63196	1.13439	3.27301	0.0366884	1	co_location	100154856	B4GALT3	beta-1	--	--	ssc:100154856	K07968	ssc00510;ssc00513;ssc00514;ssc00515;ssc00533;ssc00601;ssc01003
LNC_003461	Significant	Down	1.61086	9.63196	-2.53813	0.0083908	0.26431	Nonsignificant	Up	1.61086	1.13439	0.736962	0.733079	1	Significant	Up	9.63196	1.13439	3.27301	0.0366884	1	co_location	100154856	B4GALT3	beta-1	--	--	ssc:100154856	K07968	ssc00510;ssc00513;ssc00514;ssc00515;ssc00533;ssc00601;ssc01003
LNC_003461	Significant	Down	1.61086	9.63196	-2.53813	0.0083908	0.26431	Nonsignificant	Up	1.61086	1.13439	0.736962	0.733079	1	Significant	Up	9.63196	1.13439	3.27301	0.0366884	1	co_location	100153243	APOA2	apolipoprotein A2	--	--	ssc:100153243	K08758	ssc03320;ssc04147;ssc04979
LNC_003461	Significant	Down	1.61086	9.63196	-2.53813	0.0083908	0.26431	Nonsignificant	Up	1.61086	1.13439	0.736962	0.733079	1	Significant	Up	9.63196	1.13439	3.27301	0.0366884	1	co_location	100156474	DEDD	death effector domain containing	GO:0009987,GO:0050794,GO:0008219,GO:0044699,GO:0003674,GO:0012501,GO:0065007,GO:0006915,GO:0005488,GO:0005515,GO:0044763,GO:0050789,GO:0042981,GO:0016265,GO:0008150,GO:0010941,GO:0043067	cellular process,regulation of cellular process,cell death,biological_process,molecular_function,programmed cell death,biological regulation,apoptotic process,binding,protein binding,cellular process,regulation of biological process,regulation of apoptotic process,obsolete death,biological_process,regulation of cell death,regulation of programmed cell death	--	--	--
LNC_003461	Significant	Down	1.61086	9.63196	-2.53813	0.0083908	0.26431	Nonsignificant	Up	1.61086	1.13439	0.736962	0.733079	1	Significant	Up	9.63196	1.13439	3.27301	0.0366884	1	co_location	100157692	UFC1	ubiquitin-fold modifier conjugating enzyme 1	GO:0003674,GO:0005488,GO:0005515	molecular_function,binding,protein binding	ssc:100157692	K12165	ssc04121
LNC_003461	Significant	Down	1.61086	9.63196	-2.53813	0.0083908	0.26431	Nonsignificant	Up	1.61086	1.13439	0.736962	0.733079	1	Significant	Up	9.63196	1.13439	3.27301	0.0366884	1	co_location	100156075	NDUFS2	NADH:ubiquinone oxidoreductase core subunit S2	GO:0016151,GO:0036094,GO:0048037,GO:1901363,GO:0044699,GO:0044710,GO:0043169,GO:0003674,GO:0005488,GO:0000166,GO:0003824,GO:0046872,GO:0008152,GO:0048038,GO:0016491,GO:0008150,GO:0097159,GO:0016651,GO:0051287,GO:0046914,GO:0043167,GO:1901265,GO:0055114,GO:0050662	nickel cation binding,small molecule binding,obsolete cofactor binding,heterocyclic compound binding,biological_process,metabolic process,cation binding,molecular_function,binding,nucleotide binding,catalytic activity,metal ion binding,metabolic process,quinone binding,oxidoreductase activity,biological_process,organic cyclic compound binding,oxidoreductase activity, acting on NAD(P)H,NAD binding…	ssc:100156075	K03935	ssc00190;ssc04714;ssc04723;ssc04932;ssc05010;ssc05012;ssc05014;ssc05016;ssc05020;ssc05022
LNC_003461	Significant	Down	1.61086	9.63196	-2.53813	0.0083908	0.26431	Nonsignificant	Up	1.61086	1.13439	0.736962	0.733079	1	Significant	Up	9.63196	1.13439	3.27301	0.0366884	1	co_location	100157692	UFC1	ubiquitin-fold modifier conjugating enzyme 1	GO:0003674,GO:0005488,GO:0005515	molecular_function,binding,protein binding	ssc:100157692	K12165	ssc04121
LNC_003461	Significant	Down	1.61086	9.63196	-2.53813	0.0083908	0.26431	Nonsignificant	Up	1.61086	1.13439	0.736962	0.733079	1	Significant	Up	9.63196	1.13439	3.27301	0.0366884	1	co_location	100156075	NDUFS2	NADH:ubiquinone oxidoreductase core subunit S2	GO:0016151,GO:0036094,GO:0048037,GO:1901363,GO:0044699,GO:0044710,GO:0043169,GO:0003674,GO:0005488,GO:0000166,GO:0003824,GO:0046872,GO:0008152,GO:0048038,GO:0016491,GO:0008150,GO:0097159,GO:0016651,GO:0051287,GO:0046914,GO:0043167,GO:1901265,GO:0055114,GO:0050662	nickel cation binding,small molecule binding,obsolete cofactor binding,heterocyclic compound binding,biological_process,metabolic process,cation binding,molecular_function,binding,nucleotide binding,catalytic activity,metal ion binding,metabolic process,quinone binding,oxidoreductase activity,biological_process,organic cyclic compound binding,oxidoreductase activity, acting on NAD(P)H,NAD binding…	ssc:100156075	K03935	ssc00190;ssc04714;ssc04723;ssc04932;ssc05010;ssc05012;ssc05014;ssc05016;ssc05020;ssc05022
LNC_003461	Significant	Down	1.61086	9.63196	-2.53813	0.0083908	0.26431	Nonsignificant	Up	1.61086	1.13439	0.736962	0.733079	1	Significant	Up	9.63196	1.13439	3.27301	0.0366884	1	co_location	100153636	PPOX	protoporphyrinogen oxidase	GO:0008152,GO:0016491,GO:0003824,GO:0055114,GO:0008150,GO:0044699,GO:0044710,GO:0003674	metabolic process,oxidoreductase activity,catalytic activity,obsolete oxidation-reduction process,biological_process,biological_process,metabolic process,molecular_function	ssc:100153636	K00231	ssc00860
LNC_003461	Significant	Down	1.61086	9.63196	-2.53813	0.0083908	0.26431	Nonsignificant	Up	1.61086	1.13439	0.736962	0.733079	1	Significant	Up	9.63196	1.13439	3.27301	0.0366884	1	co_location	100524676	SDHC	succinate dehydrogenase complex subunit C	GO:0016627,GO:0003674,GO:0016491,GO:0003824	oxidoreductase activity, acting on the CH-CH group of donors,molecular_function,oxidoreductase activity,catalytic activity	ssc:100524676	K00236	ssc00020;ssc00190;ssc04714;ssc04932;ssc05010;ssc05012;ssc05014;ssc05016;ssc05020;ssc05022
LNC_003461	Significant	Down	1.61086	9.63196	-2.53813	0.0083908	0.26431	Nonsignificant	Up	1.61086	1.13439	0.736962	0.733079	1	Significant	Up	9.63196	1.13439	3.27301	0.0366884	1	co_location	100154856	B4GALT3	beta-1	--	--	ssc:100154856	K07968	ssc00510;ssc00513;ssc00514;ssc00515;ssc00533;ssc00601;ssc01003
LNC_003461	Significant	Down	1.61086	9.63196	-2.53813	0.0083908	0.26431	Nonsignificant	Up	1.61086	1.13439	0.736962	0.733079	1	Significant	Up	9.63196	1.13439	3.27301	0.0366884	1	co_location	100153636	PPOX	protoporphyrinogen oxidase	GO:0008152,GO:0016491,GO:0003824,GO:0055114,GO:0008150,GO:0044699,GO:0044710,GO:0003674	metabolic process,oxidoreductase activity,catalytic activity,obsolete oxidation-reduction process,biological_process,biological_process,metabolic process,molecular_function	ssc:100153636	K00231	ssc00860
LNC_003461	Significant	Down	1.61086	9.63196	-2.53813	0.0083908	0.26431	Nonsignificant	Up	1.61086	1.13439	0.736962	0.733079	1	Significant	Up	9.63196	1.13439	3.27301	0.0366884	1	co_location	100153636	PPOX	protoporphyrinogen oxidase	GO:0008152,GO:0016491,GO:0003824,GO:0055114,GO:0008150,GO:0044699,GO:0044710,GO:0003674	metabolic process,oxidoreductase activity,catalytic activity,obsolete oxidation-reduction process,biological_process,biological_process,metabolic process,molecular_function	ssc:100153636	K00231	ssc00860
LNC_003461	Significant	Down	1.61086	9.63196	-2.53813	0.0083908	0.26431	Nonsignificant	Up	1.61086	1.13439	0.736962	0.733079	1	Significant	Up	9.63196	1.13439	3.27301	0.0366884	1	co_location	100154856	B4GALT3	beta-1	--	--	ssc:100154856	K07968	ssc00510;ssc00513;ssc00514;ssc00515;ssc00533;ssc00601;ssc01003
LNC_003461	Significant	Down	1.61086	9.63196	-2.53813	0.0083908	0.26431	Nonsignificant	Up	1.61086	1.13439	0.736962	0.733079	1	Significant	Up	9.63196	1.13439	3.27301	0.0366884	1	co_location	100154856	B4GALT3	beta-1	--	--	ssc:100154856	K07968	ssc00510;ssc00513;ssc00514;ssc00515;ssc00533;ssc00601;ssc01003
LNC_003461	Significant	Down	1.61086	9.63196	-2.53813	0.0083908	0.26431	Nonsignificant	Up	1.61086	1.13439	0.736962	0.733079	1	Significant	Up	9.63196	1.13439	3.27301	0.0366884	1	co_location	100153636	PPOX	protoporphyrinogen oxidase	GO:0008152,GO:0016491,GO:0003824,GO:0055114,GO:0008150,GO:0044699,GO:0044710,GO:0003674	metabolic process,oxidoreductase activity,catalytic activity,obsolete oxidation-reduction process,biological_process,biological_process,metabolic process,molecular_function	ssc:100153636	K00231	ssc00860
LNC_003461	Significant	Down	1.61086	9.63196	-2.53813	0.0083908	0.26431	Nonsignificant	Up	1.61086	1.13439	0.736962	0.733079	1	Significant	Up	9.63196	1.13439	3.27301	0.0366884	1	co_location	100524985	TOMM40L	translocase of outer mitochondrial membrane 40 like	GO:0042597,GO:0008150,GO:0044429,GO:0045184,GO:0005623,GO:0071702,GO:0044444,GO:0005739,GO:0044422,GO:0005737,GO:0033036,GO:0043226,GO:0044763,GO:0005740,GO:0098588,GO:0043229,GO:0031966,GO:0098805,GO:0005622,GO:0055085,GO:0005741,GO:0031968,GO:0043227,GO:0008104,GO:0044424,GO:0015031,GO:0044446,GO:0031090,GO:0006810,GO:0016020,GO:0031975,GO:0019867,GO:0031967,GO:0009987,GO:0043231,GO:0044765,GO:…	periplasmic space,biological_process,obsolete mitochondrial part,establishment of protein localization,obsolete cell,organic substance transport,obsolete cytoplasmic part,mitochondrion,obsolete organelle part,cytoplasm,macromolecule localization,organelle,cellular process,mitochondrial envelope,bounding membrane of organelle,intracellular organelle,mitochondrial membrane,membrane,intracellular an…	ssc:100524985	K11518	ssc02000;ssc03029;ssc05014;ssc05022
LNC_003461	Significant	Down	1.61086	9.63196	-2.53813	0.0083908	0.26431	Nonsignificant	Up	1.61086	1.13439	0.736962	0.733079	1	Significant	Up	9.63196	1.13439	3.27301	0.0366884	1	co_location	100524985	TOMM40L	translocase of outer mitochondrial membrane 40 like	GO:0042597,GO:0008150,GO:0044429,GO:0045184,GO:0005623,GO:0071702,GO:0044444,GO:0005739,GO:0044422,GO:0005737,GO:0033036,GO:0043226,GO:0044763,GO:0005740,GO:0098588,GO:0043229,GO:0031966,GO:0098805,GO:0005622,GO:0055085,GO:0005741,GO:0031968,GO:0043227,GO:0008104,GO:0044424,GO:0015031,GO:0044446,GO:0031090,GO:0006810,GO:0016020,GO:0031975,GO:0019867,GO:0031967,GO:0009987,GO:0043231,GO:0044765,GO:…	periplasmic space,biological_process,obsolete mitochondrial part,establishment of protein localization,obsolete cell,organic substance transport,obsolete cytoplasmic part,mitochondrion,obsolete organelle part,cytoplasm,macromolecule localization,organelle,cellular process,mitochondrial envelope,bounding membrane of organelle,intracellular organelle,mitochondrial membrane,membrane,intracellular an…	ssc:100524985	K11518	ssc02000;ssc03029;ssc05014;ssc05022
LNC_003461	Significant	Down	1.61086	9.63196	-2.53813	0.0083908	0.26431	Nonsignificant	Up	1.61086	1.13439	0.736962	0.733079	1	Significant	Up	9.63196	1.13439	3.27301	0.0366884	1	co_location	100153636	PPOX	protoporphyrinogen oxidase	GO:0008152,GO:0016491,GO:0003824,GO:0055114,GO:0008150,GO:0044699,GO:0044710,GO:0003674	metabolic process,oxidoreductase activity,catalytic activity,obsolete oxidation-reduction process,biological_process,biological_process,metabolic process,molecular_function	ssc:100153636	K00231	ssc00860
LNC_003461	Significant	Down	1.61086	9.63196	-2.53813	0.0083908	0.26431	Nonsignificant	Up	1.61086	1.13439	0.736962	0.733079	1	Significant	Up	9.63196	1.13439	3.27301	0.0366884	1	co_location	100524985	TOMM40L	translocase of outer mitochondrial membrane 40 like	GO:0042597,GO:0008150,GO:0044429,GO:0045184,GO:0005623,GO:0071702,GO:0044444,GO:0005739,GO:0044422,GO:0005737,GO:0033036,GO:0043226,GO:0044763,GO:0005740,GO:0098588,GO:0043229,GO:0031966,GO:0098805,GO:0005622,GO:0055085,GO:0005741,GO:0031968,GO:0043227,GO:0008104,GO:0044424,GO:0015031,GO:0044446,GO:0031090,GO:0006810,GO:0016020,GO:0031975,GO:0019867,GO:0031967,GO:0009987,GO:0043231,GO:0044765,GO:…	periplasmic space,biological_process,obsolete mitochondrial part,establishment of protein localization,obsolete cell,organic substance transport,obsolete cytoplasmic part,mitochondrion,obsolete organelle part,cytoplasm,macromolecule localization,organelle,cellular process,mitochondrial envelope,bounding membrane of organelle,intracellular organelle,mitochondrial membrane,membrane,intracellular an…	ssc:100524985	K11518	ssc02000;ssc03029;ssc05014;ssc05022
LNC_003461	Significant	Down	1.61086	9.63196	-2.53813	0.0083908	0.26431	Nonsignificant	Up	1.61086	1.13439	0.736962	0.733079	1	Significant	Up	9.63196	1.13439	3.27301	0.0366884	1	co_location	100155270	NIT1	nitrilase 1	GO:0008152,GO:0003824,GO:0016787,GO:0006807,GO:0008150,GO:0016810,GO:0003674	metabolic process,catalytic activity,hydrolase activity,nitrogen compound metabolic process,biological_process,hydrolase activity, acting on carbon-nitrogen (but not peptide) bonds,molecular_function	ssc:100155270	K11206	ssc99980
LNC_003461	Significant	Down	1.61086	9.63196	-2.53813	0.0083908	0.26431	Nonsignificant	Up	1.61086	1.13439	0.736962	0.733079	1	Significant	Up	9.63196	1.13439	3.27301	0.0366884	1	co_location	100157692	UFC1	ubiquitin-fold modifier conjugating enzyme 1	GO:0003674,GO:0005488,GO:0005515	molecular_function,binding,protein binding	ssc:100157692	K12165	ssc04121
LNC_003461	Significant	Down	1.61086	9.63196	-2.53813	0.0083908	0.26431	Nonsignificant	Up	1.61086	1.13439	0.736962	0.733079	1	Significant	Up	9.63196	1.13439	3.27301	0.0366884	1	co_location	100153636	PPOX	protoporphyrinogen oxidase	GO:0008152,GO:0016491,GO:0003824,GO:0055114,GO:0008150,GO:0044699,GO:0044710,GO:0003674	metabolic process,oxidoreductase activity,catalytic activity,obsolete oxidation-reduction process,biological_process,biological_process,metabolic process,molecular_function	ssc:100153636	K00231	ssc00860
LNC_003461	Significant	Down	1.61086	9.63196	-2.53813	0.0083908	0.26431	Nonsignificant	Up	1.61086	1.13439	0.736962	0.733079	1	Significant	Up	9.63196	1.13439	3.27301	0.0366884	1	co_location	100154856	B4GALT3	beta-1	--	--	ssc:100154856	K07968	ssc00510;ssc00513;ssc00514;ssc00515;ssc00533;ssc00601;ssc01003
LNC_003461	Significant	Down	1.61086	9.63196	-2.53813	0.0083908	0.26431	Nonsignificant	Up	1.61086	1.13439	0.736962	0.733079	1	Significant	Up	9.63196	1.13439	3.27301	0.0366884	1	co_location	100157276	ADAMTS4	ADAM metallopeptidase with thrombospondin type 1 motif 4	GO:0031224,GO:0006810,GO:0043169,GO:0044238,GO:0044425,GO:0003674,GO:0031301,GO:0005783,GO:0008237,GO:0044432,GO:0031300,GO:0042175,GO:0016020,GO:0005488,GO:0043231,GO:0044464,GO:0051234,GO:0051179,GO:0031012,GO:0005789,GO:0006886,GO:0016021,GO:0004222,GO:0005575,GO:0008150,GO:0008270,GO:0019538,GO:0043170,GO:0031227,GO:0045184,GO:0005623,GO:0046907,GO:0044444,GO:0070727,GO:0070011,GO:0006508,GO:…	intrinsic component of membrane,transport,cation binding,primary metabolic process,obsolete membrane part,molecular_function,integral component of organelle membrane,endoplasmic reticulum,metallopeptidase activity,obsolete endoplasmic reticulum part,intrinsic component of organelle membrane,nuclear outer membrane-endoplasmic reticulum membrane network,membrane,binding,intracellular membrane-bound…	ssc:100157276	K07764	ssc01002
LNC_003461	Significant	Down	1.61086	9.63196	-2.53813	0.0083908	0.26431	Nonsignificant	Up	1.61086	1.13439	0.736962	0.733079	1	Significant	Up	9.63196	1.13439	3.27301	0.0366884	1	co_location	100152455	USP21	ubiquitin specific peptidase 21	GO:0044237,GO:0005515,GO:0043412,GO:0036459,GO:0008234,GO:0006464,GO:0005488,GO:0016579,GO:0043169,GO:0032183,GO:0044238,GO:0003674,GO:0070138,GO:0019783,GO:0009987,GO:0071941,GO:0030151,GO:0016929,GO:0009399,GO:0070646,GO:0070140,GO:0046914,GO:0043167,GO:0044260,GO:0070011,GO:0006508,GO:0006807,GO:0043170,GO:0019538,GO:0008150,GO:0032182,GO:0008152,GO:0070647,GO:0044267,GO:0070122,GO:0071704,GO:…	cellular metabolic process,protein binding,macromolecule modification,thiol-dependent ubiquitin-specific protease activity,cysteine-type peptidase activity,cellular protein modification process,binding,protein deubiquitination,cation binding,SUMO binding,primary metabolic process,molecular_function,ubiquitin-like protein-specific isopeptidase activity,ubiquitin-like protein-specific protease acti…	ssc:100152455	K21634	ssc01002;ssc04121;ssc04217
LNC_003461	Significant	Down	1.61086	9.63196	-2.53813	0.0083908	0.26431	Nonsignificant	Up	1.61086	1.13439	0.736962	0.733079	1	Significant	Up	9.63196	1.13439	3.27301	0.0366884	1	co_location	100153636	PPOX	protoporphyrinogen oxidase	GO:0008152,GO:0016491,GO:0003824,GO:0055114,GO:0008150,GO:0044699,GO:0044710,GO:0003674	metabolic process,oxidoreductase activity,catalytic activity,obsolete oxidation-reduction process,biological_process,biological_process,metabolic process,molecular_function	ssc:100153636	K00231	ssc00860
LNC_003461	Significant	Down	1.61086	9.63196	-2.53813	0.0083908	0.26431	Nonsignificant	Up	1.61086	1.13439	0.736962	0.733079	1	Significant	Up	9.63196	1.13439	3.27301	0.0366884	1	co_location	100524985	TOMM40L	translocase of outer mitochondrial membrane 40 like	GO:0042597,GO:0008150,GO:0044429,GO:0045184,GO:0005623,GO:0071702,GO:0044444,GO:0005739,GO:0044422,GO:0005737,GO:0033036,GO:0043226,GO:0044763,GO:0005740,GO:0098588,GO:0043229,GO:0031966,GO:0098805,GO:0005622,GO:0055085,GO:0005741,GO:0031968,GO:0043227,GO:0008104,GO:0044424,GO:0015031,GO:0044446,GO:0031090,GO:0006810,GO:0016020,GO:0031975,GO:0019867,GO:0031967,GO:0009987,GO:0043231,GO:0044765,GO:…	periplasmic space,biological_process,obsolete mitochondrial part,establishment of protein localization,obsolete cell,organic substance transport,obsolete cytoplasmic part,mitochondrion,obsolete organelle part,cytoplasm,macromolecule localization,organelle,cellular process,mitochondrial envelope,bounding membrane of organelle,intracellular organelle,mitochondrial membrane,membrane,intracellular an…	ssc:100524985	K11518	ssc02000;ssc03029;ssc05014;ssc05022
LNC_003461	Significant	Down	1.61086	9.63196	-2.53813	0.0083908	0.26431	Nonsignificant	Up	1.61086	1.13439	0.736962	0.733079	1	Significant	Up	9.63196	1.13439	3.27301	0.0366884	1	co_location	100156474	DEDD	death effector domain containing	GO:0009987,GO:0050794,GO:0008219,GO:0044699,GO:0003674,GO:0012501,GO:0065007,GO:0006915,GO:0005488,GO:0005515,GO:0044763,GO:0050789,GO:0042981,GO:0016265,GO:0008150,GO:0010941,GO:0043067	cellular process,regulation of cellular process,cell death,biological_process,molecular_function,programmed cell death,biological regulation,apoptotic process,binding,protein binding,cellular process,regulation of biological process,regulation of apoptotic process,obsolete death,biological_process,regulation of cell death,regulation of programmed cell death	--	--	--
LNC_003461	Significant	Down	1.61086	9.63196	-2.53813	0.0083908	0.26431	Nonsignificant	Up	1.61086	1.13439	0.736962	0.733079	1	Significant	Up	9.63196	1.13439	3.27301	0.0366884	1	co_location	100152852	PFDN2	prefoldin subunit 2	GO:0006139,GO:0000988,GO:0023052,GO:0034654,GO:1901362,GO:0010467,GO:0043170,GO:0016272,GO:0019219,GO:0032774,GO:0005623,GO:0008150,GO:0016592,GO:0019538,GO:0044451,GO:0006355,GO:0016301,GO:0010468,GO:0034641,GO:0009889,GO:0044260,GO:0044428,GO:0044422,GO:0043233,GO:0043226,GO:0006807,GO:0050896,GO:0080090,GO:0031326,GO:0044271,GO:0001076,GO:0051082,GO:0003824,GO:0009059,GO:0044763,GO:0043229,GO:…	nucleobase-containing compound metabolic process,obsolete transcription factor activity, protein binding,signaling,nucleobase-containing compound biosynthetic process,organic cyclic compound biosynthetic process,gene expression,macromolecule metabolic process,prefoldin complex,regulation of nucleobase-containing compound metabolic process,RNA biosynthetic process,obsolete cell,biological_process,…	ssc:100152852	K09549	ssc03110
LNC_003461	Significant	Down	1.61086	9.63196	-2.53813	0.0083908	0.26431	Nonsignificant	Up	1.61086	1.13439	0.736962	0.733079	1	Significant	Up	9.63196	1.13439	3.27301	0.0366884	1	co_location	397406	FCER1G	Fc fragment of IgE receptor Ig	GO:0008150,GO:0023052,GO:0050896,GO:0038023,GO:0050789,GO:0044763,GO:0004872,GO:0004888,GO:0065007,GO:0003674,GO:0051716,GO:0007165,GO:0007154,GO:0016020,GO:0009987,GO:0044700,GO:0004871,GO:0007166,GO:0044699,GO:0060089,GO:0050794,GO:0005575	biological_process,signaling,response to stimulus,signaling receptor activity,regulation of biological process,cellular process,signaling receptor activity,transmembrane signaling receptor activity,biological regulation,molecular_function,cellular response to stimulus,signal transduction,cell communication,membrane,cellular process,signaling,obsolete signal transducer activity,cell surface recept…	ssc:397406	K07983	ssc04071;ssc04072;ssc04147;ssc04611;ssc04625;ssc04650;ssc04664;ssc05152;ssc05310
LNC_003461	Significant	Down	1.61086	9.63196	-2.53813	0.0083908	0.26431	Nonsignificant	Up	1.61086	1.13439	0.736962	0.733079	1	Significant	Up	9.63196	1.13439	3.27301	0.0366884	1	co_location	100155270	NIT1	nitrilase 1	GO:0008152,GO:0003824,GO:0016787,GO:0006807,GO:0008150,GO:0016810,GO:0003674	metabolic process,catalytic activity,hydrolase activity,nitrogen compound metabolic process,biological_process,hydrolase activity, acting on carbon-nitrogen (but not peptide) bonds,molecular_function	ssc:100155270	K11206	ssc99980
LNC_003461	Significant	Down	1.61086	9.63196	-2.53813	0.0083908	0.26431	Nonsignificant	Up	1.61086	1.13439	0.736962	0.733079	1	Significant	Up	9.63196	1.13439	3.27301	0.0366884	1	co_location	654317	NR1I3	nuclear receptor subfamily 1 group I member 3	GO:0023052,GO:0034654,GO:0006139,GO:0097159,GO:0043401,GO:1901362,GO:0032774,GO:0005623,GO:0010467,GO:0043170,GO:0019219,GO:0071407,GO:0006355,GO:0008150,GO:0009719,GO:0008270,GO:0010468,GO:0003700,GO:0014070,GO:0009889,GO:0034641,GO:0043226,GO:0046914,GO:0044260,GO:0043167,GO:0044271,GO:0080090,GO:0031326,GO:0006807,GO:0050896,GO:0044763,GO:0043229,GO:0071310,GO:0046872,GO:0009059,GO:0071704,GO:…	signaling,nucleobase-containing compound biosynthetic process,nucleobase-containing compound metabolic process,organic cyclic compound binding,steroid hormone mediated signaling pathway,organic cyclic compound biosynthetic process,RNA biosynthetic process,obsolete cell,gene expression,macromolecule metabolic process,regulation of nucleobase-containing compound metabolic process,cellular response …	ssc:654317	K08541	ssc03000;ssc03310
LNC_005919	Nonsignificant	Up	1.77376	0.016799	3.17669	0.422403	NA	Nonsignificant	Down	1.77376	7.45602	-2.1375	0.177397	1	Significant	Down	0.016799	7.45602	-5.31714	0.00334556	1	co_location	100135031	SLA-2	MHC class I antigen 2	GO:0050896,GO:0008150,GO:0005515,GO:0005488,GO:0019882,GO:0003674,GO:0006955,GO:0002376	response to stimulus,biological_process,protein binding,binding,antigen processing and presentation,molecular_function,immune response,immune system process	ssc:100135031	K06751	ssc00537;ssc04144;ssc04145;ssc04147;ssc04218;ssc04514;ssc04612;ssc04650;ssc04940;ssc05163;ssc05165;ssc05166;ssc05167;ssc05168;ssc05169;ssc05170;ssc05203;ssc05320;ssc05330;ssc05332;ssc05416
LNC_005919	Nonsignificant	Up	1.77376	0.016799	3.17669	0.422403	NA	Nonsignificant	Down	1.77376	7.45602	-2.1375	0.177397	1	Significant	Down	0.016799	7.45602	-5.31714	0.00334556	1	co_location	100515902	LOC100515902	HLA class I histocompatibility antigen	GO:0050896,GO:0008150,GO:0005515,GO:0005488,GO:0003674,GO:0019882,GO:0006955,GO:0002376	response to stimulus,biological_process,protein binding,binding,molecular_function,antigen processing and presentation,immune response,immune system process	--	--	--
LNC_005919	Nonsignificant	Up	1.77376	0.016799	3.17669	0.422403	NA	Nonsignificant	Down	1.77376	7.45602	-2.1375	0.177397	1	Significant	Down	0.016799	7.45602	-5.31714	0.00334556	1	co_location	100135031	SLA-2	MHC class I antigen 2	GO:0050896,GO:0008150,GO:0005515,GO:0005488,GO:0019882,GO:0003674,GO:0006955,GO:0002376	response to stimulus,biological_process,protein binding,binding,antigen processing and presentation,molecular_function,immune response,immune system process	ssc:100135031	K06751	ssc00537;ssc04144;ssc04145;ssc04147;ssc04218;ssc04514;ssc04612;ssc04650;ssc04940;ssc05163;ssc05165;ssc05166;ssc05167;ssc05168;ssc05169;ssc05170;ssc05203;ssc05320;ssc05330;ssc05332;ssc05416
LNC_005919	Nonsignificant	Up	1.77376	0.016799	3.17669	0.422403	NA	Nonsignificant	Down	1.77376	7.45602	-2.1375	0.177397	1	Significant	Down	0.016799	7.45602	-5.31714	0.00334556	1	co_location	100037288	SLA-3	MHC class I antigen 3	GO:0002376,GO:0005515,GO:0005488,GO:0003674,GO:0006955,GO:0050896,GO:0008150	immune system process,protein binding,binding,molecular_function,immune response,response to stimulus,biological_process	ssc:100037288	K06751	ssc00537;ssc04144;ssc04145;ssc04147;ssc04218;ssc04514;ssc04612;ssc04650;ssc04940;ssc05163;ssc05165;ssc05166;ssc05167;ssc05168;ssc05169;ssc05170;ssc05203;ssc05320;ssc05330;ssc05332;ssc05416
LNC_005919	Nonsignificant	Up	1.77376	0.016799	3.17669	0.422403	NA	Nonsignificant	Down	1.77376	7.45602	-2.1375	0.177397	1	Significant	Down	0.016799	7.45602	-5.31714	0.00334556	1	co_location	100151742	TRIM39	tripartite motif containing 39	GO:0043170,GO:0034062,GO:0003899,GO:0005623,GO:0008270,GO:0051258,GO:0008610,GO:0008150,GO:0065008,GO:1990234,GO:0019538,GO:0016874,GO:0023052,GO:0016817,GO:0030168,GO:0044085,GO:0043933,GO:0044422,GO:0043167,GO:0044428,GO:0070271,GO:0032501,GO:0044260,GO:0004842,GO:0046914,GO:0043226,GO:0005737,GO:0033036,GO:0044444,GO:0007596,GO:0046394,GO:0050896,GO:0051082,GO:0006950,GO:0003896,GO:0005577,GO:…	macromolecule metabolic process,5'-3' RNA polymerase activity,DNA-directed 5'-3' RNA polymerase activity,obsolete cell,zinc ion binding,protein polymerization,lipid biosynthetic process,biological_process,regulation of biological quality,transferase complex,protein metabolic process,ligase activity,signaling,hydrolase activity, acting on acid anhydrides,platelet activation,cellular component biog…	ssc:100151742	K12015	ssc04121
LNC_005919	Nonsignificant	Up	1.77376	0.016799	3.17669	0.422403	NA	Nonsignificant	Down	1.77376	7.45602	-2.1375	0.177397	1	Significant	Down	0.016799	7.45602	-5.31714	0.00334556	1	co_location	100037288	SLA-3	MHC class I antigen 3	GO:0002376,GO:0005515,GO:0005488,GO:0003674,GO:0006955,GO:0050896,GO:0008150	immune system process,protein binding,binding,molecular_function,immune response,response to stimulus,biological_process	ssc:100037288	K06751	ssc00537;ssc04144;ssc04145;ssc04147;ssc04218;ssc04514;ssc04612;ssc04650;ssc04940;ssc05163;ssc05165;ssc05166;ssc05167;ssc05168;ssc05169;ssc05170;ssc05203;ssc05320;ssc05330;ssc05332;ssc05416
LNC_005919	Nonsignificant	Up	1.77376	0.016799	3.17669	0.422403	NA	Nonsignificant	Down	1.77376	7.45602	-2.1375	0.177397	1	Significant	Down	0.016799	7.45602	-5.31714	0.00334556	1	co_location	100135031	SLA-2	MHC class I antigen 2	GO:0050896,GO:0008150,GO:0005515,GO:0005488,GO:0019882,GO:0003674,GO:0006955,GO:0002376	response to stimulus,biological_process,protein binding,binding,antigen processing and presentation,molecular_function,immune response,immune system process	ssc:100135031	K06751	ssc00537;ssc04144;ssc04145;ssc04147;ssc04218;ssc04514;ssc04612;ssc04650;ssc04940;ssc05163;ssc05165;ssc05166;ssc05167;ssc05168;ssc05169;ssc05170;ssc05203;ssc05320;ssc05330;ssc05332;ssc05416
LNC_005919	Nonsignificant	Up	1.77376	0.016799	3.17669	0.422403	NA	Nonsignificant	Down	1.77376	7.45602	-2.1375	0.177397	1	Significant	Down	0.016799	7.45602	-5.31714	0.00334556	1	co_location	100135031	SLA-2	MHC class I antigen 2	GO:0050896,GO:0008150,GO:0005515,GO:0005488,GO:0019882,GO:0003674,GO:0006955,GO:0002376	response to stimulus,biological_process,protein binding,binding,antigen processing and presentation,molecular_function,immune response,immune system process	ssc:100135031	K06751	ssc00537;ssc04144;ssc04145;ssc04147;ssc04218;ssc04514;ssc04612;ssc04650;ssc04940;ssc05163;ssc05165;ssc05166;ssc05167;ssc05168;ssc05169;ssc05170;ssc05203;ssc05320;ssc05330;ssc05332;ssc05416
LNC_005919	Nonsignificant	Up	1.77376	0.016799	3.17669	0.422403	NA	Nonsignificant	Down	1.77376	7.45602	-2.1375	0.177397	1	Significant	Down	0.016799	7.45602	-5.31714	0.00334556	1	co_location	100151742	TRIM39	tripartite motif containing 39	GO:0043170,GO:0034062,GO:0003899,GO:0005623,GO:0008270,GO:0051258,GO:0008610,GO:0008150,GO:0065008,GO:1990234,GO:0019538,GO:0016874,GO:0023052,GO:0016817,GO:0030168,GO:0044085,GO:0043933,GO:0044422,GO:0043167,GO:0044428,GO:0070271,GO:0032501,GO:0044260,GO:0004842,GO:0046914,GO:0043226,GO:0005737,GO:0033036,GO:0044444,GO:0007596,GO:0046394,GO:0050896,GO:0051082,GO:0006950,GO:0003896,GO:0005577,GO:…	macromolecule metabolic process,5'-3' RNA polymerase activity,DNA-directed 5'-3' RNA polymerase activity,obsolete cell,zinc ion binding,protein polymerization,lipid biosynthetic process,biological_process,regulation of biological quality,transferase complex,protein metabolic process,ligase activity,signaling,hydrolase activity, acting on acid anhydrides,platelet activation,cellular component biog…	ssc:100151742	K12015	ssc04121
LNC_005919	Nonsignificant	Up	1.77376	0.016799	3.17669	0.422403	NA	Nonsignificant	Down	1.77376	7.45602	-2.1375	0.177397	1	Significant	Down	0.016799	7.45602	-5.31714	0.00334556	1	co_location	100135029	SLA-5	MHC class I antigen 5	GO:0050896,GO:0016020,GO:0006810,GO:0008150,GO:0005216,GO:0006955,GO:0019882,GO:0003674,GO:0022891,GO:0044699,GO:0015075,GO:0005575,GO:0002376,GO:0006811,GO:0051234,GO:0051179,GO:0022803,GO:1902578,GO:0044765,GO:0005215,GO:0015267,GO:0022838,GO:0022892,GO:0022857	response to stimulus,membrane,transport,biological_process,ion channel activity,immune response,antigen processing and presentation,molecular_function,transmembrane transporter activity,biological_process,ion transmembrane transporter activity,cellular_component,immune system process,ion transport,establishment of localization,localization,passive transmembrane transporter activity,localization,t…	ssc:100135029	K06751	ssc00537;ssc04144;ssc04145;ssc04147;ssc04218;ssc04514;ssc04612;ssc04650;ssc04940;ssc05163;ssc05165;ssc05166;ssc05167;ssc05168;ssc05169;ssc05170;ssc05203;ssc05320;ssc05330;ssc05332;ssc05416
LNC_005919	Nonsignificant	Up	1.77376	0.016799	3.17669	0.422403	NA	Nonsignificant	Down	1.77376	7.45602	-2.1375	0.177397	1	Significant	Down	0.016799	7.45602	-5.31714	0.00334556	1	co_location	100135031	SLA-2	MHC class I antigen 2	GO:0050896,GO:0008150,GO:0005515,GO:0005488,GO:0019882,GO:0003674,GO:0006955,GO:0002376	response to stimulus,biological_process,protein binding,binding,antigen processing and presentation,molecular_function,immune response,immune system process	ssc:100135031	K06751	ssc00537;ssc04144;ssc04145;ssc04147;ssc04218;ssc04514;ssc04612;ssc04650;ssc04940;ssc05163;ssc05165;ssc05166;ssc05167;ssc05168;ssc05169;ssc05170;ssc05203;ssc05320;ssc05330;ssc05332;ssc05416
LNC_005919	Nonsignificant	Up	1.77376	0.016799	3.17669	0.422403	NA	Nonsignificant	Down	1.77376	7.45602	-2.1375	0.177397	1	Significant	Down	0.016799	7.45602	-5.31714	0.00334556	1	co_location	100135031	SLA-2	MHC class I antigen 2	GO:0050896,GO:0008150,GO:0005515,GO:0005488,GO:0019882,GO:0003674,GO:0006955,GO:0002376	response to stimulus,biological_process,protein binding,binding,antigen processing and presentation,molecular_function,immune response,immune system process	ssc:100135031	K06751	ssc00537;ssc04144;ssc04145;ssc04147;ssc04218;ssc04514;ssc04612;ssc04650;ssc04940;ssc05163;ssc05165;ssc05166;ssc05167;ssc05168;ssc05169;ssc05170;ssc05203;ssc05320;ssc05330;ssc05332;ssc05416
LNC_005919	Nonsignificant	Up	1.77376	0.016799	3.17669	0.422403	NA	Nonsignificant	Down	1.77376	7.45602	-2.1375	0.177397	1	Significant	Down	0.016799	7.45602	-5.31714	0.00334556	1	co_location	100513601	LOC100513601	patr class I histocompatibility antigen	GO:0050896,GO:0008150,GO:0005488,GO:0005515,GO:0019882,GO:0003674,GO:0006955,GO:0002376	response to stimulus,biological_process,binding,protein binding,antigen processing and presentation,molecular_function,immune response,immune system process	--	--	--
LNC_005919	Nonsignificant	Up	1.77376	0.016799	3.17669	0.422403	NA	Nonsignificant	Down	1.77376	7.45602	-2.1375	0.177397	1	Significant	Down	0.016799	7.45602	-5.31714	0.00334556	1	co_location	100135031	SLA-2	MHC class I antigen 2	GO:0050896,GO:0008150,GO:0005515,GO:0005488,GO:0019882,GO:0003674,GO:0006955,GO:0002376	response to stimulus,biological_process,protein binding,binding,antigen processing and presentation,molecular_function,immune response,immune system process	ssc:100135031	K06751	ssc00537;ssc04144;ssc04145;ssc04147;ssc04218;ssc04514;ssc04612;ssc04650;ssc04940;ssc05163;ssc05165;ssc05166;ssc05167;ssc05168;ssc05169;ssc05170;ssc05203;ssc05320;ssc05330;ssc05332;ssc05416
LNC_005919	Nonsignificant	Up	1.77376	0.016799	3.17669	0.422403	NA	Nonsignificant	Down	1.77376	7.45602	-2.1375	0.177397	1	Significant	Down	0.016799	7.45602	-5.31714	0.00334556	1	co_location	100151742	TRIM39	tripartite motif containing 39	GO:0043170,GO:0034062,GO:0003899,GO:0005623,GO:0008270,GO:0051258,GO:0008610,GO:0008150,GO:0065008,GO:1990234,GO:0019538,GO:0016874,GO:0023052,GO:0016817,GO:0030168,GO:0044085,GO:0043933,GO:0044422,GO:0043167,GO:0044428,GO:0070271,GO:0032501,GO:0044260,GO:0004842,GO:0046914,GO:0043226,GO:0005737,GO:0033036,GO:0044444,GO:0007596,GO:0046394,GO:0050896,GO:0051082,GO:0006950,GO:0003896,GO:0005577,GO:…	macromolecule metabolic process,5'-3' RNA polymerase activity,DNA-directed 5'-3' RNA polymerase activity,obsolete cell,zinc ion binding,protein polymerization,lipid biosynthetic process,biological_process,regulation of biological quality,transferase complex,protein metabolic process,ligase activity,signaling,hydrolase activity, acting on acid anhydrides,platelet activation,cellular component biog…	ssc:100151742	K12015	ssc04121
LNC_005919	Nonsignificant	Up	1.77376	0.016799	3.17669	0.422403	NA	Nonsignificant	Down	1.77376	7.45602	-2.1375	0.177397	1	Significant	Down	0.016799	7.45602	-5.31714	0.00334556	1	co_location	100037288	SLA-3	MHC class I antigen 3	GO:0002376,GO:0005515,GO:0005488,GO:0003674,GO:0006955,GO:0050896,GO:0008150	immune system process,protein binding,binding,molecular_function,immune response,response to stimulus,biological_process	ssc:100037288	K06751	ssc00537;ssc04144;ssc04145;ssc04147;ssc04218;ssc04514;ssc04612;ssc04650;ssc04940;ssc05163;ssc05165;ssc05166;ssc05167;ssc05168;ssc05169;ssc05170;ssc05203;ssc05320;ssc05330;ssc05332;ssc05416
LNC_005919	Nonsignificant	Up	1.77376	0.016799	3.17669	0.422403	NA	Nonsignificant	Down	1.77376	7.45602	-2.1375	0.177397	1	Significant	Down	0.016799	7.45602	-5.31714	0.00334556	1	co_location	100037288	SLA-3	MHC class I antigen 3	GO:0002376,GO:0005515,GO:0005488,GO:0003674,GO:0006955,GO:0050896,GO:0008150	immune system process,protein binding,binding,molecular_function,immune response,response to stimulus,biological_process	ssc:100037288	K06751	ssc00537;ssc04144;ssc04145;ssc04147;ssc04218;ssc04514;ssc04612;ssc04650;ssc04940;ssc05163;ssc05165;ssc05166;ssc05167;ssc05168;ssc05169;ssc05170;ssc05203;ssc05320;ssc05330;ssc05332;ssc05416
LNC_005919	Nonsignificant	Up	1.77376	0.016799	3.17669	0.422403	NA	Nonsignificant	Down	1.77376	7.45602	-2.1375	0.177397	1	Significant	Down	0.016799	7.45602	-5.31714	0.00334556	1	co_location	100513601	LOC100513601	patr class I histocompatibility antigen	GO:0050896,GO:0008150,GO:0005488,GO:0005515,GO:0019882,GO:0003674,GO:0006955,GO:0002376	response to stimulus,biological_process,binding,protein binding,antigen processing and presentation,molecular_function,immune response,immune system process	--	--	--
LNC_005919	Nonsignificant	Up	1.77376	0.016799	3.17669	0.422403	NA	Nonsignificant	Down	1.77376	7.45602	-2.1375	0.177397	1	Significant	Down	0.016799	7.45602	-5.31714	0.00334556	1	co_location	100037288	SLA-3	MHC class I antigen 3	GO:0002376,GO:0005515,GO:0005488,GO:0003674,GO:0006955,GO:0050896,GO:0008150	immune system process,protein binding,binding,molecular_function,immune response,response to stimulus,biological_process	ssc:100037288	K06751	ssc00537;ssc04144;ssc04145;ssc04147;ssc04218;ssc04514;ssc04612;ssc04650;ssc04940;ssc05163;ssc05165;ssc05166;ssc05167;ssc05168;ssc05169;ssc05170;ssc05203;ssc05320;ssc05330;ssc05332;ssc05416
LNC_005919	Nonsignificant	Up	1.77376	0.016799	3.17669	0.422403	NA	Nonsignificant	Down	1.77376	7.45602	-2.1375	0.177397	1	Significant	Down	0.016799	7.45602	-5.31714	0.00334556	1	co_location	100037293	SLA-1	MHC class I antigen 1	GO:0044217,GO:0044216,GO:0044215,GO:0043656,GO:0050896,GO:0033646,GO:0008150,GO:0018995,GO:0043657,GO:0005575,GO:0002376,GO:0030430,GO:0005515,GO:0005488,GO:0033643,GO:0019882,GO:0003674,GO:0006955	other organism part,other organism cell,obsolete other organism,host intracellular region,response to stimulus,host intracellular part,biological_process,host cellular component,host cell,cellular_component,immune system process,host cell cytoplasm,protein binding,binding,host cell part,antigen processing and presentation,molecular_function,immune response	ssc:100037293	K06751	ssc00537;ssc04144;ssc04145;ssc04147;ssc04218;ssc04514;ssc04612;ssc04650;ssc04940;ssc05163;ssc05165;ssc05166;ssc05167;ssc05168;ssc05169;ssc05170;ssc05203;ssc05320;ssc05330;ssc05332;ssc05416
LNC_005919	Nonsignificant	Up	1.77376	0.016799	3.17669	0.422403	NA	Nonsignificant	Down	1.77376	7.45602	-2.1375	0.177397	1	Significant	Down	0.016799	7.45602	-5.31714	0.00334556	1	co_location	100135031	SLA-2	MHC class I antigen 2	GO:0050896,GO:0008150,GO:0005515,GO:0005488,GO:0019882,GO:0003674,GO:0006955,GO:0002376	response to stimulus,biological_process,protein binding,binding,antigen processing and presentation,molecular_function,immune response,immune system process	ssc:100135031	K06751	ssc00537;ssc04144;ssc04145;ssc04147;ssc04218;ssc04514;ssc04612;ssc04650;ssc04940;ssc05163;ssc05165;ssc05166;ssc05167;ssc05168;ssc05169;ssc05170;ssc05203;ssc05320;ssc05330;ssc05332;ssc05416
LNC_005919	Nonsignificant	Up	1.77376	0.016799	3.17669	0.422403	NA	Nonsignificant	Down	1.77376	7.45602	-2.1375	0.177397	1	Significant	Down	0.016799	7.45602	-5.31714	0.00334556	1	co_location	100135031	SLA-2	MHC class I antigen 2	GO:0050896,GO:0008150,GO:0005515,GO:0005488,GO:0019882,GO:0003674,GO:0006955,GO:0002376	response to stimulus,biological_process,protein binding,binding,antigen processing and presentation,molecular_function,immune response,immune system process	ssc:100135031	K06751	ssc00537;ssc04144;ssc04145;ssc04147;ssc04218;ssc04514;ssc04612;ssc04650;ssc04940;ssc05163;ssc05165;ssc05166;ssc05167;ssc05168;ssc05169;ssc05170;ssc05203;ssc05320;ssc05330;ssc05332;ssc05416
LNC_005683	Nonsignificant	Down	0	9.38869	-5.66722	0.0563825	0.857944	Significant	Down	0	7.61925	-5.31712	0.0411618	1	Nonsignificant	Up	9.38869	7.61925	0.347927	0.855807	1	co_location	100511822	ICK	intestinal cell kinase	GO:0022857,GO:0001882,GO:0000166,GO:0003824,GO:0071704,GO:0036211,GO:0035639,GO:0008982,GO:0044267,GO:0016772,GO:0097367,GO:0030554,GO:0008152,GO:0022804,GO:0004672,GO:0032553,GO:0015144,GO:0097159,GO:0032555,GO:0032550,GO:0019538,GO:0016301,GO:1901476,GO:0008150,GO:0043170,GO:0005524,GO:0016773,GO:1901265,GO:0043167,GO:0044260,GO:0022892,GO:0032559,GO:0006796,GO:1901363,GO:0009987,GO:0005215,GO:…	transmembrane transporter activity,nucleoside binding,nucleotide binding,catalytic activity,organic substance metabolic process,protein modification process,purine ribonucleoside triphosphate binding,protein-N(PI)-phosphohistidine-sugar phosphotransferase activity,cellular protein metabolic process,transferase activity, transferring phosphorus-containing groups,carbohydrate derivative binding,ade…	ssc:100511822	K08828	ssc01001
LNC_005683	Nonsignificant	Down	0	9.38869	-5.66722	0.0563825	0.857944	Significant	Down	0	7.61925	-5.31712	0.0411618	1	Nonsignificant	Up	9.38869	7.61925	0.347927	0.855807	1	co_location	397682	GSTA1	glutathione S-transferase alpha 1	GO:0016020,GO:0005488,GO:0005515,GO:0003674,GO:0008236,GO:0005575,GO:0005618,GO:0044464,GO:0030312,GO:0071944,GO:0070011,GO:0005623,GO:0004175,GO:0004252,GO:0003824,GO:0008233,GO:0017171,GO:0016787	membrane,binding,protein binding,molecular_function,serine-type peptidase activity,cellular_component,cell wall,obsolete cell part,--,cell periphery,peptidase activity,obsolete cell,endopeptidase activity,serine-type endopeptidase activity,catalytic activity,peptidase activity,serine hydrolase activity,hydrolase activity	ssc:397682	K00799	ssc00480;ssc00980;ssc00982;ssc00983;ssc01524;ssc02000;ssc05200;ssc05204;ssc05225;ssc05418
LNC_005683	Nonsignificant	Down	0	9.38869	-5.66722	0.0563825	0.857944	Significant	Down	0	7.61925	-5.31712	0.0411618	1	Nonsignificant	Up	9.38869	7.61925	0.347927	0.855807	1	co_location	100512176	TMEM14A	transmembrane protein 14A	GO:0016020,GO:0044425,GO:0031224,GO:0005575,GO:0016021	membrane,obsolete membrane part,intrinsic component of membrane,cellular_component,integral component of membrane	--	--	--
LNC_005683	Nonsignificant	Down	0	9.38869	-5.66722	0.0563825	0.857944	Significant	Down	0	7.61925	-5.31712	0.0411618	1	Nonsignificant	Up	9.38869	7.61925	0.347927	0.855807	1	co_location	100512176	TMEM14A	transmembrane protein 14A	GO:0016020,GO:0044425,GO:0031224,GO:0005575,GO:0016021	membrane,obsolete membrane part,intrinsic component of membrane,cellular_component,integral component of membrane	--	--	--
LNC_005683	Nonsignificant	Down	0	9.38869	-5.66722	0.0563825	0.857944	Significant	Down	0	7.61925	-5.31712	0.0411618	1	Nonsignificant	Up	9.38869	7.61925	0.347927	0.855807	1	co_location	100152951	GSTA4	glutathione S-transferase alpha 4	GO:0005488,GO:0005515,GO:0003674	binding,protein binding,molecular_function	ssc:100152951	K00799	ssc00480;ssc00980;ssc00982;ssc00983;ssc01524;ssc02000;ssc05200;ssc05204;ssc05225;ssc05418
LNC_005683	Nonsignificant	Down	0	9.38869	-5.66722	0.0563825	0.857944	Significant	Down	0	7.61925	-5.31712	0.0411618	1	Nonsignificant	Up	9.38869	7.61925	0.347927	0.855807	1	co_location	100526118	LOC100526118	glutathione S-transferase A1-like	GO:0003674,GO:0005488,GO:0005515	molecular_function,binding,protein binding	ssc:100526118	K00799	ssc00480;ssc00980;ssc00982;ssc00983;ssc01524;ssc02000;ssc05200;ssc05204;ssc05225;ssc05418
LNC_005683	Nonsignificant	Down	0	9.38869	-5.66722	0.0563825	0.857944	Significant	Down	0	7.61925	-5.31712	0.0411618	1	Nonsignificant	Up	9.38869	7.61925	0.347927	0.855807	1	co_location	100152951	GSTA4	glutathione S-transferase alpha 4	GO:0005488,GO:0005515,GO:0003674	binding,protein binding,molecular_function	ssc:100152951	K00799	ssc00480;ssc00980;ssc00982;ssc00983;ssc01524;ssc02000;ssc05200;ssc05204;ssc05225;ssc05418
LNC_005683	Nonsignificant	Down	0	9.38869	-5.66722	0.0563825	0.857944	Significant	Down	0	7.61925	-5.31712	0.0411618	1	Nonsignificant	Up	9.38869	7.61925	0.347927	0.855807	1	co_location	100512176	TMEM14A	transmembrane protein 14A	GO:0016020,GO:0044425,GO:0031224,GO:0005575,GO:0016021	membrane,obsolete membrane part,intrinsic component of membrane,cellular_component,integral component of membrane	--	--	--
LNC_005683	Nonsignificant	Down	0	9.38869	-5.66722	0.0563825	0.857944	Significant	Down	0	7.61925	-5.31712	0.0411618	1	Nonsignificant	Up	9.38869	7.61925	0.347927	0.855807	1	co_location	100512176	TMEM14A	transmembrane protein 14A	GO:0016020,GO:0044425,GO:0031224,GO:0005575,GO:0016021	membrane,obsolete membrane part,intrinsic component of membrane,cellular_component,integral component of membrane	--	--	--
LNC_005683	Nonsignificant	Down	0	9.38869	-5.66722	0.0563825	0.857944	Significant	Down	0	7.61925	-5.31712	0.0411618	1	Nonsignificant	Up	9.38869	7.61925	0.347927	0.855807	1	co_location	100510917	LOC100510917	glutathione S-transferase A4	GO:0003674,GO:0005515,GO:0005488	molecular_function,protein binding,binding	ssc:100510917	K00799	ssc00480;ssc00980;ssc00982;ssc00983;ssc01524;ssc02000;ssc05200;ssc05204;ssc05225;ssc05418
LNC_011489	Significant	Up	98.3075	0.508287	8.09757	1.20647e-05	0.00836083	Nonsignificant	Up	98.3075	22.5153	2.11711	0.100314	1	Significant	Down	0.508287	22.5153	-5.98337	0.00115301	1	co_location	100517317	STK4	serine/threonine kinase 4	GO:0043412,GO:0006468,GO:0044237,GO:0006464,GO:0005488,GO:0017076,GO:0016740,GO:0032549,GO:0044238,GO:0006793,GO:0003674,GO:0001883,GO:0043168,GO:0016310,GO:0036094,GO:0009987,GO:1901363,GO:0032559,GO:0006796,GO:0043167,GO:0044260,GO:1901265,GO:0016773,GO:0005524,GO:0043170,GO:0008150,GO:0032555,GO:0032550,GO:0019538,GO:0016301,GO:0097159,GO:0004672,GO:0032553,GO:0004674,GO:0008152,GO:0097367,GO:…	macromolecule modification,protein phosphorylation,cellular metabolic process,cellular protein modification process,binding,purine nucleotide binding,transferase activity,ribonucleoside binding,primary metabolic process,phosphorus metabolic process,molecular_function,purine nucleoside binding,anion binding,phosphorylation,small molecule binding,cellular process,heterocyclic compound binding,adeny…	ssc:100517317	K04411	ssc01001;ssc04010;ssc04014;ssc04068;ssc05200;ssc05223
LNC_011489	Significant	Up	98.3075	0.508287	8.09757	1.20647e-05	0.00836083	Nonsignificant	Up	98.3075	22.5153	2.11711	0.100314	1	Significant	Down	0.508287	22.5153	-5.98337	0.00115301	1	co_location	100739507	LOC100739507	WAP four-disulfide core domain protein 5-like	GO:0003674,GO:0030234,GO:0004857,GO:0005575,GO:0098772,GO:0061134,GO:0030414,GO:0005576	molecular_function,enzyme regulator activity,enzyme inhibitor activity,cellular_component,molecular function regulator,peptidase regulator activity,peptidase inhibitor activity,extracellular region	ssc:100739507	K23639	ssc01002
LNC_011489	Significant	Up	98.3075	0.508287	8.09757	1.20647e-05	0.00836083	Nonsignificant	Up	98.3075	22.5153	2.11711	0.100314	1	Significant	Down	0.508287	22.5153	-5.98337	0.00115301	1	co_location	396757	PI3	peptidase inhibitor 3	GO:0005576,GO:0098772,GO:0030414,GO:0061134,GO:0004857,GO:0030234,GO:0005575,GO:0003674	extracellular region,molecular function regulator,peptidase inhibitor activity,peptidase regulator activity,enzyme inhibitor activity,enzyme regulator activity,cellular_component,molecular_function	ssc:396757	K23642	ssc01002
LNC_011489	Significant	Up	98.3075	0.508287	8.09757	1.20647e-05	0.00836083	Nonsignificant	Up	98.3075	22.5153	2.11711	0.100314	1	Significant	Down	0.508287	22.5153	-5.98337	0.00115301	1	co_location	100510939	MATN4	matrilin 4	GO:0043167,GO:0046872,GO:0003674,GO:0043169,GO:0005488,GO:0005515,GO:0005509	ion binding,metal ion binding,molecular_function,cation binding,binding,protein binding,calcium ion binding	ssc:100510939	K19467	ssc04990
LNC_011489	Significant	Up	98.3075	0.508287	8.09757	1.20647e-05	0.00836083	Nonsignificant	Up	98.3075	22.5153	2.11711	0.100314	1	Significant	Down	0.508287	22.5153	-5.98337	0.00115301	1	co_location	396886	SLPI	secretory leukocyte peptidase inhibitor	GO:0004857,GO:0030234,GO:0005575,GO:0003674,GO:0005576,GO:0098772,GO:0030414,GO:0061134	enzyme inhibitor activity,enzyme regulator activity,cellular_component,molecular_function,extracellular region,molecular function regulator,peptidase inhibitor activity,peptidase regulator activity	ssc:396886	K23638	ssc01002
LNC_011489	Significant	Up	98.3075	0.508287	8.09757	1.20647e-05	0.00836083	Nonsignificant	Up	98.3075	22.5153	2.11711	0.100314	1	Significant	Down	0.508287	22.5153	-5.98337	0.00115301	1	co_location	100512873	LOC100512873	antileukoproteinase	GO:0003674,GO:0004857,GO:0030234,GO:0005575,GO:0098772,GO:0030414,GO:0061134,GO:0005576	molecular_function,enzyme inhibitor activity,enzyme regulator activity,cellular_component,molecular function regulator,peptidase inhibitor activity,peptidase regulator activity,extracellular region	ssc:100512873	K23638	ssc01002
LNC_011489	Significant	Up	98.3075	0.508287	8.09757	1.20647e-05	0.00836083	Nonsignificant	Up	98.3075	22.5153	2.11711	0.100314	1	Significant	Down	0.508287	22.5153	-5.98337	0.00115301	1	co_location	445518	SPAI-2	sodium/potassium ATPase inhibitor SPAI-2	GO:0003674,GO:0005575,GO:0030234,GO:0004867,GO:0004857,GO:0061134,GO:0045735,GO:0030414,GO:0061135,GO:0098772,GO:0005576,GO:0004866	molecular_function,cellular_component,enzyme regulator activity,serine-type endopeptidase inhibitor activity,enzyme inhibitor activity,peptidase regulator activity,nutrient reservoir activity,peptidase inhibitor activity,endopeptidase regulator activity,molecular function regulator,extracellular region,endopeptidase inhibitor activity	ssc:445518	K23642	ssc01002
LNC_011489	Significant	Up	98.3075	0.508287	8.09757	1.20647e-05	0.00836083	Nonsignificant	Up	98.3075	22.5153	2.11711	0.100314	1	Significant	Down	0.508287	22.5153	-5.98337	0.00115301	1	co_location	102163140	RBPJL	recombination signal binding protein for immunoglobulin kappa J region like	GO:1901360,GO:0044249,GO:0050794,GO:0006351,GO:0001071,GO:0005575,GO:0019222,GO:0060255,GO:0000981,GO:0044424,GO:0000987,GO:0010556,GO:0043565,GO:0046483,GO:2001141,GO:0051171,GO:0008152,GO:0001159,GO:0031323,GO:0043229,GO:0097659,GO:0009059,GO:0051252,GO:1901363,GO:1901576,GO:0043227,GO:0001067,GO:0043231,GO:0009987,GO:0005622,GO:0005634,GO:0050789,GO:0044212,GO:0044464,GO:0071704,GO:0000975,GO:…	organic cyclic compound metabolic process,cellular biosynthetic process,regulation of cellular process,transcription, DNA-templated,DNA-binding transcription factor activity,cellular_component,regulation of metabolic process,regulation of macromolecule metabolic process,DNA-binding transcription factor activity, RNA polymerase II-specific,obsolete intracellular part,cis-regulatory region sequence…	ssc:102163140	K06053	ssc03000;ssc04330;ssc04658;ssc05017;ssc05165;ssc05169;ssc05203
LNC_011489	Significant	Up	98.3075	0.508287	8.09757	1.20647e-05	0.00836083	Nonsignificant	Up	98.3075	22.5153	2.11711	0.100314	1	Significant	Down	0.508287	22.5153	-5.98337	0.00115301	1	co_location	100626185	KCNS1	potassium voltage-gated channel modifier subfamily S member 1	GO:0022803,GO:0051260,GO:0055085,GO:0044763,GO:0022857,GO:0015075,GO:0008150,GO:0005216,GO:0043933,GO:0044085,GO:0051259,GO:0070271,GO:0051179,GO:0051234,GO:1902578,GO:0044765,GO:0005215,GO:0009987,GO:0015267,GO:0022838,GO:0022892,GO:0044699,GO:0071822,GO:0005575,GO:0006811,GO:0006810,GO:0065003,GO:0006461,GO:0022607,GO:0003674,GO:0016043,GO:0022891,GO:0071840,GO:0016020	passive transmembrane transporter activity,protein homooligomerization,transmembrane transport,cellular process,transmembrane transporter activity,ion transmembrane transporter activity,biological_process,ion channel activity,protein-containing complex subunit organization,cellular component biogenesis,protein complex oligomerization,obsolete protein complex biogenesis,localization,establishment …	ssc:100626185	K04931	ssc04040
LNC_011489	Significant	Up	98.3075	0.508287	8.09757	1.20647e-05	0.00836083	Nonsignificant	Up	98.3075	22.5153	2.11711	0.100314	1	Significant	Down	0.508287	22.5153	-5.98337	0.00115301	1	co_location	396757	PI3	peptidase inhibitor 3	GO:0005576,GO:0098772,GO:0030414,GO:0061134,GO:0004857,GO:0030234,GO:0005575,GO:0003674	extracellular region,molecular function regulator,peptidase inhibitor activity,peptidase regulator activity,enzyme inhibitor activity,enzyme regulator activity,cellular_component,molecular_function	ssc:396757	K23642	ssc01002
LNC_011489	Significant	Up	98.3075	0.508287	8.09757	1.20647e-05	0.00836083	Nonsignificant	Up	98.3075	22.5153	2.11711	0.100314	1	Significant	Down	0.508287	22.5153	-5.98337	0.00115301	1	co_location	100517317	STK4	serine/threonine kinase 4	GO:0043412,GO:0006468,GO:0044237,GO:0006464,GO:0005488,GO:0017076,GO:0016740,GO:0032549,GO:0044238,GO:0006793,GO:0003674,GO:0001883,GO:0043168,GO:0016310,GO:0036094,GO:0009987,GO:1901363,GO:0032559,GO:0006796,GO:0043167,GO:0044260,GO:1901265,GO:0016773,GO:0005524,GO:0043170,GO:0008150,GO:0032555,GO:0032550,GO:0019538,GO:0016301,GO:0097159,GO:0004672,GO:0032553,GO:0004674,GO:0008152,GO:0097367,GO:…	macromolecule modification,protein phosphorylation,cellular metabolic process,cellular protein modification process,binding,purine nucleotide binding,transferase activity,ribonucleoside binding,primary metabolic process,phosphorus metabolic process,molecular_function,purine nucleoside binding,anion binding,phosphorylation,small molecule binding,cellular process,heterocyclic compound binding,adeny…	ssc:100517317	K04411	ssc01001;ssc04010;ssc04014;ssc04068;ssc05200;ssc05223
LNC_011489	Significant	Up	98.3075	0.508287	8.09757	1.20647e-05	0.00836083	Nonsignificant	Up	98.3075	22.5153	2.11711	0.100314	1	Significant	Down	0.508287	22.5153	-5.98337	0.00115301	1	co_location	100517317	STK4	serine/threonine kinase 4	GO:0043412,GO:0006468,GO:0044237,GO:0006464,GO:0005488,GO:0017076,GO:0016740,GO:0032549,GO:0044238,GO:0006793,GO:0003674,GO:0001883,GO:0043168,GO:0016310,GO:0036094,GO:0009987,GO:1901363,GO:0032559,GO:0006796,GO:0043167,GO:0044260,GO:1901265,GO:0016773,GO:0005524,GO:0043170,GO:0008150,GO:0032555,GO:0032550,GO:0019538,GO:0016301,GO:0097159,GO:0004672,GO:0032553,GO:0004674,GO:0008152,GO:0097367,GO:…	macromolecule modification,protein phosphorylation,cellular metabolic process,cellular protein modification process,binding,purine nucleotide binding,transferase activity,ribonucleoside binding,primary metabolic process,phosphorus metabolic process,molecular_function,purine nucleoside binding,anion binding,phosphorylation,small molecule binding,cellular process,heterocyclic compound binding,adeny…	ssc:100517317	K04411	ssc01001;ssc04010;ssc04014;ssc04068;ssc05200;ssc05223
LNC_002359	Significant	Up	69.8036	2.94579	4.5368	0.00106415	0.0808459	Nonsignificant	Up	69.8036	19.2891	1.84938	0.110301	1	Nonsignificant	Down	2.94579	19.2891	-2.68805	0.0637354	1	co_location	100624628	LOC100624628	lithostathine-like	--	--	--	--	--
LNC_002359	Significant	Up	69.8036	2.94579	4.5368	0.00106415	0.0808459	Nonsignificant	Up	69.8036	19.2891	1.84938	0.110301	1	Nonsignificant	Down	2.94579	19.2891	-2.68805	0.0637354	1	co_location	100520832	LOC100520832	lithostathine-like	--	--	--	--	--
LNC_002359	Significant	Up	69.8036	2.94579	4.5368	0.00106415	0.0808459	Nonsignificant	Up	69.8036	19.2891	1.84938	0.110301	1	Nonsignificant	Down	2.94579	19.2891	-2.68805	0.0637354	1	co_location	100520832	LOC100520832	lithostathine-like	--	--	--	--	--
LNC_002359	Significant	Up	69.8036	2.94579	4.5368	0.00106415	0.0808459	Nonsignificant	Up	69.8036	19.2891	1.84938	0.110301	1	Nonsignificant	Down	2.94579	19.2891	-2.68805	0.0637354	1	co_location	100525692	LOC100525692	60S ribosomal protein L7a	--	--	ssc:100525692	K02936	ssc03009;ssc03010;ssc03011;ssc05171
LNC_002359	Significant	Up	69.8036	2.94579	4.5368	0.00106415	0.0808459	Nonsignificant	Up	69.8036	19.2891	1.84938	0.110301	1	Nonsignificant	Down	2.94579	19.2891	-2.68805	0.0637354	1	co_location	100240745	REG3G	regenerating islet-derived 3 gamma	--	--	--	--	--
LNC_002359	Significant	Up	69.8036	2.94579	4.5368	0.00106415	0.0808459	Nonsignificant	Up	69.8036	19.2891	1.84938	0.110301	1	Nonsignificant	Down	2.94579	19.2891	-2.68805	0.0637354	1	co_location	100240745	REG3G	regenerating islet-derived 3 gamma	--	--	--	--	--
LNC_002359	Significant	Up	69.8036	2.94579	4.5368	0.00106415	0.0808459	Nonsignificant	Up	69.8036	19.2891	1.84938	0.110301	1	Nonsignificant	Down	2.94579	19.2891	-2.68805	0.0637354	1	co_location	100240745	REG3G	regenerating islet-derived 3 gamma	--	--	--	--	--
LNC_006121	Nonsignificant	Up	2.27076	1.41914	0.804741	0.512454	NA	Nonsignificant	Down	2.27076	8.86566	-1.94753	0.0659497	1	Significant	Down	1.41914	8.86566	-2.75488	0.0253643	1	co_location	100152450	GZMH	granzyme H (cathepsin G-like 2	GO:0065007,GO:0044003,GO:0044764,GO:0008236,GO:0044238,GO:0003674,GO:0044419,GO:0051704,GO:0016032,GO:0009987,GO:0051701,GO:0019087,GO:0051817,GO:0019538,GO:0035821,GO:0008150,GO:0065008,GO:0043170,GO:0044403,GO:0070011,GO:0006508,GO:0016787,GO:0071704,GO:0017171,GO:0008233,GO:0003824,GO:0004252,GO:0008152,GO:0019048,GO:0004175	biological regulation,modulation by symbiont of host process,multi-organism cellular process,serine-type peptidase activity,primary metabolic process,molecular_function,biological process involved in interspecies interaction between organisms,multi-organism process,viral process,cellular process,biological process involved in interaction with host,transformation of host cell by virus,modulation o…	ssc:100152450	K09616	ssc01002
LNC_006121	Nonsignificant	Up	2.27076	1.41914	0.804741	0.512454	NA	Nonsignificant	Down	2.27076	8.86566	-1.94753	0.0659497	1	Significant	Down	1.41914	8.86566	-2.75488	0.0253643	1	co_location	100154047	LOC100154047	cathepsin G	GO:0008236,GO:0044238,GO:0003674,GO:0070011,GO:0006508,GO:0043170,GO:0019538,GO:0008150,GO:0004175,GO:0008152,GO:0004252,GO:0008233,GO:0003824,GO:0071704,GO:0016787,GO:0017171	serine-type peptidase activity,primary metabolic process,molecular_function,peptidase activity,proteolysis,macromolecule metabolic process,protein metabolic process,biological_process,endopeptidase activity,metabolic process,serine-type endopeptidase activity,peptidase activity,catalytic activity,organic substance metabolic process,hydrolase activity,serine hydrolase activity	ssc:100154047	K01319	ssc00536;ssc01002;ssc04080;ssc04142;ssc04613;ssc04614;ssc05146;ssc05322
LNC_006121	Nonsignificant	Up	2.27076	1.41914	0.804741	0.512454	NA	Nonsignificant	Down	2.27076	8.86566	-1.94753	0.0659497	1	Significant	Down	1.41914	8.86566	-2.75488	0.0253643	1	co_location	100156469	LOC100156469	mast cell protease 2	GO:0004252,GO:0008152,GO:0004175,GO:0017171,GO:0071704,GO:0016787,GO:0003824,GO:0008233,GO:0006508,GO:0070011,GO:0008150,GO:0019538,GO:0043170,GO:0044403,GO:0009987,GO:0051704,GO:0044419,GO:0016032,GO:0044764,GO:0003674,GO:0044238,GO:0008236	serine-type endopeptidase activity,metabolic process,endopeptidase activity,serine hydrolase activity,organic substance metabolic process,hydrolase activity,catalytic activity,peptidase activity,proteolysis,peptidase activity,biological_process,protein metabolic process,macromolecule metabolic process,biological process involved in symbiotic interaction,cellular process,multi-organism process,bio…	ssc:100156469	K01329	ssc01002;ssc04614
LNC_006121	Nonsignificant	Up	2.27076	1.41914	0.804741	0.512454	NA	Nonsignificant	Down	2.27076	8.86566	-1.94753	0.0659497	1	Significant	Down	1.41914	8.86566	-2.75488	0.0253643	1	co_location	100156469	LOC100156469	mast cell protease 2	GO:0004252,GO:0008152,GO:0004175,GO:0017171,GO:0071704,GO:0016787,GO:0003824,GO:0008233,GO:0006508,GO:0070011,GO:0008150,GO:0019538,GO:0043170,GO:0044403,GO:0009987,GO:0051704,GO:0044419,GO:0016032,GO:0044764,GO:0003674,GO:0044238,GO:0008236	serine-type endopeptidase activity,metabolic process,endopeptidase activity,serine hydrolase activity,organic substance metabolic process,hydrolase activity,catalytic activity,peptidase activity,proteolysis,peptidase activity,biological_process,protein metabolic process,macromolecule metabolic process,biological process involved in symbiotic interaction,cellular process,multi-organism process,bio…	ssc:100156469	K01329	ssc01002;ssc04614
LNC_006121	Nonsignificant	Up	2.27076	1.41914	0.804741	0.512454	NA	Nonsignificant	Down	2.27076	8.86566	-1.94753	0.0659497	1	Significant	Down	1.41914	8.86566	-2.75488	0.0253643	1	co_location	100156469	LOC100156469	mast cell protease 2	GO:0004252,GO:0008152,GO:0004175,GO:0017171,GO:0071704,GO:0016787,GO:0003824,GO:0008233,GO:0006508,GO:0070011,GO:0008150,GO:0019538,GO:0043170,GO:0044403,GO:0009987,GO:0051704,GO:0044419,GO:0016032,GO:0044764,GO:0003674,GO:0044238,GO:0008236	serine-type endopeptidase activity,metabolic process,endopeptidase activity,serine hydrolase activity,organic substance metabolic process,hydrolase activity,catalytic activity,peptidase activity,proteolysis,peptidase activity,biological_process,protein metabolic process,macromolecule metabolic process,biological process involved in symbiotic interaction,cellular process,multi-organism process,bio…	ssc:100156469	K01329	ssc01002;ssc04614
LNC_006121	Nonsignificant	Up	2.27076	1.41914	0.804741	0.512454	NA	Nonsignificant	Down	2.27076	8.86566	-1.94753	0.0659497	1	Significant	Down	1.41914	8.86566	-2.75488	0.0253643	1	co_location	100156469	LOC100156469	mast cell protease 2	GO:0004252,GO:0008152,GO:0004175,GO:0017171,GO:0071704,GO:0016787,GO:0003824,GO:0008233,GO:0006508,GO:0070011,GO:0008150,GO:0019538,GO:0043170,GO:0044403,GO:0009987,GO:0051704,GO:0044419,GO:0016032,GO:0044764,GO:0003674,GO:0044238,GO:0008236	serine-type endopeptidase activity,metabolic process,endopeptidase activity,serine hydrolase activity,organic substance metabolic process,hydrolase activity,catalytic activity,peptidase activity,proteolysis,peptidase activity,biological_process,protein metabolic process,macromolecule metabolic process,biological process involved in symbiotic interaction,cellular process,multi-organism process,bio…	ssc:100156469	K01329	ssc01002;ssc04614
LNC_006121	Nonsignificant	Up	2.27076	1.41914	0.804741	0.512454	NA	Nonsignificant	Down	2.27076	8.86566	-1.94753	0.0659497	1	Significant	Down	1.41914	8.86566	-2.75488	0.0253643	1	co_location	100156469	LOC100156469	mast cell protease 2	GO:0004252,GO:0008152,GO:0004175,GO:0017171,GO:0071704,GO:0016787,GO:0003824,GO:0008233,GO:0006508,GO:0070011,GO:0008150,GO:0019538,GO:0043170,GO:0044403,GO:0009987,GO:0051704,GO:0044419,GO:0016032,GO:0044764,GO:0003674,GO:0044238,GO:0008236	serine-type endopeptidase activity,metabolic process,endopeptidase activity,serine hydrolase activity,organic substance metabolic process,hydrolase activity,catalytic activity,peptidase activity,proteolysis,peptidase activity,biological_process,protein metabolic process,macromolecule metabolic process,biological process involved in symbiotic interaction,cellular process,multi-organism process,bio…	ssc:100156469	K01329	ssc01002;ssc04614
LNC_006121	Nonsignificant	Up	2.27076	1.41914	0.804741	0.512454	NA	Nonsignificant	Down	2.27076	8.86566	-1.94753	0.0659497	1	Significant	Down	1.41914	8.86566	-2.75488	0.0253643	1	co_location	100156469	LOC100156469	mast cell protease 2	GO:0004252,GO:0008152,GO:0004175,GO:0017171,GO:0071704,GO:0016787,GO:0003824,GO:0008233,GO:0006508,GO:0070011,GO:0008150,GO:0019538,GO:0043170,GO:0044403,GO:0009987,GO:0051704,GO:0044419,GO:0016032,GO:0044764,GO:0003674,GO:0044238,GO:0008236	serine-type endopeptidase activity,metabolic process,endopeptidase activity,serine hydrolase activity,organic substance metabolic process,hydrolase activity,catalytic activity,peptidase activity,proteolysis,peptidase activity,biological_process,protein metabolic process,macromolecule metabolic process,biological process involved in symbiotic interaction,cellular process,multi-organism process,bio…	ssc:100156469	K01329	ssc01002;ssc04614
LNC_006121	Nonsignificant	Up	2.27076	1.41914	0.804741	0.512454	NA	Nonsignificant	Down	2.27076	8.86566	-1.94753	0.0659497	1	Significant	Down	1.41914	8.86566	-2.75488	0.0253643	1	co_location	100156469	LOC100156469	mast cell protease 2	GO:0004252,GO:0008152,GO:0004175,GO:0017171,GO:0071704,GO:0016787,GO:0003824,GO:0008233,GO:0006508,GO:0070011,GO:0008150,GO:0019538,GO:0043170,GO:0044403,GO:0009987,GO:0051704,GO:0044419,GO:0016032,GO:0044764,GO:0003674,GO:0044238,GO:0008236	serine-type endopeptidase activity,metabolic process,endopeptidase activity,serine hydrolase activity,organic substance metabolic process,hydrolase activity,catalytic activity,peptidase activity,proteolysis,peptidase activity,biological_process,protein metabolic process,macromolecule metabolic process,biological process involved in symbiotic interaction,cellular process,multi-organism process,bio…	ssc:100156469	K01329	ssc01002;ssc04614
LNC_006121	Nonsignificant	Up	2.27076	1.41914	0.804741	0.512454	NA	Nonsignificant	Down	2.27076	8.86566	-1.94753	0.0659497	1	Significant	Down	1.41914	8.86566	-2.75488	0.0253643	1	co_location	100739080	LOC100739080	mast cell protease 3	GO:0004175,GO:0008152,GO:0004252,GO:0008233,GO:0003824,GO:0071704,GO:0016787,GO:0017171,GO:0006508,GO:0070011,GO:0043170,GO:0019538,GO:0008150,GO:0008236,GO:0003674,GO:0044238	endopeptidase activity,metabolic process,serine-type endopeptidase activity,peptidase activity,catalytic activity,organic substance metabolic process,hydrolase activity,serine hydrolase activity,proteolysis,peptidase activity,macromolecule metabolic process,protein metabolic process,biological_process,serine-type peptidase activity,molecular_function,primary metabolic process	ssc:100739080	K01353	ssc01002;ssc04210;ssc04650;ssc04940;ssc05202;ssc05320;ssc05330;ssc05332
LNC_006121	Nonsignificant	Up	2.27076	1.41914	0.804741	0.512454	NA	Nonsignificant	Down	2.27076	8.86566	-1.94753	0.0659497	1	Significant	Down	1.41914	8.86566	-2.75488	0.0253643	1	co_location	100156469	LOC100156469	mast cell protease 2	GO:0004252,GO:0008152,GO:0004175,GO:0017171,GO:0071704,GO:0016787,GO:0003824,GO:0008233,GO:0006508,GO:0070011,GO:0008150,GO:0019538,GO:0043170,GO:0044403,GO:0009987,GO:0051704,GO:0044419,GO:0016032,GO:0044764,GO:0003674,GO:0044238,GO:0008236	serine-type endopeptidase activity,metabolic process,endopeptidase activity,serine hydrolase activity,organic substance metabolic process,hydrolase activity,catalytic activity,peptidase activity,proteolysis,peptidase activity,biological_process,protein metabolic process,macromolecule metabolic process,biological process involved in symbiotic interaction,cellular process,multi-organism process,bio…	ssc:100156469	K01329	ssc01002;ssc04614
LNC_006121	Nonsignificant	Up	2.27076	1.41914	0.804741	0.512454	NA	Nonsignificant	Down	2.27076	8.86566	-1.94753	0.0659497	1	Significant	Down	1.41914	8.86566	-2.75488	0.0253643	1	co_location	100156469	LOC100156469	mast cell protease 2	GO:0004252,GO:0008152,GO:0004175,GO:0017171,GO:0071704,GO:0016787,GO:0003824,GO:0008233,GO:0006508,GO:0070011,GO:0008150,GO:0019538,GO:0043170,GO:0044403,GO:0009987,GO:0051704,GO:0044419,GO:0016032,GO:0044764,GO:0003674,GO:0044238,GO:0008236	serine-type endopeptidase activity,metabolic process,endopeptidase activity,serine hydrolase activity,organic substance metabolic process,hydrolase activity,catalytic activity,peptidase activity,proteolysis,peptidase activity,biological_process,protein metabolic process,macromolecule metabolic process,biological process involved in symbiotic interaction,cellular process,multi-organism process,bio…	ssc:100156469	K01329	ssc01002;ssc04614
LNC_006121	Nonsignificant	Up	2.27076	1.41914	0.804741	0.512454	NA	Nonsignificant	Down	2.27076	8.86566	-1.94753	0.0659497	1	Significant	Down	1.41914	8.86566	-2.75488	0.0253643	1	co_location	100156469	LOC100156469	mast cell protease 2	GO:0004252,GO:0008152,GO:0004175,GO:0017171,GO:0071704,GO:0016787,GO:0003824,GO:0008233,GO:0006508,GO:0070011,GO:0008150,GO:0019538,GO:0043170,GO:0044403,GO:0009987,GO:0051704,GO:0044419,GO:0016032,GO:0044764,GO:0003674,GO:0044238,GO:0008236	serine-type endopeptidase activity,metabolic process,endopeptidase activity,serine hydrolase activity,organic substance metabolic process,hydrolase activity,catalytic activity,peptidase activity,proteolysis,peptidase activity,biological_process,protein metabolic process,macromolecule metabolic process,biological process involved in symbiotic interaction,cellular process,multi-organism process,bio…	ssc:100156469	K01329	ssc01002;ssc04614
LNC_006121	Nonsignificant	Up	2.27076	1.41914	0.804741	0.512454	NA	Nonsignificant	Down	2.27076	8.86566	-1.94753	0.0659497	1	Significant	Down	1.41914	8.86566	-2.75488	0.0253643	1	co_location	100156469	LOC100156469	mast cell protease 2	GO:0004252,GO:0008152,GO:0004175,GO:0017171,GO:0071704,GO:0016787,GO:0003824,GO:0008233,GO:0006508,GO:0070011,GO:0008150,GO:0019538,GO:0043170,GO:0044403,GO:0009987,GO:0051704,GO:0044419,GO:0016032,GO:0044764,GO:0003674,GO:0044238,GO:0008236	serine-type endopeptidase activity,metabolic process,endopeptidase activity,serine hydrolase activity,organic substance metabolic process,hydrolase activity,catalytic activity,peptidase activity,proteolysis,peptidase activity,biological_process,protein metabolic process,macromolecule metabolic process,biological process involved in symbiotic interaction,cellular process,multi-organism process,bio…	ssc:100156469	K01329	ssc01002;ssc04614
LNC_006121	Nonsignificant	Up	2.27076	1.41914	0.804741	0.512454	NA	Nonsignificant	Down	2.27076	8.86566	-1.94753	0.0659497	1	Significant	Down	1.41914	8.86566	-2.75488	0.0253643	1	co_location	100156469	LOC100156469	mast cell protease 2	GO:0004252,GO:0008152,GO:0004175,GO:0017171,GO:0071704,GO:0016787,GO:0003824,GO:0008233,GO:0006508,GO:0070011,GO:0008150,GO:0019538,GO:0043170,GO:0044403,GO:0009987,GO:0051704,GO:0044419,GO:0016032,GO:0044764,GO:0003674,GO:0044238,GO:0008236	serine-type endopeptidase activity,metabolic process,endopeptidase activity,serine hydrolase activity,organic substance metabolic process,hydrolase activity,catalytic activity,peptidase activity,proteolysis,peptidase activity,biological_process,protein metabolic process,macromolecule metabolic process,biological process involved in symbiotic interaction,cellular process,multi-organism process,bio…	ssc:100156469	K01329	ssc01002;ssc04614
LNC_006121	Nonsignificant	Up	2.27076	1.41914	0.804741	0.512454	NA	Nonsignificant	Down	2.27076	8.86566	-1.94753	0.0659497	1	Significant	Down	1.41914	8.86566	-2.75488	0.0253643	1	co_location	100156469	LOC100156469	mast cell protease 2	GO:0004252,GO:0008152,GO:0004175,GO:0017171,GO:0071704,GO:0016787,GO:0003824,GO:0008233,GO:0006508,GO:0070011,GO:0008150,GO:0019538,GO:0043170,GO:0044403,GO:0009987,GO:0051704,GO:0044419,GO:0016032,GO:0044764,GO:0003674,GO:0044238,GO:0008236	serine-type endopeptidase activity,metabolic process,endopeptidase activity,serine hydrolase activity,organic substance metabolic process,hydrolase activity,catalytic activity,peptidase activity,proteolysis,peptidase activity,biological_process,protein metabolic process,macromolecule metabolic process,biological process involved in symbiotic interaction,cellular process,multi-organism process,bio…	ssc:100156469	K01329	ssc01002;ssc04614
LNC_006121	Nonsignificant	Up	2.27076	1.41914	0.804741	0.512454	NA	Nonsignificant	Down	2.27076	8.86566	-1.94753	0.0659497	1	Significant	Down	1.41914	8.86566	-2.75488	0.0253643	1	co_location	100156469	LOC100156469	mast cell protease 2	GO:0004252,GO:0008152,GO:0004175,GO:0017171,GO:0071704,GO:0016787,GO:0003824,GO:0008233,GO:0006508,GO:0070011,GO:0008150,GO:0019538,GO:0043170,GO:0044403,GO:0009987,GO:0051704,GO:0044419,GO:0016032,GO:0044764,GO:0003674,GO:0044238,GO:0008236	serine-type endopeptidase activity,metabolic process,endopeptidase activity,serine hydrolase activity,organic substance metabolic process,hydrolase activity,catalytic activity,peptidase activity,proteolysis,peptidase activity,biological_process,protein metabolic process,macromolecule metabolic process,biological process involved in symbiotic interaction,cellular process,multi-organism process,bio…	ssc:100156469	K01329	ssc01002;ssc04614
LNC_006121	Nonsignificant	Up	2.27076	1.41914	0.804741	0.512454	NA	Nonsignificant	Down	2.27076	8.86566	-1.94753	0.0659497	1	Significant	Down	1.41914	8.86566	-2.75488	0.0253643	1	co_location	100156469	LOC100156469	mast cell protease 2	GO:0004252,GO:0008152,GO:0004175,GO:0017171,GO:0071704,GO:0016787,GO:0003824,GO:0008233,GO:0006508,GO:0070011,GO:0008150,GO:0019538,GO:0043170,GO:0044403,GO:0009987,GO:0051704,GO:0044419,GO:0016032,GO:0044764,GO:0003674,GO:0044238,GO:0008236	serine-type endopeptidase activity,metabolic process,endopeptidase activity,serine hydrolase activity,organic substance metabolic process,hydrolase activity,catalytic activity,peptidase activity,proteolysis,peptidase activity,biological_process,protein metabolic process,macromolecule metabolic process,biological process involved in symbiotic interaction,cellular process,multi-organism process,bio…	ssc:100156469	K01329	ssc01002;ssc04614
LNC_006121	Nonsignificant	Up	2.27076	1.41914	0.804741	0.512454	NA	Nonsignificant	Down	2.27076	8.86566	-1.94753	0.0659497	1	Significant	Down	1.41914	8.86566	-2.75488	0.0253643	1	co_location	100156469	LOC100156469	mast cell protease 2	GO:0004252,GO:0008152,GO:0004175,GO:0017171,GO:0071704,GO:0016787,GO:0003824,GO:0008233,GO:0006508,GO:0070011,GO:0008150,GO:0019538,GO:0043170,GO:0044403,GO:0009987,GO:0051704,GO:0044419,GO:0016032,GO:0044764,GO:0003674,GO:0044238,GO:0008236	serine-type endopeptidase activity,metabolic process,endopeptidase activity,serine hydrolase activity,organic substance metabolic process,hydrolase activity,catalytic activity,peptidase activity,proteolysis,peptidase activity,biological_process,protein metabolic process,macromolecule metabolic process,biological process involved in symbiotic interaction,cellular process,multi-organism process,bio…	ssc:100156469	K01329	ssc01002;ssc04614
LNC_006121	Nonsignificant	Up	2.27076	1.41914	0.804741	0.512454	NA	Nonsignificant	Down	2.27076	8.86566	-1.94753	0.0659497	1	Significant	Down	1.41914	8.86566	-2.75488	0.0253643	1	co_location	100156469	LOC100156469	mast cell protease 2	GO:0004252,GO:0008152,GO:0004175,GO:0017171,GO:0071704,GO:0016787,GO:0003824,GO:0008233,GO:0006508,GO:0070011,GO:0008150,GO:0019538,GO:0043170,GO:0044403,GO:0009987,GO:0051704,GO:0044419,GO:0016032,GO:0044764,GO:0003674,GO:0044238,GO:0008236	serine-type endopeptidase activity,metabolic process,endopeptidase activity,serine hydrolase activity,organic substance metabolic process,hydrolase activity,catalytic activity,peptidase activity,proteolysis,peptidase activity,biological_process,protein metabolic process,macromolecule metabolic process,biological process involved in symbiotic interaction,cellular process,multi-organism process,bio…	ssc:100156469	K01329	ssc01002;ssc04614
LNC_006121	Nonsignificant	Up	2.27076	1.41914	0.804741	0.512454	NA	Nonsignificant	Down	2.27076	8.86566	-1.94753	0.0659497	1	Significant	Down	1.41914	8.86566	-2.75488	0.0253643	1	co_location	106504460	LOC106504460	cathepsin G-like	GO:0046718,GO:0044699,GO:0039663,GO:0052192,GO:0006811,GO:0005575,GO:0052126,GO:0030260,GO:0044765,GO:0005215,GO:0009987,GO:0008519,GO:0051234,GO:0051179,GO:1902578,GO:0022892,GO:0051701,GO:0019058,GO:0071705,GO:0071840,GO:0051704,GO:0044419,GO:0019867,GO:0015672,GO:0061025,GO:0022890,GO:0016020,GO:0016032,GO:0061024,GO:0006810,GO:0044764,GO:0006812,GO:0008236,GO:0015696,GO:0003674,GO:0022891,GO:…	viral entry into host cell,biological_process,membrane fusion involved in viral entry into host cell,obsolete movement in environment of other organism involved in symbiotic interaction,ion transport,cellular_component,movement in host environment,entry into host,transport,transporter activity,cellular process,ammonium transmembrane transporter activity,establishment of localization,localization,…	--	--	--
LNC_006121	Nonsignificant	Up	2.27076	1.41914	0.804741	0.512454	NA	Nonsignificant	Down	2.27076	8.86566	-1.94753	0.0659497	1	Significant	Down	1.41914	8.86566	-2.75488	0.0253643	1	co_location	100156469	LOC100156469	mast cell protease 2	GO:0004252,GO:0008152,GO:0004175,GO:0017171,GO:0071704,GO:0016787,GO:0003824,GO:0008233,GO:0006508,GO:0070011,GO:0008150,GO:0019538,GO:0043170,GO:0044403,GO:0009987,GO:0051704,GO:0044419,GO:0016032,GO:0044764,GO:0003674,GO:0044238,GO:0008236	serine-type endopeptidase activity,metabolic process,endopeptidase activity,serine hydrolase activity,organic substance metabolic process,hydrolase activity,catalytic activity,peptidase activity,proteolysis,peptidase activity,biological_process,protein metabolic process,macromolecule metabolic process,biological process involved in symbiotic interaction,cellular process,multi-organism process,bio…	ssc:100156469	K01329	ssc01002;ssc04614
LNC_006121	Nonsignificant	Up	2.27076	1.41914	0.804741	0.512454	NA	Nonsignificant	Down	2.27076	8.86566	-1.94753	0.0659497	1	Significant	Down	1.41914	8.86566	-2.75488	0.0253643	1	co_location	100156469	LOC100156469	mast cell protease 2	GO:0004252,GO:0008152,GO:0004175,GO:0017171,GO:0071704,GO:0016787,GO:0003824,GO:0008233,GO:0006508,GO:0070011,GO:0008150,GO:0019538,GO:0043170,GO:0044403,GO:0009987,GO:0051704,GO:0044419,GO:0016032,GO:0044764,GO:0003674,GO:0044238,GO:0008236	serine-type endopeptidase activity,metabolic process,endopeptidase activity,serine hydrolase activity,organic substance metabolic process,hydrolase activity,catalytic activity,peptidase activity,proteolysis,peptidase activity,biological_process,protein metabolic process,macromolecule metabolic process,biological process involved in symbiotic interaction,cellular process,multi-organism process,bio…	ssc:100156469	K01329	ssc01002;ssc04614
LNC_006121	Nonsignificant	Up	2.27076	1.41914	0.804741	0.512454	NA	Nonsignificant	Down	2.27076	8.86566	-1.94753	0.0659497	1	Significant	Down	1.41914	8.86566	-2.75488	0.0253643	1	co_location	100156469	LOC100156469	mast cell protease 2	GO:0004252,GO:0008152,GO:0004175,GO:0017171,GO:0071704,GO:0016787,GO:0003824,GO:0008233,GO:0006508,GO:0070011,GO:0008150,GO:0019538,GO:0043170,GO:0044403,GO:0009987,GO:0051704,GO:0044419,GO:0016032,GO:0044764,GO:0003674,GO:0044238,GO:0008236	serine-type endopeptidase activity,metabolic process,endopeptidase activity,serine hydrolase activity,organic substance metabolic process,hydrolase activity,catalytic activity,peptidase activity,proteolysis,peptidase activity,biological_process,protein metabolic process,macromolecule metabolic process,biological process involved in symbiotic interaction,cellular process,multi-organism process,bio…	ssc:100156469	K01329	ssc01002;ssc04614
LNC_006121	Nonsignificant	Up	2.27076	1.41914	0.804741	0.512454	NA	Nonsignificant	Down	2.27076	8.86566	-1.94753	0.0659497	1	Significant	Down	1.41914	8.86566	-2.75488	0.0253643	1	co_location	100233184	GZMB	granzyme B (granzyme 2	GO:0008236,GO:0003674,GO:0044238,GO:0004175,GO:0004252,GO:0008152,GO:0008233,GO:0003824,GO:0071704,GO:0016787,GO:0017171,GO:0006508,GO:0070011,GO:0019538,GO:0008150,GO:0043170	serine-type peptidase activity,molecular_function,primary metabolic process,endopeptidase activity,serine-type endopeptidase activity,metabolic process,peptidase activity,catalytic activity,organic substance metabolic process,hydrolase activity,serine hydrolase activity,proteolysis,peptidase activity,protein metabolic process,biological_process,macromolecule metabolic process	ssc:100233184	K01353	ssc01002;ssc04210;ssc04650;ssc04940;ssc05202;ssc05320;ssc05330;ssc05332
LNC_006121	Nonsignificant	Up	2.27076	1.41914	0.804741	0.512454	NA	Nonsignificant	Down	2.27076	8.86566	-1.94753	0.0659497	1	Significant	Down	1.41914	8.86566	-2.75488	0.0253643	1	co_location	100156469	LOC100156469	mast cell protease 2	GO:0004252,GO:0008152,GO:0004175,GO:0017171,GO:0071704,GO:0016787,GO:0003824,GO:0008233,GO:0006508,GO:0070011,GO:0008150,GO:0019538,GO:0043170,GO:0044403,GO:0009987,GO:0051704,GO:0044419,GO:0016032,GO:0044764,GO:0003674,GO:0044238,GO:0008236	serine-type endopeptidase activity,metabolic process,endopeptidase activity,serine hydrolase activity,organic substance metabolic process,hydrolase activity,catalytic activity,peptidase activity,proteolysis,peptidase activity,biological_process,protein metabolic process,macromolecule metabolic process,biological process involved in symbiotic interaction,cellular process,multi-organism process,bio…	ssc:100156469	K01329	ssc01002;ssc04614
LNC_006121	Nonsignificant	Up	2.27076	1.41914	0.804741	0.512454	NA	Nonsignificant	Down	2.27076	8.86566	-1.94753	0.0659497	1	Significant	Down	1.41914	8.86566	-2.75488	0.0253643	1	co_location	100156469	LOC100156469	mast cell protease 2	GO:0004252,GO:0008152,GO:0004175,GO:0017171,GO:0071704,GO:0016787,GO:0003824,GO:0008233,GO:0006508,GO:0070011,GO:0008150,GO:0019538,GO:0043170,GO:0044403,GO:0009987,GO:0051704,GO:0044419,GO:0016032,GO:0044764,GO:0003674,GO:0044238,GO:0008236	serine-type endopeptidase activity,metabolic process,endopeptidase activity,serine hydrolase activity,organic substance metabolic process,hydrolase activity,catalytic activity,peptidase activity,proteolysis,peptidase activity,biological_process,protein metabolic process,macromolecule metabolic process,biological process involved in symbiotic interaction,cellular process,multi-organism process,bio…	ssc:100156469	K01329	ssc01002;ssc04614
LNC_002357	Significant	Up	278.781	9.16251	4.95224	0.000301314	0.0657985	Nonsignificant	Up	278.781	88.4813	1.65751	0.129134	1	Significant	Down	9.16251	88.4813	-3.29495	0.0297202	1	co_location	100624628	LOC100624628	lithostathine-like	--	--	--	--	--
LNC_002357	Significant	Up	278.781	9.16251	4.95224	0.000301314	0.0657985	Nonsignificant	Up	278.781	88.4813	1.65751	0.129134	1	Significant	Down	9.16251	88.4813	-3.29495	0.0297202	1	co_location	100520832	LOC100520832	lithostathine-like	--	--	--	--	--
LNC_002357	Significant	Up	278.781	9.16251	4.95224	0.000301314	0.0657985	Nonsignificant	Up	278.781	88.4813	1.65751	0.129134	1	Significant	Down	9.16251	88.4813	-3.29495	0.0297202	1	co_location	100520832	LOC100520832	lithostathine-like	--	--	--	--	--
LNC_002357	Significant	Up	278.781	9.16251	4.95224	0.000301314	0.0657985	Nonsignificant	Up	278.781	88.4813	1.65751	0.129134	1	Significant	Down	9.16251	88.4813	-3.29495	0.0297202	1	co_location	100525692	LOC100525692	60S ribosomal protein L7a	--	--	ssc:100525692	K02936	ssc03009;ssc03010;ssc03011;ssc05171
LNC_002357	Significant	Up	278.781	9.16251	4.95224	0.000301314	0.0657985	Nonsignificant	Up	278.781	88.4813	1.65751	0.129134	1	Significant	Down	9.16251	88.4813	-3.29495	0.0297202	1	co_location	100240745	REG3G	regenerating islet-derived 3 gamma	--	--	--	--	--
LNC_002357	Significant	Up	278.781	9.16251	4.95224	0.000301314	0.0657985	Nonsignificant	Up	278.781	88.4813	1.65751	0.129134	1	Significant	Down	9.16251	88.4813	-3.29495	0.0297202	1	co_location	100240745	REG3G	regenerating islet-derived 3 gamma	--	--	--	--	--
LNC_002357	Significant	Up	278.781	9.16251	4.95224	0.000301314	0.0657985	Nonsignificant	Up	278.781	88.4813	1.65751	0.129134	1	Significant	Down	9.16251	88.4813	-3.29495	0.0297202	1	co_location	100240745	REG3G	regenerating islet-derived 3 gamma	--	--	--	--	--
LNC_001602	Nonsignificant	Down	0	22.885	-6.96613	0.0748583	0.973007	Nonsignificant	NA	0	0	NA	NA	NA	Significant	Up	22.885	0	6.96615	0.0493912	1	co_location	100511808	JAKMIP2	--	GO:0019899,GO:0015849,GO:0031323,GO:0044699,GO:0046942,GO:0016021,GO:0019222,GO:0005575,GO:0006811,GO:0009893,GO:0015740,GO:0006820,GO:0050794,GO:0051234,GO:0051179,GO:1902578,GO:0006835,GO:0009987,GO:0051028,GO:0044765,GO:0044237,GO:0005515,GO:0015711,GO:0071705,GO:0044419,GO:0071840,GO:0051704,GO:0016020,GO:0005488,GO:0019900,GO:0016032,GO:0048518,GO:0048309,GO:0006810,GO:0043169,GO:0044764,GO:…	enzyme binding,organic acid transport,regulation of cellular metabolic process,biological_process,carboxylic acid transport,integral component of membrane,regulation of metabolic process,cellular_component,ion transport,positive regulation of metabolic process,C4-dicarboxylate transport,anion transport,regulation of cellular process,establishment of localization,localization,localization,dicarbox…	--	--	--
LNC_001602	Nonsignificant	Down	0	22.885	-6.96613	0.0748583	0.973007	Nonsignificant	NA	0	0	NA	NA	NA	Significant	Up	22.885	0	6.96615	0.0493912	1	co_location	100622840	C2H5orf46	--	GO:0022804,GO:0055074,GO:0004252,GO:0015075,GO:0004175,GO:0016772,GO:0008982,GO:0072509,GO:0022803,GO:0015278,GO:0016787,GO:0017171,GO:0006873,GO:0055080,GO:0005886,GO:0022857,GO:0044763,GO:0008233,GO:0003824,GO:0070011,GO:0042592,GO:0016773,GO:0019725,GO:0005261,GO:0015085,GO:0022834,GO:0008324,GO:0071944,GO:0071702,GO:0005623,GO:0015276,GO:0005262,GO:1901476,GO:0008150,GO:0005216,GO:0065008,GO:…	active transmembrane transporter activity,calcium ion homeostasis,serine-type endopeptidase activity,ion transmembrane transporter activity,endopeptidase activity,transferase activity, transferring phosphorus-containing groups,protein-N(PI)-phosphohistidine-sugar phosphotransferase activity,inorganic cation transmembrane transporter activity,passive transmembrane transporter activity,calcium-rele…	--	--	--
LNC_001602	Nonsignificant	Down	0	22.885	-6.96613	0.0748583	0.973007	Nonsignificant	NA	0	0	NA	NA	NA	Significant	Up	22.885	0	6.96615	0.0493912	1	co_location	100622575	SPINK1	--	GO:0003674,GO:0005515,GO:0005488	molecular_function,protein binding,binding	ssc:100622575	K23417	ssc01002
LNC_001602	Nonsignificant	Down	0	22.885	-6.96613	0.0748583	0.973007	Nonsignificant	NA	0	0	NA	NA	NA	Significant	Up	22.885	0	6.96615	0.0493912	1	co_location	100622733	SCGB3A2	--	--	--	--	--	--
LNC_008560	Nonsignificant	Down	0.000462667	1.02125	-2.44292	0.540844	NA	Significant	Down	0.000462667	3.53203	-4.31714	0.0350441	1	Nonsignificant	Down	1.02125	3.53203	-1.87446	0.301141	1	co_location	100513817	LOC100513817	olfactory receptor 4D2	GO:0016021,GO:0060089,GO:0044699,GO:0050794,GO:0005575,GO:0009987,GO:0044700,GO:0004871,GO:0051716,GO:0007165,GO:0007154,GO:0016020,GO:0031224,GO:0065007,GO:0044425,GO:0003674,GO:0007186,GO:0004888,GO:0050789,GO:0044763,GO:0004872,GO:0050896,GO:0038023,GO:0008150,GO:0004930,GO:0023052	integral component of membrane,molecular transducer activity,biological_process,regulation of cellular process,cellular_component,cellular process,signaling,obsolete signal transducer activity,cellular response to stimulus,signal transduction,cell communication,membrane,intrinsic component of membrane,biological regulation,obsolete membrane part,molecular_function,G protein-coupled receptor signa…	ssc:100513817	K04257	ssc04030;ssc04740
LNC_008560	Nonsignificant	Down	0.000462667	1.02125	-2.44292	0.540844	NA	Significant	Down	0.000462667	3.53203	-4.31714	0.0350441	1	Nonsignificant	Down	1.02125	3.53203	-1.87446	0.301141	1	co_location	100511406	VEZF1	vascular endothelial zinc finger 1	GO:0090304,GO:0044425,GO:0044238,GO:0003674,GO:0022891,GO:0019438,GO:0012501,GO:0003677,GO:0003676,GO:0034645,GO:2000112,GO:0004879,GO:1903506,GO:0005783,GO:0042221,GO:0070887,GO:0065007,GO:0033668,GO:0052433,GO:0044764,GO:0044003,GO:0006810,GO:0006725,GO:0043169,GO:0034599,GO:0007154,GO:0018130,GO:0033554,GO:0006915,GO:0060548,GO:0016032,GO:0016020,GO:0042175,GO:0005488,GO:0044419,GO:0051704,GO:…	nucleic acid metabolic process,obsolete membrane part,primary metabolic process,molecular_function,transmembrane transporter activity,aromatic compound biosynthetic process,programmed cell death,DNA binding,nucleic acid binding,cellular macromolecule biosynthetic process,regulation of cellular macromolecule biosynthetic process,nuclear receptor activity,regulation of nucleic acid-templated transc…	--	--	--
LNC_008560	Nonsignificant	Down	0.000462667	1.02125	-2.44292	0.540844	NA	Significant	Down	0.000462667	3.53203	-4.31714	0.0350441	1	Nonsignificant	Down	1.02125	3.53203	-1.87446	0.301141	1	co_location	654327	SRSF1	serine and arginine rich splicing factor 1	GO:1901363,GO:0003723,GO:0009987,GO:0005575,GO:0006310,GO:1901360,GO:0044699,GO:0044710,GO:0044423,GO:0032196,GO:0046483,GO:0090304,GO:0044238,GO:0003674,GO:0003677,GO:0003676,GO:0019028,GO:0006725,GO:0019012,GO:0005488,GO:0044237,GO:0019013,GO:0003824,GO:0006259,GO:0004803,GO:0044763,GO:0071704,GO:0008152,GO:0006139,GO:0097159,GO:0043170,GO:0008150,GO:0034641,GO:0044260,GO:0006807,GO:0006313	heterocyclic compound binding,RNA binding,cellular process,cellular_component,DNA recombination,organic cyclic compound metabolic process,biological_process,metabolic process,virion part,transposition,heterocycle metabolic process,nucleic acid metabolic process,primary metabolic process,molecular_function,DNA binding,nucleic acid binding,viral capsid,cellular aromatic compound metabolic process,v…	ssc:654327	K12890	ssc03040;ssc03041;ssc04657;ssc05168
LNC_008560	Nonsignificant	Down	0.000462667	1.02125	-2.44292	0.540844	NA	Significant	Down	0.000462667	3.53203	-4.31714	0.0350441	1	Nonsignificant	Down	1.02125	3.53203	-1.87446	0.301141	1	co_location	100512860	DYNLL2	dynein light chain LC8-type 2	GO:0022803,GO:0005576,GO:0005622,GO:0015630,GO:0005875,GO:0043228,GO:0044763,GO:0022857,GO:0043229,GO:0044446,GO:0015075,GO:0032991,GO:0044424,GO:0005623,GO:0005216,GO:0008150,GO:0044422,GO:0043226,GO:0044464,GO:0005215,GO:0009987,GO:0015267,GO:0043234,GO:0022892,GO:0022838,GO:0044699,GO:0005856,GO:0043232,GO:0005575,GO:0044430,GO:0003674,GO:0022891,GO:0009405,GO:0051704,GO:0007017	passive transmembrane transporter activity,extracellular region,intracellular anatomical structure,microtubule cytoskeleton,microtubule associated complex,non-membrane-bounded organelle,cellular process,transmembrane transporter activity,intracellular organelle,obsolete intracellular organelle part,ion transmembrane transporter activity,protein-containing complex,obsolete intracellular part,obsol…	ssc:100512860	K10418	ssc04812;ssc04962;ssc05132
LNC_008560	Nonsignificant	Down	0.000462667	1.02125	-2.44292	0.540844	NA	Significant	Down	0.000462667	3.53203	-4.31714	0.0350441	1	Nonsignificant	Down	1.02125	3.53203	-1.87446	0.301141	1	co_location	100516575	LOC100516575	olfactory receptor 4D2-like	GO:0044425,GO:0003674,GO:0065007,GO:0031224,GO:0007154,GO:0016020,GO:0051716,GO:0007165,GO:0044700,GO:0004871,GO:0009987,GO:0050794,GO:0005575,GO:0016021,GO:0060089,GO:0044699,GO:0023052,GO:0008150,GO:0004930,GO:0050896,GO:0038023,GO:0044763,GO:0004872,GO:0050789,GO:0007186,GO:0004888	obsolete membrane part,molecular_function,biological regulation,intrinsic component of membrane,cell communication,membrane,cellular response to stimulus,signal transduction,signaling,obsolete signal transducer activity,cellular process,regulation of cellular process,cellular_component,integral component of membrane,molecular transducer activity,biological_process,signaling,biological_process,G p…	ssc:100516575	K04257	ssc04030;ssc04740
LNC_008560	Nonsignificant	Down	0.000462667	1.02125	-2.44292	0.540844	NA	Significant	Down	0.000462667	3.53203	-4.31714	0.0350441	1	Nonsignificant	Down	1.02125	3.53203	-1.87446	0.301141	1	co_location	100511406	VEZF1	vascular endothelial zinc finger 1	GO:0090304,GO:0044425,GO:0044238,GO:0003674,GO:0022891,GO:0019438,GO:0012501,GO:0003677,GO:0003676,GO:0034645,GO:2000112,GO:0004879,GO:1903506,GO:0005783,GO:0042221,GO:0070887,GO:0065007,GO:0033668,GO:0052433,GO:0044764,GO:0044003,GO:0006810,GO:0006725,GO:0043169,GO:0034599,GO:0007154,GO:0018130,GO:0033554,GO:0006915,GO:0060548,GO:0016032,GO:0016020,GO:0042175,GO:0005488,GO:0044419,GO:0051704,GO:…	nucleic acid metabolic process,obsolete membrane part,primary metabolic process,molecular_function,transmembrane transporter activity,aromatic compound biosynthetic process,programmed cell death,DNA binding,nucleic acid binding,cellular macromolecule biosynthetic process,regulation of cellular macromolecule biosynthetic process,nuclear receptor activity,regulation of nucleic acid-templated transc…	--	--	--
LNC_008560	Nonsignificant	Down	0.000462667	1.02125	-2.44292	0.540844	NA	Significant	Down	0.000462667	3.53203	-4.31714	0.0350441	1	Nonsignificant	Down	1.02125	3.53203	-1.87446	0.301141	1	co_location	100511406	VEZF1	vascular endothelial zinc finger 1	GO:0090304,GO:0044425,GO:0044238,GO:0003674,GO:0022891,GO:0019438,GO:0012501,GO:0003677,GO:0003676,GO:0034645,GO:2000112,GO:0004879,GO:1903506,GO:0005783,GO:0042221,GO:0070887,GO:0065007,GO:0033668,GO:0052433,GO:0044764,GO:0044003,GO:0006810,GO:0006725,GO:0043169,GO:0034599,GO:0007154,GO:0018130,GO:0033554,GO:0006915,GO:0060548,GO:0016032,GO:0016020,GO:0042175,GO:0005488,GO:0044419,GO:0051704,GO:…	nucleic acid metabolic process,obsolete membrane part,primary metabolic process,molecular_function,transmembrane transporter activity,aromatic compound biosynthetic process,programmed cell death,DNA binding,nucleic acid binding,cellular macromolecule biosynthetic process,regulation of cellular macromolecule biosynthetic process,nuclear receptor activity,regulation of nucleic acid-templated transc…	--	--	--
LNC_008560	Nonsignificant	Down	0.000462667	1.02125	-2.44292	0.540844	NA	Significant	Down	0.000462667	3.53203	-4.31714	0.0350441	1	Nonsignificant	Down	1.02125	3.53203	-1.87446	0.301141	1	co_location	100511406	VEZF1	vascular endothelial zinc finger 1	GO:0090304,GO:0044425,GO:0044238,GO:0003674,GO:0022891,GO:0019438,GO:0012501,GO:0003677,GO:0003676,GO:0034645,GO:2000112,GO:0004879,GO:1903506,GO:0005783,GO:0042221,GO:0070887,GO:0065007,GO:0033668,GO:0052433,GO:0044764,GO:0044003,GO:0006810,GO:0006725,GO:0043169,GO:0034599,GO:0007154,GO:0018130,GO:0033554,GO:0006915,GO:0060548,GO:0016032,GO:0016020,GO:0042175,GO:0005488,GO:0044419,GO:0051704,GO:…	nucleic acid metabolic process,obsolete membrane part,primary metabolic process,molecular_function,transmembrane transporter activity,aromatic compound biosynthetic process,programmed cell death,DNA binding,nucleic acid binding,cellular macromolecule biosynthetic process,regulation of cellular macromolecule biosynthetic process,nuclear receptor activity,regulation of nucleic acid-templated transc…	--	--	--
LNC_008560	Nonsignificant	Down	0.000462667	1.02125	-2.44292	0.540844	NA	Significant	Down	0.000462667	3.53203	-4.31714	0.0350441	1	Nonsignificant	Down	1.02125	3.53203	-1.87446	0.301141	1	co_location	100738832	LOC100738832	olfactory receptor 4D1	GO:0007186,GO:0004888,GO:0050789,GO:0004872,GO:0044763,GO:0050896,GO:0038023,GO:0004930,GO:0008150,GO:0023052,GO:0044699,GO:0060089,GO:0016021,GO:0005575,GO:0050794,GO:0009987,GO:0004871,GO:0044700,GO:0007165,GO:0051716,GO:0016020,GO:0007154,GO:0031224,GO:0065007,GO:0003674,GO:0044425	G protein-coupled receptor signaling pathway,transmembrane signaling receptor activity,regulation of biological process,signaling receptor activity,cellular process,response to stimulus,signaling receptor activity,G protein-coupled receptor activity,biological_process,signaling,biological_process,molecular transducer activity,integral component of membrane,cellular_component,regulation of cellula…	ssc:100738832	K04257	ssc04030;ssc04740
LNC_008560	Nonsignificant	Down	0.000462667	1.02125	-2.44292	0.540844	NA	Significant	Down	0.000462667	3.53203	-4.31714	0.0350441	1	Nonsignificant	Down	1.02125	3.53203	-1.87446	0.301141	1	co_location	100511406	VEZF1	vascular endothelial zinc finger 1	GO:0090304,GO:0044425,GO:0044238,GO:0003674,GO:0022891,GO:0019438,GO:0012501,GO:0003677,GO:0003676,GO:0034645,GO:2000112,GO:0004879,GO:1903506,GO:0005783,GO:0042221,GO:0070887,GO:0065007,GO:0033668,GO:0052433,GO:0044764,GO:0044003,GO:0006810,GO:0006725,GO:0043169,GO:0034599,GO:0007154,GO:0018130,GO:0033554,GO:0006915,GO:0060548,GO:0016032,GO:0016020,GO:0042175,GO:0005488,GO:0044419,GO:0051704,GO:…	nucleic acid metabolic process,obsolete membrane part,primary metabolic process,molecular_function,transmembrane transporter activity,aromatic compound biosynthetic process,programmed cell death,DNA binding,nucleic acid binding,cellular macromolecule biosynthetic process,regulation of cellular macromolecule biosynthetic process,nuclear receptor activity,regulation of nucleic acid-templated transc…	--	--	--
LNC_008560	Nonsignificant	Down	0.000462667	1.02125	-2.44292	0.540844	NA	Significant	Down	0.000462667	3.53203	-4.31714	0.0350441	1	Nonsignificant	Down	1.02125	3.53203	-1.87446	0.301141	1	co_location	100511406	VEZF1	vascular endothelial zinc finger 1	GO:0090304,GO:0044425,GO:0044238,GO:0003674,GO:0022891,GO:0019438,GO:0012501,GO:0003677,GO:0003676,GO:0034645,GO:2000112,GO:0004879,GO:1903506,GO:0005783,GO:0042221,GO:0070887,GO:0065007,GO:0033668,GO:0052433,GO:0044764,GO:0044003,GO:0006810,GO:0006725,GO:0043169,GO:0034599,GO:0007154,GO:0018130,GO:0033554,GO:0006915,GO:0060548,GO:0016032,GO:0016020,GO:0042175,GO:0005488,GO:0044419,GO:0051704,GO:…	nucleic acid metabolic process,obsolete membrane part,primary metabolic process,molecular_function,transmembrane transporter activity,aromatic compound biosynthetic process,programmed cell death,DNA binding,nucleic acid binding,cellular macromolecule biosynthetic process,regulation of cellular macromolecule biosynthetic process,nuclear receptor activity,regulation of nucleic acid-templated transc…	--	--	--
LNC_008560	Nonsignificant	Down	0.000462667	1.02125	-2.44292	0.540844	NA	Significant	Down	0.000462667	3.53203	-4.31714	0.0350441	1	Nonsignificant	Down	1.02125	3.53203	-1.87446	0.301141	1	co_location	100512860	DYNLL2	dynein light chain LC8-type 2	GO:0022803,GO:0005576,GO:0005622,GO:0015630,GO:0005875,GO:0043228,GO:0044763,GO:0022857,GO:0043229,GO:0044446,GO:0015075,GO:0032991,GO:0044424,GO:0005623,GO:0005216,GO:0008150,GO:0044422,GO:0043226,GO:0044464,GO:0005215,GO:0009987,GO:0015267,GO:0043234,GO:0022892,GO:0022838,GO:0044699,GO:0005856,GO:0043232,GO:0005575,GO:0044430,GO:0003674,GO:0022891,GO:0009405,GO:0051704,GO:0007017	passive transmembrane transporter activity,extracellular region,intracellular anatomical structure,microtubule cytoskeleton,microtubule associated complex,non-membrane-bounded organelle,cellular process,transmembrane transporter activity,intracellular organelle,obsolete intracellular organelle part,ion transmembrane transporter activity,protein-containing complex,obsolete intracellular part,obsol…	ssc:100512860	K10418	ssc04812;ssc04962;ssc05132
LNC_008560	Nonsignificant	Down	0.000462667	1.02125	-2.44292	0.540844	NA	Significant	Down	0.000462667	3.53203	-4.31714	0.0350441	1	Nonsignificant	Down	1.02125	3.53203	-1.87446	0.301141	1	co_location	100511406	VEZF1	vascular endothelial zinc finger 1	GO:0090304,GO:0044425,GO:0044238,GO:0003674,GO:0022891,GO:0019438,GO:0012501,GO:0003677,GO:0003676,GO:0034645,GO:2000112,GO:0004879,GO:1903506,GO:0005783,GO:0042221,GO:0070887,GO:0065007,GO:0033668,GO:0052433,GO:0044764,GO:0044003,GO:0006810,GO:0006725,GO:0043169,GO:0034599,GO:0007154,GO:0018130,GO:0033554,GO:0006915,GO:0060548,GO:0016032,GO:0016020,GO:0042175,GO:0005488,GO:0044419,GO:0051704,GO:…	nucleic acid metabolic process,obsolete membrane part,primary metabolic process,molecular_function,transmembrane transporter activity,aromatic compound biosynthetic process,programmed cell death,DNA binding,nucleic acid binding,cellular macromolecule biosynthetic process,regulation of cellular macromolecule biosynthetic process,nuclear receptor activity,regulation of nucleic acid-templated transc…	--	--	--
LNC_008560	Nonsignificant	Down	0.000462667	1.02125	-2.44292	0.540844	NA	Significant	Down	0.000462667	3.53203	-4.31714	0.0350441	1	Nonsignificant	Down	1.02125	3.53203	-1.87446	0.301141	1	co_location	100511406	VEZF1	vascular endothelial zinc finger 1	GO:0090304,GO:0044425,GO:0044238,GO:0003674,GO:0022891,GO:0019438,GO:0012501,GO:0003677,GO:0003676,GO:0034645,GO:2000112,GO:0004879,GO:1903506,GO:0005783,GO:0042221,GO:0070887,GO:0065007,GO:0033668,GO:0052433,GO:0044764,GO:0044003,GO:0006810,GO:0006725,GO:0043169,GO:0034599,GO:0007154,GO:0018130,GO:0033554,GO:0006915,GO:0060548,GO:0016032,GO:0016020,GO:0042175,GO:0005488,GO:0044419,GO:0051704,GO:…	nucleic acid metabolic process,obsolete membrane part,primary metabolic process,molecular_function,transmembrane transporter activity,aromatic compound biosynthetic process,programmed cell death,DNA binding,nucleic acid binding,cellular macromolecule biosynthetic process,regulation of cellular macromolecule biosynthetic process,nuclear receptor activity,regulation of nucleic acid-templated transc…	--	--	--
LNC_008560	Nonsignificant	Down	0.000462667	1.02125	-2.44292	0.540844	NA	Significant	Down	0.000462667	3.53203	-4.31714	0.0350441	1	Nonsignificant	Down	1.02125	3.53203	-1.87446	0.301141	1	co_location	100511406	VEZF1	vascular endothelial zinc finger 1	GO:0090304,GO:0044425,GO:0044238,GO:0003674,GO:0022891,GO:0019438,GO:0012501,GO:0003677,GO:0003676,GO:0034645,GO:2000112,GO:0004879,GO:1903506,GO:0005783,GO:0042221,GO:0070887,GO:0065007,GO:0033668,GO:0052433,GO:0044764,GO:0044003,GO:0006810,GO:0006725,GO:0043169,GO:0034599,GO:0007154,GO:0018130,GO:0033554,GO:0006915,GO:0060548,GO:0016032,GO:0016020,GO:0042175,GO:0005488,GO:0044419,GO:0051704,GO:…	nucleic acid metabolic process,obsolete membrane part,primary metabolic process,molecular_function,transmembrane transporter activity,aromatic compound biosynthetic process,programmed cell death,DNA binding,nucleic acid binding,cellular macromolecule biosynthetic process,regulation of cellular macromolecule biosynthetic process,nuclear receptor activity,regulation of nucleic acid-templated transc…	--	--	--
LNC_008560	Nonsignificant	Down	0.000462667	1.02125	-2.44292	0.540844	NA	Significant	Down	0.000462667	3.53203	-4.31714	0.0350441	1	Nonsignificant	Down	1.02125	3.53203	-1.87446	0.301141	1	co_location	100511406	VEZF1	vascular endothelial zinc finger 1	GO:0090304,GO:0044425,GO:0044238,GO:0003674,GO:0022891,GO:0019438,GO:0012501,GO:0003677,GO:0003676,GO:0034645,GO:2000112,GO:0004879,GO:1903506,GO:0005783,GO:0042221,GO:0070887,GO:0065007,GO:0033668,GO:0052433,GO:0044764,GO:0044003,GO:0006810,GO:0006725,GO:0043169,GO:0034599,GO:0007154,GO:0018130,GO:0033554,GO:0006915,GO:0060548,GO:0016032,GO:0016020,GO:0042175,GO:0005488,GO:0044419,GO:0051704,GO:…	nucleic acid metabolic process,obsolete membrane part,primary metabolic process,molecular_function,transmembrane transporter activity,aromatic compound biosynthetic process,programmed cell death,DNA binding,nucleic acid binding,cellular macromolecule biosynthetic process,regulation of cellular macromolecule biosynthetic process,nuclear receptor activity,regulation of nucleic acid-templated transc…	--	--	--
LNC_008560	Nonsignificant	Down	0.000462667	1.02125	-2.44292	0.540844	NA	Significant	Down	0.000462667	3.53203	-4.31714	0.0350441	1	Nonsignificant	Down	1.02125	3.53203	-1.87446	0.301141	1	co_location	100511406	VEZF1	vascular endothelial zinc finger 1	GO:0090304,GO:0044425,GO:0044238,GO:0003674,GO:0022891,GO:0019438,GO:0012501,GO:0003677,GO:0003676,GO:0034645,GO:2000112,GO:0004879,GO:1903506,GO:0005783,GO:0042221,GO:0070887,GO:0065007,GO:0033668,GO:0052433,GO:0044764,GO:0044003,GO:0006810,GO:0006725,GO:0043169,GO:0034599,GO:0007154,GO:0018130,GO:0033554,GO:0006915,GO:0060548,GO:0016032,GO:0016020,GO:0042175,GO:0005488,GO:0044419,GO:0051704,GO:…	nucleic acid metabolic process,obsolete membrane part,primary metabolic process,molecular_function,transmembrane transporter activity,aromatic compound biosynthetic process,programmed cell death,DNA binding,nucleic acid binding,cellular macromolecule biosynthetic process,regulation of cellular macromolecule biosynthetic process,nuclear receptor activity,regulation of nucleic acid-templated transc…	--	--	--
LNC_008560	Nonsignificant	Down	0.000462667	1.02125	-2.44292	0.540844	NA	Significant	Down	0.000462667	3.53203	-4.31714	0.0350441	1	Nonsignificant	Down	1.02125	3.53203	-1.87446	0.301141	1	co_location	654327	SRSF1	serine and arginine rich splicing factor 1	GO:1901363,GO:0003723,GO:0009987,GO:0005575,GO:0006310,GO:1901360,GO:0044699,GO:0044710,GO:0044423,GO:0032196,GO:0046483,GO:0090304,GO:0044238,GO:0003674,GO:0003677,GO:0003676,GO:0019028,GO:0006725,GO:0019012,GO:0005488,GO:0044237,GO:0019013,GO:0003824,GO:0006259,GO:0004803,GO:0044763,GO:0071704,GO:0008152,GO:0006139,GO:0097159,GO:0043170,GO:0008150,GO:0034641,GO:0044260,GO:0006807,GO:0006313	heterocyclic compound binding,RNA binding,cellular process,cellular_component,DNA recombination,organic cyclic compound metabolic process,biological_process,metabolic process,virion part,transposition,heterocycle metabolic process,nucleic acid metabolic process,primary metabolic process,molecular_function,DNA binding,nucleic acid binding,viral capsid,cellular aromatic compound metabolic process,v…	ssc:654327	K12890	ssc03040;ssc03041;ssc04657;ssc05168
LNC_008560	Nonsignificant	Down	0.000462667	1.02125	-2.44292	0.540844	NA	Significant	Down	0.000462667	3.53203	-4.31714	0.0350441	1	Nonsignificant	Down	1.02125	3.53203	-1.87446	0.301141	1	co_location	100625111	LOC100625111	olfactory receptor 4D2-like	GO:0005575,GO:0050794,GO:0044699,GO:0060089,GO:0016021,GO:0004871,GO:0044700,GO:0009987,GO:0016020,GO:0007154,GO:0007165,GO:0051716,GO:0003674,GO:0044425,GO:0065007,GO:0031224,GO:0007186,GO:0004888,GO:0004872,GO:0044763,GO:0050789,GO:0050896,GO:0038023,GO:0023052,GO:0004930,GO:0008150	cellular_component,regulation of cellular process,biological_process,molecular transducer activity,integral component of membrane,obsolete signal transducer activity,signaling,cellular process,membrane,cell communication,signal transduction,cellular response to stimulus,molecular_function,obsolete membrane part,biological regulation,intrinsic component of membrane,G protein-coupled receptor signa…	ssc:100625111	K04257	ssc04030;ssc04740
LNC_008560	Nonsignificant	Down	0.000462667	1.02125	-2.44292	0.540844	NA	Significant	Down	0.000462667	3.53203	-4.31714	0.0350441	1	Nonsignificant	Down	1.02125	3.53203	-1.87446	0.301141	1	co_location	100738790	LOC100738790	olfactory receptor 4D2	GO:0004930,GO:0008150,GO:0023052,GO:0038023,GO:0050896,GO:0050789,GO:0004872,GO:0044763,GO:0004888,GO:0007186,GO:0031224,GO:0065007,GO:0003674,GO:0044425,GO:0007165,GO:0051716,GO:0016020,GO:0007154,GO:0009987,GO:0004871,GO:0044700,GO:0044699,GO:0060089,GO:0016021,GO:0005575,GO:0050794	G protein-coupled receptor activity,biological_process,signaling,signaling receptor activity,response to stimulus,regulation of biological process,signaling receptor activity,cellular process,transmembrane signaling receptor activity,G protein-coupled receptor signaling pathway,intrinsic component of membrane,biological regulation,molecular_function,obsolete membrane part,signal transduction,cell…	ssc:100738790	K04257	ssc04030;ssc04740
LNC_008560	Nonsignificant	Down	0.000462667	1.02125	-2.44292	0.540844	NA	Significant	Down	0.000462667	3.53203	-4.31714	0.0350441	1	Nonsignificant	Down	1.02125	3.53203	-1.87446	0.301141	1	co_location	100511406	VEZF1	vascular endothelial zinc finger 1	GO:0090304,GO:0044425,GO:0044238,GO:0003674,GO:0022891,GO:0019438,GO:0012501,GO:0003677,GO:0003676,GO:0034645,GO:2000112,GO:0004879,GO:1903506,GO:0005783,GO:0042221,GO:0070887,GO:0065007,GO:0033668,GO:0052433,GO:0044764,GO:0044003,GO:0006810,GO:0006725,GO:0043169,GO:0034599,GO:0007154,GO:0018130,GO:0033554,GO:0006915,GO:0060548,GO:0016032,GO:0016020,GO:0042175,GO:0005488,GO:0044419,GO:0051704,GO:…	nucleic acid metabolic process,obsolete membrane part,primary metabolic process,molecular_function,transmembrane transporter activity,aromatic compound biosynthetic process,programmed cell death,DNA binding,nucleic acid binding,cellular macromolecule biosynthetic process,regulation of cellular macromolecule biosynthetic process,nuclear receptor activity,regulation of nucleic acid-templated transc…	--	--	--
LNC_005918	Significant	Up	18.6199	0	6.6621	0.0435833	0.759033	Nonsignificant	Down	18.6199	30.4346	-0.716193	0.73569	1	Significant	Down	0	30.4346	-7.38123	0.00376041	1	co_location	100135031	SLA-2	MHC class I antigen 2	GO:0050896,GO:0008150,GO:0005515,GO:0005488,GO:0019882,GO:0003674,GO:0006955,GO:0002376	response to stimulus,biological_process,protein binding,binding,antigen processing and presentation,molecular_function,immune response,immune system process	ssc:100135031	K06751	ssc00537;ssc04144;ssc04145;ssc04147;ssc04218;ssc04514;ssc04612;ssc04650;ssc04940;ssc05163;ssc05165;ssc05166;ssc05167;ssc05168;ssc05169;ssc05170;ssc05203;ssc05320;ssc05330;ssc05332;ssc05416
LNC_005918	Significant	Up	18.6199	0	6.6621	0.0435833	0.759033	Nonsignificant	Down	18.6199	30.4346	-0.716193	0.73569	1	Significant	Down	0	30.4346	-7.38123	0.00376041	1	co_location	100515902	LOC100515902	HLA class I histocompatibility antigen	GO:0050896,GO:0008150,GO:0005515,GO:0005488,GO:0003674,GO:0019882,GO:0006955,GO:0002376	response to stimulus,biological_process,protein binding,binding,molecular_function,antigen processing and presentation,immune response,immune system process	--	--	--
LNC_005918	Significant	Up	18.6199	0	6.6621	0.0435833	0.759033	Nonsignificant	Down	18.6199	30.4346	-0.716193	0.73569	1	Significant	Down	0	30.4346	-7.38123	0.00376041	1	co_location	100135031	SLA-2	MHC class I antigen 2	GO:0050896,GO:0008150,GO:0005515,GO:0005488,GO:0019882,GO:0003674,GO:0006955,GO:0002376	response to stimulus,biological_process,protein binding,binding,antigen processing and presentation,molecular_function,immune response,immune system process	ssc:100135031	K06751	ssc00537;ssc04144;ssc04145;ssc04147;ssc04218;ssc04514;ssc04612;ssc04650;ssc04940;ssc05163;ssc05165;ssc05166;ssc05167;ssc05168;ssc05169;ssc05170;ssc05203;ssc05320;ssc05330;ssc05332;ssc05416
LNC_005918	Significant	Up	18.6199	0	6.6621	0.0435833	0.759033	Nonsignificant	Down	18.6199	30.4346	-0.716193	0.73569	1	Significant	Down	0	30.4346	-7.38123	0.00376041	1	co_location	100037288	SLA-3	MHC class I antigen 3	GO:0002376,GO:0005515,GO:0005488,GO:0003674,GO:0006955,GO:0050896,GO:0008150	immune system process,protein binding,binding,molecular_function,immune response,response to stimulus,biological_process	ssc:100037288	K06751	ssc00537;ssc04144;ssc04145;ssc04147;ssc04218;ssc04514;ssc04612;ssc04650;ssc04940;ssc05163;ssc05165;ssc05166;ssc05167;ssc05168;ssc05169;ssc05170;ssc05203;ssc05320;ssc05330;ssc05332;ssc05416
LNC_005918	Significant	Up	18.6199	0	6.6621	0.0435833	0.759033	Nonsignificant	Down	18.6199	30.4346	-0.716193	0.73569	1	Significant	Down	0	30.4346	-7.38123	0.00376041	1	co_location	100151742	TRIM39	tripartite motif containing 39	GO:0043170,GO:0034062,GO:0003899,GO:0005623,GO:0008270,GO:0051258,GO:0008610,GO:0008150,GO:0065008,GO:1990234,GO:0019538,GO:0016874,GO:0023052,GO:0016817,GO:0030168,GO:0044085,GO:0043933,GO:0044422,GO:0043167,GO:0044428,GO:0070271,GO:0032501,GO:0044260,GO:0004842,GO:0046914,GO:0043226,GO:0005737,GO:0033036,GO:0044444,GO:0007596,GO:0046394,GO:0050896,GO:0051082,GO:0006950,GO:0003896,GO:0005577,GO:…	macromolecule metabolic process,5'-3' RNA polymerase activity,DNA-directed 5'-3' RNA polymerase activity,obsolete cell,zinc ion binding,protein polymerization,lipid biosynthetic process,biological_process,regulation of biological quality,transferase complex,protein metabolic process,ligase activity,signaling,hydrolase activity, acting on acid anhydrides,platelet activation,cellular component biog…	ssc:100151742	K12015	ssc04121
LNC_005918	Significant	Up	18.6199	0	6.6621	0.0435833	0.759033	Nonsignificant	Down	18.6199	30.4346	-0.716193	0.73569	1	Significant	Down	0	30.4346	-7.38123	0.00376041	1	co_location	100037288	SLA-3	MHC class I antigen 3	GO:0002376,GO:0005515,GO:0005488,GO:0003674,GO:0006955,GO:0050896,GO:0008150	immune system process,protein binding,binding,molecular_function,immune response,response to stimulus,biological_process	ssc:100037288	K06751	ssc00537;ssc04144;ssc04145;ssc04147;ssc04218;ssc04514;ssc04612;ssc04650;ssc04940;ssc05163;ssc05165;ssc05166;ssc05167;ssc05168;ssc05169;ssc05170;ssc05203;ssc05320;ssc05330;ssc05332;ssc05416
LNC_005918	Significant	Up	18.6199	0	6.6621	0.0435833	0.759033	Nonsignificant	Down	18.6199	30.4346	-0.716193	0.73569	1	Significant	Down	0	30.4346	-7.38123	0.00376041	1	co_location	100135031	SLA-2	MHC class I antigen 2	GO:0050896,GO:0008150,GO:0005515,GO:0005488,GO:0019882,GO:0003674,GO:0006955,GO:0002376	response to stimulus,biological_process,protein binding,binding,antigen processing and presentation,molecular_function,immune response,immune system process	ssc:100135031	K06751	ssc00537;ssc04144;ssc04145;ssc04147;ssc04218;ssc04514;ssc04612;ssc04650;ssc04940;ssc05163;ssc05165;ssc05166;ssc05167;ssc05168;ssc05169;ssc05170;ssc05203;ssc05320;ssc05330;ssc05332;ssc05416
LNC_005918	Significant	Up	18.6199	0	6.6621	0.0435833	0.759033	Nonsignificant	Down	18.6199	30.4346	-0.716193	0.73569	1	Significant	Down	0	30.4346	-7.38123	0.00376041	1	co_location	100135031	SLA-2	MHC class I antigen 2	GO:0050896,GO:0008150,GO:0005515,GO:0005488,GO:0019882,GO:0003674,GO:0006955,GO:0002376	response to stimulus,biological_process,protein binding,binding,antigen processing and presentation,molecular_function,immune response,immune system process	ssc:100135031	K06751	ssc00537;ssc04144;ssc04145;ssc04147;ssc04218;ssc04514;ssc04612;ssc04650;ssc04940;ssc05163;ssc05165;ssc05166;ssc05167;ssc05168;ssc05169;ssc05170;ssc05203;ssc05320;ssc05330;ssc05332;ssc05416
LNC_005918	Significant	Up	18.6199	0	6.6621	0.0435833	0.759033	Nonsignificant	Down	18.6199	30.4346	-0.716193	0.73569	1	Significant	Down	0	30.4346	-7.38123	0.00376041	1	co_location	100151742	TRIM39	tripartite motif containing 39	GO:0043170,GO:0034062,GO:0003899,GO:0005623,GO:0008270,GO:0051258,GO:0008610,GO:0008150,GO:0065008,GO:1990234,GO:0019538,GO:0016874,GO:0023052,GO:0016817,GO:0030168,GO:0044085,GO:0043933,GO:0044422,GO:0043167,GO:0044428,GO:0070271,GO:0032501,GO:0044260,GO:0004842,GO:0046914,GO:0043226,GO:0005737,GO:0033036,GO:0044444,GO:0007596,GO:0046394,GO:0050896,GO:0051082,GO:0006950,GO:0003896,GO:0005577,GO:…	macromolecule metabolic process,5'-3' RNA polymerase activity,DNA-directed 5'-3' RNA polymerase activity,obsolete cell,zinc ion binding,protein polymerization,lipid biosynthetic process,biological_process,regulation of biological quality,transferase complex,protein metabolic process,ligase activity,signaling,hydrolase activity, acting on acid anhydrides,platelet activation,cellular component biog…	ssc:100151742	K12015	ssc04121
LNC_005918	Significant	Up	18.6199	0	6.6621	0.0435833	0.759033	Nonsignificant	Down	18.6199	30.4346	-0.716193	0.73569	1	Significant	Down	0	30.4346	-7.38123	0.00376041	1	co_location	100135029	SLA-5	MHC class I antigen 5	GO:0050896,GO:0016020,GO:0006810,GO:0008150,GO:0005216,GO:0006955,GO:0019882,GO:0003674,GO:0022891,GO:0044699,GO:0015075,GO:0005575,GO:0002376,GO:0006811,GO:0051234,GO:0051179,GO:0022803,GO:1902578,GO:0044765,GO:0005215,GO:0015267,GO:0022838,GO:0022892,GO:0022857	response to stimulus,membrane,transport,biological_process,ion channel activity,immune response,antigen processing and presentation,molecular_function,transmembrane transporter activity,biological_process,ion transmembrane transporter activity,cellular_component,immune system process,ion transport,establishment of localization,localization,passive transmembrane transporter activity,localization,t…	ssc:100135029	K06751	ssc00537;ssc04144;ssc04145;ssc04147;ssc04218;ssc04514;ssc04612;ssc04650;ssc04940;ssc05163;ssc05165;ssc05166;ssc05167;ssc05168;ssc05169;ssc05170;ssc05203;ssc05320;ssc05330;ssc05332;ssc05416
LNC_005918	Significant	Up	18.6199	0	6.6621	0.0435833	0.759033	Nonsignificant	Down	18.6199	30.4346	-0.716193	0.73569	1	Significant	Down	0	30.4346	-7.38123	0.00376041	1	co_location	100135031	SLA-2	MHC class I antigen 2	GO:0050896,GO:0008150,GO:0005515,GO:0005488,GO:0019882,GO:0003674,GO:0006955,GO:0002376	response to stimulus,biological_process,protein binding,binding,antigen processing and presentation,molecular_function,immune response,immune system process	ssc:100135031	K06751	ssc00537;ssc04144;ssc04145;ssc04147;ssc04218;ssc04514;ssc04612;ssc04650;ssc04940;ssc05163;ssc05165;ssc05166;ssc05167;ssc05168;ssc05169;ssc05170;ssc05203;ssc05320;ssc05330;ssc05332;ssc05416
LNC_005918	Significant	Up	18.6199	0	6.6621	0.0435833	0.759033	Nonsignificant	Down	18.6199	30.4346	-0.716193	0.73569	1	Significant	Down	0	30.4346	-7.38123	0.00376041	1	co_location	100135031	SLA-2	MHC class I antigen 2	GO:0050896,GO:0008150,GO:0005515,GO:0005488,GO:0019882,GO:0003674,GO:0006955,GO:0002376	response to stimulus,biological_process,protein binding,binding,antigen processing and presentation,molecular_function,immune response,immune system process	ssc:100135031	K06751	ssc00537;ssc04144;ssc04145;ssc04147;ssc04218;ssc04514;ssc04612;ssc04650;ssc04940;ssc05163;ssc05165;ssc05166;ssc05167;ssc05168;ssc05169;ssc05170;ssc05203;ssc05320;ssc05330;ssc05332;ssc05416
LNC_005918	Significant	Up	18.6199	0	6.6621	0.0435833	0.759033	Nonsignificant	Down	18.6199	30.4346	-0.716193	0.73569	1	Significant	Down	0	30.4346	-7.38123	0.00376041	1	co_location	100513601	LOC100513601	patr class I histocompatibility antigen	GO:0050896,GO:0008150,GO:0005488,GO:0005515,GO:0019882,GO:0003674,GO:0006955,GO:0002376	response to stimulus,biological_process,binding,protein binding,antigen processing and presentation,molecular_function,immune response,immune system process	--	--	--
LNC_005918	Significant	Up	18.6199	0	6.6621	0.0435833	0.759033	Nonsignificant	Down	18.6199	30.4346	-0.716193	0.73569	1	Significant	Down	0	30.4346	-7.38123	0.00376041	1	co_location	100135031	SLA-2	MHC class I antigen 2	GO:0050896,GO:0008150,GO:0005515,GO:0005488,GO:0019882,GO:0003674,GO:0006955,GO:0002376	response to stimulus,biological_process,protein binding,binding,antigen processing and presentation,molecular_function,immune response,immune system process	ssc:100135031	K06751	ssc00537;ssc04144;ssc04145;ssc04147;ssc04218;ssc04514;ssc04612;ssc04650;ssc04940;ssc05163;ssc05165;ssc05166;ssc05167;ssc05168;ssc05169;ssc05170;ssc05203;ssc05320;ssc05330;ssc05332;ssc05416
LNC_005918	Significant	Up	18.6199	0	6.6621	0.0435833	0.759033	Nonsignificant	Down	18.6199	30.4346	-0.716193	0.73569	1	Significant	Down	0	30.4346	-7.38123	0.00376041	1	co_location	100151742	TRIM39	tripartite motif containing 39	GO:0043170,GO:0034062,GO:0003899,GO:0005623,GO:0008270,GO:0051258,GO:0008610,GO:0008150,GO:0065008,GO:1990234,GO:0019538,GO:0016874,GO:0023052,GO:0016817,GO:0030168,GO:0044085,GO:0043933,GO:0044422,GO:0043167,GO:0044428,GO:0070271,GO:0032501,GO:0044260,GO:0004842,GO:0046914,GO:0043226,GO:0005737,GO:0033036,GO:0044444,GO:0007596,GO:0046394,GO:0050896,GO:0051082,GO:0006950,GO:0003896,GO:0005577,GO:…	macromolecule metabolic process,5'-3' RNA polymerase activity,DNA-directed 5'-3' RNA polymerase activity,obsolete cell,zinc ion binding,protein polymerization,lipid biosynthetic process,biological_process,regulation of biological quality,transferase complex,protein metabolic process,ligase activity,signaling,hydrolase activity, acting on acid anhydrides,platelet activation,cellular component biog…	ssc:100151742	K12015	ssc04121
LNC_005918	Significant	Up	18.6199	0	6.6621	0.0435833	0.759033	Nonsignificant	Down	18.6199	30.4346	-0.716193	0.73569	1	Significant	Down	0	30.4346	-7.38123	0.00376041	1	co_location	100037288	SLA-3	MHC class I antigen 3	GO:0002376,GO:0005515,GO:0005488,GO:0003674,GO:0006955,GO:0050896,GO:0008150	immune system process,protein binding,binding,molecular_function,immune response,response to stimulus,biological_process	ssc:100037288	K06751	ssc00537;ssc04144;ssc04145;ssc04147;ssc04218;ssc04514;ssc04612;ssc04650;ssc04940;ssc05163;ssc05165;ssc05166;ssc05167;ssc05168;ssc05169;ssc05170;ssc05203;ssc05320;ssc05330;ssc05332;ssc05416
LNC_005918	Significant	Up	18.6199	0	6.6621	0.0435833	0.759033	Nonsignificant	Down	18.6199	30.4346	-0.716193	0.73569	1	Significant	Down	0	30.4346	-7.38123	0.00376041	1	co_location	100037288	SLA-3	MHC class I antigen 3	GO:0002376,GO:0005515,GO:0005488,GO:0003674,GO:0006955,GO:0050896,GO:0008150	immune system process,protein binding,binding,molecular_function,immune response,response to stimulus,biological_process	ssc:100037288	K06751	ssc00537;ssc04144;ssc04145;ssc04147;ssc04218;ssc04514;ssc04612;ssc04650;ssc04940;ssc05163;ssc05165;ssc05166;ssc05167;ssc05168;ssc05169;ssc05170;ssc05203;ssc05320;ssc05330;ssc05332;ssc05416
LNC_005918	Significant	Up	18.6199	0	6.6621	0.0435833	0.759033	Nonsignificant	Down	18.6199	30.4346	-0.716193	0.73569	1	Significant	Down	0	30.4346	-7.38123	0.00376041	1	co_location	100513601	LOC100513601	patr class I histocompatibility antigen	GO:0050896,GO:0008150,GO:0005488,GO:0005515,GO:0019882,GO:0003674,GO:0006955,GO:0002376	response to stimulus,biological_process,binding,protein binding,antigen processing and presentation,molecular_function,immune response,immune system process	--	--	--
LNC_005918	Significant	Up	18.6199	0	6.6621	0.0435833	0.759033	Nonsignificant	Down	18.6199	30.4346	-0.716193	0.73569	1	Significant	Down	0	30.4346	-7.38123	0.00376041	1	co_location	100037288	SLA-3	MHC class I antigen 3	GO:0002376,GO:0005515,GO:0005488,GO:0003674,GO:0006955,GO:0050896,GO:0008150	immune system process,protein binding,binding,molecular_function,immune response,response to stimulus,biological_process	ssc:100037288	K06751	ssc00537;ssc04144;ssc04145;ssc04147;ssc04218;ssc04514;ssc04612;ssc04650;ssc04940;ssc05163;ssc05165;ssc05166;ssc05167;ssc05168;ssc05169;ssc05170;ssc05203;ssc05320;ssc05330;ssc05332;ssc05416
LNC_005918	Significant	Up	18.6199	0	6.6621	0.0435833	0.759033	Nonsignificant	Down	18.6199	30.4346	-0.716193	0.73569	1	Significant	Down	0	30.4346	-7.38123	0.00376041	1	co_location	100037293	SLA-1	MHC class I antigen 1	GO:0044217,GO:0044216,GO:0044215,GO:0043656,GO:0050896,GO:0033646,GO:0008150,GO:0018995,GO:0043657,GO:0005575,GO:0002376,GO:0030430,GO:0005515,GO:0005488,GO:0033643,GO:0019882,GO:0003674,GO:0006955	other organism part,other organism cell,obsolete other organism,host intracellular region,response to stimulus,host intracellular part,biological_process,host cellular component,host cell,cellular_component,immune system process,host cell cytoplasm,protein binding,binding,host cell part,antigen processing and presentation,molecular_function,immune response	ssc:100037293	K06751	ssc00537;ssc04144;ssc04145;ssc04147;ssc04218;ssc04514;ssc04612;ssc04650;ssc04940;ssc05163;ssc05165;ssc05166;ssc05167;ssc05168;ssc05169;ssc05170;ssc05203;ssc05320;ssc05330;ssc05332;ssc05416
LNC_005918	Significant	Up	18.6199	0	6.6621	0.0435833	0.759033	Nonsignificant	Down	18.6199	30.4346	-0.716193	0.73569	1	Significant	Down	0	30.4346	-7.38123	0.00376041	1	co_location	100135031	SLA-2	MHC class I antigen 2	GO:0050896,GO:0008150,GO:0005515,GO:0005488,GO:0019882,GO:0003674,GO:0006955,GO:0002376	response to stimulus,biological_process,protein binding,binding,antigen processing and presentation,molecular_function,immune response,immune system process	ssc:100135031	K06751	ssc00537;ssc04144;ssc04145;ssc04147;ssc04218;ssc04514;ssc04612;ssc04650;ssc04940;ssc05163;ssc05165;ssc05166;ssc05167;ssc05168;ssc05169;ssc05170;ssc05203;ssc05320;ssc05330;ssc05332;ssc05416
LNC_005918	Significant	Up	18.6199	0	6.6621	0.0435833	0.759033	Nonsignificant	Down	18.6199	30.4346	-0.716193	0.73569	1	Significant	Down	0	30.4346	-7.38123	0.00376041	1	co_location	100135031	SLA-2	MHC class I antigen 2	GO:0050896,GO:0008150,GO:0005515,GO:0005488,GO:0019882,GO:0003674,GO:0006955,GO:0002376	response to stimulus,biological_process,protein binding,binding,antigen processing and presentation,molecular_function,immune response,immune system process	ssc:100135031	K06751	ssc00537;ssc04144;ssc04145;ssc04147;ssc04218;ssc04514;ssc04612;ssc04650;ssc04940;ssc05163;ssc05165;ssc05166;ssc05167;ssc05168;ssc05169;ssc05170;ssc05203;ssc05320;ssc05330;ssc05332;ssc05416
LNC_005917	Nonsignificant	Up	2.45257	0	3.66213	0.244632	NA	Nonsignificant	Down	2.45257	7.894	-1.7776	0.236797	1	Significant	Down	0	7.894	-5.44267	0.0110622	1	co_location	100135031	SLA-2	MHC class I antigen 2	GO:0050896,GO:0008150,GO:0005515,GO:0005488,GO:0019882,GO:0003674,GO:0006955,GO:0002376	response to stimulus,biological_process,protein binding,binding,antigen processing and presentation,molecular_function,immune response,immune system process	ssc:100135031	K06751	ssc00537;ssc04144;ssc04145;ssc04147;ssc04218;ssc04514;ssc04612;ssc04650;ssc04940;ssc05163;ssc05165;ssc05166;ssc05167;ssc05168;ssc05169;ssc05170;ssc05203;ssc05320;ssc05330;ssc05332;ssc05416
LNC_005917	Nonsignificant	Up	2.45257	0	3.66213	0.244632	NA	Nonsignificant	Down	2.45257	7.894	-1.7776	0.236797	1	Significant	Down	0	7.894	-5.44267	0.0110622	1	co_location	100151742	TRIM39	tripartite motif containing 39	GO:0043170,GO:0034062,GO:0003899,GO:0005623,GO:0008270,GO:0051258,GO:0008610,GO:0008150,GO:0065008,GO:1990234,GO:0019538,GO:0016874,GO:0023052,GO:0016817,GO:0030168,GO:0044085,GO:0043933,GO:0044422,GO:0043167,GO:0044428,GO:0070271,GO:0032501,GO:0044260,GO:0004842,GO:0046914,GO:0043226,GO:0005737,GO:0033036,GO:0044444,GO:0007596,GO:0046394,GO:0050896,GO:0051082,GO:0006950,GO:0003896,GO:0005577,GO:…	macromolecule metabolic process,5'-3' RNA polymerase activity,DNA-directed 5'-3' RNA polymerase activity,obsolete cell,zinc ion binding,protein polymerization,lipid biosynthetic process,biological_process,regulation of biological quality,transferase complex,protein metabolic process,ligase activity,signaling,hydrolase activity, acting on acid anhydrides,platelet activation,cellular component biog…	ssc:100151742	K12015	ssc04121
LNC_005917	Nonsignificant	Up	2.45257	0	3.66213	0.244632	NA	Nonsignificant	Down	2.45257	7.894	-1.7776	0.236797	1	Significant	Down	0	7.894	-5.44267	0.0110622	1	co_location	100135031	SLA-2	MHC class I antigen 2	GO:0050896,GO:0008150,GO:0005515,GO:0005488,GO:0019882,GO:0003674,GO:0006955,GO:0002376	response to stimulus,biological_process,protein binding,binding,antigen processing and presentation,molecular_function,immune response,immune system process	ssc:100135031	K06751	ssc00537;ssc04144;ssc04145;ssc04147;ssc04218;ssc04514;ssc04612;ssc04650;ssc04940;ssc05163;ssc05165;ssc05166;ssc05167;ssc05168;ssc05169;ssc05170;ssc05203;ssc05320;ssc05330;ssc05332;ssc05416
LNC_005917	Nonsignificant	Up	2.45257	0	3.66213	0.244632	NA	Nonsignificant	Down	2.45257	7.894	-1.7776	0.236797	1	Significant	Down	0	7.894	-5.44267	0.0110622	1	co_location	100037293	SLA-1	MHC class I antigen 1	GO:0044217,GO:0044216,GO:0044215,GO:0043656,GO:0050896,GO:0033646,GO:0008150,GO:0018995,GO:0043657,GO:0005575,GO:0002376,GO:0030430,GO:0005515,GO:0005488,GO:0033643,GO:0019882,GO:0003674,GO:0006955	other organism part,other organism cell,obsolete other organism,host intracellular region,response to stimulus,host intracellular part,biological_process,host cellular component,host cell,cellular_component,immune system process,host cell cytoplasm,protein binding,binding,host cell part,antigen processing and presentation,molecular_function,immune response	ssc:100037293	K06751	ssc00537;ssc04144;ssc04145;ssc04147;ssc04218;ssc04514;ssc04612;ssc04650;ssc04940;ssc05163;ssc05165;ssc05166;ssc05167;ssc05168;ssc05169;ssc05170;ssc05203;ssc05320;ssc05330;ssc05332;ssc05416
LNC_005917	Nonsignificant	Up	2.45257	0	3.66213	0.244632	NA	Nonsignificant	Down	2.45257	7.894	-1.7776	0.236797	1	Significant	Down	0	7.894	-5.44267	0.0110622	1	co_location	100037288	SLA-3	MHC class I antigen 3	GO:0002376,GO:0005515,GO:0005488,GO:0003674,GO:0006955,GO:0050896,GO:0008150	immune system process,protein binding,binding,molecular_function,immune response,response to stimulus,biological_process	ssc:100037288	K06751	ssc00537;ssc04144;ssc04145;ssc04147;ssc04218;ssc04514;ssc04612;ssc04650;ssc04940;ssc05163;ssc05165;ssc05166;ssc05167;ssc05168;ssc05169;ssc05170;ssc05203;ssc05320;ssc05330;ssc05332;ssc05416
LNC_005917	Nonsignificant	Up	2.45257	0	3.66213	0.244632	NA	Nonsignificant	Down	2.45257	7.894	-1.7776	0.236797	1	Significant	Down	0	7.894	-5.44267	0.0110622	1	co_location	100515902	LOC100515902	HLA class I histocompatibility antigen	GO:0050896,GO:0008150,GO:0005515,GO:0005488,GO:0003674,GO:0019882,GO:0006955,GO:0002376	response to stimulus,biological_process,protein binding,binding,molecular_function,antigen processing and presentation,immune response,immune system process	--	--	--
LNC_005917	Nonsignificant	Up	2.45257	0	3.66213	0.244632	NA	Nonsignificant	Down	2.45257	7.894	-1.7776	0.236797	1	Significant	Down	0	7.894	-5.44267	0.0110622	1	co_location	100037288	SLA-3	MHC class I antigen 3	GO:0002376,GO:0005515,GO:0005488,GO:0003674,GO:0006955,GO:0050896,GO:0008150	immune system process,protein binding,binding,molecular_function,immune response,response to stimulus,biological_process	ssc:100037288	K06751	ssc00537;ssc04144;ssc04145;ssc04147;ssc04218;ssc04514;ssc04612;ssc04650;ssc04940;ssc05163;ssc05165;ssc05166;ssc05167;ssc05168;ssc05169;ssc05170;ssc05203;ssc05320;ssc05330;ssc05332;ssc05416
LNC_005917	Nonsignificant	Up	2.45257	0	3.66213	0.244632	NA	Nonsignificant	Down	2.45257	7.894	-1.7776	0.236797	1	Significant	Down	0	7.894	-5.44267	0.0110622	1	co_location	100135031	SLA-2	MHC class I antigen 2	GO:0050896,GO:0008150,GO:0005515,GO:0005488,GO:0019882,GO:0003674,GO:0006955,GO:0002376	response to stimulus,biological_process,protein binding,binding,antigen processing and presentation,molecular_function,immune response,immune system process	ssc:100135031	K06751	ssc00537;ssc04144;ssc04145;ssc04147;ssc04218;ssc04514;ssc04612;ssc04650;ssc04940;ssc05163;ssc05165;ssc05166;ssc05167;ssc05168;ssc05169;ssc05170;ssc05203;ssc05320;ssc05330;ssc05332;ssc05416
LNC_005917	Nonsignificant	Up	2.45257	0	3.66213	0.244632	NA	Nonsignificant	Down	2.45257	7.894	-1.7776	0.236797	1	Significant	Down	0	7.894	-5.44267	0.0110622	1	co_location	100135031	SLA-2	MHC class I antigen 2	GO:0050896,GO:0008150,GO:0005515,GO:0005488,GO:0019882,GO:0003674,GO:0006955,GO:0002376	response to stimulus,biological_process,protein binding,binding,antigen processing and presentation,molecular_function,immune response,immune system process	ssc:100135031	K06751	ssc00537;ssc04144;ssc04145;ssc04147;ssc04218;ssc04514;ssc04612;ssc04650;ssc04940;ssc05163;ssc05165;ssc05166;ssc05167;ssc05168;ssc05169;ssc05170;ssc05203;ssc05320;ssc05330;ssc05332;ssc05416
LNC_005917	Nonsignificant	Up	2.45257	0	3.66213	0.244632	NA	Nonsignificant	Down	2.45257	7.894	-1.7776	0.236797	1	Significant	Down	0	7.894	-5.44267	0.0110622	1	co_location	100154127	LOC100154127	tripartite motif-containing protein 26	GO:0019787,GO:0016569,GO:1902494,GO:0071840,GO:0044237,GO:0005515,GO:0043412,GO:0018193,GO:0006464,GO:0016020,GO:0005488,GO:0043169,GO:0044238,GO:0003674,GO:0016043,GO:0016740,GO:0005680,GO:0044710,GO:0016573,GO:0044699,GO:1902589,GO:0005575,GO:0043231,GO:0009987,GO:0043543,GO:0044464,GO:0008168,GO:0043234,GO:0018205,GO:0043226,GO:0046914,GO:0004842,GO:0044260,GO:0043167,GO:0044428,GO:0044422,GO:…	ubiquitin-like protein transferase activity,covalent chromatin modification,catalytic complex,cellular component organization or biogenesis,cellular metabolic process,protein binding,macromolecule modification,peptidyl-amino acid modification,cellular protein modification process,membrane,binding,cation binding,primary metabolic process,molecular_function,cellular component organization,transfera…	ssc:100154127	K12008	ssc04121
LNC_005917	Nonsignificant	Up	2.45257	0	3.66213	0.244632	NA	Nonsignificant	Down	2.45257	7.894	-1.7776	0.236797	1	Significant	Down	0	7.894	-5.44267	0.0110622	1	co_location	100154127	LOC100154127	tripartite motif-containing protein 26	GO:0019787,GO:0016569,GO:1902494,GO:0071840,GO:0044237,GO:0005515,GO:0043412,GO:0018193,GO:0006464,GO:0016020,GO:0005488,GO:0043169,GO:0044238,GO:0003674,GO:0016043,GO:0016740,GO:0005680,GO:0044710,GO:0016573,GO:0044699,GO:1902589,GO:0005575,GO:0043231,GO:0009987,GO:0043543,GO:0044464,GO:0008168,GO:0043234,GO:0018205,GO:0043226,GO:0046914,GO:0004842,GO:0044260,GO:0043167,GO:0044428,GO:0044422,GO:…	ubiquitin-like protein transferase activity,covalent chromatin modification,catalytic complex,cellular component organization or biogenesis,cellular metabolic process,protein binding,macromolecule modification,peptidyl-amino acid modification,cellular protein modification process,membrane,binding,cation binding,primary metabolic process,molecular_function,cellular component organization,transfera…	ssc:100154127	K12008	ssc04121
LNC_005917	Nonsignificant	Up	2.45257	0	3.66213	0.244632	NA	Nonsignificant	Down	2.45257	7.894	-1.7776	0.236797	1	Significant	Down	0	7.894	-5.44267	0.0110622	1	co_location	100135031	SLA-2	MHC class I antigen 2	GO:0050896,GO:0008150,GO:0005515,GO:0005488,GO:0019882,GO:0003674,GO:0006955,GO:0002376	response to stimulus,biological_process,protein binding,binding,antigen processing and presentation,molecular_function,immune response,immune system process	ssc:100135031	K06751	ssc00537;ssc04144;ssc04145;ssc04147;ssc04218;ssc04514;ssc04612;ssc04650;ssc04940;ssc05163;ssc05165;ssc05166;ssc05167;ssc05168;ssc05169;ssc05170;ssc05203;ssc05320;ssc05330;ssc05332;ssc05416
LNC_005917	Nonsignificant	Up	2.45257	0	3.66213	0.244632	NA	Nonsignificant	Down	2.45257	7.894	-1.7776	0.236797	1	Significant	Down	0	7.894	-5.44267	0.0110622	1	co_location	100135029	SLA-5	MHC class I antigen 5	GO:0050896,GO:0016020,GO:0006810,GO:0008150,GO:0005216,GO:0006955,GO:0019882,GO:0003674,GO:0022891,GO:0044699,GO:0015075,GO:0005575,GO:0002376,GO:0006811,GO:0051234,GO:0051179,GO:0022803,GO:1902578,GO:0044765,GO:0005215,GO:0015267,GO:0022838,GO:0022892,GO:0022857	response to stimulus,membrane,transport,biological_process,ion channel activity,immune response,antigen processing and presentation,molecular_function,transmembrane transporter activity,biological_process,ion transmembrane transporter activity,cellular_component,immune system process,ion transport,establishment of localization,localization,passive transmembrane transporter activity,localization,t…	ssc:100135029	K06751	ssc00537;ssc04144;ssc04145;ssc04147;ssc04218;ssc04514;ssc04612;ssc04650;ssc04940;ssc05163;ssc05165;ssc05166;ssc05167;ssc05168;ssc05169;ssc05170;ssc05203;ssc05320;ssc05330;ssc05332;ssc05416
LNC_005917	Nonsignificant	Up	2.45257	0	3.66213	0.244632	NA	Nonsignificant	Down	2.45257	7.894	-1.7776	0.236797	1	Significant	Down	0	7.894	-5.44267	0.0110622	1	co_location	100135031	SLA-2	MHC class I antigen 2	GO:0050896,GO:0008150,GO:0005515,GO:0005488,GO:0019882,GO:0003674,GO:0006955,GO:0002376	response to stimulus,biological_process,protein binding,binding,antigen processing and presentation,molecular_function,immune response,immune system process	ssc:100135031	K06751	ssc00537;ssc04144;ssc04145;ssc04147;ssc04218;ssc04514;ssc04612;ssc04650;ssc04940;ssc05163;ssc05165;ssc05166;ssc05167;ssc05168;ssc05169;ssc05170;ssc05203;ssc05320;ssc05330;ssc05332;ssc05416
LNC_005917	Nonsignificant	Up	2.45257	0	3.66213	0.244632	NA	Nonsignificant	Down	2.45257	7.894	-1.7776	0.236797	1	Significant	Down	0	7.894	-5.44267	0.0110622	1	co_location	100135031	SLA-2	MHC class I antigen 2	GO:0050896,GO:0008150,GO:0005515,GO:0005488,GO:0019882,GO:0003674,GO:0006955,GO:0002376	response to stimulus,biological_process,protein binding,binding,antigen processing and presentation,molecular_function,immune response,immune system process	ssc:100135031	K06751	ssc00537;ssc04144;ssc04145;ssc04147;ssc04218;ssc04514;ssc04612;ssc04650;ssc04940;ssc05163;ssc05165;ssc05166;ssc05167;ssc05168;ssc05169;ssc05170;ssc05203;ssc05320;ssc05330;ssc05332;ssc05416
LNC_005917	Nonsignificant	Up	2.45257	0	3.66213	0.244632	NA	Nonsignificant	Down	2.45257	7.894	-1.7776	0.236797	1	Significant	Down	0	7.894	-5.44267	0.0110622	1	co_location	100513601	LOC100513601	patr class I histocompatibility antigen	GO:0050896,GO:0008150,GO:0005488,GO:0005515,GO:0019882,GO:0003674,GO:0006955,GO:0002376	response to stimulus,biological_process,binding,protein binding,antigen processing and presentation,molecular_function,immune response,immune system process	--	--	--
LNC_005917	Nonsignificant	Up	2.45257	0	3.66213	0.244632	NA	Nonsignificant	Down	2.45257	7.894	-1.7776	0.236797	1	Significant	Down	0	7.894	-5.44267	0.0110622	1	co_location	100151742	TRIM39	tripartite motif containing 39	GO:0043170,GO:0034062,GO:0003899,GO:0005623,GO:0008270,GO:0051258,GO:0008610,GO:0008150,GO:0065008,GO:1990234,GO:0019538,GO:0016874,GO:0023052,GO:0016817,GO:0030168,GO:0044085,GO:0043933,GO:0044422,GO:0043167,GO:0044428,GO:0070271,GO:0032501,GO:0044260,GO:0004842,GO:0046914,GO:0043226,GO:0005737,GO:0033036,GO:0044444,GO:0007596,GO:0046394,GO:0050896,GO:0051082,GO:0006950,GO:0003896,GO:0005577,GO:…	macromolecule metabolic process,5'-3' RNA polymerase activity,DNA-directed 5'-3' RNA polymerase activity,obsolete cell,zinc ion binding,protein polymerization,lipid biosynthetic process,biological_process,regulation of biological quality,transferase complex,protein metabolic process,ligase activity,signaling,hydrolase activity, acting on acid anhydrides,platelet activation,cellular component biog…	ssc:100151742	K12015	ssc04121
LNC_005917	Nonsignificant	Up	2.45257	0	3.66213	0.244632	NA	Nonsignificant	Down	2.45257	7.894	-1.7776	0.236797	1	Significant	Down	0	7.894	-5.44267	0.0110622	1	co_location	100151742	TRIM39	tripartite motif containing 39	GO:0043170,GO:0034062,GO:0003899,GO:0005623,GO:0008270,GO:0051258,GO:0008610,GO:0008150,GO:0065008,GO:1990234,GO:0019538,GO:0016874,GO:0023052,GO:0016817,GO:0030168,GO:0044085,GO:0043933,GO:0044422,GO:0043167,GO:0044428,GO:0070271,GO:0032501,GO:0044260,GO:0004842,GO:0046914,GO:0043226,GO:0005737,GO:0033036,GO:0044444,GO:0007596,GO:0046394,GO:0050896,GO:0051082,GO:0006950,GO:0003896,GO:0005577,GO:…	macromolecule metabolic process,5'-3' RNA polymerase activity,DNA-directed 5'-3' RNA polymerase activity,obsolete cell,zinc ion binding,protein polymerization,lipid biosynthetic process,biological_process,regulation of biological quality,transferase complex,protein metabolic process,ligase activity,signaling,hydrolase activity, acting on acid anhydrides,platelet activation,cellular component biog…	ssc:100151742	K12015	ssc04121
LNC_005917	Nonsignificant	Up	2.45257	0	3.66213	0.244632	NA	Nonsignificant	Down	2.45257	7.894	-1.7776	0.236797	1	Significant	Down	0	7.894	-5.44267	0.0110622	1	co_location	100037288	SLA-3	MHC class I antigen 3	GO:0002376,GO:0005515,GO:0005488,GO:0003674,GO:0006955,GO:0050896,GO:0008150	immune system process,protein binding,binding,molecular_function,immune response,response to stimulus,biological_process	ssc:100037288	K06751	ssc00537;ssc04144;ssc04145;ssc04147;ssc04218;ssc04514;ssc04612;ssc04650;ssc04940;ssc05163;ssc05165;ssc05166;ssc05167;ssc05168;ssc05169;ssc05170;ssc05203;ssc05320;ssc05330;ssc05332;ssc05416
LNC_005917	Nonsignificant	Up	2.45257	0	3.66213	0.244632	NA	Nonsignificant	Down	2.45257	7.894	-1.7776	0.236797	1	Significant	Down	0	7.894	-5.44267	0.0110622	1	co_location	100037288	SLA-3	MHC class I antigen 3	GO:0002376,GO:0005515,GO:0005488,GO:0003674,GO:0006955,GO:0050896,GO:0008150	immune system process,protein binding,binding,molecular_function,immune response,response to stimulus,biological_process	ssc:100037288	K06751	ssc00537;ssc04144;ssc04145;ssc04147;ssc04218;ssc04514;ssc04612;ssc04650;ssc04940;ssc05163;ssc05165;ssc05166;ssc05167;ssc05168;ssc05169;ssc05170;ssc05203;ssc05320;ssc05330;ssc05332;ssc05416
LNC_005917	Nonsignificant	Up	2.45257	0	3.66213	0.244632	NA	Nonsignificant	Down	2.45257	7.894	-1.7776	0.236797	1	Significant	Down	0	7.894	-5.44267	0.0110622	1	co_location	100513601	LOC100513601	patr class I histocompatibility antigen	GO:0050896,GO:0008150,GO:0005488,GO:0005515,GO:0019882,GO:0003674,GO:0006955,GO:0002376	response to stimulus,biological_process,binding,protein binding,antigen processing and presentation,molecular_function,immune response,immune system process	--	--	--
LNC_005917	Nonsignificant	Up	2.45257	0	3.66213	0.244632	NA	Nonsignificant	Down	2.45257	7.894	-1.7776	0.236797	1	Significant	Down	0	7.894	-5.44267	0.0110622	1	co_location	100037288	SLA-3	MHC class I antigen 3	GO:0002376,GO:0005515,GO:0005488,GO:0003674,GO:0006955,GO:0050896,GO:0008150	immune system process,protein binding,binding,molecular_function,immune response,response to stimulus,biological_process	ssc:100037288	K06751	ssc00537;ssc04144;ssc04145;ssc04147;ssc04218;ssc04514;ssc04612;ssc04650;ssc04940;ssc05163;ssc05165;ssc05166;ssc05167;ssc05168;ssc05169;ssc05170;ssc05203;ssc05320;ssc05330;ssc05332;ssc05416
LNC_005917	Nonsignificant	Up	2.45257	0	3.66213	0.244632	NA	Nonsignificant	Down	2.45257	7.894	-1.7776	0.236797	1	Significant	Down	0	7.894	-5.44267	0.0110622	1	co_location	100037293	SLA-1	MHC class I antigen 1	GO:0044217,GO:0044216,GO:0044215,GO:0043656,GO:0050896,GO:0033646,GO:0008150,GO:0018995,GO:0043657,GO:0005575,GO:0002376,GO:0030430,GO:0005515,GO:0005488,GO:0033643,GO:0019882,GO:0003674,GO:0006955	other organism part,other organism cell,obsolete other organism,host intracellular region,response to stimulus,host intracellular part,biological_process,host cellular component,host cell,cellular_component,immune system process,host cell cytoplasm,protein binding,binding,host cell part,antigen processing and presentation,molecular_function,immune response	ssc:100037293	K06751	ssc00537;ssc04144;ssc04145;ssc04147;ssc04218;ssc04514;ssc04612;ssc04650;ssc04940;ssc05163;ssc05165;ssc05166;ssc05167;ssc05168;ssc05169;ssc05170;ssc05203;ssc05320;ssc05330;ssc05332;ssc05416
LNC_005917	Nonsignificant	Up	2.45257	0	3.66213	0.244632	NA	Nonsignificant	Down	2.45257	7.894	-1.7776	0.236797	1	Significant	Down	0	7.894	-5.44267	0.0110622	1	co_location	100144460	TRIM26	tripartite motif containing 26	GO:0005575,GO:0061659,GO:0044464,GO:0005488,GO:0005515,GO:0019787,GO:0016740,GO:0003674,GO:0043169,GO:0046872,GO:0003824,GO:0061630,GO:0005622,GO:0043167,GO:0004842,GO:0046914,GO:0005623,GO:0008270	cellular_component,ubiquitin-like protein ligase activity,obsolete cell part,binding,protein binding,ubiquitin-like protein transferase activity,transferase activity,molecular_function,cation binding,metal ion binding,catalytic activity,ubiquitin protein ligase activity,intracellular anatomical structure,ion binding,ubiquitin-protein transferase activity,transition metal ion binding,obsolete cell…	ssc:100144460	K12008	ssc04121
LNC_005917	Nonsignificant	Up	2.45257	0	3.66213	0.244632	NA	Nonsignificant	Down	2.45257	7.894	-1.7776	0.236797	1	Significant	Down	0	7.894	-5.44267	0.0110622	1	co_location	100135031	SLA-2	MHC class I antigen 2	GO:0050896,GO:0008150,GO:0005515,GO:0005488,GO:0019882,GO:0003674,GO:0006955,GO:0002376	response to stimulus,biological_process,protein binding,binding,antigen processing and presentation,molecular_function,immune response,immune system process	ssc:100135031	K06751	ssc00537;ssc04144;ssc04145;ssc04147;ssc04218;ssc04514;ssc04612;ssc04650;ssc04940;ssc05163;ssc05165;ssc05166;ssc05167;ssc05168;ssc05169;ssc05170;ssc05203;ssc05320;ssc05330;ssc05332;ssc05416
LNC_005917	Nonsignificant	Up	2.45257	0	3.66213	0.244632	NA	Nonsignificant	Down	2.45257	7.894	-1.7776	0.236797	1	Significant	Down	0	7.894	-5.44267	0.0110622	1	co_location	100135031	SLA-2	MHC class I antigen 2	GO:0050896,GO:0008150,GO:0005515,GO:0005488,GO:0019882,GO:0003674,GO:0006955,GO:0002376	response to stimulus,biological_process,protein binding,binding,antigen processing and presentation,molecular_function,immune response,immune system process	ssc:100135031	K06751	ssc00537;ssc04144;ssc04145;ssc04147;ssc04218;ssc04514;ssc04612;ssc04650;ssc04940;ssc05163;ssc05165;ssc05166;ssc05167;ssc05168;ssc05169;ssc05170;ssc05203;ssc05320;ssc05330;ssc05332;ssc05416
LNC_005917	Nonsignificant	Up	2.45257	0	3.66213	0.244632	NA	Nonsignificant	Down	2.45257	7.894	-1.7776	0.236797	1	Significant	Down	0	7.894	-5.44267	0.0110622	1	co_location	100037293	SLA-1	MHC class I antigen 1	GO:0044217,GO:0044216,GO:0044215,GO:0043656,GO:0050896,GO:0033646,GO:0008150,GO:0018995,GO:0043657,GO:0005575,GO:0002376,GO:0030430,GO:0005515,GO:0005488,GO:0033643,GO:0019882,GO:0003674,GO:0006955	other organism part,other organism cell,obsolete other organism,host intracellular region,response to stimulus,host intracellular part,biological_process,host cellular component,host cell,cellular_component,immune system process,host cell cytoplasm,protein binding,binding,host cell part,antigen processing and presentation,molecular_function,immune response	ssc:100037293	K06751	ssc00537;ssc04144;ssc04145;ssc04147;ssc04218;ssc04514;ssc04612;ssc04650;ssc04940;ssc05163;ssc05165;ssc05166;ssc05167;ssc05168;ssc05169;ssc05170;ssc05203;ssc05320;ssc05330;ssc05332;ssc05416
LNC_010327	Significant	Up	7.78038	0.890109	2.9958	0.029504	0.58418	Nonsignificant	Up	7.78038	4.81387	0.777608	0.57073	1	Nonsignificant	Down	0.890109	4.81387	-2.22238	0.231038	1	co_location	396829	AQN-1	AQN-1 protein	--	--	--	--	--
LNC_010327	Significant	Up	7.78038	0.890109	2.9958	0.029504	0.58418	Nonsignificant	Up	7.78038	4.81387	0.777608	0.57073	1	Nonsignificant	Down	0.890109	4.81387	-2.22238	0.231038	1	co_location	396818	PSP-I	porcine seminal protein I	--	--	--	--	--
LNC_010327	Significant	Up	7.78038	0.890109	2.9958	0.029504	0.58418	Nonsignificant	Up	7.78038	4.81387	0.777608	0.57073	1	Nonsignificant	Down	0.890109	4.81387	-2.22238	0.231038	1	co_location	396758	SPMI	seminal plasma sperm motility inhibitor/spermadhesin AQN-3-like protein	--	--	--	--	--
LNC_010327	Significant	Up	7.78038	0.890109	2.9958	0.029504	0.58418	Nonsignificant	Up	7.78038	4.81387	0.777608	0.57073	1	Nonsignificant	Down	0.890109	4.81387	-2.22238	0.231038	1	co_location	396817	PSP-II	porcine seminal protein II	--	--	--	--	--
LNC_010327	Significant	Up	7.78038	0.890109	2.9958	0.029504	0.58418	Nonsignificant	Up	7.78038	4.81387	0.777608	0.57073	1	Nonsignificant	Down	0.890109	4.81387	-2.22238	0.231038	1	co_location	396783	AWN	sperm associated AWN protein	--	--	--	--	--
LNC_010327	Significant	Up	7.78038	0.890109	2.9958	0.029504	0.58418	Nonsignificant	Up	7.78038	4.81387	0.777608	0.57073	1	Nonsignificant	Down	0.890109	4.81387	-2.22238	0.231038	1	co_location	100515628	HTRA1	HtrA serine peptidase 1	GO:0005520,GO:0005488,GO:0016049,GO:0071840,GO:0005515,GO:0008236,GO:0044238,GO:0070008,GO:0016043,GO:0003674,GO:0008239,GO:0040007,GO:0004177,GO:0065007,GO:0050794,GO:0040008,GO:0005575,GO:0070009,GO:0051128,GO:0044699,GO:0001558,GO:0008238,GO:0009987,GO:0070011,GO:0006508,GO:0019838,GO:0019538,GO:0008150,GO:0043170,GO:0004175,GO:0004252,GO:0008152,GO:0044763,GO:0008233,GO:0003824,GO:0050789,GO:…	insulin-like growth factor binding,binding,cell growth,cellular component organization or biogenesis,protein binding,serine-type peptidase activity,primary metabolic process,serine-type exopeptidase activity,cellular component organization,molecular_function,dipeptidyl-peptidase activity,growth,aminopeptidase activity,biological regulation,regulation of cellular process,regulation of growth,cellu…	ssc:100515628	K08784	ssc01002;ssc03110
LNC_010327	Significant	Up	7.78038	0.890109	2.9958	0.029504	0.58418	Nonsignificant	Up	7.78038	4.81387	0.777608	0.57073	1	Nonsignificant	Down	0.890109	4.81387	-2.22238	0.231038	1	co_location	396829	AQN-1	AQN-1 protein	--	--	--	--	--
LNC_010327	Significant	Up	7.78038	0.890109	2.9958	0.029504	0.58418	Nonsignificant	Up	7.78038	4.81387	0.777608	0.57073	1	Nonsignificant	Down	0.890109	4.81387	-2.22238	0.231038	1	co_location	751862	DMBT1	deleted in malignant brain tumors 1	GO:0044237,GO:0009058,GO:0022414,GO:0016070,GO:0005515,GO:0007165,GO:0051716,GO:0051704,GO:0006412,GO:0005488,GO:0016020,GO:0030529,GO:0007154,GO:0018130,GO:0006725,GO:0048609,GO:0065007,GO:0044703,GO:1903506,GO:2000112,GO:0034645,GO:0044706,GO:0000003,GO:0003674,GO:0019438,GO:0090304,GO:0044238,GO:0051171,GO:0044699,GO:0060089,GO:0031323,GO:0045924,GO:0046483,GO:0043232,GO:0005575,GO:0019222,GO:…	cellular metabolic process,biosynthetic process,reproductive process,RNA metabolic process,protein binding,signal transduction,cellular response to stimulus,multi-organism process,translation,binding,membrane,ribonucleoprotein complex,cell communication,heterocycle biosynthetic process,cellular aromatic compound metabolic process,multicellular organismal reproductive process,biological regulation…	ssc:751862	K13912	ssc04970
XR_002346510.1	Significant	Down	3.58505	10.2527	-1.49761	0.0352976	0.643717	Nonsignificant	Down	3.58505	7.53344	-0.999997	0.343653	1	Nonsignificant	Up	10.2527	7.53344	0.494766	0.59787	1	co_location	100625047	GAK	cyclin G associated kinase	GO:0005488,GO:0006464,GO:0017076,GO:0006468,GO:0043412,GO:0044237,GO:0006470,GO:0032549,GO:0016740,GO:0003674,GO:0006793,GO:0044238,GO:0043168,GO:0001883,GO:0016310,GO:0004721,GO:1901363,GO:0006796,GO:0032559,GO:0036094,GO:0042578,GO:0009987,GO:0005524,GO:0044260,GO:0043167,GO:1901265,GO:0016773,GO:0097159,GO:0032553,GO:0004672,GO:0043170,GO:0008150,GO:0016301,GO:0019538,GO:0032550,GO:0032555,GO:…	binding,cellular protein modification process,purine nucleotide binding,protein phosphorylation,macromolecule modification,cellular metabolic process,protein dephosphorylation,ribonucleoside binding,transferase activity,molecular_function,phosphorus metabolic process,primary metabolic process,anion binding,purine nucleoside binding,phosphorylation,phosphoprotein phosphatase activity,heterocyclic …	ssc:100625047	K08855	ssc01001;ssc04131
XR_002346510.1	Significant	Down	3.58505	10.2527	-1.49761	0.0352976	0.643717	Nonsignificant	Down	3.58505	7.53344	-0.999997	0.343653	1	Nonsignificant	Up	10.2527	7.53344	0.494766	0.59787	1	co_location	100625047	GAK	cyclin G associated kinase	GO:0005488,GO:0006464,GO:0017076,GO:0006468,GO:0043412,GO:0044237,GO:0006470,GO:0032549,GO:0016740,GO:0003674,GO:0006793,GO:0044238,GO:0043168,GO:0001883,GO:0016310,GO:0004721,GO:1901363,GO:0006796,GO:0032559,GO:0036094,GO:0042578,GO:0009987,GO:0005524,GO:0044260,GO:0043167,GO:1901265,GO:0016773,GO:0097159,GO:0032553,GO:0004672,GO:0043170,GO:0008150,GO:0016301,GO:0019538,GO:0032550,GO:0032555,GO:…	binding,cellular protein modification process,purine nucleotide binding,protein phosphorylation,macromolecule modification,cellular metabolic process,protein dephosphorylation,ribonucleoside binding,transferase activity,molecular_function,phosphorus metabolic process,primary metabolic process,anion binding,purine nucleoside binding,phosphorylation,phosphoprotein phosphatase activity,heterocyclic …	ssc:100625047	K08855	ssc01001;ssc04131
XR_002346510.1	Significant	Down	3.58505	10.2527	-1.49761	0.0352976	0.643717	Nonsignificant	Down	3.58505	7.53344	-0.999997	0.343653	1	Nonsignificant	Up	10.2527	7.53344	0.494766	0.59787	1	co_location	110262032	RNF212	ring finger protein 212	GO:0008152,GO:0003824,GO:0046872,GO:0043167,GO:0046914,GO:0008150,GO:0008270,GO:0005515,GO:0005488,GO:0043169,GO:0003674	metabolic process,catalytic activity,metal ion binding,ion binding,transition metal ion binding,biological_process,zinc ion binding,protein binding,binding,cation binding,molecular_function	--	--	--
XR_002346510.1	Significant	Down	3.58505	10.2527	-1.49761	0.0352976	0.643717	Nonsignificant	Down	3.58505	7.53344	-0.999997	0.343653	1	Nonsignificant	Up	10.2527	7.53344	0.494766	0.59787	1	co_location	110262032	RNF212	ring finger protein 212	GO:0008152,GO:0003824,GO:0046872,GO:0043167,GO:0046914,GO:0008150,GO:0008270,GO:0005515,GO:0005488,GO:0043169,GO:0003674	metabolic process,catalytic activity,metal ion binding,ion binding,transition metal ion binding,biological_process,zinc ion binding,protein binding,binding,cation binding,molecular_function	--	--	--
XR_002346510.1	Significant	Down	3.58505	10.2527	-1.49761	0.0352976	0.643717	Nonsignificant	Down	3.58505	7.53344	-0.999997	0.343653	1	Nonsignificant	Up	10.2527	7.53344	0.494766	0.59787	1	co_location	100622604	TMEM175	transmembrane protein 175	GO:0015079,GO:0022891,GO:0003674,GO:0022890,GO:0015267,GO:0022892,GO:0022838,GO:0046873,GO:0005215,GO:0005216,GO:0005261,GO:0008324,GO:0005267,GO:0022857,GO:0022803,GO:0015077,GO:0015075	potassium ion transmembrane transporter activity,transmembrane transporter activity,molecular_function,inorganic cation transmembrane transporter activity,channel activity,transmembrane transporter activity,channel activity,metal ion transmembrane transporter activity,transporter activity,ion channel activity,cation channel activity,cation transmembrane transporter activity,potassium channel acti…	--	--	--
XR_002346510.1	Significant	Down	3.58505	10.2527	-1.49761	0.0352976	0.643717	Nonsignificant	Down	3.58505	7.53344	-0.999997	0.343653	1	Nonsignificant	Up	10.2527	7.53344	0.494766	0.59787	1	co_location	100622701	DGKQ	diacylglycerol kinase theta	GO:0051716,GO:0007165,GO:0005515,GO:0007154,GO:0005488,GO:0016667,GO:0065007,GO:0003674,GO:0016740,GO:0004143,GO:0044710,GO:0044699,GO:0050794,GO:0009987,GO:0047134,GO:0044700,GO:0016773,GO:0050896,GO:0055114,GO:0016301,GO:0008150,GO:0035556,GO:0016651,GO:0023052,GO:0016491,GO:0008152,GO:0007186,GO:0016772,GO:0016668,GO:0050789,GO:0044763,GO:0003824,GO:0007205	cellular response to stimulus,signal transduction,protein binding,cell communication,binding,oxidoreductase activity, acting on a sulfur group of donors,biological regulation,molecular_function,transferase activity,diacylglycerol kinase activity,metabolic process,biological_process,regulation of cellular process,cellular process,protein-disulfide reductase activity,signaling,phosphotransferase ac…	ssc:100622701	K00901	ssc00561;ssc00564;ssc04070;ssc04072;ssc05231
XR_002346510.1	Significant	Down	3.58505	10.2527	-1.49761	0.0352976	0.643717	Nonsignificant	Down	3.58505	7.53344	-0.999997	0.343653	1	Nonsignificant	Up	10.2527	7.53344	0.494766	0.59787	1	co_location	100622604	TMEM175	transmembrane protein 175	GO:0015079,GO:0022891,GO:0003674,GO:0022890,GO:0015267,GO:0022892,GO:0022838,GO:0046873,GO:0005215,GO:0005216,GO:0005261,GO:0008324,GO:0005267,GO:0022857,GO:0022803,GO:0015077,GO:0015075	potassium ion transmembrane transporter activity,transmembrane transporter activity,molecular_function,inorganic cation transmembrane transporter activity,channel activity,transmembrane transporter activity,channel activity,metal ion transmembrane transporter activity,transporter activity,ion channel activity,cation channel activity,cation transmembrane transporter activity,potassium channel acti…	--	--	--
XR_002346510.1	Significant	Down	3.58505	10.2527	-1.49761	0.0352976	0.643717	Nonsignificant	Down	3.58505	7.53344	-0.999997	0.343653	1	Nonsignificant	Up	10.2527	7.53344	0.494766	0.59787	1	co_location	100622604	TMEM175	transmembrane protein 175	GO:0015079,GO:0022891,GO:0003674,GO:0022890,GO:0015267,GO:0022892,GO:0022838,GO:0046873,GO:0005215,GO:0005216,GO:0005261,GO:0008324,GO:0005267,GO:0022857,GO:0022803,GO:0015077,GO:0015075	potassium ion transmembrane transporter activity,transmembrane transporter activity,molecular_function,inorganic cation transmembrane transporter activity,channel activity,transmembrane transporter activity,channel activity,metal ion transmembrane transporter activity,transporter activity,ion channel activity,cation channel activity,cation transmembrane transporter activity,potassium channel acti…	--	--	--
XR_002346510.1	Significant	Down	3.58505	10.2527	-1.49761	0.0352976	0.643717	Nonsignificant	Down	3.58505	7.53344	-0.999997	0.343653	1	Nonsignificant	Up	10.2527	7.53344	0.494766	0.59787	1	co_location	100622808	SLC26A1	solute carrier family 26 member 1	GO:0005215,GO:0044765,GO:0051179,GO:0051234,GO:1902578,GO:0022892,GO:0008272,GO:0016021,GO:0015698,GO:0044699,GO:0006811,GO:0006820,GO:1901682,GO:0005575,GO:0031224,GO:0006810,GO:0044425,GO:0022891,GO:0003674,GO:0016020,GO:0008509,GO:0022857,GO:0015116,GO:0015075,GO:0008150,GO:0072348,GO:0015103	transporter activity,transport,localization,establishment of localization,localization,transmembrane transporter activity,sulfate transport,integral component of membrane,inorganic anion transport,biological_process,ion transport,anion transport,sulfur compound transmembrane transporter activity,cellular_component,intrinsic component of membrane,transport,obsolete membrane part,transmembrane tran…	ssc:100622808	K14700	ssc02000
XR_002346510.1	Significant	Down	3.58505	10.2527	-1.49761	0.0352976	0.643717	Nonsignificant	Down	3.58505	7.53344	-0.999997	0.343653	1	Nonsignificant	Up	10.2527	7.53344	0.494766	0.59787	1	co_location	100622701	DGKQ	diacylglycerol kinase theta	GO:0051716,GO:0007165,GO:0005515,GO:0007154,GO:0005488,GO:0016667,GO:0065007,GO:0003674,GO:0016740,GO:0004143,GO:0044710,GO:0044699,GO:0050794,GO:0009987,GO:0047134,GO:0044700,GO:0016773,GO:0050896,GO:0055114,GO:0016301,GO:0008150,GO:0035556,GO:0016651,GO:0023052,GO:0016491,GO:0008152,GO:0007186,GO:0016772,GO:0016668,GO:0050789,GO:0044763,GO:0003824,GO:0007205	cellular response to stimulus,signal transduction,protein binding,cell communication,binding,oxidoreductase activity, acting on a sulfur group of donors,biological regulation,molecular_function,transferase activity,diacylglycerol kinase activity,metabolic process,biological_process,regulation of cellular process,cellular process,protein-disulfide reductase activity,signaling,phosphotransferase ac…	ssc:100622701	K00901	ssc00561;ssc00564;ssc04070;ssc04072;ssc05231
XR_002346510.1	Significant	Down	3.58505	10.2527	-1.49761	0.0352976	0.643717	Nonsignificant	Down	3.58505	7.53344	-0.999997	0.343653	1	Nonsignificant	Up	10.2527	7.53344	0.494766	0.59787	1	co_location	100622701	DGKQ	diacylglycerol kinase theta	GO:0051716,GO:0007165,GO:0005515,GO:0007154,GO:0005488,GO:0016667,GO:0065007,GO:0003674,GO:0016740,GO:0004143,GO:0044710,GO:0044699,GO:0050794,GO:0009987,GO:0047134,GO:0044700,GO:0016773,GO:0050896,GO:0055114,GO:0016301,GO:0008150,GO:0035556,GO:0016651,GO:0023052,GO:0016491,GO:0008152,GO:0007186,GO:0016772,GO:0016668,GO:0050789,GO:0044763,GO:0003824,GO:0007205	cellular response to stimulus,signal transduction,protein binding,cell communication,binding,oxidoreductase activity, acting on a sulfur group of donors,biological regulation,molecular_function,transferase activity,diacylglycerol kinase activity,metabolic process,biological_process,regulation of cellular process,cellular process,protein-disulfide reductase activity,signaling,phosphotransferase ac…	ssc:100622701	K00901	ssc00561;ssc00564;ssc04070;ssc04072;ssc05231
XR_002346510.1	Significant	Down	3.58505	10.2527	-1.49761	0.0352976	0.643717	Nonsignificant	Down	3.58505	7.53344	-0.999997	0.343653	1	Nonsignificant	Up	10.2527	7.53344	0.494766	0.59787	1	co_location	100625047	GAK	cyclin G associated kinase	GO:0005488,GO:0006464,GO:0017076,GO:0006468,GO:0043412,GO:0044237,GO:0006470,GO:0032549,GO:0016740,GO:0003674,GO:0006793,GO:0044238,GO:0043168,GO:0001883,GO:0016310,GO:0004721,GO:1901363,GO:0006796,GO:0032559,GO:0036094,GO:0042578,GO:0009987,GO:0005524,GO:0044260,GO:0043167,GO:1901265,GO:0016773,GO:0097159,GO:0032553,GO:0004672,GO:0043170,GO:0008150,GO:0016301,GO:0019538,GO:0032550,GO:0032555,GO:…	binding,cellular protein modification process,purine nucleotide binding,protein phosphorylation,macromolecule modification,cellular metabolic process,protein dephosphorylation,ribonucleoside binding,transferase activity,molecular_function,phosphorus metabolic process,primary metabolic process,anion binding,purine nucleoside binding,phosphorylation,phosphoprotein phosphatase activity,heterocyclic …	ssc:100625047	K08855	ssc01001;ssc04131
XR_002346510.1	Significant	Down	3.58505	10.2527	-1.49761	0.0352976	0.643717	Nonsignificant	Down	3.58505	7.53344	-0.999997	0.343653	1	Nonsignificant	Up	10.2527	7.53344	0.494766	0.59787	1	co_location	100622604	TMEM175	transmembrane protein 175	GO:0015079,GO:0022891,GO:0003674,GO:0022890,GO:0015267,GO:0022892,GO:0022838,GO:0046873,GO:0005215,GO:0005216,GO:0005261,GO:0008324,GO:0005267,GO:0022857,GO:0022803,GO:0015077,GO:0015075	potassium ion transmembrane transporter activity,transmembrane transporter activity,molecular_function,inorganic cation transmembrane transporter activity,channel activity,transmembrane transporter activity,channel activity,metal ion transmembrane transporter activity,transporter activity,ion channel activity,cation channel activity,cation transmembrane transporter activity,potassium channel acti…	--	--	--
XR_002346510.1	Significant	Down	3.58505	10.2527	-1.49761	0.0352976	0.643717	Nonsignificant	Down	3.58505	7.53344	-0.999997	0.343653	1	Nonsignificant	Up	10.2527	7.53344	0.494766	0.59787	1	co_location	100625047	GAK	cyclin G associated kinase	GO:0005488,GO:0006464,GO:0017076,GO:0006468,GO:0043412,GO:0044237,GO:0006470,GO:0032549,GO:0016740,GO:0003674,GO:0006793,GO:0044238,GO:0043168,GO:0001883,GO:0016310,GO:0004721,GO:1901363,GO:0006796,GO:0032559,GO:0036094,GO:0042578,GO:0009987,GO:0005524,GO:0044260,GO:0043167,GO:1901265,GO:0016773,GO:0097159,GO:0032553,GO:0004672,GO:0043170,GO:0008150,GO:0016301,GO:0019538,GO:0032550,GO:0032555,GO:…	binding,cellular protein modification process,purine nucleotide binding,protein phosphorylation,macromolecule modification,cellular metabolic process,protein dephosphorylation,ribonucleoside binding,transferase activity,molecular_function,phosphorus metabolic process,primary metabolic process,anion binding,purine nucleoside binding,phosphorylation,phosphoprotein phosphatase activity,heterocyclic …	ssc:100625047	K08855	ssc01001;ssc04131
XR_002346510.1	Significant	Down	3.58505	10.2527	-1.49761	0.0352976	0.643717	Nonsignificant	Down	3.58505	7.53344	-0.999997	0.343653	1	Nonsignificant	Up	10.2527	7.53344	0.494766	0.59787	1	co_location	100622808	SLC26A1	solute carrier family 26 member 1	GO:0005215,GO:0044765,GO:0051179,GO:0051234,GO:1902578,GO:0022892,GO:0008272,GO:0016021,GO:0015698,GO:0044699,GO:0006811,GO:0006820,GO:1901682,GO:0005575,GO:0031224,GO:0006810,GO:0044425,GO:0022891,GO:0003674,GO:0016020,GO:0008509,GO:0022857,GO:0015116,GO:0015075,GO:0008150,GO:0072348,GO:0015103	transporter activity,transport,localization,establishment of localization,localization,transmembrane transporter activity,sulfate transport,integral component of membrane,inorganic anion transport,biological_process,ion transport,anion transport,sulfur compound transmembrane transporter activity,cellular_component,intrinsic component of membrane,transport,obsolete membrane part,transmembrane tran…	ssc:100622808	K14700	ssc02000
XR_002346510.1	Significant	Down	3.58505	10.2527	-1.49761	0.0352976	0.643717	Nonsignificant	Down	3.58505	7.53344	-0.999997	0.343653	1	Nonsignificant	Up	10.2527	7.53344	0.494766	0.59787	1	co_location	100622808	SLC26A1	solute carrier family 26 member 1	GO:0005215,GO:0044765,GO:0051179,GO:0051234,GO:1902578,GO:0022892,GO:0008272,GO:0016021,GO:0015698,GO:0044699,GO:0006811,GO:0006820,GO:1901682,GO:0005575,GO:0031224,GO:0006810,GO:0044425,GO:0022891,GO:0003674,GO:0016020,GO:0008509,GO:0022857,GO:0015116,GO:0015075,GO:0008150,GO:0072348,GO:0015103	transporter activity,transport,localization,establishment of localization,localization,transmembrane transporter activity,sulfate transport,integral component of membrane,inorganic anion transport,biological_process,ion transport,anion transport,sulfur compound transmembrane transporter activity,cellular_component,intrinsic component of membrane,transport,obsolete membrane part,transmembrane tran…	ssc:100622808	K14700	ssc02000
XR_002346510.1	Significant	Down	3.58505	10.2527	-1.49761	0.0352976	0.643717	Nonsignificant	Down	3.58505	7.53344	-0.999997	0.343653	1	Nonsignificant	Up	10.2527	7.53344	0.494766	0.59787	1	co_location	110262033	SPON2	spondin 2	--	--	ssc:110262033	K24428	ssc04990
XR_002346510.1	Significant	Down	3.58505	10.2527	-1.49761	0.0352976	0.643717	Nonsignificant	Down	3.58505	7.53344	-0.999997	0.343653	1	Nonsignificant	Up	10.2527	7.53344	0.494766	0.59787	1	co_location	100622808	SLC26A1	solute carrier family 26 member 1	GO:0005215,GO:0044765,GO:0051179,GO:0051234,GO:1902578,GO:0022892,GO:0008272,GO:0016021,GO:0015698,GO:0044699,GO:0006811,GO:0006820,GO:1901682,GO:0005575,GO:0031224,GO:0006810,GO:0044425,GO:0022891,GO:0003674,GO:0016020,GO:0008509,GO:0022857,GO:0015116,GO:0015075,GO:0008150,GO:0072348,GO:0015103	transporter activity,transport,localization,establishment of localization,localization,transmembrane transporter activity,sulfate transport,integral component of membrane,inorganic anion transport,biological_process,ion transport,anion transport,sulfur compound transmembrane transporter activity,cellular_component,intrinsic component of membrane,transport,obsolete membrane part,transmembrane tran…	ssc:100622808	K14700	ssc02000
XR_002346510.1	Significant	Down	3.58505	10.2527	-1.49761	0.0352976	0.643717	Nonsignificant	Down	3.58505	7.53344	-0.999997	0.343653	1	Nonsignificant	Up	10.2527	7.53344	0.494766	0.59787	1	co_location	100625047	GAK	cyclin G associated kinase	GO:0005488,GO:0006464,GO:0017076,GO:0006468,GO:0043412,GO:0044237,GO:0006470,GO:0032549,GO:0016740,GO:0003674,GO:0006793,GO:0044238,GO:0043168,GO:0001883,GO:0016310,GO:0004721,GO:1901363,GO:0006796,GO:0032559,GO:0036094,GO:0042578,GO:0009987,GO:0005524,GO:0044260,GO:0043167,GO:1901265,GO:0016773,GO:0097159,GO:0032553,GO:0004672,GO:0043170,GO:0008150,GO:0016301,GO:0019538,GO:0032550,GO:0032555,GO:…	binding,cellular protein modification process,purine nucleotide binding,protein phosphorylation,macromolecule modification,cellular metabolic process,protein dephosphorylation,ribonucleoside binding,transferase activity,molecular_function,phosphorus metabolic process,primary metabolic process,anion binding,purine nucleoside binding,phosphorylation,phosphoprotein phosphatase activity,heterocyclic …	ssc:100625047	K08855	ssc01001;ssc04131
XR_002346510.1	Significant	Down	3.58505	10.2527	-1.49761	0.0352976	0.643717	Nonsignificant	Down	3.58505	7.53344	-0.999997	0.343653	1	Nonsignificant	Up	10.2527	7.53344	0.494766	0.59787	1	co_location	110262034	LOC110262034	transmembrane emp24 domain-containing protein 11	GO:0016021,GO:0005575,GO:0051179,GO:0051234,GO:0016020,GO:0031224,GO:0006810,GO:0044425,GO:0008150	integral component of membrane,cellular_component,localization,establishment of localization,membrane,intrinsic component of membrane,transport,obsolete membrane part,biological_process	ssc:110262034	K20346	ssc04131
XR_002346510.1	Significant	Down	3.58505	10.2527	-1.49761	0.0352976	0.643717	Nonsignificant	Down	3.58505	7.53344	-0.999997	0.343653	1	Nonsignificant	Up	10.2527	7.53344	0.494766	0.59787	1	co_location	110262032	RNF212	ring finger protein 212	GO:0008152,GO:0003824,GO:0046872,GO:0043167,GO:0046914,GO:0008150,GO:0008270,GO:0005515,GO:0005488,GO:0043169,GO:0003674	metabolic process,catalytic activity,metal ion binding,ion binding,transition metal ion binding,biological_process,zinc ion binding,protein binding,binding,cation binding,molecular_function	--	--	--
XR_002346510.1	Significant	Down	3.58505	10.2527	-1.49761	0.0352976	0.643717	Nonsignificant	Down	3.58505	7.53344	-0.999997	0.343653	1	Nonsignificant	Up	10.2527	7.53344	0.494766	0.59787	1	co_location	100622808	SLC26A1	solute carrier family 26 member 1	GO:0005215,GO:0044765,GO:0051179,GO:0051234,GO:1902578,GO:0022892,GO:0008272,GO:0016021,GO:0015698,GO:0044699,GO:0006811,GO:0006820,GO:1901682,GO:0005575,GO:0031224,GO:0006810,GO:0044425,GO:0022891,GO:0003674,GO:0016020,GO:0008509,GO:0022857,GO:0015116,GO:0015075,GO:0008150,GO:0072348,GO:0015103	transporter activity,transport,localization,establishment of localization,localization,transmembrane transporter activity,sulfate transport,integral component of membrane,inorganic anion transport,biological_process,ion transport,anion transport,sulfur compound transmembrane transporter activity,cellular_component,intrinsic component of membrane,transport,obsolete membrane part,transmembrane tran…	ssc:100622808	K14700	ssc02000
XR_002346510.1	Significant	Down	3.58505	10.2527	-1.49761	0.0352976	0.643717	Nonsignificant	Down	3.58505	7.53344	-0.999997	0.343653	1	Nonsignificant	Up	10.2527	7.53344	0.494766	0.59787	1	co_location	110262030	FGFRL1	fibroblast growth factor receptor-like 1	GO:0005576,GO:0016787,GO:0071704,GO:0046872,GO:0003824,GO:0008233,GO:0008152,GO:0004175,GO:0043170,GO:0008270,GO:0008150,GO:0019538,GO:0097159,GO:0043167,GO:0046914,GO:0006508,GO:0070011,GO:1901363,GO:0004222,GO:0005575,GO:0043169,GO:0003674,GO:0044238,GO:0003676,GO:0003677,GO:0005515,GO:0008237,GO:0005488	extracellular region,hydrolase activity,organic substance metabolic process,metal ion binding,catalytic activity,peptidase activity,metabolic process,endopeptidase activity,macromolecule metabolic process,zinc ion binding,biological_process,protein metabolic process,organic cyclic compound binding,ion binding,transition metal ion binding,proteolysis,peptidase activity,heterocyclic compound bindin…	--	--	--
XR_002346510.1	Significant	Down	3.58505	10.2527	-1.49761	0.0352976	0.643717	Nonsignificant	Down	3.58505	7.53344	-0.999997	0.343653	1	Nonsignificant	Up	10.2527	7.53344	0.494766	0.59787	1	co_location	110262029	IDUA	iduronidase	GO:0044238,GO:0003674,GO:0016798,GO:0005488,GO:0005515,GO:0005975,GO:0008150,GO:0003824,GO:0016787,GO:0071704,GO:0004553,GO:0008152	primary metabolic process,molecular_function,hydrolase activity, acting on glycosyl bonds,binding,protein binding,carbohydrate metabolic process,biological_process,catalytic activity,hydrolase activity,organic substance metabolic process,hydrolase activity, hydrolyzing O-glycosyl compounds,metabolic process	ssc:110262029	K01217	ssc00531;ssc04142
XR_002346510.1	Significant	Down	3.58505	10.2527	-1.49761	0.0352976	0.643717	Nonsignificant	Down	3.58505	7.53344	-0.999997	0.343653	1	Nonsignificant	Up	10.2527	7.53344	0.494766	0.59787	1	co_location	110262032	RNF212	ring finger protein 212	GO:0008152,GO:0003824,GO:0046872,GO:0043167,GO:0046914,GO:0008150,GO:0008270,GO:0005515,GO:0005488,GO:0043169,GO:0003674	metabolic process,catalytic activity,metal ion binding,ion binding,transition metal ion binding,biological_process,zinc ion binding,protein binding,binding,cation binding,molecular_function	--	--	--
XR_002346510.1	Significant	Down	3.58505	10.2527	-1.49761	0.0352976	0.643717	Nonsignificant	Down	3.58505	7.53344	-0.999997	0.343653	1	Nonsignificant	Up	10.2527	7.53344	0.494766	0.59787	1	co_location	100625047	GAK	cyclin G associated kinase	GO:0005488,GO:0006464,GO:0017076,GO:0006468,GO:0043412,GO:0044237,GO:0006470,GO:0032549,GO:0016740,GO:0003674,GO:0006793,GO:0044238,GO:0043168,GO:0001883,GO:0016310,GO:0004721,GO:1901363,GO:0006796,GO:0032559,GO:0036094,GO:0042578,GO:0009987,GO:0005524,GO:0044260,GO:0043167,GO:1901265,GO:0016773,GO:0097159,GO:0032553,GO:0004672,GO:0043170,GO:0008150,GO:0016301,GO:0019538,GO:0032550,GO:0032555,GO:…	binding,cellular protein modification process,purine nucleotide binding,protein phosphorylation,macromolecule modification,cellular metabolic process,protein dephosphorylation,ribonucleoside binding,transferase activity,molecular_function,phosphorus metabolic process,primary metabolic process,anion binding,purine nucleoside binding,phosphorylation,phosphoprotein phosphatase activity,heterocyclic …	ssc:100625047	K08855	ssc01001;ssc04131
XR_002346510.1	Significant	Down	3.58505	10.2527	-1.49761	0.0352976	0.643717	Nonsignificant	Down	3.58505	7.53344	-0.999997	0.343653	1	Nonsignificant	Up	10.2527	7.53344	0.494766	0.59787	1	co_location	110262030	FGFRL1	fibroblast growth factor receptor-like 1	GO:0005576,GO:0016787,GO:0071704,GO:0046872,GO:0003824,GO:0008233,GO:0008152,GO:0004175,GO:0043170,GO:0008270,GO:0008150,GO:0019538,GO:0097159,GO:0043167,GO:0046914,GO:0006508,GO:0070011,GO:1901363,GO:0004222,GO:0005575,GO:0043169,GO:0003674,GO:0044238,GO:0003676,GO:0003677,GO:0005515,GO:0008237,GO:0005488	extracellular region,hydrolase activity,organic substance metabolic process,metal ion binding,catalytic activity,peptidase activity,metabolic process,endopeptidase activity,macromolecule metabolic process,zinc ion binding,biological_process,protein metabolic process,organic cyclic compound binding,ion binding,transition metal ion binding,proteolysis,peptidase activity,heterocyclic compound bindin…	--	--	--
XR_002346510.1	Significant	Down	3.58505	10.2527	-1.49761	0.0352976	0.643717	Nonsignificant	Down	3.58505	7.53344	-0.999997	0.343653	1	Nonsignificant	Up	10.2527	7.53344	0.494766	0.59787	1	co_location	110262029	IDUA	iduronidase	GO:0044238,GO:0003674,GO:0016798,GO:0005488,GO:0005515,GO:0005975,GO:0008150,GO:0003824,GO:0016787,GO:0071704,GO:0004553,GO:0008152	primary metabolic process,molecular_function,hydrolase activity, acting on glycosyl bonds,binding,protein binding,carbohydrate metabolic process,biological_process,catalytic activity,hydrolase activity,organic substance metabolic process,hydrolase activity, hydrolyzing O-glycosyl compounds,metabolic process	ssc:110262029	K01217	ssc00531;ssc04142
XR_002346510.1	Significant	Down	3.58505	10.2527	-1.49761	0.0352976	0.643717	Nonsignificant	Down	3.58505	7.53344	-0.999997	0.343653	1	Nonsignificant	Up	10.2527	7.53344	0.494766	0.59787	1	co_location	100622808	SLC26A1	solute carrier family 26 member 1	GO:0005215,GO:0044765,GO:0051179,GO:0051234,GO:1902578,GO:0022892,GO:0008272,GO:0016021,GO:0015698,GO:0044699,GO:0006811,GO:0006820,GO:1901682,GO:0005575,GO:0031224,GO:0006810,GO:0044425,GO:0022891,GO:0003674,GO:0016020,GO:0008509,GO:0022857,GO:0015116,GO:0015075,GO:0008150,GO:0072348,GO:0015103	transporter activity,transport,localization,establishment of localization,localization,transmembrane transporter activity,sulfate transport,integral component of membrane,inorganic anion transport,biological_process,ion transport,anion transport,sulfur compound transmembrane transporter activity,cellular_component,intrinsic component of membrane,transport,obsolete membrane part,transmembrane tran…	ssc:100622808	K14700	ssc02000
XR_002346510.1	Significant	Down	3.58505	10.2527	-1.49761	0.0352976	0.643717	Nonsignificant	Down	3.58505	7.53344	-0.999997	0.343653	1	Nonsignificant	Up	10.2527	7.53344	0.494766	0.59787	1	co_location	100625047	GAK	cyclin G associated kinase	GO:0005488,GO:0006464,GO:0017076,GO:0006468,GO:0043412,GO:0044237,GO:0006470,GO:0032549,GO:0016740,GO:0003674,GO:0006793,GO:0044238,GO:0043168,GO:0001883,GO:0016310,GO:0004721,GO:1901363,GO:0006796,GO:0032559,GO:0036094,GO:0042578,GO:0009987,GO:0005524,GO:0044260,GO:0043167,GO:1901265,GO:0016773,GO:0097159,GO:0032553,GO:0004672,GO:0043170,GO:0008150,GO:0016301,GO:0019538,GO:0032550,GO:0032555,GO:…	binding,cellular protein modification process,purine nucleotide binding,protein phosphorylation,macromolecule modification,cellular metabolic process,protein dephosphorylation,ribonucleoside binding,transferase activity,molecular_function,phosphorus metabolic process,primary metabolic process,anion binding,purine nucleoside binding,phosphorylation,phosphoprotein phosphatase activity,heterocyclic …	ssc:100625047	K08855	ssc01001;ssc04131
XR_002346510.1	Significant	Down	3.58505	10.2527	-1.49761	0.0352976	0.643717	Nonsignificant	Down	3.58505	7.53344	-0.999997	0.343653	1	Nonsignificant	Up	10.2527	7.53344	0.494766	0.59787	1	co_location	110262030	FGFRL1	fibroblast growth factor receptor-like 1	GO:0005576,GO:0016787,GO:0071704,GO:0046872,GO:0003824,GO:0008233,GO:0008152,GO:0004175,GO:0043170,GO:0008270,GO:0008150,GO:0019538,GO:0097159,GO:0043167,GO:0046914,GO:0006508,GO:0070011,GO:1901363,GO:0004222,GO:0005575,GO:0043169,GO:0003674,GO:0044238,GO:0003676,GO:0003677,GO:0005515,GO:0008237,GO:0005488	extracellular region,hydrolase activity,organic substance metabolic process,metal ion binding,catalytic activity,peptidase activity,metabolic process,endopeptidase activity,macromolecule metabolic process,zinc ion binding,biological_process,protein metabolic process,organic cyclic compound binding,ion binding,transition metal ion binding,proteolysis,peptidase activity,heterocyclic compound bindin…	--	--	--
XR_002346510.1	Significant	Down	3.58505	10.2527	-1.49761	0.0352976	0.643717	Nonsignificant	Down	3.58505	7.53344	-0.999997	0.343653	1	Nonsignificant	Up	10.2527	7.53344	0.494766	0.59787	1	co_location	100625047	GAK	cyclin G associated kinase	GO:0005488,GO:0006464,GO:0017076,GO:0006468,GO:0043412,GO:0044237,GO:0006470,GO:0032549,GO:0016740,GO:0003674,GO:0006793,GO:0044238,GO:0043168,GO:0001883,GO:0016310,GO:0004721,GO:1901363,GO:0006796,GO:0032559,GO:0036094,GO:0042578,GO:0009987,GO:0005524,GO:0044260,GO:0043167,GO:1901265,GO:0016773,GO:0097159,GO:0032553,GO:0004672,GO:0043170,GO:0008150,GO:0016301,GO:0019538,GO:0032550,GO:0032555,GO:…	binding,cellular protein modification process,purine nucleotide binding,protein phosphorylation,macromolecule modification,cellular metabolic process,protein dephosphorylation,ribonucleoside binding,transferase activity,molecular_function,phosphorus metabolic process,primary metabolic process,anion binding,purine nucleoside binding,phosphorylation,phosphoprotein phosphatase activity,heterocyclic …	ssc:100625047	K08855	ssc01001;ssc04131
XR_002346510.1	Significant	Down	3.58505	10.2527	-1.49761	0.0352976	0.643717	Nonsignificant	Down	3.58505	7.53344	-0.999997	0.343653	1	Nonsignificant	Up	10.2527	7.53344	0.494766	0.59787	1	co_location	110262030	FGFRL1	fibroblast growth factor receptor-like 1	GO:0005576,GO:0016787,GO:0071704,GO:0046872,GO:0003824,GO:0008233,GO:0008152,GO:0004175,GO:0043170,GO:0008270,GO:0008150,GO:0019538,GO:0097159,GO:0043167,GO:0046914,GO:0006508,GO:0070011,GO:1901363,GO:0004222,GO:0005575,GO:0043169,GO:0003674,GO:0044238,GO:0003676,GO:0003677,GO:0005515,GO:0008237,GO:0005488	extracellular region,hydrolase activity,organic substance metabolic process,metal ion binding,catalytic activity,peptidase activity,metabolic process,endopeptidase activity,macromolecule metabolic process,zinc ion binding,biological_process,protein metabolic process,organic cyclic compound binding,ion binding,transition metal ion binding,proteolysis,peptidase activity,heterocyclic compound bindin…	--	--	--
XR_002345763.1	Significant	Down	80.8601	225.284	-1.48071	0.000581946	0.0672148	Significant	Down	80.8601	322.765	-1.99405	0.00121803	1	Nonsignificant	Down	225.284	322.765	-0.515849	0.462471	1	co_location	100511822	ICK	intestinal cell kinase	GO:0022857,GO:0001882,GO:0000166,GO:0003824,GO:0071704,GO:0036211,GO:0035639,GO:0008982,GO:0044267,GO:0016772,GO:0097367,GO:0030554,GO:0008152,GO:0022804,GO:0004672,GO:0032553,GO:0015144,GO:0097159,GO:0032555,GO:0032550,GO:0019538,GO:0016301,GO:1901476,GO:0008150,GO:0043170,GO:0005524,GO:0016773,GO:1901265,GO:0043167,GO:0044260,GO:0022892,GO:0032559,GO:0006796,GO:1901363,GO:0009987,GO:0005215,GO:…	transmembrane transporter activity,nucleoside binding,nucleotide binding,catalytic activity,organic substance metabolic process,protein modification process,purine ribonucleoside triphosphate binding,protein-N(PI)-phosphohistidine-sugar phosphotransferase activity,cellular protein metabolic process,transferase activity, transferring phosphorus-containing groups,carbohydrate derivative binding,ade…	ssc:100511822	K08828	ssc01001
XR_002345763.1	Significant	Down	80.8601	225.284	-1.48071	0.000581946	0.0672148	Significant	Down	80.8601	322.765	-1.99405	0.00121803	1	Nonsignificant	Down	225.284	322.765	-0.515849	0.462471	1	co_location	100512176	TMEM14A	transmembrane protein 14A	GO:0016020,GO:0044425,GO:0031224,GO:0005575,GO:0016021	membrane,obsolete membrane part,intrinsic component of membrane,cellular_component,integral component of membrane	--	--	--
XR_002345763.1	Significant	Down	80.8601	225.284	-1.48071	0.000581946	0.0672148	Significant	Down	80.8601	322.765	-1.99405	0.00121803	1	Nonsignificant	Down	225.284	322.765	-0.515849	0.462471	1	co_location	100512176	TMEM14A	transmembrane protein 14A	GO:0016020,GO:0044425,GO:0031224,GO:0005575,GO:0016021	membrane,obsolete membrane part,intrinsic component of membrane,cellular_component,integral component of membrane	--	--	--
XR_002345763.1	Significant	Down	80.8601	225.284	-1.48071	0.000581946	0.0672148	Significant	Down	80.8601	322.765	-1.99405	0.00121803	1	Nonsignificant	Down	225.284	322.765	-0.515849	0.462471	1	co_location	100512176	TMEM14A	transmembrane protein 14A	GO:0016020,GO:0044425,GO:0031224,GO:0005575,GO:0016021	membrane,obsolete membrane part,intrinsic component of membrane,cellular_component,integral component of membrane	--	--	--
XR_002345763.1	Significant	Down	80.8601	225.284	-1.48071	0.000581946	0.0672148	Significant	Down	80.8601	322.765	-1.99405	0.00121803	1	Nonsignificant	Down	225.284	322.765	-0.515849	0.462471	1	co_location	100152951	GSTA4	glutathione S-transferase alpha 4	GO:0005488,GO:0005515,GO:0003674	binding,protein binding,molecular_function	ssc:100152951	K00799	ssc00480;ssc00980;ssc00982;ssc00983;ssc01524;ssc02000;ssc05200;ssc05204;ssc05225;ssc05418
XR_002345763.1	Significant	Down	80.8601	225.284	-1.48071	0.000581946	0.0672148	Significant	Down	80.8601	322.765	-1.99405	0.00121803	1	Nonsignificant	Down	225.284	322.765	-0.515849	0.462471	1	co_location	100526118	LOC100526118	glutathione S-transferase A1-like	GO:0003674,GO:0005488,GO:0005515	molecular_function,binding,protein binding	ssc:100526118	K00799	ssc00480;ssc00980;ssc00982;ssc00983;ssc01524;ssc02000;ssc05200;ssc05204;ssc05225;ssc05418
XR_002345763.1	Significant	Down	80.8601	225.284	-1.48071	0.000581946	0.0672148	Significant	Down	80.8601	322.765	-1.99405	0.00121803	1	Nonsignificant	Down	225.284	322.765	-0.515849	0.462471	1	co_location	100152951	GSTA4	glutathione S-transferase alpha 4	GO:0005488,GO:0005515,GO:0003674	binding,protein binding,molecular_function	ssc:100152951	K00799	ssc00480;ssc00980;ssc00982;ssc00983;ssc01524;ssc02000;ssc05200;ssc05204;ssc05225;ssc05418
XR_002345763.1	Significant	Down	80.8601	225.284	-1.48071	0.000581946	0.0672148	Significant	Down	80.8601	322.765	-1.99405	0.00121803	1	Nonsignificant	Down	225.284	322.765	-0.515849	0.462471	1	co_location	100512176	TMEM14A	transmembrane protein 14A	GO:0016020,GO:0044425,GO:0031224,GO:0005575,GO:0016021	membrane,obsolete membrane part,intrinsic component of membrane,cellular_component,integral component of membrane	--	--	--
XR_002345763.1	Significant	Down	80.8601	225.284	-1.48071	0.000581946	0.0672148	Significant	Down	80.8601	322.765	-1.99405	0.00121803	1	Nonsignificant	Down	225.284	322.765	-0.515849	0.462471	1	co_location	397682	GSTA1	glutathione S-transferase alpha 1	GO:0016020,GO:0005488,GO:0005515,GO:0003674,GO:0008236,GO:0005575,GO:0005618,GO:0044464,GO:0030312,GO:0071944,GO:0070011,GO:0005623,GO:0004175,GO:0004252,GO:0003824,GO:0008233,GO:0017171,GO:0016787	membrane,binding,protein binding,molecular_function,serine-type peptidase activity,cellular_component,cell wall,obsolete cell part,--,cell periphery,peptidase activity,obsolete cell,endopeptidase activity,serine-type endopeptidase activity,catalytic activity,peptidase activity,serine hydrolase activity,hydrolase activity	ssc:397682	K00799	ssc00480;ssc00980;ssc00982;ssc00983;ssc01524;ssc02000;ssc05200;ssc05204;ssc05225;ssc05418
XR_002345763.1	Significant	Down	80.8601	225.284	-1.48071	0.000581946	0.0672148	Significant	Down	80.8601	322.765	-1.99405	0.00121803	1	Nonsignificant	Down	225.284	322.765	-0.515849	0.462471	1	co_location	100510917	LOC100510917	glutathione S-transferase A4	GO:0003674,GO:0005515,GO:0005488	molecular_function,protein binding,binding	ssc:100510917	K00799	ssc00480;ssc00980;ssc00982;ssc00983;ssc01524;ssc02000;ssc05200;ssc05204;ssc05225;ssc05418
LNC_012361	Nonsignificant	Up	2.14902	0	3.43972	0.383964	NA	Nonsignificant	Down	2.14902	25.2737	-3.66293	0.111596	1	Significant	Down	0	25.2737	-7.1056	0.0073146	1	co_location	110258215	LOC110258215	progesterone receptor-like	--	--	--	--	--
LNC_012361	Nonsignificant	Up	2.14902	0	3.43972	0.383964	NA	Nonsignificant	Down	2.14902	25.2737	-3.66293	0.111596	1	Significant	Down	0	25.2737	-7.1056	0.0073146	1	co_location	110258214	LOC110258214	basic salivary proline-rich protein 4-like	GO:0003924,GO:0030867,GO:0044432,GO:0017076,GO:0005488,GO:0016020,GO:0042175,GO:0005791,GO:0016462,GO:0006810,GO:0043168,GO:0001883,GO:0003674,GO:0044425,GO:0005785,GO:0032549,GO:0005783,GO:0005575,GO:0017111,GO:0043231,GO:0005525,GO:0051179,GO:0051234,GO:0044464,GO:0036094,GO:0043234,GO:0006886,GO:1901363,GO:0005789,GO:0016818,GO:0070727,GO:0005047,GO:0044444,GO:1901265,GO:0043226,GO:0033036,GO:…	GTPase activity,rough endoplasmic reticulum membrane,obsolete endoplasmic reticulum part,purine nucleotide binding,binding,membrane,nuclear outer membrane-endoplasmic reticulum membrane network,rough endoplasmic reticulum,pyrophosphatase activity,transport,anion binding,purine nucleoside binding,molecular_function,obsolete membrane part,signal recognition particle receptor complex,ribonucleoside …	--	--	--
LNC_000370	Significant	Down	0.0532337	276.641	-10.5564	0.00108482	0.0808459	Nonsignificant	NA	0.0532337	0.143598	NA	NA	NA	Significant	Up	276.641	0.143598	10.5529	7.10502e-05	0.6813	co_location	396699	RSC1A1	regulator of solute carriers 1	--	--	--	--	--
LNC_003582	Significant	Up	10.0548	2.05808	2.14407	0.00732704	0.250579	Nonsignificant	Up	10.0548	2.84486	1.78427	0.106525	1	Nonsignificant	Down	2.05808	2.84486	-0.362568	0.801963	1	co_location	100156877	HIPK1	homeodomain interacting protein kinase 1	GO:0072594,GO:1901363,GO:0006886,GO:0031967,GO:0032559,GO:0006796,GO:0070585,GO:0036094,GO:1902578,GO:0044464,GO:0051179,GO:0051234,GO:0009987,GO:0043231,GO:0044765,GO:0016310,GO:0005575,GO:0044699,GO:0016740,GO:0032549,GO:0044238,GO:0016043,GO:0006793,GO:0003674,GO:0001883,GO:0043168,GO:0006810,GO:0006839,GO:1902580,GO:0016020,GO:0006464,GO:0005488,GO:0017076,GO:0043412,GO:0006468,GO:0019867,GO:…	establishment of protein localization to organelle,heterocyclic compound binding,intracellular protein transport,organelle envelope,adenyl ribonucleotide binding,phosphate-containing compound metabolic process,protein localization to mitochondrion,small molecule binding,localization,obsolete cell part,localization,establishment of localization,cellular process,intracellular membrane-bounded organ…	ssc:100156877	K08826	ssc01001;ssc04218
LNC_003582	Significant	Up	10.0548	2.05808	2.14407	0.00732704	0.250579	Nonsignificant	Up	10.0548	2.84486	1.78427	0.106525	1	Nonsignificant	Down	2.05808	2.84486	-0.362568	0.801963	1	co_location	100156877	HIPK1	homeodomain interacting protein kinase 1	GO:0072594,GO:1901363,GO:0006886,GO:0031967,GO:0032559,GO:0006796,GO:0070585,GO:0036094,GO:1902578,GO:0044464,GO:0051179,GO:0051234,GO:0009987,GO:0043231,GO:0044765,GO:0016310,GO:0005575,GO:0044699,GO:0016740,GO:0032549,GO:0044238,GO:0016043,GO:0006793,GO:0003674,GO:0001883,GO:0043168,GO:0006810,GO:0006839,GO:1902580,GO:0016020,GO:0006464,GO:0005488,GO:0017076,GO:0043412,GO:0006468,GO:0019867,GO:…	establishment of protein localization to organelle,heterocyclic compound binding,intracellular protein transport,organelle envelope,adenyl ribonucleotide binding,phosphate-containing compound metabolic process,protein localization to mitochondrion,small molecule binding,localization,obsolete cell part,localization,establishment of localization,cellular process,intracellular membrane-bounded organ…	ssc:100156877	K08826	ssc01001;ssc04218
LNC_003582	Significant	Up	10.0548	2.05808	2.14407	0.00732704	0.250579	Nonsignificant	Up	10.0548	2.84486	1.78427	0.106525	1	Nonsignificant	Down	2.05808	2.84486	-0.362568	0.801963	1	co_location	100156877	HIPK1	homeodomain interacting protein kinase 1	GO:0072594,GO:1901363,GO:0006886,GO:0031967,GO:0032559,GO:0006796,GO:0070585,GO:0036094,GO:1902578,GO:0044464,GO:0051179,GO:0051234,GO:0009987,GO:0043231,GO:0044765,GO:0016310,GO:0005575,GO:0044699,GO:0016740,GO:0032549,GO:0044238,GO:0016043,GO:0006793,GO:0003674,GO:0001883,GO:0043168,GO:0006810,GO:0006839,GO:1902580,GO:0016020,GO:0006464,GO:0005488,GO:0017076,GO:0043412,GO:0006468,GO:0019867,GO:…	establishment of protein localization to organelle,heterocyclic compound binding,intracellular protein transport,organelle envelope,adenyl ribonucleotide binding,phosphate-containing compound metabolic process,protein localization to mitochondrion,small molecule binding,localization,obsolete cell part,localization,establishment of localization,cellular process,intracellular membrane-bounded organ…	ssc:100156877	K08826	ssc01001;ssc04218
LNC_003582	Significant	Up	10.0548	2.05808	2.14407	0.00732704	0.250579	Nonsignificant	Up	10.0548	2.84486	1.78427	0.106525	1	Nonsignificant	Down	2.05808	2.84486	-0.362568	0.801963	1	co_location	100156877	HIPK1	homeodomain interacting protein kinase 1	GO:0072594,GO:1901363,GO:0006886,GO:0031967,GO:0032559,GO:0006796,GO:0070585,GO:0036094,GO:1902578,GO:0044464,GO:0051179,GO:0051234,GO:0009987,GO:0043231,GO:0044765,GO:0016310,GO:0005575,GO:0044699,GO:0016740,GO:0032549,GO:0044238,GO:0016043,GO:0006793,GO:0003674,GO:0001883,GO:0043168,GO:0006810,GO:0006839,GO:1902580,GO:0016020,GO:0006464,GO:0005488,GO:0017076,GO:0043412,GO:0006468,GO:0019867,GO:…	establishment of protein localization to organelle,heterocyclic compound binding,intracellular protein transport,organelle envelope,adenyl ribonucleotide binding,phosphate-containing compound metabolic process,protein localization to mitochondrion,small molecule binding,localization,obsolete cell part,localization,establishment of localization,cellular process,intracellular membrane-bounded organ…	ssc:100156877	K08826	ssc01001;ssc04218
LNC_003582	Significant	Up	10.0548	2.05808	2.14407	0.00732704	0.250579	Nonsignificant	Up	10.0548	2.84486	1.78427	0.106525	1	Nonsignificant	Down	2.05808	2.84486	-0.362568	0.801963	1	co_location	100516855	AP4B1	adaptor related protein complex 4 beta 1 subunit	GO:0048475,GO:0003674,GO:0044425,GO:0006810,GO:0005488,GO:0016020,GO:0005515,GO:0030118,GO:0006886,GO:0016192,GO:0043234,GO:0044464,GO:0051179,GO:0051234,GO:0030131,GO:0005575,GO:0044699,GO:0044710,GO:0045184,GO:0046907,GO:0005623,GO:0008150,GO:0071702,GO:0030117,GO:0055114,GO:0005737,GO:0033036,GO:0044444,GO:0070727,GO:0034613,GO:0051641,GO:0003824,GO:0030119,GO:0005622,GO:0008104,GO:0044424,GO:…	coated membrane,molecular_function,obsolete membrane part,transport,binding,membrane,protein binding,clathrin coat,intracellular protein transport,vesicle-mediated transport,protein-containing complex,obsolete cell part,localization,establishment of localization,clathrin adaptor complex,cellular_component,biological_process,metabolic process,establishment of protein localization,intracellular tra…	ssc:100516855	K12401	ssc04131;ssc04142
LNC_003582	Significant	Up	10.0548	2.05808	2.14407	0.00732704	0.250579	Nonsignificant	Up	10.0548	2.84486	1.78427	0.106525	1	Nonsignificant	Down	2.05808	2.84486	-0.362568	0.801963	1	co_location	100156877	HIPK1	homeodomain interacting protein kinase 1	GO:0072594,GO:1901363,GO:0006886,GO:0031967,GO:0032559,GO:0006796,GO:0070585,GO:0036094,GO:1902578,GO:0044464,GO:0051179,GO:0051234,GO:0009987,GO:0043231,GO:0044765,GO:0016310,GO:0005575,GO:0044699,GO:0016740,GO:0032549,GO:0044238,GO:0016043,GO:0006793,GO:0003674,GO:0001883,GO:0043168,GO:0006810,GO:0006839,GO:1902580,GO:0016020,GO:0006464,GO:0005488,GO:0017076,GO:0043412,GO:0006468,GO:0019867,GO:…	establishment of protein localization to organelle,heterocyclic compound binding,intracellular protein transport,organelle envelope,adenyl ribonucleotide binding,phosphate-containing compound metabolic process,protein localization to mitochondrion,small molecule binding,localization,obsolete cell part,localization,establishment of localization,cellular process,intracellular membrane-bounded organ…	ssc:100156877	K08826	ssc01001;ssc04218
LNC_003582	Significant	Up	10.0548	2.05808	2.14407	0.00732704	0.250579	Nonsignificant	Up	10.0548	2.84486	1.78427	0.106525	1	Nonsignificant	Down	2.05808	2.84486	-0.362568	0.801963	1	co_location	100516855	AP4B1	adaptor related protein complex 4 beta 1 subunit	GO:0048475,GO:0003674,GO:0044425,GO:0006810,GO:0005488,GO:0016020,GO:0005515,GO:0030118,GO:0006886,GO:0016192,GO:0043234,GO:0044464,GO:0051179,GO:0051234,GO:0030131,GO:0005575,GO:0044699,GO:0044710,GO:0045184,GO:0046907,GO:0005623,GO:0008150,GO:0071702,GO:0030117,GO:0055114,GO:0005737,GO:0033036,GO:0044444,GO:0070727,GO:0034613,GO:0051641,GO:0003824,GO:0030119,GO:0005622,GO:0008104,GO:0044424,GO:…	coated membrane,molecular_function,obsolete membrane part,transport,binding,membrane,protein binding,clathrin coat,intracellular protein transport,vesicle-mediated transport,protein-containing complex,obsolete cell part,localization,establishment of localization,clathrin adaptor complex,cellular_component,biological_process,metabolic process,establishment of protein localization,intracellular tra…	ssc:100516855	K12401	ssc04131;ssc04142
LNC_003582	Significant	Up	10.0548	2.05808	2.14407	0.00732704	0.250579	Nonsignificant	Up	10.0548	2.84486	1.78427	0.106525	1	Nonsignificant	Down	2.05808	2.84486	-0.362568	0.801963	1	co_location	100516855	AP4B1	adaptor related protein complex 4 beta 1 subunit	GO:0048475,GO:0003674,GO:0044425,GO:0006810,GO:0005488,GO:0016020,GO:0005515,GO:0030118,GO:0006886,GO:0016192,GO:0043234,GO:0044464,GO:0051179,GO:0051234,GO:0030131,GO:0005575,GO:0044699,GO:0044710,GO:0045184,GO:0046907,GO:0005623,GO:0008150,GO:0071702,GO:0030117,GO:0055114,GO:0005737,GO:0033036,GO:0044444,GO:0070727,GO:0034613,GO:0051641,GO:0003824,GO:0030119,GO:0005622,GO:0008104,GO:0044424,GO:…	coated membrane,molecular_function,obsolete membrane part,transport,binding,membrane,protein binding,clathrin coat,intracellular protein transport,vesicle-mediated transport,protein-containing complex,obsolete cell part,localization,establishment of localization,clathrin adaptor complex,cellular_component,biological_process,metabolic process,establishment of protein localization,intracellular tra…	ssc:100516855	K12401	ssc04131;ssc04142
LNC_003582	Significant	Up	10.0548	2.05808	2.14407	0.00732704	0.250579	Nonsignificant	Up	10.0548	2.84486	1.78427	0.106525	1	Nonsignificant	Down	2.05808	2.84486	-0.362568	0.801963	1	co_location	100156877	HIPK1	homeodomain interacting protein kinase 1	GO:0072594,GO:1901363,GO:0006886,GO:0031967,GO:0032559,GO:0006796,GO:0070585,GO:0036094,GO:1902578,GO:0044464,GO:0051179,GO:0051234,GO:0009987,GO:0043231,GO:0044765,GO:0016310,GO:0005575,GO:0044699,GO:0016740,GO:0032549,GO:0044238,GO:0016043,GO:0006793,GO:0003674,GO:0001883,GO:0043168,GO:0006810,GO:0006839,GO:1902580,GO:0016020,GO:0006464,GO:0005488,GO:0017076,GO:0043412,GO:0006468,GO:0019867,GO:…	establishment of protein localization to organelle,heterocyclic compound binding,intracellular protein transport,organelle envelope,adenyl ribonucleotide binding,phosphate-containing compound metabolic process,protein localization to mitochondrion,small molecule binding,localization,obsolete cell part,localization,establishment of localization,cellular process,intracellular membrane-bounded organ…	ssc:100156877	K08826	ssc01001;ssc04218
LNC_003582	Significant	Up	10.0548	2.05808	2.14407	0.00732704	0.250579	Nonsignificant	Up	10.0548	2.84486	1.78427	0.106525	1	Nonsignificant	Down	2.05808	2.84486	-0.362568	0.801963	1	co_location	100156877	HIPK1	homeodomain interacting protein kinase 1	GO:0072594,GO:1901363,GO:0006886,GO:0031967,GO:0032559,GO:0006796,GO:0070585,GO:0036094,GO:1902578,GO:0044464,GO:0051179,GO:0051234,GO:0009987,GO:0043231,GO:0044765,GO:0016310,GO:0005575,GO:0044699,GO:0016740,GO:0032549,GO:0044238,GO:0016043,GO:0006793,GO:0003674,GO:0001883,GO:0043168,GO:0006810,GO:0006839,GO:1902580,GO:0016020,GO:0006464,GO:0005488,GO:0017076,GO:0043412,GO:0006468,GO:0019867,GO:…	establishment of protein localization to organelle,heterocyclic compound binding,intracellular protein transport,organelle envelope,adenyl ribonucleotide binding,phosphate-containing compound metabolic process,protein localization to mitochondrion,small molecule binding,localization,obsolete cell part,localization,establishment of localization,cellular process,intracellular membrane-bounded organ…	ssc:100156877	K08826	ssc01001;ssc04218
LNC_003582	Significant	Up	10.0548	2.05808	2.14407	0.00732704	0.250579	Nonsignificant	Up	10.0548	2.84486	1.78427	0.106525	1	Nonsignificant	Down	2.05808	2.84486	-0.362568	0.801963	1	co_location	100516855	AP4B1	adaptor related protein complex 4 beta 1 subunit	GO:0048475,GO:0003674,GO:0044425,GO:0006810,GO:0005488,GO:0016020,GO:0005515,GO:0030118,GO:0006886,GO:0016192,GO:0043234,GO:0044464,GO:0051179,GO:0051234,GO:0030131,GO:0005575,GO:0044699,GO:0044710,GO:0045184,GO:0046907,GO:0005623,GO:0008150,GO:0071702,GO:0030117,GO:0055114,GO:0005737,GO:0033036,GO:0044444,GO:0070727,GO:0034613,GO:0051641,GO:0003824,GO:0030119,GO:0005622,GO:0008104,GO:0044424,GO:…	coated membrane,molecular_function,obsolete membrane part,transport,binding,membrane,protein binding,clathrin coat,intracellular protein transport,vesicle-mediated transport,protein-containing complex,obsolete cell part,localization,establishment of localization,clathrin adaptor complex,cellular_component,biological_process,metabolic process,establishment of protein localization,intracellular tra…	ssc:100516855	K12401	ssc04131;ssc04142
LNC_003582	Significant	Up	10.0548	2.05808	2.14407	0.00732704	0.250579	Nonsignificant	Up	10.0548	2.84486	1.78427	0.106525	1	Nonsignificant	Down	2.05808	2.84486	-0.362568	0.801963	1	co_location	100516672	DCLRE1B	DNA cross-link repair 1B	GO:0008150,GO:0005623,GO:0043170,GO:0006139,GO:0006807,GO:0043226,GO:0044260,GO:0034641,GO:0043227,GO:0005634,GO:0005622,GO:0071704,GO:0043229,GO:0009059,GO:0006259,GO:0008152,GO:0044424,GO:0006725,GO:0034645,GO:0044238,GO:0090304,GO:0044237,GO:0009058,GO:0009987,GO:0043231,GO:0044464,GO:1901576,GO:0046483,GO:1901360,GO:0044249,GO:0006260,GO:0005575	biological_process,obsolete cell,macromolecule metabolic process,nucleobase-containing compound metabolic process,nitrogen compound metabolic process,organelle,cellular macromolecule metabolic process,cellular nitrogen compound metabolic process,membrane-bounded organelle,nucleus,intracellular anatomical structure,organic substance metabolic process,intracellular organelle,macromolecule biosynthe…	ssc:100516672	K15341	ssc03400
LNC_003582	Significant	Up	10.0548	2.05808	2.14407	0.00732704	0.250579	Nonsignificant	Up	10.0548	2.84486	1.78427	0.106525	1	Nonsignificant	Down	2.05808	2.84486	-0.362568	0.801963	1	co_location	100156877	HIPK1	homeodomain interacting protein kinase 1	GO:0072594,GO:1901363,GO:0006886,GO:0031967,GO:0032559,GO:0006796,GO:0070585,GO:0036094,GO:1902578,GO:0044464,GO:0051179,GO:0051234,GO:0009987,GO:0043231,GO:0044765,GO:0016310,GO:0005575,GO:0044699,GO:0016740,GO:0032549,GO:0044238,GO:0016043,GO:0006793,GO:0003674,GO:0001883,GO:0043168,GO:0006810,GO:0006839,GO:1902580,GO:0016020,GO:0006464,GO:0005488,GO:0017076,GO:0043412,GO:0006468,GO:0019867,GO:…	establishment of protein localization to organelle,heterocyclic compound binding,intracellular protein transport,organelle envelope,adenyl ribonucleotide binding,phosphate-containing compound metabolic process,protein localization to mitochondrion,small molecule binding,localization,obsolete cell part,localization,establishment of localization,cellular process,intracellular membrane-bounded organ…	ssc:100156877	K08826	ssc01001;ssc04218
LNC_003582	Significant	Up	10.0548	2.05808	2.14407	0.00732704	0.250579	Nonsignificant	Up	10.0548	2.84486	1.78427	0.106525	1	Nonsignificant	Down	2.05808	2.84486	-0.362568	0.801963	1	co_location	100517760	PTPN22	protein tyrosine phosphatase	GO:0044260,GO:0043170,GO:0008150,GO:0019538,GO:0044267,GO:0004725,GO:0016791,GO:0008152,GO:0016788,GO:0016311,GO:0003824,GO:0036211,GO:0016787,GO:0071704,GO:0006464,GO:0043412,GO:0044237,GO:0006470,GO:0003674,GO:0006793,GO:0044238,GO:0004721,GO:0008138,GO:0006796,GO:0042578,GO:0009987	cellular macromolecule metabolic process,macromolecule metabolic process,biological_process,protein metabolic process,cellular protein metabolic process,protein tyrosine phosphatase activity,phosphatase activity,metabolic process,hydrolase activity, acting on ester bonds,dephosphorylation,catalytic activity,protein modification process,hydrolase activity,organic substance metabolic process,cellul…	ssc:100517760	K18024	ssc01009
LNC_003582	Significant	Up	10.0548	2.05808	2.14407	0.00732704	0.250579	Nonsignificant	Up	10.0548	2.84486	1.78427	0.106525	1	Nonsignificant	Down	2.05808	2.84486	-0.362568	0.801963	1	co_location	100516855	AP4B1	adaptor related protein complex 4 beta 1 subunit	GO:0048475,GO:0003674,GO:0044425,GO:0006810,GO:0005488,GO:0016020,GO:0005515,GO:0030118,GO:0006886,GO:0016192,GO:0043234,GO:0044464,GO:0051179,GO:0051234,GO:0030131,GO:0005575,GO:0044699,GO:0044710,GO:0045184,GO:0046907,GO:0005623,GO:0008150,GO:0071702,GO:0030117,GO:0055114,GO:0005737,GO:0033036,GO:0044444,GO:0070727,GO:0034613,GO:0051641,GO:0003824,GO:0030119,GO:0005622,GO:0008104,GO:0044424,GO:…	coated membrane,molecular_function,obsolete membrane part,transport,binding,membrane,protein binding,clathrin coat,intracellular protein transport,vesicle-mediated transport,protein-containing complex,obsolete cell part,localization,establishment of localization,clathrin adaptor complex,cellular_component,biological_process,metabolic process,establishment of protein localization,intracellular tra…	ssc:100516855	K12401	ssc04131;ssc04142
LNC_003582	Significant	Up	10.0548	2.05808	2.14407	0.00732704	0.250579	Nonsignificant	Up	10.0548	2.84486	1.78427	0.106525	1	Nonsignificant	Down	2.05808	2.84486	-0.362568	0.801963	1	co_location	100517760	PTPN22	protein tyrosine phosphatase	GO:0044260,GO:0043170,GO:0008150,GO:0019538,GO:0044267,GO:0004725,GO:0016791,GO:0008152,GO:0016788,GO:0016311,GO:0003824,GO:0036211,GO:0016787,GO:0071704,GO:0006464,GO:0043412,GO:0044237,GO:0006470,GO:0003674,GO:0006793,GO:0044238,GO:0004721,GO:0008138,GO:0006796,GO:0042578,GO:0009987	cellular macromolecule metabolic process,macromolecule metabolic process,biological_process,protein metabolic process,cellular protein metabolic process,protein tyrosine phosphatase activity,phosphatase activity,metabolic process,hydrolase activity, acting on ester bonds,dephosphorylation,catalytic activity,protein modification process,hydrolase activity,organic substance metabolic process,cellul…	ssc:100517760	K18024	ssc01009
LNC_003582	Significant	Up	10.0548	2.05808	2.14407	0.00732704	0.250579	Nonsignificant	Up	10.0548	2.84486	1.78427	0.106525	1	Nonsignificant	Down	2.05808	2.84486	-0.362568	0.801963	1	co_location	102159049	RSBN1	round spermatid basic protein 1	--	--	ssc:102159049	K22610	ssc03036
LNC_003582	Significant	Up	10.0548	2.05808	2.14407	0.00732704	0.250579	Nonsignificant	Up	10.0548	2.84486	1.78427	0.106525	1	Nonsignificant	Down	2.05808	2.84486	-0.362568	0.801963	1	co_location	100517031	BCL2L15	BCL2 like 15	GO:0016265,GO:0042981,GO:0005622,GO:0050789,GO:0044763,GO:0048522,GO:0044424,GO:0005623,GO:0043067,GO:0010941,GO:0008150,GO:0005737,GO:0044464,GO:0009987,GO:0043068,GO:0044699,GO:0010942,GO:0008219,GO:0005575,GO:0050794,GO:0043065,GO:0065007,GO:0012501,GO:0048518,GO:0006915	obsolete death,regulation of apoptotic process,intracellular anatomical structure,regulation of biological process,cellular process,positive regulation of cellular process,obsolete intracellular part,obsolete cell,regulation of programmed cell death,regulation of cell death,biological_process,cytoplasm,obsolete cell part,cellular process,positive regulation of programmed cell death,biological_pro…	--	--	--
LNC_003582	Significant	Up	10.0548	2.05808	2.14407	0.00732704	0.250579	Nonsignificant	Up	10.0548	2.84486	1.78427	0.106525	1	Nonsignificant	Down	2.05808	2.84486	-0.362568	0.801963	1	co_location	100156877	HIPK1	homeodomain interacting protein kinase 1	GO:0072594,GO:1901363,GO:0006886,GO:0031967,GO:0032559,GO:0006796,GO:0070585,GO:0036094,GO:1902578,GO:0044464,GO:0051179,GO:0051234,GO:0009987,GO:0043231,GO:0044765,GO:0016310,GO:0005575,GO:0044699,GO:0016740,GO:0032549,GO:0044238,GO:0016043,GO:0006793,GO:0003674,GO:0001883,GO:0043168,GO:0006810,GO:0006839,GO:1902580,GO:0016020,GO:0006464,GO:0005488,GO:0017076,GO:0043412,GO:0006468,GO:0019867,GO:…	establishment of protein localization to organelle,heterocyclic compound binding,intracellular protein transport,organelle envelope,adenyl ribonucleotide binding,phosphate-containing compound metabolic process,protein localization to mitochondrion,small molecule binding,localization,obsolete cell part,localization,establishment of localization,cellular process,intracellular membrane-bounded organ…	ssc:100156877	K08826	ssc01001;ssc04218
LNC_008855	Significant	Down	0.0170613	10.3354	-5.81192	0.0449067	0.759033	Nonsignificant	Down	0.0170613	6.60368	-5.17957	0.174232	1	Nonsignificant	Up	10.3354	6.60368	0.632273	0.798966	1	co_location	106504067	SLITRK3	SLIT and NTRK like family member 3	GO:0005515,GO:0005488,GO:0003674	protein binding,binding,molecular_function	--	--	--
LNC_008855	Significant	Down	0.0170613	10.3354	-5.81192	0.0449067	0.759033	Nonsignificant	Down	0.0170613	6.60368	-5.17957	0.174232	1	Nonsignificant	Up	10.3354	6.60368	0.632273	0.798966	1	co_location	100623884	SI	sucrase-isomaltase	GO:0016798,GO:0003674,GO:0044238,GO:0005975,GO:0008150,GO:0004553,GO:0016787,GO:0071704,GO:0003824,GO:0008152	hydrolase activity, acting on glycosyl bonds,molecular_function,primary metabolic process,carbohydrate metabolic process,biological_process,hydrolase activity, hydrolyzing O-glycosyl compounds,hydrolase activity,organic substance metabolic process,catalytic activity,metabolic process	ssc:100623884	K01203	ssc00052;ssc00500;ssc04147;ssc04973
LNC_008855	Significant	Down	0.0170613	10.3354	-5.81192	0.0449067	0.759033	Nonsignificant	Down	0.0170613	6.60368	-5.17957	0.174232	1	Nonsignificant	Up	10.3354	6.60368	0.632273	0.798966	1	co_location	100623884	SI	sucrase-isomaltase	GO:0016798,GO:0003674,GO:0044238,GO:0005975,GO:0008150,GO:0004553,GO:0016787,GO:0071704,GO:0003824,GO:0008152	hydrolase activity, acting on glycosyl bonds,molecular_function,primary metabolic process,carbohydrate metabolic process,biological_process,hydrolase activity, hydrolyzing O-glycosyl compounds,hydrolase activity,organic substance metabolic process,catalytic activity,metabolic process	ssc:100623884	K01203	ssc00052;ssc00500;ssc04147;ssc04973
LNC_008855	Significant	Down	0.0170613	10.3354	-5.81192	0.0449067	0.759033	Nonsignificant	Down	0.0170613	6.60368	-5.17957	0.174232	1	Nonsignificant	Up	10.3354	6.60368	0.632273	0.798966	1	co_location	100623884	SI	sucrase-isomaltase	GO:0016798,GO:0003674,GO:0044238,GO:0005975,GO:0008150,GO:0004553,GO:0016787,GO:0071704,GO:0003824,GO:0008152	hydrolase activity, acting on glycosyl bonds,molecular_function,primary metabolic process,carbohydrate metabolic process,biological_process,hydrolase activity, hydrolyzing O-glycosyl compounds,hydrolase activity,organic substance metabolic process,catalytic activity,metabolic process	ssc:100623884	K01203	ssc00052;ssc00500;ssc04147;ssc04973
LNC_008855	Significant	Down	0.0170613	10.3354	-5.81192	0.0449067	0.759033	Nonsignificant	Down	0.0170613	6.60368	-5.17957	0.174232	1	Nonsignificant	Up	10.3354	6.60368	0.632273	0.798966	1	co_location	100623884	SI	sucrase-isomaltase	GO:0016798,GO:0003674,GO:0044238,GO:0005975,GO:0008150,GO:0004553,GO:0016787,GO:0071704,GO:0003824,GO:0008152	hydrolase activity, acting on glycosyl bonds,molecular_function,primary metabolic process,carbohydrate metabolic process,biological_process,hydrolase activity, hydrolyzing O-glycosyl compounds,hydrolase activity,organic substance metabolic process,catalytic activity,metabolic process	ssc:100623884	K01203	ssc00052;ssc00500;ssc04147;ssc04973
LNC_008855	Significant	Down	0.0170613	10.3354	-5.81192	0.0449067	0.759033	Nonsignificant	Down	0.0170613	6.60368	-5.17957	0.174232	1	Nonsignificant	Up	10.3354	6.60368	0.632273	0.798966	1	co_location	106504067	SLITRK3	SLIT and NTRK like family member 3	GO:0005515,GO:0005488,GO:0003674	protein binding,binding,molecular_function	--	--	--
LNC_008855	Significant	Down	0.0170613	10.3354	-5.81192	0.0449067	0.759033	Nonsignificant	Down	0.0170613	6.60368	-5.17957	0.174232	1	Nonsignificant	Up	10.3354	6.60368	0.632273	0.798966	1	co_location	106504067	SLITRK3	SLIT and NTRK like family member 3	GO:0005515,GO:0005488,GO:0003674	protein binding,binding,molecular_function	--	--	--
LNC_012398	Nonsignificant	Up	4.02082	2.68744	0.582609	0.687511	0.999714	Nonsignificant	Down	4.02082	24.7703	-2.64384	0.105898	1	Significant	Down	2.68744	24.7703	-3.22881	0.0230145	1	co_location	110258362	MTA1	metastasis associated 1	GO:1901362,GO:0097159,GO:0006139,GO:0034654,GO:0008270,GO:0008150,GO:0006355,GO:0019219,GO:0043170,GO:0010467,GO:0032774,GO:0034641,GO:0009889,GO:0003700,GO:0010468,GO:0006807,GO:0044271,GO:0080090,GO:0031326,GO:0043167,GO:0044260,GO:0046914,GO:0046872,GO:0009059,GO:0050789,GO:0071704,GO:0003682,GO:0043565,GO:0060255,GO:0044877,GO:0001071,GO:0006351,GO:2001141,GO:0008152,GO:0019438,GO:0003674,GO:…	organic cyclic compound biosynthetic process,organic cyclic compound binding,nucleobase-containing compound metabolic process,nucleobase-containing compound biosynthetic process,zinc ion binding,biological_process,regulation of transcription, DNA-templated,regulation of nucleobase-containing compound metabolic process,macromolecule metabolic process,gene expression,RNA biosynthetic process,cellul…	ssc:110258362	K11660	ssc03000;ssc03036
LNC_012398	Nonsignificant	Up	4.02082	2.68744	0.582609	0.687511	0.999714	Nonsignificant	Down	4.02082	24.7703	-2.64384	0.105898	1	Significant	Down	2.68744	24.7703	-3.22881	0.0230145	1	co_location	110258362	MTA1	metastasis associated 1	GO:1901362,GO:0097159,GO:0006139,GO:0034654,GO:0008270,GO:0008150,GO:0006355,GO:0019219,GO:0043170,GO:0010467,GO:0032774,GO:0034641,GO:0009889,GO:0003700,GO:0010468,GO:0006807,GO:0044271,GO:0080090,GO:0031326,GO:0043167,GO:0044260,GO:0046914,GO:0046872,GO:0009059,GO:0050789,GO:0071704,GO:0003682,GO:0043565,GO:0060255,GO:0044877,GO:0001071,GO:0006351,GO:2001141,GO:0008152,GO:0019438,GO:0003674,GO:…	organic cyclic compound biosynthetic process,organic cyclic compound binding,nucleobase-containing compound metabolic process,nucleobase-containing compound biosynthetic process,zinc ion binding,biological_process,regulation of transcription, DNA-templated,regulation of nucleobase-containing compound metabolic process,macromolecule metabolic process,gene expression,RNA biosynthetic process,cellul…	ssc:110258362	K11660	ssc03000;ssc03036
LNC_012398	Nonsignificant	Up	4.02082	2.68744	0.582609	0.687511	0.999714	Nonsignificant	Down	4.02082	24.7703	-2.64384	0.105898	1	Significant	Down	2.68744	24.7703	-3.22881	0.0230145	1	co_location	110258362	MTA1	metastasis associated 1	GO:1901362,GO:0097159,GO:0006139,GO:0034654,GO:0008270,GO:0008150,GO:0006355,GO:0019219,GO:0043170,GO:0010467,GO:0032774,GO:0034641,GO:0009889,GO:0003700,GO:0010468,GO:0006807,GO:0044271,GO:0080090,GO:0031326,GO:0043167,GO:0044260,GO:0046914,GO:0046872,GO:0009059,GO:0050789,GO:0071704,GO:0003682,GO:0043565,GO:0060255,GO:0044877,GO:0001071,GO:0006351,GO:2001141,GO:0008152,GO:0019438,GO:0003674,GO:…	organic cyclic compound biosynthetic process,organic cyclic compound binding,nucleobase-containing compound metabolic process,nucleobase-containing compound biosynthetic process,zinc ion binding,biological_process,regulation of transcription, DNA-templated,regulation of nucleobase-containing compound metabolic process,macromolecule metabolic process,gene expression,RNA biosynthetic process,cellul…	ssc:110258362	K11660	ssc03000;ssc03036
LNC_012398	Nonsignificant	Up	4.02082	2.68744	0.582609	0.687511	0.999714	Nonsignificant	Down	4.02082	24.7703	-2.64384	0.105898	1	Significant	Down	2.68744	24.7703	-3.22881	0.0230145	1	co_location	110258362	MTA1	metastasis associated 1	GO:1901362,GO:0097159,GO:0006139,GO:0034654,GO:0008270,GO:0008150,GO:0006355,GO:0019219,GO:0043170,GO:0010467,GO:0032774,GO:0034641,GO:0009889,GO:0003700,GO:0010468,GO:0006807,GO:0044271,GO:0080090,GO:0031326,GO:0043167,GO:0044260,GO:0046914,GO:0046872,GO:0009059,GO:0050789,GO:0071704,GO:0003682,GO:0043565,GO:0060255,GO:0044877,GO:0001071,GO:0006351,GO:2001141,GO:0008152,GO:0019438,GO:0003674,GO:…	organic cyclic compound biosynthetic process,organic cyclic compound binding,nucleobase-containing compound metabolic process,nucleobase-containing compound biosynthetic process,zinc ion binding,biological_process,regulation of transcription, DNA-templated,regulation of nucleobase-containing compound metabolic process,macromolecule metabolic process,gene expression,RNA biosynthetic process,cellul…	ssc:110258362	K11660	ssc03000;ssc03036
LNC_012398	Nonsignificant	Up	4.02082	2.68744	0.582609	0.687511	0.999714	Nonsignificant	Down	4.02082	24.7703	-2.64384	0.105898	1	Significant	Down	2.68744	24.7703	-3.22881	0.0230145	1	co_location	106508709	CRIP2	--	GO:0016740,GO:0003677,GO:0003676,GO:0034645,GO:0090304,GO:0044238,GO:0003674,GO:0003887,GO:0033643,GO:0006725,GO:0043169,GO:0005488,GO:0030529,GO:0009058,GO:0044237,GO:0006412,GO:1901363,GO:1901576,GO:0044464,GO:0036094,GO:0016779,GO:0009987,GO:0043232,GO:0005575,GO:0006260,GO:0033647,GO:0043657,GO:1901360,GO:1901564,GO:0018995,GO:0044249,GO:1901566,GO:0046483,GO:0016817,GO:0006139,GO:0097159,GO:…	transferase activity,DNA binding,nucleic acid binding,cellular macromolecule biosynthetic process,nucleic acid metabolic process,primary metabolic process,molecular_function,DNA-directed DNA polymerase activity,host cell part,cellular aromatic compound metabolic process,cation binding,binding,ribonucleoprotein complex,biosynthetic process,cellular metabolic process,translation,heterocyclic compou…	ssc:106508709	K24413	ssc04990
LNC_012398	Nonsignificant	Up	4.02082	2.68744	0.582609	0.687511	0.999714	Nonsignificant	Down	4.02082	24.7703	-2.64384	0.105898	1	Significant	Down	2.68744	24.7703	-3.22881	0.0230145	1	co_location	106508709	CRIP2	--	GO:0016740,GO:0003677,GO:0003676,GO:0034645,GO:0090304,GO:0044238,GO:0003674,GO:0003887,GO:0033643,GO:0006725,GO:0043169,GO:0005488,GO:0030529,GO:0009058,GO:0044237,GO:0006412,GO:1901363,GO:1901576,GO:0044464,GO:0036094,GO:0016779,GO:0009987,GO:0043232,GO:0005575,GO:0006260,GO:0033647,GO:0043657,GO:1901360,GO:1901564,GO:0018995,GO:0044249,GO:1901566,GO:0046483,GO:0016817,GO:0006139,GO:0097159,GO:…	transferase activity,DNA binding,nucleic acid binding,cellular macromolecule biosynthetic process,nucleic acid metabolic process,primary metabolic process,molecular_function,DNA-directed DNA polymerase activity,host cell part,cellular aromatic compound metabolic process,cation binding,binding,ribonucleoprotein complex,biosynthetic process,cellular metabolic process,translation,heterocyclic compou…	ssc:106508709	K24413	ssc04990
LNC_012398	Nonsignificant	Up	4.02082	2.68744	0.582609	0.687511	0.999714	Nonsignificant	Down	4.02082	24.7703	-2.64384	0.105898	1	Significant	Down	2.68744	24.7703	-3.22881	0.0230145	1	co_location	110258363	CUNH14orf80	--	--	--	--	--	--
LNC_012398	Nonsignificant	Up	4.02082	2.68744	0.582609	0.687511	0.999714	Nonsignificant	Down	4.02082	24.7703	-2.64384	0.105898	1	Significant	Down	2.68744	24.7703	-3.22881	0.0230145	1	co_location	110258362	MTA1	metastasis associated 1	GO:1901362,GO:0097159,GO:0006139,GO:0034654,GO:0008270,GO:0008150,GO:0006355,GO:0019219,GO:0043170,GO:0010467,GO:0032774,GO:0034641,GO:0009889,GO:0003700,GO:0010468,GO:0006807,GO:0044271,GO:0080090,GO:0031326,GO:0043167,GO:0044260,GO:0046914,GO:0046872,GO:0009059,GO:0050789,GO:0071704,GO:0003682,GO:0043565,GO:0060255,GO:0044877,GO:0001071,GO:0006351,GO:2001141,GO:0008152,GO:0019438,GO:0003674,GO:…	organic cyclic compound biosynthetic process,organic cyclic compound binding,nucleobase-containing compound metabolic process,nucleobase-containing compound biosynthetic process,zinc ion binding,biological_process,regulation of transcription, DNA-templated,regulation of nucleobase-containing compound metabolic process,macromolecule metabolic process,gene expression,RNA biosynthetic process,cellul…	ssc:110258362	K11660	ssc03000;ssc03036
LNC_012398	Nonsignificant	Up	4.02082	2.68744	0.582609	0.687511	0.999714	Nonsignificant	Down	4.02082	24.7703	-2.64384	0.105898	1	Significant	Down	2.68744	24.7703	-3.22881	0.0230145	1	co_location	110258362	MTA1	metastasis associated 1	GO:1901362,GO:0097159,GO:0006139,GO:0034654,GO:0008270,GO:0008150,GO:0006355,GO:0019219,GO:0043170,GO:0010467,GO:0032774,GO:0034641,GO:0009889,GO:0003700,GO:0010468,GO:0006807,GO:0044271,GO:0080090,GO:0031326,GO:0043167,GO:0044260,GO:0046914,GO:0046872,GO:0009059,GO:0050789,GO:0071704,GO:0003682,GO:0043565,GO:0060255,GO:0044877,GO:0001071,GO:0006351,GO:2001141,GO:0008152,GO:0019438,GO:0003674,GO:…	organic cyclic compound biosynthetic process,organic cyclic compound binding,nucleobase-containing compound metabolic process,nucleobase-containing compound biosynthetic process,zinc ion binding,biological_process,regulation of transcription, DNA-templated,regulation of nucleobase-containing compound metabolic process,macromolecule metabolic process,gene expression,RNA biosynthetic process,cellul…	ssc:110258362	K11660	ssc03000;ssc03036
LNC_012398	Nonsignificant	Up	4.02082	2.68744	0.582609	0.687511	0.999714	Nonsignificant	Down	4.02082	24.7703	-2.64384	0.105898	1	Significant	Down	2.68744	24.7703	-3.22881	0.0230145	1	co_location	110258363	CUNH14orf80	--	--	--	--	--	--
LNC_012398	Nonsignificant	Up	4.02082	2.68744	0.582609	0.687511	0.999714	Nonsignificant	Down	4.02082	24.7703	-2.64384	0.105898	1	Significant	Down	2.68744	24.7703	-3.22881	0.0230145	1	co_location	110258363	CUNH14orf80	--	--	--	--	--	--
LNC_012398	Nonsignificant	Up	4.02082	2.68744	0.582609	0.687511	0.999714	Nonsignificant	Down	4.02082	24.7703	-2.64384	0.105898	1	Significant	Down	2.68744	24.7703	-3.22881	0.0230145	1	co_location	110258363	CUNH14orf80	--	--	--	--	--	--
LNC_012398	Nonsignificant	Up	4.02082	2.68744	0.582609	0.687511	0.999714	Nonsignificant	Down	4.02082	24.7703	-2.64384	0.105898	1	Significant	Down	2.68744	24.7703	-3.22881	0.0230145	1	co_location	110258363	CUNH14orf80	--	--	--	--	--	--
LNC_012398	Nonsignificant	Up	4.02082	2.68744	0.582609	0.687511	0.999714	Nonsignificant	Down	4.02082	24.7703	-2.64384	0.105898	1	Significant	Down	2.68744	24.7703	-3.22881	0.0230145	1	co_location	110258344	TMEM121	transmembrane protein 121	--	--	--	--	--
LNC_012398	Nonsignificant	Up	4.02082	2.68744	0.582609	0.687511	0.999714	Nonsignificant	Down	4.02082	24.7703	-2.64384	0.105898	1	Significant	Down	2.68744	24.7703	-3.22881	0.0230145	1	co_location	110258344	TMEM121	transmembrane protein 121	--	--	--	--	--
LNC_012398	Nonsignificant	Up	4.02082	2.68744	0.582609	0.687511	0.999714	Nonsignificant	Down	4.02082	24.7703	-2.64384	0.105898	1	Significant	Down	2.68744	24.7703	-3.22881	0.0230145	1	co_location	110258363	CUNH14orf80	--	--	--	--	--	--
LNC_012398	Nonsignificant	Up	4.02082	2.68744	0.582609	0.687511	0.999714	Nonsignificant	Down	4.02082	24.7703	-2.64384	0.105898	1	Significant	Down	2.68744	24.7703	-3.22881	0.0230145	1	co_location	110258364	LOC110258364	cysteine-rich protein 1	GO:0006259,GO:0009059,GO:0046872,GO:0001882,GO:0003824,GO:0034061,GO:0071704,GO:0016772,GO:0097367,GO:0008152,GO:0097159,GO:0006139,GO:0008270,GO:0008150,GO:0043170,GO:0034641,GO:0006807,GO:0046914,GO:0043167,GO:0044260,GO:1901576,GO:1901363,GO:0016779,GO:0009987,GO:0036094,GO:1901360,GO:0044249,GO:0006260,GO:0046483,GO:0034645,GO:0003887,GO:0003674,GO:0044238,GO:0090304,GO:0016740,GO:0043169,GO:…	DNA metabolic process,macromolecule biosynthetic process,metal ion binding,nucleoside binding,catalytic activity,DNA polymerase activity,organic substance metabolic process,transferase activity, transferring phosphorus-containing groups,carbohydrate derivative binding,metabolic process,organic cyclic compound binding,nucleobase-containing compound metabolic process,zinc ion binding,biological_pro…	ssc:110258364	K24412	ssc04990
LNC_012398	Nonsignificant	Up	4.02082	2.68744	0.582609	0.687511	0.999714	Nonsignificant	Down	4.02082	24.7703	-2.64384	0.105898	1	Significant	Down	2.68744	24.7703	-3.22881	0.0230145	1	co_location	110258362	MTA1	metastasis associated 1	GO:1901362,GO:0097159,GO:0006139,GO:0034654,GO:0008270,GO:0008150,GO:0006355,GO:0019219,GO:0043170,GO:0010467,GO:0032774,GO:0034641,GO:0009889,GO:0003700,GO:0010468,GO:0006807,GO:0044271,GO:0080090,GO:0031326,GO:0043167,GO:0044260,GO:0046914,GO:0046872,GO:0009059,GO:0050789,GO:0071704,GO:0003682,GO:0043565,GO:0060255,GO:0044877,GO:0001071,GO:0006351,GO:2001141,GO:0008152,GO:0019438,GO:0003674,GO:…	organic cyclic compound biosynthetic process,organic cyclic compound binding,nucleobase-containing compound metabolic process,nucleobase-containing compound biosynthetic process,zinc ion binding,biological_process,regulation of transcription, DNA-templated,regulation of nucleobase-containing compound metabolic process,macromolecule metabolic process,gene expression,RNA biosynthetic process,cellul…	ssc:110258362	K11660	ssc03000;ssc03036
LNC_012398	Nonsignificant	Up	4.02082	2.68744	0.582609	0.687511	0.999714	Nonsignificant	Down	4.02082	24.7703	-2.64384	0.105898	1	Significant	Down	2.68744	24.7703	-3.22881	0.0230145	1	co_location	110258362	MTA1	metastasis associated 1	GO:1901362,GO:0097159,GO:0006139,GO:0034654,GO:0008270,GO:0008150,GO:0006355,GO:0019219,GO:0043170,GO:0010467,GO:0032774,GO:0034641,GO:0009889,GO:0003700,GO:0010468,GO:0006807,GO:0044271,GO:0080090,GO:0031326,GO:0043167,GO:0044260,GO:0046914,GO:0046872,GO:0009059,GO:0050789,GO:0071704,GO:0003682,GO:0043565,GO:0060255,GO:0044877,GO:0001071,GO:0006351,GO:2001141,GO:0008152,GO:0019438,GO:0003674,GO:…	organic cyclic compound biosynthetic process,organic cyclic compound binding,nucleobase-containing compound metabolic process,nucleobase-containing compound biosynthetic process,zinc ion binding,biological_process,regulation of transcription, DNA-templated,regulation of nucleobase-containing compound metabolic process,macromolecule metabolic process,gene expression,RNA biosynthetic process,cellul…	ssc:110258362	K11660	ssc03000;ssc03036
LNC_012398	Nonsignificant	Up	4.02082	2.68744	0.582609	0.687511	0.999714	Nonsignificant	Down	4.02082	24.7703	-2.64384	0.105898	1	Significant	Down	2.68744	24.7703	-3.22881	0.0230145	1	co_location	110258344	TMEM121	transmembrane protein 121	--	--	--	--	--
LNC_012398	Nonsignificant	Up	4.02082	2.68744	0.582609	0.687511	0.999714	Nonsignificant	Down	4.02082	24.7703	-2.64384	0.105898	1	Significant	Down	2.68744	24.7703	-3.22881	0.0230145	1	co_location	110258344	TMEM121	transmembrane protein 121	--	--	--	--	--
LNC_012398	Nonsignificant	Up	4.02082	2.68744	0.582609	0.687511	0.999714	Nonsignificant	Down	4.02082	24.7703	-2.64384	0.105898	1	Significant	Down	2.68744	24.7703	-3.22881	0.0230145	1	co_location	110258344	TMEM121	transmembrane protein 121	--	--	--	--	--
LNC_012398	Nonsignificant	Up	4.02082	2.68744	0.582609	0.687511	0.999714	Nonsignificant	Down	4.02082	24.7703	-2.64384	0.105898	1	Significant	Down	2.68744	24.7703	-3.22881	0.0230145	1	co_location	110258344	TMEM121	transmembrane protein 121	--	--	--	--	--
LNC_012398	Nonsignificant	Up	4.02082	2.68744	0.582609	0.687511	0.999714	Nonsignificant	Down	4.02082	24.7703	-2.64384	0.105898	1	Significant	Down	2.68744	24.7703	-3.22881	0.0230145	1	co_location	110258344	TMEM121	transmembrane protein 121	--	--	--	--	--
LNC_012398	Nonsignificant	Up	4.02082	2.68744	0.582609	0.687511	0.999714	Nonsignificant	Down	4.02082	24.7703	-2.64384	0.105898	1	Significant	Down	2.68744	24.7703	-3.22881	0.0230145	1	co_location	396781	LOC396781	--	--	--	ssc:396781	K06856	ssc04020;ssc04064;ssc04072;ssc04131;ssc04145;ssc04151;ssc04613;ssc04640;ssc04650;ssc04662;ssc04664;ssc04666;ssc04672;ssc05135;ssc05140;ssc05143;ssc05146;ssc05150;ssc05152;ssc05169;ssc05171;ssc05202;ssc05310;ssc05320;ssc05322;ssc05323;ssc05330;ssc05340;ssc05414;ssc05416
LNC_012398	Nonsignificant	Up	4.02082	2.68744	0.582609	0.687511	0.999714	Nonsignificant	Down	4.02082	24.7703	-2.64384	0.105898	1	Significant	Down	2.68744	24.7703	-3.22881	0.0230145	1	co_location	110258362	MTA1	metastasis associated 1	GO:1901362,GO:0097159,GO:0006139,GO:0034654,GO:0008270,GO:0008150,GO:0006355,GO:0019219,GO:0043170,GO:0010467,GO:0032774,GO:0034641,GO:0009889,GO:0003700,GO:0010468,GO:0006807,GO:0044271,GO:0080090,GO:0031326,GO:0043167,GO:0044260,GO:0046914,GO:0046872,GO:0009059,GO:0050789,GO:0071704,GO:0003682,GO:0043565,GO:0060255,GO:0044877,GO:0001071,GO:0006351,GO:2001141,GO:0008152,GO:0019438,GO:0003674,GO:…	organic cyclic compound biosynthetic process,organic cyclic compound binding,nucleobase-containing compound metabolic process,nucleobase-containing compound biosynthetic process,zinc ion binding,biological_process,regulation of transcription, DNA-templated,regulation of nucleobase-containing compound metabolic process,macromolecule metabolic process,gene expression,RNA biosynthetic process,cellul…	ssc:110258362	K11660	ssc03000;ssc03036
LNC_010333	Nonsignificant	Up	3.64713	0.42722	3.21495	0.0402235	NA	Nonsignificant	Down	3.64713	5.32128	-0.67807	0.500045	1	Significant	Down	0.42722	5.32128	-3.89592	0.0295713	1	co_location	396829	AQN-1	AQN-1 protein	--	--	--	--	--
LNC_010333	Nonsignificant	Up	3.64713	0.42722	3.21495	0.0402235	NA	Nonsignificant	Down	3.64713	5.32128	-0.67807	0.500045	1	Significant	Down	0.42722	5.32128	-3.89592	0.0295713	1	co_location	396818	PSP-I	porcine seminal protein I	--	--	--	--	--
LNC_010333	Nonsignificant	Up	3.64713	0.42722	3.21495	0.0402235	NA	Nonsignificant	Down	3.64713	5.32128	-0.67807	0.500045	1	Significant	Down	0.42722	5.32128	-3.89592	0.0295713	1	co_location	396758	SPMI	seminal plasma sperm motility inhibitor/spermadhesin AQN-3-like protein	--	--	--	--	--
LNC_010333	Nonsignificant	Up	3.64713	0.42722	3.21495	0.0402235	NA	Nonsignificant	Down	3.64713	5.32128	-0.67807	0.500045	1	Significant	Down	0.42722	5.32128	-3.89592	0.0295713	1	co_location	396817	PSP-II	porcine seminal protein II	--	--	--	--	--
LNC_010333	Nonsignificant	Up	3.64713	0.42722	3.21495	0.0402235	NA	Nonsignificant	Down	3.64713	5.32128	-0.67807	0.500045	1	Significant	Down	0.42722	5.32128	-3.89592	0.0295713	1	co_location	396783	AWN	sperm associated AWN protein	--	--	--	--	--
LNC_010333	Nonsignificant	Up	3.64713	0.42722	3.21495	0.0402235	NA	Nonsignificant	Down	3.64713	5.32128	-0.67807	0.500045	1	Significant	Down	0.42722	5.32128	-3.89592	0.0295713	1	co_location	100515628	HTRA1	HtrA serine peptidase 1	GO:0005520,GO:0005488,GO:0016049,GO:0071840,GO:0005515,GO:0008236,GO:0044238,GO:0070008,GO:0016043,GO:0003674,GO:0008239,GO:0040007,GO:0004177,GO:0065007,GO:0050794,GO:0040008,GO:0005575,GO:0070009,GO:0051128,GO:0044699,GO:0001558,GO:0008238,GO:0009987,GO:0070011,GO:0006508,GO:0019838,GO:0019538,GO:0008150,GO:0043170,GO:0004175,GO:0004252,GO:0008152,GO:0044763,GO:0008233,GO:0003824,GO:0050789,GO:…	insulin-like growth factor binding,binding,cell growth,cellular component organization or biogenesis,protein binding,serine-type peptidase activity,primary metabolic process,serine-type exopeptidase activity,cellular component organization,molecular_function,dipeptidyl-peptidase activity,growth,aminopeptidase activity,biological regulation,regulation of cellular process,regulation of growth,cellu…	ssc:100515628	K08784	ssc01002;ssc03110
LNC_010333	Nonsignificant	Up	3.64713	0.42722	3.21495	0.0402235	NA	Nonsignificant	Down	3.64713	5.32128	-0.67807	0.500045	1	Significant	Down	0.42722	5.32128	-3.89592	0.0295713	1	co_location	396829	AQN-1	AQN-1 protein	--	--	--	--	--
LNC_010333	Nonsignificant	Up	3.64713	0.42722	3.21495	0.0402235	NA	Nonsignificant	Down	3.64713	5.32128	-0.67807	0.500045	1	Significant	Down	0.42722	5.32128	-3.89592	0.0295713	1	co_location	751862	DMBT1	deleted in malignant brain tumors 1	GO:0044237,GO:0009058,GO:0022414,GO:0016070,GO:0005515,GO:0007165,GO:0051716,GO:0051704,GO:0006412,GO:0005488,GO:0016020,GO:0030529,GO:0007154,GO:0018130,GO:0006725,GO:0048609,GO:0065007,GO:0044703,GO:1903506,GO:2000112,GO:0034645,GO:0044706,GO:0000003,GO:0003674,GO:0019438,GO:0090304,GO:0044238,GO:0051171,GO:0044699,GO:0060089,GO:0031323,GO:0045924,GO:0046483,GO:0043232,GO:0005575,GO:0019222,GO:…	cellular metabolic process,biosynthetic process,reproductive process,RNA metabolic process,protein binding,signal transduction,cellular response to stimulus,multi-organism process,translation,binding,membrane,ribonucleoprotein complex,cell communication,heterocycle biosynthetic process,cellular aromatic compound metabolic process,multicellular organismal reproductive process,biological regulation…	ssc:751862	K13912	ssc04970
LNC_000272	Significant	Down	6.40866	26.9103	-2.0953	0.00347597	0.161054	Nonsignificant	Down	6.40866	18.2003	-1.53343	0.146893	1	Nonsignificant	Up	26.9103	18.2003	0.558492	0.542018	1	co_location	106506757	INAFM2	InaF motif containing 2	GO:0030312,GO:0071944,GO:0005623,GO:0009279,GO:0030313,GO:0044462,GO:0019867,GO:0031975,GO:0016020,GO:0019012,GO:0019028,GO:0044423,GO:0005575,GO:0044464	--,cell periphery,obsolete cell,cell outer membrane,cell envelope,--,outer membrane,envelope,membrane,virion,viral capsid,virion part,cellular_component,obsolete cell part	--	--	--
LNC_000272	Significant	Down	6.40866	26.9103	-2.0953	0.00347597	0.161054	Nonsignificant	Down	6.40866	18.2003	-1.53343	0.146893	1	Nonsignificant	Up	26.9103	18.2003	0.558492	0.542018	1	co_location	100157641	PLCB2	phospholipase C beta 2	GO:0010506,GO:0031323,GO:0044699,GO:0008152,GO:0031331,GO:0016788,GO:0044710,GO:0048522,GO:0004620,GO:0019222,GO:0005575,GO:0009893,GO:0050794,GO:0005509,GO:0008289,GO:1901575,GO:1902578,GO:0042578,GO:0051179,GO:0051234,GO:0005576,GO:0016787,GO:0071704,GO:0009987,GO:0050789,GO:0044765,GO:0006914,GO:0044700,GO:0006869,GO:0009896,GO:0006629,GO:0003824,GO:0046872,GO:0044763,GO:0044248,GO:0010876,GO:…	regulation of autophagy,regulation of cellular metabolic process,biological_process,metabolic process,positive regulation of cellular catabolic process,hydrolase activity, acting on ester bonds,metabolic process,positive regulation of cellular process,phospholipase activity,regulation of metabolic process,cellular_component,positive regulation of metabolic process,regulation of cellular process,c…	ssc:100157641	K05858	ssc00562;ssc04015;ssc04020;ssc04022;ssc04062;ssc04070;ssc04071;ssc04072;ssc04131;ssc04261;ssc04270;ssc04310;ssc04371;ssc04540;ssc04611;ssc04613;ssc04621;ssc04713;ssc04720;ssc04723;ssc04724;ssc04725;ssc04726;ssc04728;ssc04730;ssc04742;ssc04750;ssc04911;ssc04912;ssc04915;ssc04916;ssc04918;ssc04919;ssc04921;ssc04922;ssc04924;ssc04925;ssc04926;ssc04927;ssc04928;ssc04929;ssc04933;ssc04934;ssc04935;ssc…
LNC_000272	Significant	Down	6.40866	26.9103	-2.0953	0.00347597	0.161054	Nonsignificant	Down	6.40866	18.2003	-1.53343	0.146893	1	Nonsignificant	Up	26.9103	18.2003	0.558492	0.542018	1	co_location	100520414	KNSTRN	kinetochore localized astrin/SPAG5 binding protein	--	--	--	--	--
LNC_000272	Significant	Down	6.40866	26.9103	-2.0953	0.00347597	0.161054	Nonsignificant	Down	6.40866	18.2003	-1.53343	0.146893	1	Nonsignificant	Up	26.9103	18.2003	0.558492	0.542018	1	co_location	100155635	BAHD1	bromo adjacent homology domain containing 1	GO:0005488,GO:0003674,GO:0044877,GO:0003682	binding,molecular_function,protein-containing complex binding,chromatin binding	--	--	--
LNC_000272	Significant	Down	6.40866	26.9103	-2.0953	0.00347597	0.161054	Nonsignificant	Down	6.40866	18.2003	-1.53343	0.146893	1	Nonsignificant	Up	26.9103	18.2003	0.558492	0.542018	1	co_location	100155635	BAHD1	bromo adjacent homology domain containing 1	GO:0005488,GO:0003674,GO:0044877,GO:0003682	binding,molecular_function,protein-containing complex binding,chromatin binding	--	--	--
LNC_000272	Significant	Down	6.40866	26.9103	-2.0953	0.00347597	0.161054	Nonsignificant	Down	6.40866	18.2003	-1.53343	0.146893	1	Nonsignificant	Up	26.9103	18.2003	0.558492	0.542018	1	co_location	100153981	PAK6	p21 (RAC1) activated kinase 6	GO:0009987,GO:0036094,GO:0032559,GO:0006796,GO:1901363,GO:0016310,GO:0005575,GO:0006793,GO:0003674,GO:0044238,GO:0001883,GO:0043168,GO:0016740,GO:0032549,GO:0043412,GO:0006468,GO:0044237,GO:0017076,GO:0005488,GO:0016020,GO:0006464,GO:0036211,GO:0071704,GO:0001882,GO:0000166,GO:0003824,GO:0030554,GO:0097367,GO:0008152,GO:0035639,GO:0016772,GO:0044267,GO:0008150,GO:0016301,GO:0032555,GO:0019538,GO:…	cellular process,small molecule binding,adenyl ribonucleotide binding,phosphate-containing compound metabolic process,heterocyclic compound binding,phosphorylation,cellular_component,phosphorus metabolic process,molecular_function,primary metabolic process,purine nucleoside binding,anion binding,transferase activity,ribonucleoside binding,macromolecule modification,protein phosphorylation,cellula…	ssc:100153981	K05735	ssc01001;ssc04012;ssc04014;ssc04360;ssc04510;ssc04660;ssc04810;ssc05170;ssc05211
LNC_000272	Significant	Down	6.40866	26.9103	-2.0953	0.00347597	0.161054	Nonsignificant	Down	6.40866	18.2003	-1.53343	0.146893	1	Nonsignificant	Up	26.9103	18.2003	0.558492	0.542018	1	co_location	100157641	PLCB2	phospholipase C beta 2	GO:0010506,GO:0031323,GO:0044699,GO:0008152,GO:0031331,GO:0016788,GO:0044710,GO:0048522,GO:0004620,GO:0019222,GO:0005575,GO:0009893,GO:0050794,GO:0005509,GO:0008289,GO:1901575,GO:1902578,GO:0042578,GO:0051179,GO:0051234,GO:0005576,GO:0016787,GO:0071704,GO:0009987,GO:0050789,GO:0044765,GO:0006914,GO:0044700,GO:0006869,GO:0009896,GO:0006629,GO:0003824,GO:0046872,GO:0044763,GO:0044248,GO:0010876,GO:…	regulation of autophagy,regulation of cellular metabolic process,biological_process,metabolic process,positive regulation of cellular catabolic process,hydrolase activity, acting on ester bonds,metabolic process,positive regulation of cellular process,phospholipase activity,regulation of metabolic process,cellular_component,positive regulation of metabolic process,regulation of cellular process,c…	ssc:100157641	K05858	ssc00562;ssc04015;ssc04020;ssc04022;ssc04062;ssc04070;ssc04071;ssc04072;ssc04131;ssc04261;ssc04270;ssc04310;ssc04371;ssc04540;ssc04611;ssc04613;ssc04621;ssc04713;ssc04720;ssc04723;ssc04724;ssc04725;ssc04726;ssc04728;ssc04730;ssc04742;ssc04750;ssc04911;ssc04912;ssc04915;ssc04916;ssc04918;ssc04919;ssc04921;ssc04922;ssc04924;ssc04925;ssc04926;ssc04927;ssc04928;ssc04929;ssc04933;ssc04934;ssc04935;ssc…
LNC_000272	Significant	Down	6.40866	26.9103	-2.0953	0.00347597	0.161054	Nonsignificant	Down	6.40866	18.2003	-1.53343	0.146893	1	Nonsignificant	Up	26.9103	18.2003	0.558492	0.542018	1	co_location	100155635	BAHD1	bromo adjacent homology domain containing 1	GO:0005488,GO:0003674,GO:0044877,GO:0003682	binding,molecular_function,protein-containing complex binding,chromatin binding	--	--	--
LNC_000272	Significant	Down	6.40866	26.9103	-2.0953	0.00347597	0.161054	Nonsignificant	Down	6.40866	18.2003	-1.53343	0.146893	1	Nonsignificant	Up	26.9103	18.2003	0.558492	0.542018	1	co_location	100156047	IVD	isovaleryl-CoA dehydrogenase	GO:0005488,GO:0050660,GO:0016627,GO:0043168,GO:0003674,GO:0044699,GO:0044710,GO:1901363,GO:0048037,GO:0036094,GO:0055114,GO:0050662,GO:0043167,GO:1901265,GO:0097159,GO:0008150,GO:0008152,GO:0016491,GO:0003995,GO:0003824,GO:0000166	binding,flavin adenine dinucleotide binding,oxidoreductase activity, acting on the CH-CH group of donors,anion binding,molecular_function,biological_process,metabolic process,heterocyclic compound binding,obsolete cofactor binding,small molecule binding,obsolete oxidation-reduction process,obsolete coenzyme binding,ion binding,nucleoside phosphate binding,organic cyclic compound binding,biologica…	ssc:100156047	K00253	ssc00280
LNC_000272	Significant	Down	6.40866	26.9103	-2.0953	0.00347597	0.161054	Nonsignificant	Down	6.40866	18.2003	-1.53343	0.146893	1	Nonsignificant	Up	26.9103	18.2003	0.558492	0.542018	1	co_location	100520414	KNSTRN	kinetochore localized astrin/SPAG5 binding protein	--	--	--	--	--
LNC_000272	Significant	Down	6.40866	26.9103	-2.0953	0.00347597	0.161054	Nonsignificant	Down	6.40866	18.2003	-1.53343	0.146893	1	Nonsignificant	Up	26.9103	18.2003	0.558492	0.542018	1	co_location	100153981	PAK6	p21 (RAC1) activated kinase 6	GO:0009987,GO:0036094,GO:0032559,GO:0006796,GO:1901363,GO:0016310,GO:0005575,GO:0006793,GO:0003674,GO:0044238,GO:0001883,GO:0043168,GO:0016740,GO:0032549,GO:0043412,GO:0006468,GO:0044237,GO:0017076,GO:0005488,GO:0016020,GO:0006464,GO:0036211,GO:0071704,GO:0001882,GO:0000166,GO:0003824,GO:0030554,GO:0097367,GO:0008152,GO:0035639,GO:0016772,GO:0044267,GO:0008150,GO:0016301,GO:0032555,GO:0019538,GO:…	cellular process,small molecule binding,adenyl ribonucleotide binding,phosphate-containing compound metabolic process,heterocyclic compound binding,phosphorylation,cellular_component,phosphorus metabolic process,molecular_function,primary metabolic process,purine nucleoside binding,anion binding,transferase activity,ribonucleoside binding,macromolecule modification,protein phosphorylation,cellula…	ssc:100153981	K05735	ssc01001;ssc04012;ssc04014;ssc04360;ssc04510;ssc04660;ssc04810;ssc05170;ssc05211
LNC_000272	Significant	Down	6.40866	26.9103	-2.0953	0.00347597	0.161054	Nonsignificant	Down	6.40866	18.2003	-1.53343	0.146893	1	Nonsignificant	Up	26.9103	18.2003	0.558492	0.542018	1	co_location	100157641	PLCB2	phospholipase C beta 2	GO:0010506,GO:0031323,GO:0044699,GO:0008152,GO:0031331,GO:0016788,GO:0044710,GO:0048522,GO:0004620,GO:0019222,GO:0005575,GO:0009893,GO:0050794,GO:0005509,GO:0008289,GO:1901575,GO:1902578,GO:0042578,GO:0051179,GO:0051234,GO:0005576,GO:0016787,GO:0071704,GO:0009987,GO:0050789,GO:0044765,GO:0006914,GO:0044700,GO:0006869,GO:0009896,GO:0006629,GO:0003824,GO:0046872,GO:0044763,GO:0044248,GO:0010876,GO:…	regulation of autophagy,regulation of cellular metabolic process,biological_process,metabolic process,positive regulation of cellular catabolic process,hydrolase activity, acting on ester bonds,metabolic process,positive regulation of cellular process,phospholipase activity,regulation of metabolic process,cellular_component,positive regulation of metabolic process,regulation of cellular process,c…	ssc:100157641	K05858	ssc00562;ssc04015;ssc04020;ssc04022;ssc04062;ssc04070;ssc04071;ssc04072;ssc04131;ssc04261;ssc04270;ssc04310;ssc04371;ssc04540;ssc04611;ssc04613;ssc04621;ssc04713;ssc04720;ssc04723;ssc04724;ssc04725;ssc04726;ssc04728;ssc04730;ssc04742;ssc04750;ssc04911;ssc04912;ssc04915;ssc04916;ssc04918;ssc04919;ssc04921;ssc04922;ssc04924;ssc04925;ssc04926;ssc04927;ssc04928;ssc04929;ssc04933;ssc04934;ssc04935;ssc…
LNC_000272	Significant	Down	6.40866	26.9103	-2.0953	0.00347597	0.161054	Nonsignificant	Down	6.40866	18.2003	-1.53343	0.146893	1	Nonsignificant	Up	26.9103	18.2003	0.558492	0.542018	1	co_location	100155635	BAHD1	bromo adjacent homology domain containing 1	GO:0005488,GO:0003674,GO:0044877,GO:0003682	binding,molecular_function,protein-containing complex binding,chromatin binding	--	--	--
LNC_000272	Significant	Down	6.40866	26.9103	-2.0953	0.00347597	0.161054	Nonsignificant	Down	6.40866	18.2003	-1.53343	0.146893	1	Nonsignificant	Up	26.9103	18.2003	0.558492	0.542018	1	co_location	100156025	DISP2	dispatched RND transporter family member 2	GO:0004871,GO:1901363,GO:0004872,GO:0005789,GO:0015074,GO:0006259,GO:0003824,GO:0030001,GO:0098588,GO:0043229,GO:1902578,GO:0002115,GO:0071704,GO:0044464,GO:0051234,GO:0051179,GO:0050789,GO:0044765,GO:0009987,GO:0005622,GO:0043231,GO:0043227,GO:0044424,GO:0005575,GO:0006811,GO:1901360,GO:0044699,GO:0060089,GO:0044446,GO:0031090,GO:0004888,GO:0008152,GO:0051924,GO:0016021,GO:0010959,GO:0046483,GO:…	obsolete signal transducer activity,heterocyclic compound binding,signaling receptor activity,endoplasmic reticulum membrane,DNA integration,DNA metabolic process,catalytic activity,metal ion transport,bounding membrane of organelle,intracellular organelle,localization,store-operated calcium entry,organic substance metabolic process,obsolete cell part,establishment of localization,localization,re…	--	--	--
LNC_000272	Significant	Down	6.40866	26.9103	-2.0953	0.00347597	0.161054	Nonsignificant	Down	6.40866	18.2003	-1.53343	0.146893	1	Nonsignificant	Up	26.9103	18.2003	0.558492	0.542018	1	co_location	100155635	BAHD1	bromo adjacent homology domain containing 1	GO:0005488,GO:0003674,GO:0044877,GO:0003682	binding,molecular_function,protein-containing complex binding,chromatin binding	--	--	--
LNC_000272	Significant	Down	6.40866	26.9103	-2.0953	0.00347597	0.161054	Nonsignificant	Down	6.40866	18.2003	-1.53343	0.146893	1	Nonsignificant	Up	26.9103	18.2003	0.558492	0.542018	1	co_location	100155635	BAHD1	bromo adjacent homology domain containing 1	GO:0005488,GO:0003674,GO:0044877,GO:0003682	binding,molecular_function,protein-containing complex binding,chromatin binding	--	--	--
LNC_000272	Significant	Down	6.40866	26.9103	-2.0953	0.00347597	0.161054	Nonsignificant	Down	6.40866	18.2003	-1.53343	0.146893	1	Nonsignificant	Up	26.9103	18.2003	0.558492	0.542018	1	co_location	100153981	PAK6	p21 (RAC1) activated kinase 6	GO:0009987,GO:0036094,GO:0032559,GO:0006796,GO:1901363,GO:0016310,GO:0005575,GO:0006793,GO:0003674,GO:0044238,GO:0001883,GO:0043168,GO:0016740,GO:0032549,GO:0043412,GO:0006468,GO:0044237,GO:0017076,GO:0005488,GO:0016020,GO:0006464,GO:0036211,GO:0071704,GO:0001882,GO:0000166,GO:0003824,GO:0030554,GO:0097367,GO:0008152,GO:0035639,GO:0016772,GO:0044267,GO:0008150,GO:0016301,GO:0032555,GO:0019538,GO:…	cellular process,small molecule binding,adenyl ribonucleotide binding,phosphate-containing compound metabolic process,heterocyclic compound binding,phosphorylation,cellular_component,phosphorus metabolic process,molecular_function,primary metabolic process,purine nucleoside binding,anion binding,transferase activity,ribonucleoside binding,macromolecule modification,protein phosphorylation,cellula…	ssc:100153981	K05735	ssc01001;ssc04012;ssc04014;ssc04360;ssc04510;ssc04660;ssc04810;ssc05170;ssc05211
LNC_000272	Significant	Down	6.40866	26.9103	-2.0953	0.00347597	0.161054	Nonsignificant	Down	6.40866	18.2003	-1.53343	0.146893	1	Nonsignificant	Up	26.9103	18.2003	0.558492	0.542018	1	co_location	100627919	ANKRD63	ankyrin repeat domain 63	GO:0005623,GO:0030855,GO:0008150,GO:0032501,GO:0007281,GO:0032502,GO:0007292,GO:0030703,GO:0030312,GO:0071944,GO:0002065,GO:0005576,GO:0048869,GO:0005198,GO:0044763,GO:0007276,GO:0019953,GO:0048609,GO:0022412,GO:0003006,GO:0044702,GO:0030707,GO:0044703,GO:0000003,GO:0003674,GO:0022414,GO:0007304,GO:0005515,GO:0051704,GO:0005488,GO:0042600,GO:0009653,GO:0044767,GO:0048856,GO:0048646,GO:0044464,GO:…	obsolete cell,epithelial cell differentiation,biological_process,multicellular organismal process,germ cell development,developmental process,female gamete generation,eggshell formation,--,cell periphery,columnar/cuboidal epithelial cell differentiation,extracellular region,cellular developmental process,structural molecule activity,cellular process,gamete generation,sexual reproduction,multicell…	--	--	--
LNC_000272	Significant	Down	6.40866	26.9103	-2.0953	0.00347597	0.161054	Nonsignificant	Down	6.40866	18.2003	-1.53343	0.146893	1	Nonsignificant	Up	26.9103	18.2003	0.558492	0.542018	1	co_location	100153607	C1H15orf52	chromosome 1 C15orf52 homolog	--	--	--	--	--
LNC_000272	Significant	Down	6.40866	26.9103	-2.0953	0.00347597	0.161054	Nonsignificant	Down	6.40866	18.2003	-1.53343	0.146893	1	Nonsignificant	Up	26.9103	18.2003	0.558492	0.542018	1	co_location	396699	RSC1A1	regulator of solute carriers 1	--	--	--	--	--
XR_002337274.1	Significant	Up	10.8027	0.644089	3.99658	0.00759332	0.250579	Nonsignificant	Up	10.8027	5.06439	1.09311	0.346722	1	Nonsignificant	Down	0.644089	5.06439	-2.90688	0.0877069	1	co_location	396972	LGALS9	galectin 9	GO:1901657,GO:0006807,GO:0006163,GO:0009141,GO:0044444,GO:0046031,GO:0072524,GO:0005737,GO:0042278,GO:0043167,GO:0009150,GO:0034641,GO:0006165,GO:0009205,GO:0006096,GO:0009144,GO:0006732,GO:0046496,GO:0008150,GO:0005623,GO:0009185,GO:0044712,GO:1901135,GO:0009259,GO:0006139,GO:0019362,GO:0032991,GO:0030246,GO:0008152,GO:0016829,GO:0043436,GO:0009116,GO:0044424,GO:0005622,GO:0071704,GO:0016836,GO:…	glycosyl compound metabolic process,nitrogen compound metabolic process,purine nucleotide metabolic process,nucleoside triphosphate metabolic process,obsolete cytoplasmic part,ADP metabolic process,pyridine-containing compound metabolic process,cytoplasm,purine nucleoside metabolic process,ion binding,purine ribonucleotide metabolic process,cellular nitrogen compound metabolic process,nucleoside …	ssc:396972	K10093	ssc04091
XR_002337274.1	Significant	Up	10.8027	0.644089	3.99658	0.00759332	0.250579	Nonsignificant	Up	10.8027	5.06439	1.09311	0.346722	1	Nonsignificant	Down	0.644089	5.06439	-2.90688	0.0877069	1	co_location	396859	NOS2	nitric oxide synthase 2	GO:0016592,GO:0044451,GO:0006355,GO:0008150,GO:0032774,GO:0005623,GO:1903409,GO:0010467,GO:0043170,GO:0031410,GO:0019219,GO:1901362,GO:0032553,GO:0023052,GO:0034654,GO:0006139,GO:0000988,GO:0097159,GO:0031326,GO:0080090,GO:0044271,GO:0001076,GO:1901265,GO:0006807,GO:0050896,GO:0044444,GO:0043233,GO:0072593,GO:0005737,GO:0043226,GO:2001057,GO:0044260,GO:0043167,GO:0044428,GO:0044422,GO:0055114,GO:…	mediator complex,obsolete nucleoplasm part,regulation of transcription, DNA-templated,biological_process,RNA biosynthetic process,obsolete cell,reactive oxygen species biosynthetic process,gene expression,macromolecule metabolic process,cytoplasmic vesicle,regulation of nucleobase-containing compound metabolic process,organic cyclic compound biosynthetic process,ribonucleotide binding,signaling,n…	ssc:396859	K13241	ssc00220;ssc00330;ssc04020;ssc04066;ssc04146;ssc04371;ssc04926;ssc05010;ssc05014;ssc05022;ssc05133;ssc05140;ssc05142;ssc05145;ssc05146;ssc05152;ssc05200;ssc05222
XR_002337274.1	Significant	Up	10.8027	0.644089	3.99658	0.00759332	0.250579	Nonsignificant	Up	10.8027	5.06439	1.09311	0.346722	1	Nonsignificant	Down	0.644089	5.06439	-2.90688	0.0877069	1	co_location	100511282	KSR1	kinase suppressor of ras 1	GO:0043412,GO:0044699,GO:0006468,GO:0043167,GO:0044260,GO:0007165,GO:0046914,GO:0044237,GO:0008152,GO:0030554,GO:0050896,GO:0097367,GO:1901265,GO:0016773,GO:0051716,GO:0009057,GO:0016772,GO:0005975,GO:0016310,GO:0005488,GO:0005575,GO:0006464,GO:0044267,GO:0016020,GO:0050794,GO:0017076,GO:0005976,GO:0007154,GO:0005524,GO:0035639,GO:0036211,GO:0043170,GO:0036094,GO:1901575,GO:0035556,GO:0004553,GO:…	macromolecule modification,biological_process,protein phosphorylation,ion binding,cellular macromolecule metabolic process,signal transduction,transition metal ion binding,cellular metabolic process,metabolic process,adenyl nucleotide binding,response to stimulus,carbohydrate derivative binding,nucleoside phosphate binding,phosphotransferase activity, alcohol group as acceptor,cellular response t…	ssc:100511282	K14958	ssc01001;ssc04014;ssc04625;ssc05152
XR_002337274.1	Significant	Up	10.8027	0.644089	3.99658	0.00759332	0.250579	Nonsignificant	Up	10.8027	5.06439	1.09311	0.346722	1	Nonsignificant	Down	0.644089	5.06439	-2.90688	0.0877069	1	co_location	100511282	KSR1	kinase suppressor of ras 1	GO:0043412,GO:0044699,GO:0006468,GO:0043167,GO:0044260,GO:0007165,GO:0046914,GO:0044237,GO:0008152,GO:0030554,GO:0050896,GO:0097367,GO:1901265,GO:0016773,GO:0051716,GO:0009057,GO:0016772,GO:0005975,GO:0016310,GO:0005488,GO:0005575,GO:0006464,GO:0044267,GO:0016020,GO:0050794,GO:0017076,GO:0005976,GO:0007154,GO:0005524,GO:0035639,GO:0036211,GO:0043170,GO:0036094,GO:1901575,GO:0035556,GO:0004553,GO:…	macromolecule modification,biological_process,protein phosphorylation,ion binding,cellular macromolecule metabolic process,signal transduction,transition metal ion binding,cellular metabolic process,metabolic process,adenyl nucleotide binding,response to stimulus,carbohydrate derivative binding,nucleoside phosphate binding,phosphotransferase activity, alcohol group as acceptor,cellular response t…	ssc:100511282	K14958	ssc01001;ssc04014;ssc04625;ssc05152
XR_002337274.1	Significant	Up	10.8027	0.644089	3.99658	0.00759332	0.250579	Nonsignificant	Up	10.8027	5.06439	1.09311	0.346722	1	Nonsignificant	Down	0.644089	5.06439	-2.90688	0.0877069	1	co_location	100511282	KSR1	kinase suppressor of ras 1	GO:0043412,GO:0044699,GO:0006468,GO:0043167,GO:0044260,GO:0007165,GO:0046914,GO:0044237,GO:0008152,GO:0030554,GO:0050896,GO:0097367,GO:1901265,GO:0016773,GO:0051716,GO:0009057,GO:0016772,GO:0005975,GO:0016310,GO:0005488,GO:0005575,GO:0006464,GO:0044267,GO:0016020,GO:0050794,GO:0017076,GO:0005976,GO:0007154,GO:0005524,GO:0035639,GO:0036211,GO:0043170,GO:0036094,GO:1901575,GO:0035556,GO:0004553,GO:…	macromolecule modification,biological_process,protein phosphorylation,ion binding,cellular macromolecule metabolic process,signal transduction,transition metal ion binding,cellular metabolic process,metabolic process,adenyl nucleotide binding,response to stimulus,carbohydrate derivative binding,nucleoside phosphate binding,phosphotransferase activity, alcohol group as acceptor,cellular response t…	ssc:100511282	K14958	ssc01001;ssc04014;ssc04625;ssc05152
XR_002337274.1	Significant	Up	10.8027	0.644089	3.99658	0.00759332	0.250579	Nonsignificant	Up	10.8027	5.06439	1.09311	0.346722	1	Nonsignificant	Down	0.644089	5.06439	-2.90688	0.0877069	1	co_location	100511282	KSR1	kinase suppressor of ras 1	GO:0043412,GO:0044699,GO:0006468,GO:0043167,GO:0044260,GO:0007165,GO:0046914,GO:0044237,GO:0008152,GO:0030554,GO:0050896,GO:0097367,GO:1901265,GO:0016773,GO:0051716,GO:0009057,GO:0016772,GO:0005975,GO:0016310,GO:0005488,GO:0005575,GO:0006464,GO:0044267,GO:0016020,GO:0050794,GO:0017076,GO:0005976,GO:0007154,GO:0005524,GO:0035639,GO:0036211,GO:0043170,GO:0036094,GO:1901575,GO:0035556,GO:0004553,GO:…	macromolecule modification,biological_process,protein phosphorylation,ion binding,cellular macromolecule metabolic process,signal transduction,transition metal ion binding,cellular metabolic process,metabolic process,adenyl nucleotide binding,response to stimulus,carbohydrate derivative binding,nucleoside phosphate binding,phosphotransferase activity, alcohol group as acceptor,cellular response t…	ssc:100511282	K14958	ssc01001;ssc04014;ssc04625;ssc05152
XR_002337274.1	Significant	Up	10.8027	0.644089	3.99658	0.00759332	0.250579	Nonsignificant	Up	10.8027	5.06439	1.09311	0.346722	1	Nonsignificant	Down	0.644089	5.06439	-2.90688	0.0877069	1	co_location	100511282	KSR1	kinase suppressor of ras 1	GO:0043412,GO:0044699,GO:0006468,GO:0043167,GO:0044260,GO:0007165,GO:0046914,GO:0044237,GO:0008152,GO:0030554,GO:0050896,GO:0097367,GO:1901265,GO:0016773,GO:0051716,GO:0009057,GO:0016772,GO:0005975,GO:0016310,GO:0005488,GO:0005575,GO:0006464,GO:0044267,GO:0016020,GO:0050794,GO:0017076,GO:0005976,GO:0007154,GO:0005524,GO:0035639,GO:0036211,GO:0043170,GO:0036094,GO:1901575,GO:0035556,GO:0004553,GO:…	macromolecule modification,biological_process,protein phosphorylation,ion binding,cellular macromolecule metabolic process,signal transduction,transition metal ion binding,cellular metabolic process,metabolic process,adenyl nucleotide binding,response to stimulus,carbohydrate derivative binding,nucleoside phosphate binding,phosphotransferase activity, alcohol group as acceptor,cellular response t…	ssc:100511282	K14958	ssc01001;ssc04014;ssc04625;ssc05152
XR_002337274.1	Significant	Up	10.8027	0.644089	3.99658	0.00759332	0.250579	Nonsignificant	Up	10.8027	5.06439	1.09311	0.346722	1	Nonsignificant	Down	0.644089	5.06439	-2.90688	0.0877069	1	co_location	100511282	KSR1	kinase suppressor of ras 1	GO:0043412,GO:0044699,GO:0006468,GO:0043167,GO:0044260,GO:0007165,GO:0046914,GO:0044237,GO:0008152,GO:0030554,GO:0050896,GO:0097367,GO:1901265,GO:0016773,GO:0051716,GO:0009057,GO:0016772,GO:0005975,GO:0016310,GO:0005488,GO:0005575,GO:0006464,GO:0044267,GO:0016020,GO:0050794,GO:0017076,GO:0005976,GO:0007154,GO:0005524,GO:0035639,GO:0036211,GO:0043170,GO:0036094,GO:1901575,GO:0035556,GO:0004553,GO:…	macromolecule modification,biological_process,protein phosphorylation,ion binding,cellular macromolecule metabolic process,signal transduction,transition metal ion binding,cellular metabolic process,metabolic process,adenyl nucleotide binding,response to stimulus,carbohydrate derivative binding,nucleoside phosphate binding,phosphotransferase activity, alcohol group as acceptor,cellular response t…	ssc:100511282	K14958	ssc01001;ssc04014;ssc04625;ssc05152
XR_002337274.1	Significant	Up	10.8027	0.644089	3.99658	0.00759332	0.250579	Nonsignificant	Up	10.8027	5.06439	1.09311	0.346722	1	Nonsignificant	Down	0.644089	5.06439	-2.90688	0.0877069	1	co_location	100511282	KSR1	kinase suppressor of ras 1	GO:0043412,GO:0044699,GO:0006468,GO:0043167,GO:0044260,GO:0007165,GO:0046914,GO:0044237,GO:0008152,GO:0030554,GO:0050896,GO:0097367,GO:1901265,GO:0016773,GO:0051716,GO:0009057,GO:0016772,GO:0005975,GO:0016310,GO:0005488,GO:0005575,GO:0006464,GO:0044267,GO:0016020,GO:0050794,GO:0017076,GO:0005976,GO:0007154,GO:0005524,GO:0035639,GO:0036211,GO:0043170,GO:0036094,GO:1901575,GO:0035556,GO:0004553,GO:…	macromolecule modification,biological_process,protein phosphorylation,ion binding,cellular macromolecule metabolic process,signal transduction,transition metal ion binding,cellular metabolic process,metabolic process,adenyl nucleotide binding,response to stimulus,carbohydrate derivative binding,nucleoside phosphate binding,phosphotransferase activity, alcohol group as acceptor,cellular response t…	ssc:100511282	K14958	ssc01001;ssc04014;ssc04625;ssc05152
XR_002337274.1	Significant	Up	10.8027	0.644089	3.99658	0.00759332	0.250579	Nonsignificant	Up	10.8027	5.06439	1.09311	0.346722	1	Nonsignificant	Down	0.644089	5.06439	-2.90688	0.0877069	1	co_location	100511282	KSR1	kinase suppressor of ras 1	GO:0043412,GO:0044699,GO:0006468,GO:0043167,GO:0044260,GO:0007165,GO:0046914,GO:0044237,GO:0008152,GO:0030554,GO:0050896,GO:0097367,GO:1901265,GO:0016773,GO:0051716,GO:0009057,GO:0016772,GO:0005975,GO:0016310,GO:0005488,GO:0005575,GO:0006464,GO:0044267,GO:0016020,GO:0050794,GO:0017076,GO:0005976,GO:0007154,GO:0005524,GO:0035639,GO:0036211,GO:0043170,GO:0036094,GO:1901575,GO:0035556,GO:0004553,GO:…	macromolecule modification,biological_process,protein phosphorylation,ion binding,cellular macromolecule metabolic process,signal transduction,transition metal ion binding,cellular metabolic process,metabolic process,adenyl nucleotide binding,response to stimulus,carbohydrate derivative binding,nucleoside phosphate binding,phosphotransferase activity, alcohol group as acceptor,cellular response t…	ssc:100511282	K14958	ssc01001;ssc04014;ssc04625;ssc05152
XR_002337274.1	Significant	Up	10.8027	0.644089	3.99658	0.00759332	0.250579	Nonsignificant	Up	10.8027	5.06439	1.09311	0.346722	1	Nonsignificant	Down	0.644089	5.06439	-2.90688	0.0877069	1	co_location	100511282	KSR1	kinase suppressor of ras 1	GO:0043412,GO:0044699,GO:0006468,GO:0043167,GO:0044260,GO:0007165,GO:0046914,GO:0044237,GO:0008152,GO:0030554,GO:0050896,GO:0097367,GO:1901265,GO:0016773,GO:0051716,GO:0009057,GO:0016772,GO:0005975,GO:0016310,GO:0005488,GO:0005575,GO:0006464,GO:0044267,GO:0016020,GO:0050794,GO:0017076,GO:0005976,GO:0007154,GO:0005524,GO:0035639,GO:0036211,GO:0043170,GO:0036094,GO:1901575,GO:0035556,GO:0004553,GO:…	macromolecule modification,biological_process,protein phosphorylation,ion binding,cellular macromolecule metabolic process,signal transduction,transition metal ion binding,cellular metabolic process,metabolic process,adenyl nucleotide binding,response to stimulus,carbohydrate derivative binding,nucleoside phosphate binding,phosphotransferase activity, alcohol group as acceptor,cellular response t…	ssc:100511282	K14958	ssc01001;ssc04014;ssc04625;ssc05152
XR_002337274.1	Significant	Up	10.8027	0.644089	3.99658	0.00759332	0.250579	Nonsignificant	Up	10.8027	5.06439	1.09311	0.346722	1	Nonsignificant	Down	0.644089	5.06439	-2.90688	0.0877069	1	co_location	100511282	KSR1	kinase suppressor of ras 1	GO:0043412,GO:0044699,GO:0006468,GO:0043167,GO:0044260,GO:0007165,GO:0046914,GO:0044237,GO:0008152,GO:0030554,GO:0050896,GO:0097367,GO:1901265,GO:0016773,GO:0051716,GO:0009057,GO:0016772,GO:0005975,GO:0016310,GO:0005488,GO:0005575,GO:0006464,GO:0044267,GO:0016020,GO:0050794,GO:0017076,GO:0005976,GO:0007154,GO:0005524,GO:0035639,GO:0036211,GO:0043170,GO:0036094,GO:1901575,GO:0035556,GO:0004553,GO:…	macromolecule modification,biological_process,protein phosphorylation,ion binding,cellular macromolecule metabolic process,signal transduction,transition metal ion binding,cellular metabolic process,metabolic process,adenyl nucleotide binding,response to stimulus,carbohydrate derivative binding,nucleoside phosphate binding,phosphotransferase activity, alcohol group as acceptor,cellular response t…	ssc:100511282	K14958	ssc01001;ssc04014;ssc04625;ssc05152
XR_002337274.1	Significant	Up	10.8027	0.644089	3.99658	0.00759332	0.250579	Nonsignificant	Up	10.8027	5.06439	1.09311	0.346722	1	Nonsignificant	Down	0.644089	5.06439	-2.90688	0.0877069	1	co_location	396859	NOS2	nitric oxide synthase 2	GO:0016592,GO:0044451,GO:0006355,GO:0008150,GO:0032774,GO:0005623,GO:1903409,GO:0010467,GO:0043170,GO:0031410,GO:0019219,GO:1901362,GO:0032553,GO:0023052,GO:0034654,GO:0006139,GO:0000988,GO:0097159,GO:0031326,GO:0080090,GO:0044271,GO:0001076,GO:1901265,GO:0006807,GO:0050896,GO:0044444,GO:0043233,GO:0072593,GO:0005737,GO:0043226,GO:2001057,GO:0044260,GO:0043167,GO:0044428,GO:0044422,GO:0055114,GO:…	mediator complex,obsolete nucleoplasm part,regulation of transcription, DNA-templated,biological_process,RNA biosynthetic process,obsolete cell,reactive oxygen species biosynthetic process,gene expression,macromolecule metabolic process,cytoplasmic vesicle,regulation of nucleobase-containing compound metabolic process,organic cyclic compound biosynthetic process,ribonucleotide binding,signaling,n…	ssc:396859	K13241	ssc00220;ssc00330;ssc04020;ssc04066;ssc04146;ssc04371;ssc04926;ssc05010;ssc05014;ssc05022;ssc05133;ssc05140;ssc05142;ssc05145;ssc05146;ssc05152;ssc05200;ssc05222
XR_002337274.1	Significant	Up	10.8027	0.644089	3.99658	0.00759332	0.250579	Nonsignificant	Up	10.8027	5.06439	1.09311	0.346722	1	Nonsignificant	Down	0.644089	5.06439	-2.90688	0.0877069	1	co_location	100511282	KSR1	kinase suppressor of ras 1	GO:0043412,GO:0044699,GO:0006468,GO:0043167,GO:0044260,GO:0007165,GO:0046914,GO:0044237,GO:0008152,GO:0030554,GO:0050896,GO:0097367,GO:1901265,GO:0016773,GO:0051716,GO:0009057,GO:0016772,GO:0005975,GO:0016310,GO:0005488,GO:0005575,GO:0006464,GO:0044267,GO:0016020,GO:0050794,GO:0017076,GO:0005976,GO:0007154,GO:0005524,GO:0035639,GO:0036211,GO:0043170,GO:0036094,GO:1901575,GO:0035556,GO:0004553,GO:…	macromolecule modification,biological_process,protein phosphorylation,ion binding,cellular macromolecule metabolic process,signal transduction,transition metal ion binding,cellular metabolic process,metabolic process,adenyl nucleotide binding,response to stimulus,carbohydrate derivative binding,nucleoside phosphate binding,phosphotransferase activity, alcohol group as acceptor,cellular response t…	ssc:100511282	K14958	ssc01001;ssc04014;ssc04625;ssc05152
XR_002337274.1	Significant	Up	10.8027	0.644089	3.99658	0.00759332	0.250579	Nonsignificant	Up	10.8027	5.06439	1.09311	0.346722	1	Nonsignificant	Down	0.644089	5.06439	-2.90688	0.0877069	1	co_location	396859	NOS2	nitric oxide synthase 2	GO:0016592,GO:0044451,GO:0006355,GO:0008150,GO:0032774,GO:0005623,GO:1903409,GO:0010467,GO:0043170,GO:0031410,GO:0019219,GO:1901362,GO:0032553,GO:0023052,GO:0034654,GO:0006139,GO:0000988,GO:0097159,GO:0031326,GO:0080090,GO:0044271,GO:0001076,GO:1901265,GO:0006807,GO:0050896,GO:0044444,GO:0043233,GO:0072593,GO:0005737,GO:0043226,GO:2001057,GO:0044260,GO:0043167,GO:0044428,GO:0044422,GO:0055114,GO:…	mediator complex,obsolete nucleoplasm part,regulation of transcription, DNA-templated,biological_process,RNA biosynthetic process,obsolete cell,reactive oxygen species biosynthetic process,gene expression,macromolecule metabolic process,cytoplasmic vesicle,regulation of nucleobase-containing compound metabolic process,organic cyclic compound biosynthetic process,ribonucleotide binding,signaling,n…	ssc:396859	K13241	ssc00220;ssc00330;ssc04020;ssc04066;ssc04146;ssc04371;ssc04926;ssc05010;ssc05014;ssc05022;ssc05133;ssc05140;ssc05142;ssc05145;ssc05146;ssc05152;ssc05200;ssc05222
XR_002337274.1	Significant	Up	10.8027	0.644089	3.99658	0.00759332	0.250579	Nonsignificant	Up	10.8027	5.06439	1.09311	0.346722	1	Nonsignificant	Down	0.644089	5.06439	-2.90688	0.0877069	1	co_location	100511282	KSR1	kinase suppressor of ras 1	GO:0043412,GO:0044699,GO:0006468,GO:0043167,GO:0044260,GO:0007165,GO:0046914,GO:0044237,GO:0008152,GO:0030554,GO:0050896,GO:0097367,GO:1901265,GO:0016773,GO:0051716,GO:0009057,GO:0016772,GO:0005975,GO:0016310,GO:0005488,GO:0005575,GO:0006464,GO:0044267,GO:0016020,GO:0050794,GO:0017076,GO:0005976,GO:0007154,GO:0005524,GO:0035639,GO:0036211,GO:0043170,GO:0036094,GO:1901575,GO:0035556,GO:0004553,GO:…	macromolecule modification,biological_process,protein phosphorylation,ion binding,cellular macromolecule metabolic process,signal transduction,transition metal ion binding,cellular metabolic process,metabolic process,adenyl nucleotide binding,response to stimulus,carbohydrate derivative binding,nucleoside phosphate binding,phosphotransferase activity, alcohol group as acceptor,cellular response t…	ssc:100511282	K14958	ssc01001;ssc04014;ssc04625;ssc05152
XR_002337274.1	Significant	Up	10.8027	0.644089	3.99658	0.00759332	0.250579	Nonsignificant	Up	10.8027	5.06439	1.09311	0.346722	1	Nonsignificant	Down	0.644089	5.06439	-2.90688	0.0877069	1	co_location	396859	NOS2	nitric oxide synthase 2	GO:0016592,GO:0044451,GO:0006355,GO:0008150,GO:0032774,GO:0005623,GO:1903409,GO:0010467,GO:0043170,GO:0031410,GO:0019219,GO:1901362,GO:0032553,GO:0023052,GO:0034654,GO:0006139,GO:0000988,GO:0097159,GO:0031326,GO:0080090,GO:0044271,GO:0001076,GO:1901265,GO:0006807,GO:0050896,GO:0044444,GO:0043233,GO:0072593,GO:0005737,GO:0043226,GO:2001057,GO:0044260,GO:0043167,GO:0044428,GO:0044422,GO:0055114,GO:…	mediator complex,obsolete nucleoplasm part,regulation of transcription, DNA-templated,biological_process,RNA biosynthetic process,obsolete cell,reactive oxygen species biosynthetic process,gene expression,macromolecule metabolic process,cytoplasmic vesicle,regulation of nucleobase-containing compound metabolic process,organic cyclic compound biosynthetic process,ribonucleotide binding,signaling,n…	ssc:396859	K13241	ssc00220;ssc00330;ssc04020;ssc04066;ssc04146;ssc04371;ssc04926;ssc05010;ssc05014;ssc05022;ssc05133;ssc05140;ssc05142;ssc05145;ssc05146;ssc05152;ssc05200;ssc05222
XR_002337274.1	Significant	Up	10.8027	0.644089	3.99658	0.00759332	0.250579	Nonsignificant	Up	10.8027	5.06439	1.09311	0.346722	1	Nonsignificant	Down	0.644089	5.06439	-2.90688	0.0877069	1	co_location	100511282	KSR1	kinase suppressor of ras 1	GO:0043412,GO:0044699,GO:0006468,GO:0043167,GO:0044260,GO:0007165,GO:0046914,GO:0044237,GO:0008152,GO:0030554,GO:0050896,GO:0097367,GO:1901265,GO:0016773,GO:0051716,GO:0009057,GO:0016772,GO:0005975,GO:0016310,GO:0005488,GO:0005575,GO:0006464,GO:0044267,GO:0016020,GO:0050794,GO:0017076,GO:0005976,GO:0007154,GO:0005524,GO:0035639,GO:0036211,GO:0043170,GO:0036094,GO:1901575,GO:0035556,GO:0004553,GO:…	macromolecule modification,biological_process,protein phosphorylation,ion binding,cellular macromolecule metabolic process,signal transduction,transition metal ion binding,cellular metabolic process,metabolic process,adenyl nucleotide binding,response to stimulus,carbohydrate derivative binding,nucleoside phosphate binding,phosphotransferase activity, alcohol group as acceptor,cellular response t…	ssc:100511282	K14958	ssc01001;ssc04014;ssc04625;ssc05152
XR_002337274.1	Significant	Up	10.8027	0.644089	3.99658	0.00759332	0.250579	Nonsignificant	Up	10.8027	5.06439	1.09311	0.346722	1	Nonsignificant	Down	0.644089	5.06439	-2.90688	0.0877069	1	co_location	100511282	KSR1	kinase suppressor of ras 1	GO:0043412,GO:0044699,GO:0006468,GO:0043167,GO:0044260,GO:0007165,GO:0046914,GO:0044237,GO:0008152,GO:0030554,GO:0050896,GO:0097367,GO:1901265,GO:0016773,GO:0051716,GO:0009057,GO:0016772,GO:0005975,GO:0016310,GO:0005488,GO:0005575,GO:0006464,GO:0044267,GO:0016020,GO:0050794,GO:0017076,GO:0005976,GO:0007154,GO:0005524,GO:0035639,GO:0036211,GO:0043170,GO:0036094,GO:1901575,GO:0035556,GO:0004553,GO:…	macromolecule modification,biological_process,protein phosphorylation,ion binding,cellular macromolecule metabolic process,signal transduction,transition metal ion binding,cellular metabolic process,metabolic process,adenyl nucleotide binding,response to stimulus,carbohydrate derivative binding,nucleoside phosphate binding,phosphotransferase activity, alcohol group as acceptor,cellular response t…	ssc:100511282	K14958	ssc01001;ssc04014;ssc04625;ssc05152
XR_002337274.1	Significant	Up	10.8027	0.644089	3.99658	0.00759332	0.250579	Nonsignificant	Up	10.8027	5.06439	1.09311	0.346722	1	Nonsignificant	Down	0.644089	5.06439	-2.90688	0.0877069	1	co_location	396972	LGALS9	galectin 9	GO:1901657,GO:0006807,GO:0006163,GO:0009141,GO:0044444,GO:0046031,GO:0072524,GO:0005737,GO:0042278,GO:0043167,GO:0009150,GO:0034641,GO:0006165,GO:0009205,GO:0006096,GO:0009144,GO:0006732,GO:0046496,GO:0008150,GO:0005623,GO:0009185,GO:0044712,GO:1901135,GO:0009259,GO:0006139,GO:0019362,GO:0032991,GO:0030246,GO:0008152,GO:0016829,GO:0043436,GO:0009116,GO:0044424,GO:0005622,GO:0071704,GO:0016836,GO:…	glycosyl compound metabolic process,nitrogen compound metabolic process,purine nucleotide metabolic process,nucleoside triphosphate metabolic process,obsolete cytoplasmic part,ADP metabolic process,pyridine-containing compound metabolic process,cytoplasm,purine nucleoside metabolic process,ion binding,purine ribonucleotide metabolic process,cellular nitrogen compound metabolic process,nucleoside …	ssc:396972	K10093	ssc04091
XR_002337274.1	Significant	Up	10.8027	0.644089	3.99658	0.00759332	0.250579	Nonsignificant	Up	10.8027	5.06439	1.09311	0.346722	1	Nonsignificant	Down	0.644089	5.06439	-2.90688	0.0877069	1	co_location	100511282	KSR1	kinase suppressor of ras 1	GO:0043412,GO:0044699,GO:0006468,GO:0043167,GO:0044260,GO:0007165,GO:0046914,GO:0044237,GO:0008152,GO:0030554,GO:0050896,GO:0097367,GO:1901265,GO:0016773,GO:0051716,GO:0009057,GO:0016772,GO:0005975,GO:0016310,GO:0005488,GO:0005575,GO:0006464,GO:0044267,GO:0016020,GO:0050794,GO:0017076,GO:0005976,GO:0007154,GO:0005524,GO:0035639,GO:0036211,GO:0043170,GO:0036094,GO:1901575,GO:0035556,GO:0004553,GO:…	macromolecule modification,biological_process,protein phosphorylation,ion binding,cellular macromolecule metabolic process,signal transduction,transition metal ion binding,cellular metabolic process,metabolic process,adenyl nucleotide binding,response to stimulus,carbohydrate derivative binding,nucleoside phosphate binding,phosphotransferase activity, alcohol group as acceptor,cellular response t…	ssc:100511282	K14958	ssc01001;ssc04014;ssc04625;ssc05152
XR_002337274.1	Significant	Up	10.8027	0.644089	3.99658	0.00759332	0.250579	Nonsignificant	Up	10.8027	5.06439	1.09311	0.346722	1	Nonsignificant	Down	0.644089	5.06439	-2.90688	0.0877069	1	co_location	396972	LGALS9	galectin 9	GO:1901657,GO:0006807,GO:0006163,GO:0009141,GO:0044444,GO:0046031,GO:0072524,GO:0005737,GO:0042278,GO:0043167,GO:0009150,GO:0034641,GO:0006165,GO:0009205,GO:0006096,GO:0009144,GO:0006732,GO:0046496,GO:0008150,GO:0005623,GO:0009185,GO:0044712,GO:1901135,GO:0009259,GO:0006139,GO:0019362,GO:0032991,GO:0030246,GO:0008152,GO:0016829,GO:0043436,GO:0009116,GO:0044424,GO:0005622,GO:0071704,GO:0016836,GO:…	glycosyl compound metabolic process,nitrogen compound metabolic process,purine nucleotide metabolic process,nucleoside triphosphate metabolic process,obsolete cytoplasmic part,ADP metabolic process,pyridine-containing compound metabolic process,cytoplasm,purine nucleoside metabolic process,ion binding,purine ribonucleotide metabolic process,cellular nitrogen compound metabolic process,nucleoside …	ssc:396972	K10093	ssc04091
XR_002337274.1	Significant	Up	10.8027	0.644089	3.99658	0.00759332	0.250579	Nonsignificant	Up	10.8027	5.06439	1.09311	0.346722	1	Nonsignificant	Down	0.644089	5.06439	-2.90688	0.0877069	1	co_location	396972	LGALS9	galectin 9	GO:1901657,GO:0006807,GO:0006163,GO:0009141,GO:0044444,GO:0046031,GO:0072524,GO:0005737,GO:0042278,GO:0043167,GO:0009150,GO:0034641,GO:0006165,GO:0009205,GO:0006096,GO:0009144,GO:0006732,GO:0046496,GO:0008150,GO:0005623,GO:0009185,GO:0044712,GO:1901135,GO:0009259,GO:0006139,GO:0019362,GO:0032991,GO:0030246,GO:0008152,GO:0016829,GO:0043436,GO:0009116,GO:0044424,GO:0005622,GO:0071704,GO:0016836,GO:…	glycosyl compound metabolic process,nitrogen compound metabolic process,purine nucleotide metabolic process,nucleoside triphosphate metabolic process,obsolete cytoplasmic part,ADP metabolic process,pyridine-containing compound metabolic process,cytoplasm,purine nucleoside metabolic process,ion binding,purine ribonucleotide metabolic process,cellular nitrogen compound metabolic process,nucleoside …	ssc:396972	K10093	ssc04091
XR_002337274.1	Significant	Up	10.8027	0.644089	3.99658	0.00759332	0.250579	Nonsignificant	Up	10.8027	5.06439	1.09311	0.346722	1	Nonsignificant	Down	0.644089	5.06439	-2.90688	0.0877069	1	co_location	396859	NOS2	nitric oxide synthase 2	GO:0016592,GO:0044451,GO:0006355,GO:0008150,GO:0032774,GO:0005623,GO:1903409,GO:0010467,GO:0043170,GO:0031410,GO:0019219,GO:1901362,GO:0032553,GO:0023052,GO:0034654,GO:0006139,GO:0000988,GO:0097159,GO:0031326,GO:0080090,GO:0044271,GO:0001076,GO:1901265,GO:0006807,GO:0050896,GO:0044444,GO:0043233,GO:0072593,GO:0005737,GO:0043226,GO:2001057,GO:0044260,GO:0043167,GO:0044428,GO:0044422,GO:0055114,GO:…	mediator complex,obsolete nucleoplasm part,regulation of transcription, DNA-templated,biological_process,RNA biosynthetic process,obsolete cell,reactive oxygen species biosynthetic process,gene expression,macromolecule metabolic process,cytoplasmic vesicle,regulation of nucleobase-containing compound metabolic process,organic cyclic compound biosynthetic process,ribonucleotide binding,signaling,n…	ssc:396859	K13241	ssc00220;ssc00330;ssc04020;ssc04066;ssc04146;ssc04371;ssc04926;ssc05010;ssc05014;ssc05022;ssc05133;ssc05140;ssc05142;ssc05145;ssc05146;ssc05152;ssc05200;ssc05222
XR_002337274.1	Significant	Up	10.8027	0.644089	3.99658	0.00759332	0.250579	Nonsignificant	Up	10.8027	5.06439	1.09311	0.346722	1	Nonsignificant	Down	0.644089	5.06439	-2.90688	0.0877069	1	co_location	100511282	KSR1	kinase suppressor of ras 1	GO:0043412,GO:0044699,GO:0006468,GO:0043167,GO:0044260,GO:0007165,GO:0046914,GO:0044237,GO:0008152,GO:0030554,GO:0050896,GO:0097367,GO:1901265,GO:0016773,GO:0051716,GO:0009057,GO:0016772,GO:0005975,GO:0016310,GO:0005488,GO:0005575,GO:0006464,GO:0044267,GO:0016020,GO:0050794,GO:0017076,GO:0005976,GO:0007154,GO:0005524,GO:0035639,GO:0036211,GO:0043170,GO:0036094,GO:1901575,GO:0035556,GO:0004553,GO:…	macromolecule modification,biological_process,protein phosphorylation,ion binding,cellular macromolecule metabolic process,signal transduction,transition metal ion binding,cellular metabolic process,metabolic process,adenyl nucleotide binding,response to stimulus,carbohydrate derivative binding,nucleoside phosphate binding,phosphotransferase activity, alcohol group as acceptor,cellular response t…	ssc:100511282	K14958	ssc01001;ssc04014;ssc04625;ssc05152
XR_002337274.1	Significant	Up	10.8027	0.644089	3.99658	0.00759332	0.250579	Nonsignificant	Up	10.8027	5.06439	1.09311	0.346722	1	Nonsignificant	Down	0.644089	5.06439	-2.90688	0.0877069	1	co_location	396972	LGALS9	galectin 9	GO:1901657,GO:0006807,GO:0006163,GO:0009141,GO:0044444,GO:0046031,GO:0072524,GO:0005737,GO:0042278,GO:0043167,GO:0009150,GO:0034641,GO:0006165,GO:0009205,GO:0006096,GO:0009144,GO:0006732,GO:0046496,GO:0008150,GO:0005623,GO:0009185,GO:0044712,GO:1901135,GO:0009259,GO:0006139,GO:0019362,GO:0032991,GO:0030246,GO:0008152,GO:0016829,GO:0043436,GO:0009116,GO:0044424,GO:0005622,GO:0071704,GO:0016836,GO:…	glycosyl compound metabolic process,nitrogen compound metabolic process,purine nucleotide metabolic process,nucleoside triphosphate metabolic process,obsolete cytoplasmic part,ADP metabolic process,pyridine-containing compound metabolic process,cytoplasm,purine nucleoside metabolic process,ion binding,purine ribonucleotide metabolic process,cellular nitrogen compound metabolic process,nucleoside …	ssc:396972	K10093	ssc04091
XR_002337274.1	Significant	Up	10.8027	0.644089	3.99658	0.00759332	0.250579	Nonsignificant	Up	10.8027	5.06439	1.09311	0.346722	1	Nonsignificant	Down	0.644089	5.06439	-2.90688	0.0877069	1	co_location	396859	NOS2	nitric oxide synthase 2	GO:0016592,GO:0044451,GO:0006355,GO:0008150,GO:0032774,GO:0005623,GO:1903409,GO:0010467,GO:0043170,GO:0031410,GO:0019219,GO:1901362,GO:0032553,GO:0023052,GO:0034654,GO:0006139,GO:0000988,GO:0097159,GO:0031326,GO:0080090,GO:0044271,GO:0001076,GO:1901265,GO:0006807,GO:0050896,GO:0044444,GO:0043233,GO:0072593,GO:0005737,GO:0043226,GO:2001057,GO:0044260,GO:0043167,GO:0044428,GO:0044422,GO:0055114,GO:…	mediator complex,obsolete nucleoplasm part,regulation of transcription, DNA-templated,biological_process,RNA biosynthetic process,obsolete cell,reactive oxygen species biosynthetic process,gene expression,macromolecule metabolic process,cytoplasmic vesicle,regulation of nucleobase-containing compound metabolic process,organic cyclic compound biosynthetic process,ribonucleotide binding,signaling,n…	ssc:396859	K13241	ssc00220;ssc00330;ssc04020;ssc04066;ssc04146;ssc04371;ssc04926;ssc05010;ssc05014;ssc05022;ssc05133;ssc05140;ssc05142;ssc05145;ssc05146;ssc05152;ssc05200;ssc05222
XR_002337274.1	Significant	Up	10.8027	0.644089	3.99658	0.00759332	0.250579	Nonsignificant	Up	10.8027	5.06439	1.09311	0.346722	1	Nonsignificant	Down	0.644089	5.06439	-2.90688	0.0877069	1	co_location	396972	LGALS9	galectin 9	GO:1901657,GO:0006807,GO:0006163,GO:0009141,GO:0044444,GO:0046031,GO:0072524,GO:0005737,GO:0042278,GO:0043167,GO:0009150,GO:0034641,GO:0006165,GO:0009205,GO:0006096,GO:0009144,GO:0006732,GO:0046496,GO:0008150,GO:0005623,GO:0009185,GO:0044712,GO:1901135,GO:0009259,GO:0006139,GO:0019362,GO:0032991,GO:0030246,GO:0008152,GO:0016829,GO:0043436,GO:0009116,GO:0044424,GO:0005622,GO:0071704,GO:0016836,GO:…	glycosyl compound metabolic process,nitrogen compound metabolic process,purine nucleotide metabolic process,nucleoside triphosphate metabolic process,obsolete cytoplasmic part,ADP metabolic process,pyridine-containing compound metabolic process,cytoplasm,purine nucleoside metabolic process,ion binding,purine ribonucleotide metabolic process,cellular nitrogen compound metabolic process,nucleoside …	ssc:396972	K10093	ssc04091
XR_002337274.1	Significant	Up	10.8027	0.644089	3.99658	0.00759332	0.250579	Nonsignificant	Up	10.8027	5.06439	1.09311	0.346722	1	Nonsignificant	Down	0.644089	5.06439	-2.90688	0.0877069	1	co_location	100511282	KSR1	kinase suppressor of ras 1	GO:0043412,GO:0044699,GO:0006468,GO:0043167,GO:0044260,GO:0007165,GO:0046914,GO:0044237,GO:0008152,GO:0030554,GO:0050896,GO:0097367,GO:1901265,GO:0016773,GO:0051716,GO:0009057,GO:0016772,GO:0005975,GO:0016310,GO:0005488,GO:0005575,GO:0006464,GO:0044267,GO:0016020,GO:0050794,GO:0017076,GO:0005976,GO:0007154,GO:0005524,GO:0035639,GO:0036211,GO:0043170,GO:0036094,GO:1901575,GO:0035556,GO:0004553,GO:…	macromolecule modification,biological_process,protein phosphorylation,ion binding,cellular macromolecule metabolic process,signal transduction,transition metal ion binding,cellular metabolic process,metabolic process,adenyl nucleotide binding,response to stimulus,carbohydrate derivative binding,nucleoside phosphate binding,phosphotransferase activity, alcohol group as acceptor,cellular response t…	ssc:100511282	K14958	ssc01001;ssc04014;ssc04625;ssc05152
XR_002337274.1	Significant	Up	10.8027	0.644089	3.99658	0.00759332	0.250579	Nonsignificant	Up	10.8027	5.06439	1.09311	0.346722	1	Nonsignificant	Down	0.644089	5.06439	-2.90688	0.0877069	1	co_location	100511282	KSR1	kinase suppressor of ras 1	GO:0043412,GO:0044699,GO:0006468,GO:0043167,GO:0044260,GO:0007165,GO:0046914,GO:0044237,GO:0008152,GO:0030554,GO:0050896,GO:0097367,GO:1901265,GO:0016773,GO:0051716,GO:0009057,GO:0016772,GO:0005975,GO:0016310,GO:0005488,GO:0005575,GO:0006464,GO:0044267,GO:0016020,GO:0050794,GO:0017076,GO:0005976,GO:0007154,GO:0005524,GO:0035639,GO:0036211,GO:0043170,GO:0036094,GO:1901575,GO:0035556,GO:0004553,GO:…	macromolecule modification,biological_process,protein phosphorylation,ion binding,cellular macromolecule metabolic process,signal transduction,transition metal ion binding,cellular metabolic process,metabolic process,adenyl nucleotide binding,response to stimulus,carbohydrate derivative binding,nucleoside phosphate binding,phosphotransferase activity, alcohol group as acceptor,cellular response t…	ssc:100511282	K14958	ssc01001;ssc04014;ssc04625;ssc05152
XR_002341352.1	Significant	Up	300.41	168.632	0.832244	0.017333	0.428991	Significant	Up	300.41	154.451	0.957403	0.0429817	1	Nonsignificant	Up	168.632	154.451	0.12216	0.814911	1	co_expression	100190995	PRPF3	pre-mRNA processing factor 3	GO:0071704,GO:0044877,GO:0008152,GO:0006139,GO:0010467,GO:0043170,GO:0008150,GO:0034641,GO:0044260,GO:0006807,GO:0032403,GO:0016071,GO:0009987,GO:0019865,GO:1901360,GO:0006396,GO:0046483,GO:0003674,GO:0090304,GO:0044238,GO:0006725,GO:0005488,GO:0044237,GO:0016070,GO:0005515,GO:0006397,GO:0051704,GO:0009405	organic substance metabolic process,protein-containing complex binding,metabolic process,nucleobase-containing compound metabolic process,gene expression,macromolecule metabolic process,biological_process,cellular nitrogen compound metabolic process,cellular macromolecule metabolic process,nitrogen compound metabolic process,protein-containing complex binding,mRNA metabolic process,cellular proce…	ssc:100190995	K12843	ssc03040;ssc03041
XR_002341352.1	Significant	Up	300.41	168.632	0.832244	0.017333	0.428991	Significant	Up	300.41	154.451	0.957403	0.0429817	1	Nonsignificant	Up	168.632	154.451	0.12216	0.814911	1	co_expression	397583	LIPE	lipase E	GO:0006725,GO:1902652,GO:0044281,GO:0090304,GO:0044238,GO:0003674,GO:0019438,GO:0034645,GO:0009056,GO:0016070,GO:0009058,GO:0044237,GO:0016298,GO:0018130,GO:0016125,GO:1901575,GO:0044464,GO:0043231,GO:0009987,GO:0006066,GO:1901615,GO:1901576,GO:0006629,GO:0097659,GO:0044699,GO:0044710,GO:0046483,GO:0005575,GO:0008203,GO:0044249,GO:1901360,GO:0010467,GO:0016042,GO:0043170,GO:0032774,GO:0005623,GO:…	cellular aromatic compound metabolic process,secondary alcohol metabolic process,small molecule metabolic process,nucleic acid metabolic process,primary metabolic process,molecular_function,aromatic compound biosynthetic process,cellular macromolecule biosynthetic process,catabolic process,RNA metabolic process,biosynthetic process,cellular metabolic process,lipase activity,heterocycle biosynthet…	ssc:397583	K07188	ssc04024;ssc04152;ssc04371;ssc04714;ssc04910;ssc04923;ssc04925
XR_002341352.1	Significant	Up	300.41	168.632	0.832244	0.017333	0.428991	Significant	Up	300.41	154.451	0.957403	0.0429817	1	Nonsignificant	Up	168.632	154.451	0.12216	0.814911	1	co_expression	100144491	RAB34	RAB34	GO:0044700,GO:1901363,GO:0036094,GO:0009987,GO:0005525,GO:0050794,GO:0044699,GO:0032549,GO:0007264,GO:0003674,GO:0001883,GO:0043168,GO:0065007,GO:0005488,GO:0007154,GO:0017076,GO:0007165,GO:0051716,GO:0001882,GO:0019001,GO:0000166,GO:0044763,GO:0050789,GO:0035639,GO:0032561,GO:0097367,GO:0097159,GO:0023052,GO:0032553,GO:0035556,GO:0008150,GO:0032555,GO:0032550,GO:0043167,GO:0050896,GO:1901265	signaling,heterocyclic compound binding,small molecule binding,cellular process,GTP binding,regulation of cellular process,biological_process,ribonucleoside binding,small GTPase mediated signal transduction,molecular_function,purine nucleoside binding,anion binding,biological regulation,binding,cell communication,purine nucleotide binding,signal transduction,cellular response to stimulus,nucleosi…	ssc:100144491	K07921	ssc04031
XR_002341352.1	Significant	Up	300.41	168.632	0.832244	0.017333	0.428991	Significant	Up	300.41	154.451	0.957403	0.0429817	1	Nonsignificant	Up	168.632	154.451	0.12216	0.814911	1	co_expression	100627841	VPS4A	vacuolar protein sorting 4 homolog A	GO:0035639,GO:0060255,GO:0006351,GO:0097367,GO:0030554,GO:2001141,GO:0008152,GO:0001882,GO:0003824,GO:0000166,GO:0006259,GO:0009059,GO:0044763,GO:0004386,GO:0006281,GO:0005198,GO:0050789,GO:0071704,GO:0016787,GO:0034641,GO:0009889,GO:0005524,GO:0006950,GO:0010468,GO:0050896,GO:0006807,GO:1901265,GO:0044271,GO:0031326,GO:0080090,GO:0009378,GO:0043167,GO:0044260,GO:0003678,GO:0032553,GO:1901362,GO:…	purine ribonucleoside triphosphate binding,regulation of macromolecule metabolic process,transcription, DNA-templated,carbohydrate derivative binding,adenyl nucleotide binding,regulation of RNA biosynthetic process,metabolic process,nucleoside binding,catalytic activity,nucleotide binding,DNA metabolic process,macromolecule biosynthetic process,cellular process,helicase activity,DNA repair,struct…	ssc:100627841	K12196	ssc04131;ssc04144;ssc04217
XR_002341352.1	Significant	Up	300.41	168.632	0.832244	0.017333	0.428991	Significant	Up	300.41	154.451	0.957403	0.0429817	1	Nonsignificant	Up	168.632	154.451	0.12216	0.814911	1	co_expression	780425	ARF6	ADP ribosylation factor 6	GO:0017076,GO:0007154,GO:0019200,GO:0005488,GO:0019318,GO:0051716,GO:0005515,GO:0007165,GO:0003924,GO:0003674,GO:0044238,GO:0001883,GO:0043168,GO:0007264,GO:0016740,GO:0032549,GO:0065007,GO:0016462,GO:0050794,GO:0005975,GO:0005996,GO:0044710,GO:0044699,GO:0060089,GO:0032559,GO:1901363,GO:0004871,GO:0016818,GO:0044700,GO:0009987,GO:0005525,GO:0017111,GO:0036094,GO:0006000,GO:0032403,GO:0005524,GO:…	purine nucleotide binding,cell communication,carbohydrate kinase activity,binding,hexose metabolic process,cellular response to stimulus,protein binding,signal transduction,GTPase activity,molecular_function,primary metabolic process,purine nucleoside binding,anion binding,small GTPase mediated signal transduction,transferase activity,ribonucleoside binding,biological regulation,pyrophosphatase a…	ssc:780425	K07941	ssc04014;ssc04031;ssc04072;ssc04131;ssc04144;ssc04147;ssc04666;ssc05132;ssc05135
XR_002341352.1	Significant	Up	300.41	168.632	0.832244	0.017333	0.428991	Significant	Up	300.41	154.451	0.957403	0.0429817	1	Nonsignificant	Up	168.632	154.451	0.12216	0.814911	1	co_expression	100518983	RAPGEF5	Rap guanine nucleotide exchange factor 5	GO:0050896,GO:0023052,GO:0098772,GO:0044403,GO:0035556,GO:0008150,GO:0030337,GO:0019079,GO:0044763,GO:0050789,GO:0016032,GO:0007154,GO:0007165,GO:0051716,GO:0051704,GO:0044419,GO:0007264,GO:0003674,GO:0044764,GO:0065007,GO:0050794,GO:0044699,GO:0005085,GO:0044700,GO:0019058,GO:0030234,GO:0009987	response to stimulus,signaling,molecular function regulator,biological process involved in symbiotic interaction,intracellular signal transduction,biological_process,DNA polymerase processivity factor activity,viral genome replication,cellular process,regulation of biological process,viral process,cell communication,signal transduction,cellular response to stimulus,multi-organism process,biologic…	ssc:100518983	K08019	ssc04014;ssc04015
XR_002341352.1	Significant	Up	300.41	168.632	0.832244	0.017333	0.428991	Significant	Up	300.41	154.451	0.957403	0.0429817	1	Nonsignificant	Up	168.632	154.451	0.12216	0.814911	1	co_expression	100337675	ADAP2	ArfGAP with dual PH domains 2	GO:0005096,GO:0034613,GO:0051651,GO:0044763,GO:0051641,GO:0051235,GO:0005622,GO:0005938,GO:0051220,GO:0008104,GO:0044424,GO:0032507,GO:0008047,GO:0030695,GO:0045185,GO:0098772,GO:0005623,GO:0032065,GO:0008150,GO:0065008,GO:0005543,GO:0071944,GO:0005737,GO:0033036,GO:0043167,GO:0070727,GO:0044444,GO:0044464,GO:0051179,GO:1902578,GO:0030234,GO:0009987,GO:0005575,GO:0008289,GO:0044699,GO:0043168,GO:…	GTPase activator activity,cellular protein localization,maintenance of location in cell,cellular process,cellular localization,maintenance of location,intracellular anatomical structure,cell cortex,cytoplasmic sequestering of protein,protein localization,obsolete intracellular part,maintenance of protein location in cell,enzyme activator activity,GTPase regulator activity,maintenance of protein l…	ssc:100337675	K23781	ssc04990
XR_002341352.1	Significant	Up	300.41	168.632	0.832244	0.017333	0.428991	Significant	Up	300.41	154.451	0.957403	0.0429817	1	Nonsignificant	Up	168.632	154.451	0.12216	0.814911	1	co_expression	100513744	WDR25	WD repeat domain 25	GO:0005515,GO:0005488,GO:0003674	protein binding,binding,molecular_function	--	--	--
XR_002341352.1	Significant	Up	300.41	168.632	0.832244	0.017333	0.428991	Significant	Up	300.41	154.451	0.957403	0.0429817	1	Nonsignificant	Up	168.632	154.451	0.12216	0.814911	1	co_expression	100515165	HDAC5	histone deacetylase 5	GO:0006352,GO:0044424,GO:0006367,GO:0060255,GO:0005672,GO:0001071,GO:0031981,GO:0006351,GO:0061695,GO:0015077,GO:0015075,GO:0016491,GO:2001141,GO:0032991,GO:0044446,GO:0008152,GO:0008121,GO:0009059,GO:0003824,GO:0043229,GO:0022857,GO:0005886,GO:0050789,GO:0005634,GO:0005622,GO:0043227,GO:0031974,GO:0009055,GO:0071704,GO:0008324,GO:0034641,GO:0071944,GO:0009889,GO:0055114,GO:0016681,GO:0003700,GO:…	DNA-templated transcription, initiation,obsolete intracellular part,transcription initiation from RNA polymerase II promoter,regulation of macromolecule metabolic process,transcription factor TFIIA complex,DNA-binding transcription factor activity,nuclear lumen,transcription, DNA-templated,transferase complex, transferring phosphorus-containing groups,inorganic cation transmembrane transporter ac…	ssc:100515165	K11406	ssc03036;ssc04371;ssc04613;ssc05034;ssc05203;ssc05206
XR_002341352.1	Significant	Up	300.41	168.632	0.832244	0.017333	0.428991	Significant	Up	300.41	154.451	0.957403	0.0429817	1	Nonsignificant	Up	168.632	154.451	0.12216	0.814911	1	co_expression	100134958	CAPZB	capping actin protein of muscle Z-line beta subunit	GO:0070271,GO:0044422,GO:0008154,GO:0043226,GO:0048519,GO:0032271,GO:0005623,GO:0065008,GO:0008150,GO:0051258,GO:0032956,GO:0043241,GO:0022411,GO:0032535,GO:0044085,GO:0043933,GO:0030036,GO:0044446,GO:0051494,GO:0032991,GO:0051693,GO:0034622,GO:0008290,GO:0008064,GO:0043624,GO:0044424,GO:0048523,GO:0005622,GO:0015629,GO:0050789,GO:0043623,GO:0010639,GO:0051016,GO:0051129,GO:0043228,GO:0043254,GO:…	obsolete protein complex biogenesis,obsolete organelle part,actin polymerization or depolymerization,organelle,negative regulation of biological process,regulation of protein polymerization,obsolete cell,regulation of biological quality,biological_process,protein polymerization,regulation of actin cytoskeleton organization,protein-containing complex disassembly,cellular component disassembly,regu…	ssc:100134958	K10365	ssc04131;ssc04144;ssc04147;ssc04812
XR_002341352.1	Significant	Up	300.41	168.632	0.832244	0.017333	0.428991	Significant	Up	300.41	154.451	0.957403	0.0429817	1	Nonsignificant	Up	168.632	154.451	0.12216	0.814911	1	co_expression	780407	CCL24	C-C motif chemokine ligand 24	GO:0050896,GO:0008150,GO:0005126,GO:0005125,GO:0001664,GO:0005576,GO:0042379,GO:0005488,GO:0005515,GO:0006955,GO:0003674,GO:0002376,GO:0005575,GO:0005102,GO:0008009	response to stimulus,biological_process,cytokine receptor binding,cytokine activity,G protein-coupled receptor binding,extracellular region,chemokine receptor binding,binding,protein binding,immune response,molecular_function,immune system process,cellular_component,signaling receptor binding,chemokine activity	ssc:780407	K21097	ssc04052;ssc04060;ssc04061;ssc04062
XR_002341352.1	Significant	Up	300.41	168.632	0.832244	0.017333	0.428991	Significant	Up	300.41	154.451	0.957403	0.0429817	1	Nonsignificant	Up	168.632	154.451	0.12216	0.814911	1	co_expression	106510608	CEP104	centrosomal protein 104	GO:0005515,GO:0005488,GO:0003674	protein binding,binding,molecular_function	ssc:106510608	K16458	ssc03036
XR_002341352.1	Significant	Up	300.41	168.632	0.832244	0.017333	0.428991	Significant	Up	300.41	154.451	0.957403	0.0429817	1	Nonsignificant	Up	168.632	154.451	0.12216	0.814911	1	co_expression	100517378	INTS10	integrator complex subunit 10	GO:0044464,GO:0005575,GO:0044699,GO:0007275,GO:0044767,GO:0042600,GO:0044707,GO:0008150,GO:0005623,GO:0071944,GO:0030312,GO:0032502,GO:0032501	obsolete cell part,cellular_component,biological_process,multicellular organism development,developmental process,egg chorion,multicellular organismal process,biological_process,obsolete cell,cell periphery,--,developmental process,multicellular organismal process	ssc:100517378	K13147	ssc03041
XR_002341352.1	Significant	Up	300.41	168.632	0.832244	0.017333	0.428991	Significant	Up	300.41	154.451	0.957403	0.0429817	1	Nonsignificant	Up	168.632	154.451	0.12216	0.814911	1	co_expression	100621843	EFR3B	EFR3 homolog B	--	--	ssc:100621843	K21842	ssc04131
XR_002341352.1	Significant	Up	300.41	168.632	0.832244	0.017333	0.428991	Significant	Up	300.41	154.451	0.957403	0.0429817	1	Nonsignificant	Up	168.632	154.451	0.12216	0.814911	1	co_expression	100511797	MCTS1	MCTS1	GO:0005488,GO:0003676,GO:0003674,GO:0003723,GO:1901363,GO:0097159	binding,nucleic acid binding,molecular_function,RNA binding,heterocyclic compound binding,organic cyclic compound binding	--	--	--
XR_002341352.1	Significant	Up	300.41	168.632	0.832244	0.017333	0.428991	Significant	Up	300.41	154.451	0.957403	0.0429817	1	Nonsignificant	Up	168.632	154.451	0.12216	0.814911	1	co_expression	100515165	HDAC5	histone deacetylase 5	GO:0006352,GO:0044424,GO:0006367,GO:0060255,GO:0005672,GO:0001071,GO:0031981,GO:0006351,GO:0061695,GO:0015077,GO:0015075,GO:0016491,GO:2001141,GO:0032991,GO:0044446,GO:0008152,GO:0008121,GO:0009059,GO:0003824,GO:0043229,GO:0022857,GO:0005886,GO:0050789,GO:0005634,GO:0005622,GO:0043227,GO:0031974,GO:0009055,GO:0071704,GO:0008324,GO:0034641,GO:0071944,GO:0009889,GO:0055114,GO:0016681,GO:0003700,GO:…	DNA-templated transcription, initiation,obsolete intracellular part,transcription initiation from RNA polymerase II promoter,regulation of macromolecule metabolic process,transcription factor TFIIA complex,DNA-binding transcription factor activity,nuclear lumen,transcription, DNA-templated,transferase complex, transferring phosphorus-containing groups,inorganic cation transmembrane transporter ac…	ssc:100515165	K11406	ssc03036;ssc04371;ssc04613;ssc05034;ssc05203;ssc05206
XR_002341352.1	Significant	Up	300.41	168.632	0.832244	0.017333	0.428991	Significant	Up	300.41	154.451	0.957403	0.0429817	1	Nonsignificant	Up	168.632	154.451	0.12216	0.814911	1	co_expression	110255214	LOC110255214	beta-1	--	--	--	--	--
XR_002341352.1	Significant	Up	300.41	168.632	0.832244	0.017333	0.428991	Significant	Up	300.41	154.451	0.957403	0.0429817	1	Nonsignificant	Up	168.632	154.451	0.12216	0.814911	1	co_expression	595104	IL22	interleukin 22	GO:0006952,GO:0006950,GO:0007259,GO:0050896,GO:0023052,GO:0050778,GO:0035556,GO:0009607,GO:0008150,GO:0098542,GO:0005125,GO:0009605,GO:0044763,GO:0051607,GO:0005576,GO:0002682,GO:0002252,GO:0050789,GO:0051707,GO:0005488,GO:0050776,GO:0048518,GO:0007154,GO:0005515,GO:0007165,GO:0051716,GO:0051704,GO:0006955,GO:0003674,GO:0002684,GO:0065007,GO:0009615,GO:0005575,GO:0002376,GO:0048584,GO:0050794,GO:…	defense response,response to stress,receptor signaling pathway via JAK-STAT,response to stimulus,signaling,positive regulation of immune response,intracellular signal transduction,response to biotic stimulus,biological_process,defense response to other organism,cytokine activity,--,cellular process,defense response to virus,extracellular region,regulation of immune system process,immune effector …	ssc:595104	K05445	ssc04052;ssc04060;ssc04630;ssc04659;ssc05321
LNC_002086	Nonsignificant	Up	14.4952	0	6.28101	0.0541409	0.857944	Nonsignificant	Up	14.4952	13.45	0.0687208	0.973878	1	Significant	Down	0	13.45	-6.21523	0.0186201	1	co_location	100303616	SPINK14	--	GO:0005515,GO:0005488,GO:0003674	protein binding,binding,molecular_function	ssc:100303616	K23613	ssc01002
LNC_002086	Nonsignificant	Up	14.4952	0	6.28101	0.0541409	0.857944	Nonsignificant	Up	14.4952	13.45	0.0687208	0.973878	1	Significant	Down	0	13.45	-6.21523	0.0186201	1	co_location	100512160	SPINK5	serine peptidase inhibitor	GO:0071704,GO:0043227,GO:0005622,GO:0005634,GO:0050789,GO:0004866,GO:0043229,GO:0009059,GO:0008152,GO:2001141,GO:0006351,GO:0060255,GO:0044424,GO:0032774,GO:0005623,GO:0010467,GO:0061135,GO:0043170,GO:0019219,GO:0006355,GO:0008150,GO:0034654,GO:0098772,GO:0006139,GO:0097159,GO:1901362,GO:0043226,GO:0044260,GO:0044271,GO:0031326,GO:0080090,GO:0061134,GO:0006807,GO:0050896,GO:0010468,GO:0006950,GO:…	organic substance metabolic process,membrane-bounded organelle,intracellular anatomical structure,nucleus,regulation of biological process,endopeptidase inhibitor activity,intracellular organelle,macromolecule biosynthetic process,metabolic process,regulation of RNA biosynthetic process,transcription, DNA-templated,regulation of macromolecule metabolic process,obsolete intracellular part,RNA bios…	ssc:100512160	K23420	ssc01002
LNC_002086	Nonsignificant	Up	14.4952	0	6.28101	0.0541409	0.857944	Nonsignificant	Up	14.4952	13.45	0.0687208	0.973878	1	Significant	Down	0	13.45	-6.21523	0.0186201	1	co_location	100739218	LOC100739218	--	GO:0003674,GO:0005515,GO:0005488	molecular_function,protein binding,binding	--	--	--
LNC_011311	Significant	Up	6.44268	0.431876	4.14095	0.0112173	0.310943	Nonsignificant	Up	6.44268	1.875	1.66296	0.189328	1	Nonsignificant	Down	0.431876	1.875	-2.48088	0.269904	1	co_location	100739507	LOC100739507	WAP four-disulfide core domain protein 5-like	GO:0003674,GO:0030234,GO:0004857,GO:0005575,GO:0098772,GO:0061134,GO:0030414,GO:0005576	molecular_function,enzyme regulator activity,enzyme inhibitor activity,cellular_component,molecular function regulator,peptidase regulator activity,peptidase inhibitor activity,extracellular region	ssc:100739507	K23639	ssc01002
LNC_011311	Significant	Up	6.44268	0.431876	4.14095	0.0112173	0.310943	Nonsignificant	Up	6.44268	1.875	1.66296	0.189328	1	Nonsignificant	Down	0.431876	1.875	-2.48088	0.269904	1	co_location	397528	SDC4	syndecan 4	--	--	ssc:397528	K16338	ssc00535;ssc04512;ssc04514;ssc05205;ssc05418
LNC_011311	Significant	Up	6.44268	0.431876	4.14095	0.0112173	0.310943	Nonsignificant	Up	6.44268	1.875	1.66296	0.189328	1	Nonsignificant	Down	0.431876	1.875	-2.48088	0.269904	1	co_location	396757	PI3	peptidase inhibitor 3	GO:0005576,GO:0098772,GO:0030414,GO:0061134,GO:0004857,GO:0030234,GO:0005575,GO:0003674	extracellular region,molecular function regulator,peptidase inhibitor activity,peptidase regulator activity,enzyme inhibitor activity,enzyme regulator activity,cellular_component,molecular_function	ssc:396757	K23642	ssc01002
LNC_011311	Significant	Up	6.44268	0.431876	4.14095	0.0112173	0.310943	Nonsignificant	Up	6.44268	1.875	1.66296	0.189328	1	Nonsignificant	Down	0.431876	1.875	-2.48088	0.269904	1	co_location	100157614	DBNDD2	dysbindin domain containing 2	GO:0005575,GO:0044464,GO:0005737,GO:0005623,GO:0044424,GO:0005622	cellular_component,obsolete cell part,cytoplasm,obsolete cell,obsolete intracellular part,intracellular anatomical structure	--	--	--
LNC_011311	Significant	Up	6.44268	0.431876	4.14095	0.0112173	0.310943	Nonsignificant	Up	6.44268	1.875	1.66296	0.189328	1	Nonsignificant	Down	0.431876	1.875	-2.48088	0.269904	1	co_location	100510939	MATN4	matrilin 4	GO:0043167,GO:0046872,GO:0003674,GO:0043169,GO:0005488,GO:0005515,GO:0005509	ion binding,metal ion binding,molecular_function,cation binding,binding,protein binding,calcium ion binding	ssc:100510939	K19467	ssc04990
LNC_011311	Significant	Up	6.44268	0.431876	4.14095	0.0112173	0.310943	Nonsignificant	Up	6.44268	1.875	1.66296	0.189328	1	Nonsignificant	Down	0.431876	1.875	-2.48088	0.269904	1	co_location	100512873	LOC100512873	antileukoproteinase	GO:0003674,GO:0004857,GO:0030234,GO:0005575,GO:0098772,GO:0030414,GO:0061134,GO:0005576	molecular_function,enzyme inhibitor activity,enzyme regulator activity,cellular_component,molecular function regulator,peptidase inhibitor activity,peptidase regulator activity,extracellular region	ssc:100512873	K23638	ssc01002
LNC_011311	Significant	Up	6.44268	0.431876	4.14095	0.0112173	0.310943	Nonsignificant	Up	6.44268	1.875	1.66296	0.189328	1	Nonsignificant	Down	0.431876	1.875	-2.48088	0.269904	1	co_location	445518	SPAI-2	sodium/potassium ATPase inhibitor SPAI-2	GO:0003674,GO:0005575,GO:0030234,GO:0004867,GO:0004857,GO:0061134,GO:0045735,GO:0030414,GO:0061135,GO:0098772,GO:0005576,GO:0004866	molecular_function,cellular_component,enzyme regulator activity,serine-type endopeptidase inhibitor activity,enzyme inhibitor activity,peptidase regulator activity,nutrient reservoir activity,peptidase inhibitor activity,endopeptidase regulator activity,molecular function regulator,extracellular region,endopeptidase inhibitor activity	ssc:445518	K23642	ssc01002
LNC_011311	Significant	Up	6.44268	0.431876	4.14095	0.0112173	0.310943	Nonsignificant	Up	6.44268	1.875	1.66296	0.189328	1	Nonsignificant	Down	0.431876	1.875	-2.48088	0.269904	1	co_location	102163140	RBPJL	recombination signal binding protein for immunoglobulin kappa J region like	GO:1901360,GO:0044249,GO:0050794,GO:0006351,GO:0001071,GO:0005575,GO:0019222,GO:0060255,GO:0000981,GO:0044424,GO:0000987,GO:0010556,GO:0043565,GO:0046483,GO:2001141,GO:0051171,GO:0008152,GO:0001159,GO:0031323,GO:0043229,GO:0097659,GO:0009059,GO:0051252,GO:1901363,GO:1901576,GO:0043227,GO:0001067,GO:0043231,GO:0009987,GO:0005622,GO:0005634,GO:0050789,GO:0044212,GO:0044464,GO:0071704,GO:0000975,GO:…	organic cyclic compound metabolic process,cellular biosynthetic process,regulation of cellular process,transcription, DNA-templated,DNA-binding transcription factor activity,cellular_component,regulation of metabolic process,regulation of macromolecule metabolic process,DNA-binding transcription factor activity, RNA polymerase II-specific,obsolete intracellular part,cis-regulatory region sequence…	ssc:102163140	K06053	ssc03000;ssc04330;ssc04658;ssc05017;ssc05165;ssc05169;ssc05203
LNC_011311	Significant	Up	6.44268	0.431876	4.14095	0.0112173	0.310943	Nonsignificant	Up	6.44268	1.875	1.66296	0.189328	1	Nonsignificant	Down	0.431876	1.875	-2.48088	0.269904	1	co_location	396886	SLPI	secretory leukocyte peptidase inhibitor	GO:0004857,GO:0030234,GO:0005575,GO:0003674,GO:0005576,GO:0098772,GO:0030414,GO:0061134	enzyme inhibitor activity,enzyme regulator activity,cellular_component,molecular_function,extracellular region,molecular function regulator,peptidase inhibitor activity,peptidase regulator activity	ssc:396886	K23638	ssc01002
LNC_011311	Significant	Up	6.44268	0.431876	4.14095	0.0112173	0.310943	Nonsignificant	Up	6.44268	1.875	1.66296	0.189328	1	Nonsignificant	Down	0.431876	1.875	-2.48088	0.269904	1	co_location	397528	SDC4	syndecan 4	--	--	ssc:397528	K16338	ssc00535;ssc04512;ssc04514;ssc05205;ssc05418
LNC_011311	Significant	Up	6.44268	0.431876	4.14095	0.0112173	0.310943	Nonsignificant	Up	6.44268	1.875	1.66296	0.189328	1	Nonsignificant	Down	0.431876	1.875	-2.48088	0.269904	1	co_location	396757	PI3	peptidase inhibitor 3	GO:0005576,GO:0098772,GO:0030414,GO:0061134,GO:0004857,GO:0030234,GO:0005575,GO:0003674	extracellular region,molecular function regulator,peptidase inhibitor activity,peptidase regulator activity,enzyme inhibitor activity,enzyme regulator activity,cellular_component,molecular_function	ssc:396757	K23642	ssc01002
LNC_011311	Significant	Up	6.44268	0.431876	4.14095	0.0112173	0.310943	Nonsignificant	Up	6.44268	1.875	1.66296	0.189328	1	Nonsignificant	Down	0.431876	1.875	-2.48088	0.269904	1	co_location	102162899	SYS1	SYS1	--	--	ssc:102162899	K20318	ssc04131
LNC_008335	Significant	Down	1.23518	7.54319	-2.52568	0.0238387	0.507163	Nonsignificant	Down	1.23518	3.57502	-1.32192	0.49885	1	Nonsignificant	Up	7.54319	3.57502	1.20163	0.35413	1	co_location	100515409	MINK1	misshapen like kinase 1	GO:0035639,GO:0044267,GO:0016772,GO:0030554,GO:0097367,GO:0008152,GO:0001882,GO:0000166,GO:0003824,GO:0071704,GO:0036211,GO:0005524,GO:0016773,GO:1901265,GO:0043167,GO:0044260,GO:0032553,GO:0004672,GO:0097159,GO:0016301,GO:0032555,GO:0019538,GO:0032550,GO:0008150,GO:0043170,GO:0016310,GO:0032559,GO:0006796,GO:1901363,GO:0009987,GO:0036094,GO:0017076,GO:0005488,GO:0006464,GO:0044237,GO:0043412,GO:…	purine ribonucleoside triphosphate binding,cellular protein metabolic process,transferase activity, transferring phosphorus-containing groups,adenyl nucleotide binding,carbohydrate derivative binding,metabolic process,nucleoside binding,nucleotide binding,catalytic activity,organic substance metabolic process,protein modification process,ATP binding,phosphotransferase activity, alcohol group as a…	ssc:100515409	K04413	ssc01001
LNC_008335	Significant	Down	1.23518	7.54319	-2.52568	0.0238387	0.507163	Nonsignificant	Down	1.23518	3.57502	-1.32192	0.49885	1	Nonsignificant	Up	7.54319	3.57502	1.20163	0.35413	1	co_location	100515409	MINK1	misshapen like kinase 1	GO:0035639,GO:0044267,GO:0016772,GO:0030554,GO:0097367,GO:0008152,GO:0001882,GO:0000166,GO:0003824,GO:0071704,GO:0036211,GO:0005524,GO:0016773,GO:1901265,GO:0043167,GO:0044260,GO:0032553,GO:0004672,GO:0097159,GO:0016301,GO:0032555,GO:0019538,GO:0032550,GO:0008150,GO:0043170,GO:0016310,GO:0032559,GO:0006796,GO:1901363,GO:0009987,GO:0036094,GO:0017076,GO:0005488,GO:0006464,GO:0044237,GO:0043412,GO:…	purine ribonucleoside triphosphate binding,cellular protein metabolic process,transferase activity, transferring phosphorus-containing groups,adenyl nucleotide binding,carbohydrate derivative binding,metabolic process,nucleoside binding,nucleotide binding,catalytic activity,organic substance metabolic process,protein modification process,ATP binding,phosphotransferase activity, alcohol group as a…	ssc:100515409	K04413	ssc01001
LNC_008335	Significant	Down	1.23518	7.54319	-2.52568	0.0238387	0.507163	Nonsignificant	Down	1.23518	3.57502	-1.32192	0.49885	1	Nonsignificant	Up	7.54319	3.57502	1.20163	0.35413	1	co_location	100515409	MINK1	misshapen like kinase 1	GO:0035639,GO:0044267,GO:0016772,GO:0030554,GO:0097367,GO:0008152,GO:0001882,GO:0000166,GO:0003824,GO:0071704,GO:0036211,GO:0005524,GO:0016773,GO:1901265,GO:0043167,GO:0044260,GO:0032553,GO:0004672,GO:0097159,GO:0016301,GO:0032555,GO:0019538,GO:0032550,GO:0008150,GO:0043170,GO:0016310,GO:0032559,GO:0006796,GO:1901363,GO:0009987,GO:0036094,GO:0017076,GO:0005488,GO:0006464,GO:0044237,GO:0043412,GO:…	purine ribonucleoside triphosphate binding,cellular protein metabolic process,transferase activity, transferring phosphorus-containing groups,adenyl nucleotide binding,carbohydrate derivative binding,metabolic process,nucleoside binding,nucleotide binding,catalytic activity,organic substance metabolic process,protein modification process,ATP binding,phosphotransferase activity, alcohol group as a…	ssc:100515409	K04413	ssc01001
LNC_008335	Significant	Down	1.23518	7.54319	-2.52568	0.0238387	0.507163	Nonsignificant	Down	1.23518	3.57502	-1.32192	0.49885	1	Nonsignificant	Up	7.54319	3.57502	1.20163	0.35413	1	co_location	100515409	MINK1	misshapen like kinase 1	GO:0035639,GO:0044267,GO:0016772,GO:0030554,GO:0097367,GO:0008152,GO:0001882,GO:0000166,GO:0003824,GO:0071704,GO:0036211,GO:0005524,GO:0016773,GO:1901265,GO:0043167,GO:0044260,GO:0032553,GO:0004672,GO:0097159,GO:0016301,GO:0032555,GO:0019538,GO:0032550,GO:0008150,GO:0043170,GO:0016310,GO:0032559,GO:0006796,GO:1901363,GO:0009987,GO:0036094,GO:0017076,GO:0005488,GO:0006464,GO:0044237,GO:0043412,GO:…	purine ribonucleoside triphosphate binding,cellular protein metabolic process,transferase activity, transferring phosphorus-containing groups,adenyl nucleotide binding,carbohydrate derivative binding,metabolic process,nucleoside binding,nucleotide binding,catalytic activity,organic substance metabolic process,protein modification process,ATP binding,phosphotransferase activity, alcohol group as a…	ssc:100515409	K04413	ssc01001
[truncated: 623 more rows]

## Sheet:  P
lncRNA	A_FPKM	B_FPKM	C_FPKM	Target_prediction_method	Target_gene_id	Target_official_symbol	Target_gene_description	Target_GO_id	Target_GO_description	Target_KEGG_ID	Target_KO_ID	Target_KO_pathway
[truncated: 208 more rows]

## Sheet: I-V
lncRNA	A_FPKM	B_FPKM	C_FPKM	Target_prediction_method	Target_gene_id	Target_official_symbol	Target_gene_description	Target_GO_id	Target_GO_description	Target_KEGG_ID	Target_KO_ID	Target_KO_pathway
[truncated: 3 more rows]

## Sheet: sign-AB
lncRNA	Significance	AvsB_Type	A_FPKM	B_FPKM	log2(foldchange)	pvalue	padj	Target_prediction_method	Target_gene_id	Target_official_symbol	Target_gene_description	Target_GO_id	Target_GO_description	Target_KEGG_ID	Target_KO_ID	Target_KO_pathway
[truncated: 723 more rows]

[truncated: 2 more sheets: sign-Ac, sign-BC]
