# Supplementary material for: Combined Analysis of the Whole Transcriptome of Piglets Infected with SADS−CoV Virulent and Avirulent Strains
Source: Microorganisms. 2023 Feb 6;11(2):409. doi: 10.3390/microorganisms11020409 (PMC9964493; doi:10.3390/microorganisms11020409)
Supplement: Supplementary file 1 [file microorganisms-11-00409-s001.zip › microorganisms-2157805-supplementary/Supplemental/Supplemental Table S5.xls]

## Sheet: Sig
TUCP_ID	AvsB							AvsC							BvsC							Target_prediction_method	Target_gene_id	Target_official_symbol	Target_gene_description	Target_GO_id	Target_GO_description	Target_KEGG_ID	Target_KO_ID	Target_KO_pathway
	Significance	AvsB_Type	A_FPKM	B_FPKM	log2(foldchange)	pvalue	padj	Significance	AvsC_Type	A_FPKM	C_FPKM	log2(foldchange)	pvalue	padj	Significance	BvsC_Type	B_FPKM	C_FPKM	log2(foldchange)	pvalue	padj
TUCP_003031	Nonsignificant	Up	5.07812	0	4.76454	0.207978	1	Nonsignificant	Down	5.07812	32.3461	-2.70781	0.0859977	1	Significant	Down	0	32.3461	-7.47242	2.40011e-06	0.0129006	co_location	110261496	DDAH2	dimethylarginine dimethylaminohydrolase 2	--	--	ssc:110261496	K01482	ssc04147
TUCP_003031	Nonsignificant	Up	5.07812	0	4.76454	0.207978	1	Nonsignificant	Down	5.07812	32.3461	-2.70781	0.0859977	1	Significant	Down	0	32.3461	-7.47242	2.40011e-06	0.0129006	co_location	100124382	EHMT2	euchromatic histone lysine methyltransferase 2	GO:0000428,GO:0044710,GO:0008213,GO:0016591,GO:0046483,GO:0006302,GO:0044699,GO:0031323,GO:0051171,GO:0044249,GO:0050794,GO:0006310,GO:1901360,GO:1901700,GO:0010556,GO:0018022,GO:1902589,GO:0043232,GO:0005575,GO:0006260,GO:0019222,GO:0043231,GO:0009987,GO:0048583,GO:0042054,GO:0005694,GO:0043414,GO:0000819,GO:0006270,GO:0007067,GO:0044464,GO:0008168,GO:0043234,GO:0007059,GO:0018205,GO:0000302,GO:…	DNA-directed RNA polymerase complex,metabolic process,protein alkylation,RNA polymerase II, holoenzyme,heterocycle metabolic process,double-strand break repair,biological_process,regulation of cellular metabolic process,regulation of nitrogen compound metabolic process,cellular biosynthetic process,regulation of cellular process,DNA recombination,organic cyclic compound metabolic process,response…	ssc:100124382	K11420	ssc00310;ssc03036;ssc04211
TUCP_003031	Nonsignificant	Up	5.07812	0	4.76454	0.207978	1	Nonsignificant	Down	5.07812	32.3461	-2.70781	0.0859977	1	Significant	Down	0	32.3461	-7.47242	2.40011e-06	0.0129006	co_location	100124381	NEU1	neuraminidase 1	--	--	ssc:100124381	K01186	ssc00511;ssc00600;ssc04142
TUCP_003031	Nonsignificant	Up	5.07812	0	4.76454	0.207978	1	Nonsignificant	Down	5.07812	32.3461	-2.70781	0.0859977	1	Significant	Down	0	32.3461	-7.47242	2.40011e-06	0.0129006	co_location	396648	HSP70.2	heat shock protein 70.2	GO:0071840,GO:0044767,GO:0048856,GO:0009653,GO:0044238,GO:0003674,GO:0016043,GO:0016740,GO:0044699,GO:0005975,GO:0009987,GO:0000902,GO:0016773,GO:0032502,GO:0008150,GO:0008152,GO:0032989,GO:0016772,GO:0048869,GO:0071704,GO:0044763,GO:0003824	cellular component organization or biogenesis,developmental process,anatomical structure development,anatomical structure morphogenesis,primary metabolic process,molecular_function,cellular component organization,transferase activity,biological_process,carbohydrate metabolic process,cellular process,cell morphogenesis,phosphotransferase activity, alcohol group as acceptor,developmental process,bi…	ssc:396648	K03283	ssc01009;ssc03009;ssc03029;ssc03040;ssc03041;ssc03051;ssc03110;ssc04010;ssc04131;ssc04141;ssc04144;ssc04147;ssc04213;ssc04612;ssc04915;ssc05020;ssc05134;ssc05145;ssc05162
TUCP_003031	Nonsignificant	Up	5.07812	0	4.76454	0.207978	1	Nonsignificant	Down	5.07812	32.3461	-2.70781	0.0859977	1	Significant	Down	0	32.3461	-7.47242	2.40011e-06	0.0129006	co_location	100124377	SLC44A4	solute carrier family 44 member 4	--	--	ssc:100124377	K15377	ssc02000;ssc04147;ssc05231
TUCP_003031	Nonsignificant	Up	5.07812	0	4.76454	0.207978	1	Nonsignificant	Down	5.07812	32.3461	-2.70781	0.0859977	1	Significant	Down	0	32.3461	-7.47242	2.40011e-06	0.0129006	co_location	100144518	HSPA1L	heat shock protein family A (Hsp70) member 1 like	GO:0016747,GO:0003824,GO:0044763,GO:0071704,GO:0048869,GO:0032989,GO:0016772,GO:0016746,GO:0008152,GO:0008150,GO:0032502,GO:0016773,GO:0000902,GO:0009987,GO:0005975,GO:0044699,GO:0016740,GO:0003674,GO:0016043,GO:0044238,GO:0004144,GO:0009653,GO:0048856,GO:0044767,GO:0008374,GO:0071840,GO:0016411	transferase activity, transferring acyl groups other than amino-acyl groups,catalytic activity,cellular process,organic substance metabolic process,cellular developmental process,cellular component morphogenesis,transferase activity, transferring phosphorus-containing groups,transferase activity, transferring acyl groups,metabolic process,biological_process,developmental process,phosphotransferas…	ssc:100144518	K03283	ssc01009;ssc03009;ssc03029;ssc03040;ssc03041;ssc03051;ssc03110;ssc04010;ssc04131;ssc04141;ssc04144;ssc04147;ssc04213;ssc04612;ssc04915;ssc05020;ssc05134;ssc05145;ssc05162
TUCP_003031	Nonsignificant	Up	5.07812	0	4.76454	0.207978	1	Nonsignificant	Down	5.07812	32.3461	-2.70781	0.0859977	1	Significant	Down	0	32.3461	-7.47242	2.40011e-06	0.0129006	co_location	100144534	LSM2	LSM2 homolog	--	--	ssc:100144534	K12621	ssc03018;ssc03019;ssc03040;ssc03041
TUCP_003031	Nonsignificant	Up	5.07812	0	4.76454	0.207978	1	Nonsignificant	Down	5.07812	32.3461	-2.70781	0.0859977	1	Significant	Down	0	32.3461	-7.47242	2.40011e-06	0.0129006	co_location	100270817	VWA7	von Willebrand factor A domain containing 7	--	--	ssc:100270817	K24511	ssc04990
TUCP_003031	Nonsignificant	Up	5.07812	0	4.76454	0.207978	1	Nonsignificant	Down	5.07812	32.3461	-2.70781	0.0859977	1	Significant	Down	0	32.3461	-7.47242	2.40011e-06	0.0129006	co_location	100270818	MSH5	mutS homolog 5	GO:0071704,GO:0001882,GO:0000166,GO:0006259,GO:0044763,GO:0006281,GO:0030983,GO:0097367,GO:0030554,GO:0043566,GO:0008152,GO:0035639,GO:0008150,GO:0032555,GO:0032550,GO:0043170,GO:0032553,GO:0006139,GO:0097159,GO:0050896,GO:0006807,GO:1901265,GO:0043167,GO:0044260,GO:0006298,GO:0034641,GO:0005524,GO:0006950,GO:0009987,GO:0003690,GO:0036094,GO:0032559,GO:1901363,GO:0044710,GO:0046483,GO:0044699,GO:…	organic substance metabolic process,nucleoside binding,nucleotide binding,DNA metabolic process,cellular process,DNA repair,mismatched DNA binding,carbohydrate derivative binding,adenyl nucleotide binding,DNA binding,metabolic process,purine ribonucleoside triphosphate binding,biological_process,purine ribonucleotide binding,purine ribonucleoside binding,macromolecule metabolic process,ribonucleo…	ssc:100270818	K08741	ssc03400
TUCP_003031	Nonsignificant	Up	5.07812	0	4.76454	0.207978	1	Nonsignificant	Down	5.07812	32.3461	-2.70781	0.0859977	1	Significant	Down	0	32.3461	-7.47242	2.40011e-06	0.0129006	co_location	100155979	ABHD16A	abhydrolase domain containing 16A	GO:0005575,GO:0009405,GO:0051704,GO:0008236,GO:0044238,GO:0003674,GO:0008152,GO:0030548,GO:0008233,GO:0003824,GO:0030550,GO:0005576,GO:0016787,GO:0071704,GO:0017171,GO:0030545,GO:0070011,GO:0006508,GO:0098772,GO:0030547,GO:0019538,GO:0008150,GO:0043170	cellular_component,pathogenesis,multi-organism process,serine-type peptidase activity,primary metabolic process,molecular_function,metabolic process,acetylcholine receptor regulator activity,peptidase activity,catalytic activity,acetylcholine receptor inhibitor activity,extracellular region,hydrolase activity,organic substance metabolic process,serine hydrolase activity,receptor regulator activit…	--	--	--
TUCP_003031	Nonsignificant	Up	5.07812	0	4.76454	0.207978	1	Nonsignificant	Down	5.07812	32.3461	-2.70781	0.0859977	1	Significant	Down	0	32.3461	-7.47242	2.40011e-06	0.0129006	co_location	100270818	MSH5	mutS homolog 5	GO:0071704,GO:0001882,GO:0000166,GO:0006259,GO:0044763,GO:0006281,GO:0030983,GO:0097367,GO:0030554,GO:0043566,GO:0008152,GO:0035639,GO:0008150,GO:0032555,GO:0032550,GO:0043170,GO:0032553,GO:0006139,GO:0097159,GO:0050896,GO:0006807,GO:1901265,GO:0043167,GO:0044260,GO:0006298,GO:0034641,GO:0005524,GO:0006950,GO:0009987,GO:0003690,GO:0036094,GO:0032559,GO:1901363,GO:0044710,GO:0046483,GO:0044699,GO:…	organic substance metabolic process,nucleoside binding,nucleotide binding,DNA metabolic process,cellular process,DNA repair,mismatched DNA binding,carbohydrate derivative binding,adenyl nucleotide binding,DNA binding,metabolic process,purine ribonucleoside triphosphate binding,biological_process,purine ribonucleotide binding,purine ribonucleoside binding,macromolecule metabolic process,ribonucleo…	ssc:100270818	K08741	ssc03400
TUCP_003031	Nonsignificant	Up	5.07812	0	4.76454	0.207978	1	Nonsignificant	Down	5.07812	32.3461	-2.70781	0.0859977	1	Significant	Down	0	32.3461	-7.47242	2.40011e-06	0.0129006	co_location	100270818	MSH5	mutS homolog 5	GO:0071704,GO:0001882,GO:0000166,GO:0006259,GO:0044763,GO:0006281,GO:0030983,GO:0097367,GO:0030554,GO:0043566,GO:0008152,GO:0035639,GO:0008150,GO:0032555,GO:0032550,GO:0043170,GO:0032553,GO:0006139,GO:0097159,GO:0050896,GO:0006807,GO:1901265,GO:0043167,GO:0044260,GO:0006298,GO:0034641,GO:0005524,GO:0006950,GO:0009987,GO:0003690,GO:0036094,GO:0032559,GO:1901363,GO:0044710,GO:0046483,GO:0044699,GO:…	organic substance metabolic process,nucleoside binding,nucleotide binding,DNA metabolic process,cellular process,DNA repair,mismatched DNA binding,carbohydrate derivative binding,adenyl nucleotide binding,DNA binding,metabolic process,purine ribonucleoside triphosphate binding,biological_process,purine ribonucleotide binding,purine ribonucleoside binding,macromolecule metabolic process,ribonucleo…	ssc:100270818	K08741	ssc03400
TUCP_003031	Nonsignificant	Up	5.07812	0	4.76454	0.207978	1	Nonsignificant	Down	5.07812	32.3461	-2.70781	0.0859977	1	Significant	Down	0	32.3461	-7.47242	2.40011e-06	0.0129006	co_location	110261496	DDAH2	dimethylarginine dimethylaminohydrolase 2	--	--	ssc:110261496	K01482	ssc04147
TUCP_003031	Nonsignificant	Up	5.07812	0	4.76454	0.207978	1	Nonsignificant	Down	5.07812	32.3461	-2.70781	0.0859977	1	Significant	Down	0	32.3461	-7.47242	2.40011e-06	0.0129006	co_location	110255330	CLIC1	chloride intracellular channel 1	GO:0043169,GO:0006725,GO:0065007,GO:1903506,GO:0019438,GO:0003674,GO:0044238,GO:0090304,GO:0003676,GO:2000112,GO:0034645,GO:0003677,GO:0016070,GO:0005515,GO:0044237,GO:0009058,GO:0005488,GO:0018130,GO:0009987,GO:1901576,GO:1901363,GO:0051252,GO:0097659,GO:0031323,GO:0051171,GO:0046483,GO:0010556,GO:0019222,GO:0050794,GO:0044249,GO:1901360,GO:0019219,GO:0043170,GO:0010467,GO:0032774,GO:0008270,GO:…	cation binding,cellular aromatic compound metabolic process,biological regulation,regulation of nucleic acid-templated transcription,aromatic compound biosynthetic process,molecular_function,primary metabolic process,nucleic acid metabolic process,nucleic acid binding,regulation of cellular macromolecule biosynthetic process,cellular macromolecule biosynthetic process,DNA binding,RNA metabolic pr…	ssc:594847	K05021	ssc04040;ssc04147
TUCP_003031	Nonsignificant	Up	5.07812	0	4.76454	0.207978	1	Nonsignificant	Down	5.07812	32.3461	-2.70781	0.0859977	1	Significant	Down	0	32.3461	-7.47242	2.40011e-06	0.0129006	co_location	100124377	SLC44A4	solute carrier family 44 member 4	--	--	ssc:100124377	K15377	ssc02000;ssc04147;ssc05231
TUCP_003031	Nonsignificant	Up	5.07812	0	4.76454	0.207978	1	Nonsignificant	Down	5.07812	32.3461	-2.70781	0.0859977	1	Significant	Down	0	32.3461	-7.47242	2.40011e-06	0.0129006	co_location	100271883	LY6G6D	lymphocyte antigen 6 family member G6D	GO:0004672,GO:0004674,GO:0016301,GO:0038023,GO:0016773,GO:0003824,GO:0004872,GO:0016772,GO:0004888,GO:0003674,GO:0016740,GO:0019199,GO:0004675,GO:0016020,GO:0004871,GO:0005575,GO:0060089	protein kinase activity,protein serine/threonine kinase activity,kinase activity,signaling receptor activity,phosphotransferase activity, alcohol group as acceptor,catalytic activity,signaling receptor activity,transferase activity, transferring phosphorus-containing groups,transmembrane signaling receptor activity,molecular_function,transferase activity,transmembrane receptor protein kinase acti…	ssc:100271883	K06846	ssc00537
TUCP_003031	Nonsignificant	Up	5.07812	0	4.76454	0.207978	1	Nonsignificant	Down	5.07812	32.3461	-2.70781	0.0859977	1	Significant	Down	0	32.3461	-7.47242	2.40011e-06	0.0129006	co_location	110261494	MPIG6B	megakaryocyte and platelet inhibitory receptor G6b	GO:0044425,GO:0003674,GO:0031224,GO:0016020,GO:0005488,GO:0005515,GO:0005575,GO:0016021	obsolete membrane part,molecular_function,intrinsic component of membrane,membrane,binding,protein binding,cellular_component,integral component of membrane	--	--	--
TUCP_003031	Nonsignificant	Up	5.07812	0	4.76454	0.207978	1	Nonsignificant	Down	5.07812	32.3461	-2.70781	0.0859977	1	Significant	Down	0	32.3461	-7.47242	2.40011e-06	0.0129006	co_location	100271881	LY6G6F	lymphocyte antigen 6 family member G6F	--	--	ssc:100271881	K20006	ssc99995
TUCP_003031	Nonsignificant	Up	5.07812	0	4.76454	0.207978	1	Nonsignificant	Down	5.07812	32.3461	-2.70781	0.0859977	1	Significant	Down	0	32.3461	-7.47242	2.40011e-06	0.0129006	co_location	110261493	LOC110261493	sperm acrosome membrane-associated protein 4-like	GO:0016773,GO:0038023,GO:0016301,GO:0004674,GO:0004672,GO:0004888,GO:0016772,GO:0004872,GO:0003824,GO:0016020,GO:0004675,GO:0019199,GO:0016740,GO:0003674,GO:0060089,GO:0005575,GO:0004871	phosphotransferase activity, alcohol group as acceptor,signaling receptor activity,kinase activity,protein serine/threonine kinase activity,protein kinase activity,transmembrane signaling receptor activity,transferase activity, transferring phosphorus-containing groups,signaling receptor activity,catalytic activity,membrane,transmembrane receptor protein serine/threonine kinase activity,transmemb…	ssc:110261493	K06846	ssc00537
TUCP_003031	Nonsignificant	Up	5.07812	0	4.76454	0.207978	1	Nonsignificant	Down	5.07812	32.3461	-2.70781	0.0859977	1	Significant	Down	0	32.3461	-7.47242	2.40011e-06	0.0129006	co_location	100271881	LY6G6F	lymphocyte antigen 6 family member G6F	--	--	ssc:100271881	K20006	ssc99995
TUCP_003031	Nonsignificant	Up	5.07812	0	4.76454	0.207978	1	Nonsignificant	Down	5.07812	32.3461	-2.70781	0.0859977	1	Significant	Down	0	32.3461	-7.47242	2.40011e-06	0.0129006	co_location	110255330	CLIC1	chloride intracellular channel 1	GO:0043169,GO:0006725,GO:0065007,GO:1903506,GO:0019438,GO:0003674,GO:0044238,GO:0090304,GO:0003676,GO:2000112,GO:0034645,GO:0003677,GO:0016070,GO:0005515,GO:0044237,GO:0009058,GO:0005488,GO:0018130,GO:0009987,GO:1901576,GO:1901363,GO:0051252,GO:0097659,GO:0031323,GO:0051171,GO:0046483,GO:0010556,GO:0019222,GO:0050794,GO:0044249,GO:1901360,GO:0019219,GO:0043170,GO:0010467,GO:0032774,GO:0008270,GO:…	cation binding,cellular aromatic compound metabolic process,biological regulation,regulation of nucleic acid-templated transcription,aromatic compound biosynthetic process,molecular_function,primary metabolic process,nucleic acid metabolic process,nucleic acid binding,regulation of cellular macromolecule biosynthetic process,cellular macromolecule biosynthetic process,DNA binding,RNA metabolic pr…	ssc:594847	K05021	ssc04040;ssc04147
TUCP_003031	Nonsignificant	Up	5.07812	0	4.76454	0.207978	1	Nonsignificant	Down	5.07812	32.3461	-2.70781	0.0859977	1	Significant	Down	0	32.3461	-7.47242	2.40011e-06	0.0129006	co_location	100271881	LY6G6F	lymphocyte antigen 6 family member G6F	--	--	ssc:100271881	K20006	ssc99995
TUCP_003031	Nonsignificant	Up	5.07812	0	4.76454	0.207978	1	Nonsignificant	Down	5.07812	32.3461	-2.70781	0.0859977	1	Significant	Down	0	32.3461	-7.47242	2.40011e-06	0.0129006	co_location	100155979	ABHD16A	abhydrolase domain containing 16A	GO:0005575,GO:0009405,GO:0051704,GO:0008236,GO:0044238,GO:0003674,GO:0008152,GO:0030548,GO:0008233,GO:0003824,GO:0030550,GO:0005576,GO:0016787,GO:0071704,GO:0017171,GO:0030545,GO:0070011,GO:0006508,GO:0098772,GO:0030547,GO:0019538,GO:0008150,GO:0043170	cellular_component,pathogenesis,multi-organism process,serine-type peptidase activity,primary metabolic process,molecular_function,metabolic process,acetylcholine receptor regulator activity,peptidase activity,catalytic activity,acetylcholine receptor inhibitor activity,extracellular region,hydrolase activity,organic substance metabolic process,serine hydrolase activity,receptor regulator activit…	--	--	--
TUCP_003031	Nonsignificant	Up	5.07812	0	4.76454	0.207978	1	Nonsignificant	Down	5.07812	32.3461	-2.70781	0.0859977	1	Significant	Down	0	32.3461	-7.47242	2.40011e-06	0.0129006	co_location	100271883	LY6G6D	lymphocyte antigen 6 family member G6D	GO:0004672,GO:0004674,GO:0016301,GO:0038023,GO:0016773,GO:0003824,GO:0004872,GO:0016772,GO:0004888,GO:0003674,GO:0016740,GO:0019199,GO:0004675,GO:0016020,GO:0004871,GO:0005575,GO:0060089	protein kinase activity,protein serine/threonine kinase activity,kinase activity,signaling receptor activity,phosphotransferase activity, alcohol group as acceptor,catalytic activity,signaling receptor activity,transferase activity, transferring phosphorus-containing groups,transmembrane signaling receptor activity,molecular_function,transferase activity,transmembrane receptor protein kinase acti…	ssc:100271883	K06846	ssc00537
TUCP_003031	Nonsignificant	Up	5.07812	0	4.76454	0.207978	1	Nonsignificant	Down	5.07812	32.3461	-2.70781	0.0859977	1	Significant	Down	0	32.3461	-7.47242	2.40011e-06	0.0129006	co_location	100124380	ZBTB12	zinc finger and BTB domain containing 12	GO:0071704,GO:0036211,GO:0044711,GO:0008509,GO:0005507,GO:0006996,GO:0022857,GO:0044763,GO:0046872,GO:0008152,GO:0015075,GO:0044267,GO:0042440,GO:0046148,GO:0015700,GO:0003779,GO:0043170,GO:0019538,GO:0006582,GO:0008150,GO:1901617,GO:0008092,GO:1901362,GO:0046914,GO:0015103,GO:0044260,GO:0043167,GO:0046189,GO:0016151,GO:0051234,GO:0051179,GO:1902578,GO:0044765,GO:1901615,GO:0018958,GO:0005215,GO:…	organic substance metabolic process,protein modification process,biosynthetic process,anion transmembrane transporter activity,copper ion binding,organelle organization,transmembrane transporter activity,cellular process,metal ion binding,metabolic process,ion transmembrane transporter activity,cellular protein metabolic process,pigment metabolic process,pigment biosynthetic process,arsenite tran…	ssc:100124380	K10499	ssc03000;ssc04121
TUCP_003031	Nonsignificant	Up	5.07812	0	4.76454	0.207978	1	Nonsignificant	Down	5.07812	32.3461	-2.70781	0.0859977	1	Significant	Down	0	32.3461	-7.47242	2.40011e-06	0.0129006	co_location	100271881	LY6G6F	lymphocyte antigen 6 family member G6F	--	--	ssc:100271881	K20006	ssc99995
TUCP_003031	Nonsignificant	Up	5.07812	0	4.76454	0.207978	1	Nonsignificant	Down	5.07812	32.3461	-2.70781	0.0859977	1	Significant	Down	0	32.3461	-7.47242	2.40011e-06	0.0129006	co_location	100144518	HSPA1L	heat shock protein family A (Hsp70) member 1 like	GO:0016747,GO:0003824,GO:0044763,GO:0071704,GO:0048869,GO:0032989,GO:0016772,GO:0016746,GO:0008152,GO:0008150,GO:0032502,GO:0016773,GO:0000902,GO:0009987,GO:0005975,GO:0044699,GO:0016740,GO:0003674,GO:0016043,GO:0044238,GO:0004144,GO:0009653,GO:0048856,GO:0044767,GO:0008374,GO:0071840,GO:0016411	transferase activity, transferring acyl groups other than amino-acyl groups,catalytic activity,cellular process,organic substance metabolic process,cellular developmental process,cellular component morphogenesis,transferase activity, transferring phosphorus-containing groups,transferase activity, transferring acyl groups,metabolic process,biological_process,developmental process,phosphotransferas…	ssc:100144518	K03283	ssc01009;ssc03009;ssc03029;ssc03040;ssc03041;ssc03051;ssc03110;ssc04010;ssc04131;ssc04141;ssc04144;ssc04147;ssc04213;ssc04612;ssc04915;ssc05020;ssc05134;ssc05145;ssc05162
TUCP_003031	Nonsignificant	Up	5.07812	0	4.76454	0.207978	1	Nonsignificant	Down	5.07812	32.3461	-2.70781	0.0859977	1	Significant	Down	0	32.3461	-7.47242	2.40011e-06	0.0129006	co_location	100144518	HSPA1L	heat shock protein family A (Hsp70) member 1 like	GO:0016747,GO:0003824,GO:0044763,GO:0071704,GO:0048869,GO:0032989,GO:0016772,GO:0016746,GO:0008152,GO:0008150,GO:0032502,GO:0016773,GO:0000902,GO:0009987,GO:0005975,GO:0044699,GO:0016740,GO:0003674,GO:0016043,GO:0044238,GO:0004144,GO:0009653,GO:0048856,GO:0044767,GO:0008374,GO:0071840,GO:0016411	transferase activity, transferring acyl groups other than amino-acyl groups,catalytic activity,cellular process,organic substance metabolic process,cellular developmental process,cellular component morphogenesis,transferase activity, transferring phosphorus-containing groups,transferase activity, transferring acyl groups,metabolic process,biological_process,developmental process,phosphotransferas…	ssc:100144518	K03283	ssc01009;ssc03009;ssc03029;ssc03040;ssc03041;ssc03051;ssc03110;ssc04010;ssc04131;ssc04141;ssc04144;ssc04147;ssc04213;ssc04612;ssc04915;ssc05020;ssc05134;ssc05145;ssc05162
TUCP_003031	Nonsignificant	Up	5.07812	0	4.76454	0.207978	1	Nonsignificant	Down	5.07812	32.3461	-2.70781	0.0859977	1	Significant	Down	0	32.3461	-7.47242	2.40011e-06	0.0129006	co_location	100270813	VARS	valyl-tRNA synthetase	GO:0052689,GO:0016788,GO:0097367,GO:0016875,GO:0030554,GO:0008152,GO:0043436,GO:0035639,GO:0043039,GO:0044267,GO:0043603,GO:0006520,GO:0006399,GO:0043043,GO:0071704,GO:0016787,GO:0044763,GO:0001882,GO:0000166,GO:0003824,GO:0009059,GO:0006082,GO:0044271,GO:1901265,GO:0006807,GO:0043167,GO:0044260,GO:0005524,GO:0034641,GO:0032555,GO:0019538,GO:0032550,GO:0008150,GO:0006518,GO:0043604,GO:0043170,GO:…	carboxylic ester hydrolase activity,hydrolase activity, acting on ester bonds,carbohydrate derivative binding,ligase activity, forming carbon-oxygen bonds,adenyl nucleotide binding,metabolic process,oxoacid metabolic process,purine ribonucleoside triphosphate binding,tRNA aminoacylation,cellular protein metabolic process,cellular amide metabolic process,cellular amino acid metabolic process,tRNA …	ssc:100270813	K01873	ssc00970;ssc01007;ssc03016
TUCP_003031	Nonsignificant	Up	5.07812	0	4.76454	0.207978	1	Nonsignificant	Down	5.07812	32.3461	-2.70781	0.0859977	1	Significant	Down	0	32.3461	-7.47242	2.40011e-06	0.0129006	co_location	100124377	SLC44A4	solute carrier family 44 member 4	--	--	ssc:100124377	K15377	ssc02000;ssc04147;ssc05231
TUCP_003031	Nonsignificant	Up	5.07812	0	4.76454	0.207978	1	Nonsignificant	Down	5.07812	32.3461	-2.70781	0.0859977	1	Significant	Down	0	32.3461	-7.47242	2.40011e-06	0.0129006	co_location	100124377	SLC44A4	solute carrier family 44 member 4	--	--	ssc:100124377	K15377	ssc02000;ssc04147;ssc05231
TUCP_003031	Nonsignificant	Up	5.07812	0	4.76454	0.207978	1	Nonsignificant	Down	5.07812	32.3461	-2.70781	0.0859977	1	Significant	Down	0	32.3461	-7.47242	2.40011e-06	0.0129006	co_location	110261495	LY6G6C	lymphocyte antigen 6 family member G6C	--	--	ssc:110261495	K06846	ssc00537
TUCP_003031	Nonsignificant	Up	5.07812	0	4.76454	0.207978	1	Nonsignificant	Down	5.07812	32.3461	-2.70781	0.0859977	1	Significant	Down	0	32.3461	-7.47242	2.40011e-06	0.0129006	co_location	100124380	ZBTB12	zinc finger and BTB domain containing 12	GO:0071704,GO:0036211,GO:0044711,GO:0008509,GO:0005507,GO:0006996,GO:0022857,GO:0044763,GO:0046872,GO:0008152,GO:0015075,GO:0044267,GO:0042440,GO:0046148,GO:0015700,GO:0003779,GO:0043170,GO:0019538,GO:0006582,GO:0008150,GO:1901617,GO:0008092,GO:1901362,GO:0046914,GO:0015103,GO:0044260,GO:0043167,GO:0046189,GO:0016151,GO:0051234,GO:0051179,GO:1902578,GO:0044765,GO:1901615,GO:0018958,GO:0005215,GO:…	organic substance metabolic process,protein modification process,biosynthetic process,anion transmembrane transporter activity,copper ion binding,organelle organization,transmembrane transporter activity,cellular process,metal ion binding,metabolic process,ion transmembrane transporter activity,cellular protein metabolic process,pigment metabolic process,pigment biosynthetic process,arsenite tran…	ssc:100124380	K10499	ssc03000;ssc04121
TUCP_003031	Nonsignificant	Up	5.07812	0	4.76454	0.207978	1	Nonsignificant	Down	5.07812	32.3461	-2.70781	0.0859977	1	Significant	Down	0	32.3461	-7.47242	2.40011e-06	0.0129006	co_location	110261496	DDAH2	dimethylarginine dimethylaminohydrolase 2	--	--	ssc:110261496	K01482	ssc04147

## Sheet: SigNoAdj
TUCP_ID	AvsB							AvsC							BvsC							Target_prediction_method	Target_gene_id	Target_official_symbol	Target_gene_description	Target_GO_id	Target_GO_description	Target_KEGG_ID	Target_KO_ID	Target_KO_pathway
	Significance	AvsB_Type	A_FPKM	B_FPKM	log2(foldchange)	pvalue	padj	Significance	AvsC_Type	A_FPKM	C_FPKM	log2(foldchange)	pvalue	padj	Significance	BvsC_Type	B_FPKM	C_FPKM	log2(foldchange)	pvalue	padj
TUCP_003225	Nonsignificant	NA	0	0	NA	NA	NA	Significant	Down	0	11.0795	-5.94517	0.00223625	1	Significant	Down	0	11.0795	-5.94516	0.00395475	1	co_location	100135031	SLA-2	MHC class I antigen 2	GO:0050896,GO:0008150,GO:0005515,GO:0005488,GO:0019882,GO:0003674,GO:0006955,GO:0002376	response to stimulus,biological_process,protein binding,binding,antigen processing and presentation,molecular_function,immune response,immune system process	ssc:100135031	K06751	ssc00537;ssc04144;ssc04145;ssc04147;ssc04218;ssc04514;ssc04612;ssc04650;ssc04940;ssc05163;ssc05165;ssc05166;ssc05167;ssc05168;ssc05169;ssc05170;ssc05203;ssc05320;ssc05330;ssc05332;ssc05416
TUCP_003225	Nonsignificant	NA	0	0	NA	NA	NA	Significant	Down	0	11.0795	-5.94517	0.00223625	1	Significant	Down	0	11.0795	-5.94516	0.00395475	1	co_location	100135031	SLA-2	MHC class I antigen 2	GO:0050896,GO:0008150,GO:0005515,GO:0005488,GO:0019882,GO:0003674,GO:0006955,GO:0002376	response to stimulus,biological_process,protein binding,binding,antigen processing and presentation,molecular_function,immune response,immune system process	ssc:100135031	K06751	ssc00537;ssc04144;ssc04145;ssc04147;ssc04218;ssc04514;ssc04612;ssc04650;ssc04940;ssc05163;ssc05165;ssc05166;ssc05167;ssc05168;ssc05169;ssc05170;ssc05203;ssc05320;ssc05330;ssc05332;ssc05416
TUCP_003225	Nonsignificant	NA	0	0	NA	NA	NA	Significant	Down	0	11.0795	-5.94517	0.00223625	1	Significant	Down	0	11.0795	-5.94516	0.00395475	1	co_location	100037293	SLA-1	MHC class I antigen 1	GO:0044217,GO:0044216,GO:0044215,GO:0043656,GO:0050896,GO:0033646,GO:0008150,GO:0018995,GO:0043657,GO:0005575,GO:0002376,GO:0030430,GO:0005515,GO:0005488,GO:0033643,GO:0019882,GO:0003674,GO:0006955	other organism part,other organism cell,obsolete other organism,host intracellular region,response to stimulus,host intracellular part,biological_process,host cellular component,host cell,cellular_component,immune system process,host cell cytoplasm,protein binding,binding,host cell part,antigen processing and presentation,molecular_function,immune response	ssc:100037293	K06751	ssc00537;ssc04144;ssc04145;ssc04147;ssc04218;ssc04514;ssc04612;ssc04650;ssc04940;ssc05163;ssc05165;ssc05166;ssc05167;ssc05168;ssc05169;ssc05170;ssc05203;ssc05320;ssc05330;ssc05332;ssc05416
TUCP_003225	Nonsignificant	NA	0	0	NA	NA	NA	Significant	Down	0	11.0795	-5.94517	0.00223625	1	Significant	Down	0	11.0795	-5.94516	0.00395475	1	co_location	100037288	SLA-3	MHC class I antigen 3	GO:0002376,GO:0005515,GO:0005488,GO:0003674,GO:0006955,GO:0050896,GO:0008150	immune system process,protein binding,binding,molecular_function,immune response,response to stimulus,biological_process	ssc:100037288	K06751	ssc00537;ssc04144;ssc04145;ssc04147;ssc04218;ssc04514;ssc04612;ssc04650;ssc04940;ssc05163;ssc05165;ssc05166;ssc05167;ssc05168;ssc05169;ssc05170;ssc05203;ssc05320;ssc05330;ssc05332;ssc05416
TUCP_003225	Nonsignificant	NA	0	0	NA	NA	NA	Significant	Down	0	11.0795	-5.94517	0.00223625	1	Significant	Down	0	11.0795	-5.94516	0.00395475	1	co_location	100515902	LOC100515902	HLA class I histocompatibility antigen	GO:0050896,GO:0008150,GO:0005515,GO:0005488,GO:0003674,GO:0019882,GO:0006955,GO:0002376	response to stimulus,biological_process,protein binding,binding,molecular_function,antigen processing and presentation,immune response,immune system process	--	--	--
TUCP_003225	Nonsignificant	NA	0	0	NA	NA	NA	Significant	Down	0	11.0795	-5.94517	0.00223625	1	Significant	Down	0	11.0795	-5.94516	0.00395475	1	co_location	100144459	TRIM10	tripartite motif containing 10	GO:0044763,GO:0005740,GO:0031967,GO:0043229,GO:0043234,GO:0046872,GO:0070469,GO:0005747,GO:0031966,GO:0019866,GO:0022900,GO:0043227,GO:0005622,GO:0009987,GO:0043231,GO:0044464,GO:0005746,GO:0098803,GO:0098796,GO:1990204,GO:0030964,GO:0005575,GO:0098800,GO:0045271,GO:0044424,GO:0032991,GO:0044710,GO:0008152,GO:0031090,GO:0044446,GO:0044699,GO:0005743,GO:0044425,GO:0003674,GO:0006091,GO:0044455,GO:…	cellular process,mitochondrial envelope,organelle envelope,intracellular organelle,protein-containing complex,metal ion binding,respirasome,mitochondrial respiratory chain complex I,mitochondrial membrane,organelle inner membrane,electron transport chain,membrane-bounded organelle,intracellular anatomical structure,cellular process,intracellular membrane-bounded organelle,obsolete cell part,mitoc…	ssc:100144459	K12002	ssc04121
TUCP_003225	Nonsignificant	NA	0	0	NA	NA	NA	Significant	Down	0	11.0795	-5.94517	0.00223625	1	Significant	Down	0	11.0795	-5.94516	0.00395475	1	co_location	100037288	SLA-3	MHC class I antigen 3	GO:0002376,GO:0005515,GO:0005488,GO:0003674,GO:0006955,GO:0050896,GO:0008150	immune system process,protein binding,binding,molecular_function,immune response,response to stimulus,biological_process	ssc:100037288	K06751	ssc00537;ssc04144;ssc04145;ssc04147;ssc04218;ssc04514;ssc04612;ssc04650;ssc04940;ssc05163;ssc05165;ssc05166;ssc05167;ssc05168;ssc05169;ssc05170;ssc05203;ssc05320;ssc05330;ssc05332;ssc05416
TUCP_003225	Nonsignificant	NA	0	0	NA	NA	NA	Significant	Down	0	11.0795	-5.94517	0.00223625	1	Significant	Down	0	11.0795	-5.94516	0.00395475	1	co_location	100037288	SLA-3	MHC class I antigen 3	GO:0002376,GO:0005515,GO:0005488,GO:0003674,GO:0006955,GO:0050896,GO:0008150	immune system process,protein binding,binding,molecular_function,immune response,response to stimulus,biological_process	ssc:100037288	K06751	ssc00537;ssc04144;ssc04145;ssc04147;ssc04218;ssc04514;ssc04612;ssc04650;ssc04940;ssc05163;ssc05165;ssc05166;ssc05167;ssc05168;ssc05169;ssc05170;ssc05203;ssc05320;ssc05330;ssc05332;ssc05416
TUCP_003225	Nonsignificant	NA	0	0	NA	NA	NA	Significant	Down	0	11.0795	-5.94517	0.00223625	1	Significant	Down	0	11.0795	-5.94516	0.00395475	1	co_location	100135031	SLA-2	MHC class I antigen 2	GO:0050896,GO:0008150,GO:0005515,GO:0005488,GO:0019882,GO:0003674,GO:0006955,GO:0002376	response to stimulus,biological_process,protein binding,binding,antigen processing and presentation,molecular_function,immune response,immune system process	ssc:100135031	K06751	ssc00537;ssc04144;ssc04145;ssc04147;ssc04218;ssc04514;ssc04612;ssc04650;ssc04940;ssc05163;ssc05165;ssc05166;ssc05167;ssc05168;ssc05169;ssc05170;ssc05203;ssc05320;ssc05330;ssc05332;ssc05416
TUCP_003225	Nonsignificant	NA	0	0	NA	NA	NA	Significant	Down	0	11.0795	-5.94517	0.00223625	1	Significant	Down	0	11.0795	-5.94516	0.00395475	1	co_location	100154127	LOC100154127	tripartite motif-containing protein 26	GO:0019787,GO:0016569,GO:1902494,GO:0071840,GO:0044237,GO:0005515,GO:0043412,GO:0018193,GO:0006464,GO:0016020,GO:0005488,GO:0043169,GO:0044238,GO:0003674,GO:0016043,GO:0016740,GO:0005680,GO:0044710,GO:0016573,GO:0044699,GO:1902589,GO:0005575,GO:0043231,GO:0009987,GO:0043543,GO:0044464,GO:0008168,GO:0043234,GO:0018205,GO:0043226,GO:0046914,GO:0004842,GO:0044260,GO:0043167,GO:0044428,GO:0044422,GO:…	ubiquitin-like protein transferase activity,covalent chromatin modification,catalytic complex,cellular component organization or biogenesis,cellular metabolic process,protein binding,macromolecule modification,peptidyl-amino acid modification,cellular protein modification process,membrane,binding,cation binding,primary metabolic process,molecular_function,cellular component organization,transfera…	ssc:100154127	K12008	ssc04121
TUCP_003225	Nonsignificant	NA	0	0	NA	NA	NA	Significant	Down	0	11.0795	-5.94517	0.00223625	1	Significant	Down	0	11.0795	-5.94516	0.00395475	1	co_location	100154127	LOC100154127	tripartite motif-containing protein 26	GO:0019787,GO:0016569,GO:1902494,GO:0071840,GO:0044237,GO:0005515,GO:0043412,GO:0018193,GO:0006464,GO:0016020,GO:0005488,GO:0043169,GO:0044238,GO:0003674,GO:0016043,GO:0016740,GO:0005680,GO:0044710,GO:0016573,GO:0044699,GO:1902589,GO:0005575,GO:0043231,GO:0009987,GO:0043543,GO:0044464,GO:0008168,GO:0043234,GO:0018205,GO:0043226,GO:0046914,GO:0004842,GO:0044260,GO:0043167,GO:0044428,GO:0044422,GO:…	ubiquitin-like protein transferase activity,covalent chromatin modification,catalytic complex,cellular component organization or biogenesis,cellular metabolic process,protein binding,macromolecule modification,peptidyl-amino acid modification,cellular protein modification process,membrane,binding,cation binding,primary metabolic process,molecular_function,cellular component organization,transfera…	ssc:100154127	K12008	ssc04121
TUCP_003225	Nonsignificant	NA	0	0	NA	NA	NA	Significant	Down	0	11.0795	-5.94517	0.00223625	1	Significant	Down	0	11.0795	-5.94516	0.00395475	1	co_location	100144461	TRIM15	tripartite motif containing 15	GO:0007399,GO:0016023,GO:0044424,GO:0022008,GO:0032991,GO:0034622,GO:0016788,GO:0015075,GO:0060090,GO:0005516,GO:0043623,GO:0044707,GO:0022857,GO:0044763,GO:0048731,GO:0043229,GO:0003824,GO:0030182,GO:0046872,GO:0016787,GO:0005576,GO:0055085,GO:0043227,GO:0005622,GO:0048869,GO:0030674,GO:0050789,GO:0006950,GO:0012505,GO:0008324,GO:0031988,GO:0005577,GO:0005737,GO:0043226,GO:0046914,GO:0032501,GO:…	nervous system development,cytoplasmic vesicle,obsolete intracellular part,neurogenesis,protein-containing complex,cellular protein-containing complex assembly,hydrolase activity, acting on ester bonds,ion transmembrane transporter activity,molecular adaptor activity,calmodulin binding,cellular protein-containing complex assembly,multicellular organismal process,transmembrane transporter activity…	ssc:100144461	K12005	ssc04121
TUCP_003225	Nonsignificant	NA	0	0	NA	NA	NA	Significant	Down	0	11.0795	-5.94517	0.00223625	1	Significant	Down	0	11.0795	-5.94516	0.00395475	1	co_location	100135031	SLA-2	MHC class I antigen 2	GO:0050896,GO:0008150,GO:0005515,GO:0005488,GO:0019882,GO:0003674,GO:0006955,GO:0002376	response to stimulus,biological_process,protein binding,binding,antigen processing and presentation,molecular_function,immune response,immune system process	ssc:100135031	K06751	ssc00537;ssc04144;ssc04145;ssc04147;ssc04218;ssc04514;ssc04612;ssc04650;ssc04940;ssc05163;ssc05165;ssc05166;ssc05167;ssc05168;ssc05169;ssc05170;ssc05203;ssc05320;ssc05330;ssc05332;ssc05416
TUCP_003225	Nonsignificant	NA	0	0	NA	NA	NA	Significant	Down	0	11.0795	-5.94517	0.00223625	1	Significant	Down	0	11.0795	-5.94516	0.00395475	1	co_location	100135029	SLA-5	MHC class I antigen 5	GO:0050896,GO:0016020,GO:0006810,GO:0008150,GO:0005216,GO:0006955,GO:0019882,GO:0003674,GO:0022891,GO:0044699,GO:0015075,GO:0005575,GO:0002376,GO:0006811,GO:0051234,GO:0051179,GO:0022803,GO:1902578,GO:0044765,GO:0005215,GO:0015267,GO:0022838,GO:0022892,GO:0022857	response to stimulus,membrane,transport,biological_process,ion channel activity,immune response,antigen processing and presentation,molecular_function,transmembrane transporter activity,biological_process,ion transmembrane transporter activity,cellular_component,immune system process,ion transport,establishment of localization,localization,passive transmembrane transporter activity,localization,t…	ssc:100135029	K06751	ssc00537;ssc04144;ssc04145;ssc04147;ssc04218;ssc04514;ssc04612;ssc04650;ssc04940;ssc05163;ssc05165;ssc05166;ssc05167;ssc05168;ssc05169;ssc05170;ssc05203;ssc05320;ssc05330;ssc05332;ssc05416
TUCP_003225	Nonsignificant	NA	0	0	NA	NA	NA	Significant	Down	0	11.0795	-5.94517	0.00223625	1	Significant	Down	0	11.0795	-5.94516	0.00395475	1	co_location	100135031	SLA-2	MHC class I antigen 2	GO:0050896,GO:0008150,GO:0005515,GO:0005488,GO:0019882,GO:0003674,GO:0006955,GO:0002376	response to stimulus,biological_process,protein binding,binding,antigen processing and presentation,molecular_function,immune response,immune system process	ssc:100135031	K06751	ssc00537;ssc04144;ssc04145;ssc04147;ssc04218;ssc04514;ssc04612;ssc04650;ssc04940;ssc05163;ssc05165;ssc05166;ssc05167;ssc05168;ssc05169;ssc05170;ssc05203;ssc05320;ssc05330;ssc05332;ssc05416
TUCP_003225	Nonsignificant	NA	0	0	NA	NA	NA	Significant	Down	0	11.0795	-5.94517	0.00223625	1	Significant	Down	0	11.0795	-5.94516	0.00395475	1	co_location	100135031	SLA-2	MHC class I antigen 2	GO:0050896,GO:0008150,GO:0005515,GO:0005488,GO:0019882,GO:0003674,GO:0006955,GO:0002376	response to stimulus,biological_process,protein binding,binding,antigen processing and presentation,molecular_function,immune response,immune system process	ssc:100135031	K06751	ssc00537;ssc04144;ssc04145;ssc04147;ssc04218;ssc04514;ssc04612;ssc04650;ssc04940;ssc05163;ssc05165;ssc05166;ssc05167;ssc05168;ssc05169;ssc05170;ssc05203;ssc05320;ssc05330;ssc05332;ssc05416
TUCP_003225	Nonsignificant	NA	0	0	NA	NA	NA	Significant	Down	0	11.0795	-5.94517	0.00223625	1	Significant	Down	0	11.0795	-5.94516	0.00395475	1	co_location	100513601	LOC100513601	patr class I histocompatibility antigen	GO:0050896,GO:0008150,GO:0005488,GO:0005515,GO:0019882,GO:0003674,GO:0006955,GO:0002376	response to stimulus,biological_process,binding,protein binding,antigen processing and presentation,molecular_function,immune response,immune system process	--	--	--
TUCP_003225	Nonsignificant	NA	0	0	NA	NA	NA	Significant	Down	0	11.0795	-5.94517	0.00223625	1	Significant	Down	0	11.0795	-5.94516	0.00395475	1	co_location	100037288	SLA-3	MHC class I antigen 3	GO:0002376,GO:0005515,GO:0005488,GO:0003674,GO:0006955,GO:0050896,GO:0008150	immune system process,protein binding,binding,molecular_function,immune response,response to stimulus,biological_process	ssc:100037288	K06751	ssc00537;ssc04144;ssc04145;ssc04147;ssc04218;ssc04514;ssc04612;ssc04650;ssc04940;ssc05163;ssc05165;ssc05166;ssc05167;ssc05168;ssc05169;ssc05170;ssc05203;ssc05320;ssc05330;ssc05332;ssc05416
TUCP_003225	Nonsignificant	NA	0	0	NA	NA	NA	Significant	Down	0	11.0795	-5.94517	0.00223625	1	Significant	Down	0	11.0795	-5.94516	0.00395475	1	co_location	100135031	SLA-2	MHC class I antigen 2	GO:0050896,GO:0008150,GO:0005515,GO:0005488,GO:0019882,GO:0003674,GO:0006955,GO:0002376	response to stimulus,biological_process,protein binding,binding,antigen processing and presentation,molecular_function,immune response,immune system process	ssc:100135031	K06751	ssc00537;ssc04144;ssc04145;ssc04147;ssc04218;ssc04514;ssc04612;ssc04650;ssc04940;ssc05163;ssc05165;ssc05166;ssc05167;ssc05168;ssc05169;ssc05170;ssc05203;ssc05320;ssc05330;ssc05332;ssc05416
TUCP_003225	Nonsignificant	NA	0	0	NA	NA	NA	Significant	Down	0	11.0795	-5.94517	0.00223625	1	Significant	Down	0	11.0795	-5.94516	0.00395475	1	co_location	100144461	TRIM15	tripartite motif containing 15	GO:0007399,GO:0016023,GO:0044424,GO:0022008,GO:0032991,GO:0034622,GO:0016788,GO:0015075,GO:0060090,GO:0005516,GO:0043623,GO:0044707,GO:0022857,GO:0044763,GO:0048731,GO:0043229,GO:0003824,GO:0030182,GO:0046872,GO:0016787,GO:0005576,GO:0055085,GO:0043227,GO:0005622,GO:0048869,GO:0030674,GO:0050789,GO:0006950,GO:0012505,GO:0008324,GO:0031988,GO:0005577,GO:0005737,GO:0043226,GO:0046914,GO:0032501,GO:…	nervous system development,cytoplasmic vesicle,obsolete intracellular part,neurogenesis,protein-containing complex,cellular protein-containing complex assembly,hydrolase activity, acting on ester bonds,ion transmembrane transporter activity,molecular adaptor activity,calmodulin binding,cellular protein-containing complex assembly,multicellular organismal process,transmembrane transporter activity…	ssc:100144461	K12005	ssc04121
TUCP_003225	Nonsignificant	NA	0	0	NA	NA	NA	Significant	Down	0	11.0795	-5.94517	0.00223625	1	Significant	Down	0	11.0795	-5.94516	0.00395475	1	co_location	100513601	LOC100513601	patr class I histocompatibility antigen	GO:0050896,GO:0008150,GO:0005488,GO:0005515,GO:0019882,GO:0003674,GO:0006955,GO:0002376	response to stimulus,biological_process,binding,protein binding,antigen processing and presentation,molecular_function,immune response,immune system process	--	--	--
TUCP_003225	Nonsignificant	NA	0	0	NA	NA	NA	Significant	Down	0	11.0795	-5.94517	0.00223625	1	Significant	Down	0	11.0795	-5.94516	0.00395475	1	co_location	100037288	SLA-3	MHC class I antigen 3	GO:0002376,GO:0005515,GO:0005488,GO:0003674,GO:0006955,GO:0050896,GO:0008150	immune system process,protein binding,binding,molecular_function,immune response,response to stimulus,biological_process	ssc:100037288	K06751	ssc00537;ssc04144;ssc04145;ssc04147;ssc04218;ssc04514;ssc04612;ssc04650;ssc04940;ssc05163;ssc05165;ssc05166;ssc05167;ssc05168;ssc05169;ssc05170;ssc05203;ssc05320;ssc05330;ssc05332;ssc05416
TUCP_003225	Nonsignificant	NA	0	0	NA	NA	NA	Significant	Down	0	11.0795	-5.94517	0.00223625	1	Significant	Down	0	11.0795	-5.94516	0.00395475	1	co_location	100037293	SLA-1	MHC class I antigen 1	GO:0044217,GO:0044216,GO:0044215,GO:0043656,GO:0050896,GO:0033646,GO:0008150,GO:0018995,GO:0043657,GO:0005575,GO:0002376,GO:0030430,GO:0005515,GO:0005488,GO:0033643,GO:0019882,GO:0003674,GO:0006955	other organism part,other organism cell,obsolete other organism,host intracellular region,response to stimulus,host intracellular part,biological_process,host cellular component,host cell,cellular_component,immune system process,host cell cytoplasm,protein binding,binding,host cell part,antigen processing and presentation,molecular_function,immune response	ssc:100037293	K06751	ssc00537;ssc04144;ssc04145;ssc04147;ssc04218;ssc04514;ssc04612;ssc04650;ssc04940;ssc05163;ssc05165;ssc05166;ssc05167;ssc05168;ssc05169;ssc05170;ssc05203;ssc05320;ssc05330;ssc05332;ssc05416
TUCP_003225	Nonsignificant	NA	0	0	NA	NA	NA	Significant	Down	0	11.0795	-5.94517	0.00223625	1	Significant	Down	0	11.0795	-5.94516	0.00395475	1	co_location	100144459	TRIM10	tripartite motif containing 10	GO:0044763,GO:0005740,GO:0031967,GO:0043229,GO:0043234,GO:0046872,GO:0070469,GO:0005747,GO:0031966,GO:0019866,GO:0022900,GO:0043227,GO:0005622,GO:0009987,GO:0043231,GO:0044464,GO:0005746,GO:0098803,GO:0098796,GO:1990204,GO:0030964,GO:0005575,GO:0098800,GO:0045271,GO:0044424,GO:0032991,GO:0044710,GO:0008152,GO:0031090,GO:0044446,GO:0044699,GO:0005743,GO:0044425,GO:0003674,GO:0006091,GO:0044455,GO:…	cellular process,mitochondrial envelope,organelle envelope,intracellular organelle,protein-containing complex,metal ion binding,respirasome,mitochondrial respiratory chain complex I,mitochondrial membrane,organelle inner membrane,electron transport chain,membrane-bounded organelle,intracellular anatomical structure,cellular process,intracellular membrane-bounded organelle,obsolete cell part,mitoc…	ssc:100144459	K12002	ssc04121
TUCP_003225	Nonsignificant	NA	0	0	NA	NA	NA	Significant	Down	0	11.0795	-5.94517	0.00223625	1	Significant	Down	0	11.0795	-5.94516	0.00395475	1	co_location	100144460	TRIM26	tripartite motif containing 26	GO:0005575,GO:0061659,GO:0044464,GO:0005488,GO:0005515,GO:0019787,GO:0016740,GO:0003674,GO:0043169,GO:0046872,GO:0003824,GO:0061630,GO:0005622,GO:0043167,GO:0004842,GO:0046914,GO:0005623,GO:0008270	cellular_component,ubiquitin-like protein ligase activity,obsolete cell part,binding,protein binding,ubiquitin-like protein transferase activity,transferase activity,molecular_function,cation binding,metal ion binding,catalytic activity,ubiquitin protein ligase activity,intracellular anatomical structure,ion binding,ubiquitin-protein transferase activity,transition metal ion binding,obsolete cell…	ssc:100144460	K12008	ssc04121
TUCP_003225	Nonsignificant	NA	0	0	NA	NA	NA	Significant	Down	0	11.0795	-5.94517	0.00223625	1	Significant	Down	0	11.0795	-5.94516	0.00395475	1	co_location	100144461	TRIM15	tripartite motif containing 15	GO:0007399,GO:0016023,GO:0044424,GO:0022008,GO:0032991,GO:0034622,GO:0016788,GO:0015075,GO:0060090,GO:0005516,GO:0043623,GO:0044707,GO:0022857,GO:0044763,GO:0048731,GO:0043229,GO:0003824,GO:0030182,GO:0046872,GO:0016787,GO:0005576,GO:0055085,GO:0043227,GO:0005622,GO:0048869,GO:0030674,GO:0050789,GO:0006950,GO:0012505,GO:0008324,GO:0031988,GO:0005577,GO:0005737,GO:0043226,GO:0046914,GO:0032501,GO:…	nervous system development,cytoplasmic vesicle,obsolete intracellular part,neurogenesis,protein-containing complex,cellular protein-containing complex assembly,hydrolase activity, acting on ester bonds,ion transmembrane transporter activity,molecular adaptor activity,calmodulin binding,cellular protein-containing complex assembly,multicellular organismal process,transmembrane transporter activity…	ssc:100144461	K12005	ssc04121
TUCP_003225	Nonsignificant	NA	0	0	NA	NA	NA	Significant	Down	0	11.0795	-5.94517	0.00223625	1	Significant	Down	0	11.0795	-5.94516	0.00395475	1	co_location	100135031	SLA-2	MHC class I antigen 2	GO:0050896,GO:0008150,GO:0005515,GO:0005488,GO:0019882,GO:0003674,GO:0006955,GO:0002376	response to stimulus,biological_process,protein binding,binding,antigen processing and presentation,molecular_function,immune response,immune system process	ssc:100135031	K06751	ssc00537;ssc04144;ssc04145;ssc04147;ssc04218;ssc04514;ssc04612;ssc04650;ssc04940;ssc05163;ssc05165;ssc05166;ssc05167;ssc05168;ssc05169;ssc05170;ssc05203;ssc05320;ssc05330;ssc05332;ssc05416
TUCP_003225	Nonsignificant	NA	0	0	NA	NA	NA	Significant	Down	0	11.0795	-5.94517	0.00223625	1	Significant	Down	0	11.0795	-5.94516	0.00395475	1	co_location	100135031	SLA-2	MHC class I antigen 2	GO:0050896,GO:0008150,GO:0005515,GO:0005488,GO:0019882,GO:0003674,GO:0006955,GO:0002376	response to stimulus,biological_process,protein binding,binding,antigen processing and presentation,molecular_function,immune response,immune system process	ssc:100135031	K06751	ssc00537;ssc04144;ssc04145;ssc04147;ssc04218;ssc04514;ssc04612;ssc04650;ssc04940;ssc05163;ssc05165;ssc05166;ssc05167;ssc05168;ssc05169;ssc05170;ssc05203;ssc05320;ssc05330;ssc05332;ssc05416
TUCP_003225	Nonsignificant	NA	0	0	NA	NA	NA	Significant	Down	0	11.0795	-5.94517	0.00223625	1	Significant	Down	0	11.0795	-5.94516	0.00395475	1	co_location	100037293	SLA-1	MHC class I antigen 1	GO:0044217,GO:0044216,GO:0044215,GO:0043656,GO:0050896,GO:0033646,GO:0008150,GO:0018995,GO:0043657,GO:0005575,GO:0002376,GO:0030430,GO:0005515,GO:0005488,GO:0033643,GO:0019882,GO:0003674,GO:0006955	other organism part,other organism cell,obsolete other organism,host intracellular region,response to stimulus,host intracellular part,biological_process,host cellular component,host cell,cellular_component,immune system process,host cell cytoplasm,protein binding,binding,host cell part,antigen processing and presentation,molecular_function,immune response	ssc:100037293	K06751	ssc00537;ssc04144;ssc04145;ssc04147;ssc04218;ssc04514;ssc04612;ssc04650;ssc04940;ssc05163;ssc05165;ssc05166;ssc05167;ssc05168;ssc05169;ssc05170;ssc05203;ssc05320;ssc05330;ssc05332;ssc05416
TUCP_003663	Significant	Down	609.617	1383.83	-1.18275	0.00106233	1	Nonsignificant	Down	609.617	629.683	-0.0465659	0.938615	1	Nonsignificant	Up	1383.83	629.683	1.13619	0.0705118	1	co_location	100522265	SIK3	SIK family kinase 3	GO:0017076,GO:0048518,GO:0005488,GO:0051345,GO:0016020,GO:0006464,GO:0060589,GO:0006468,GO:0043412,GO:0044237,GO:0003674,GO:0006793,GO:0044238,GO:0008236,GO:0043168,GO:0043085,GO:0001883,GO:0016740,GO:0032549,GO:0043087,GO:0065007,GO:0009893,GO:0016310,GO:0005575,GO:0019222,GO:0051336,GO:0006796,GO:0032559,GO:1901363,GO:0009987,GO:0030234,GO:0036094,GO:0044464,GO:0071944,GO:0005524,GO:0050790,GO:…	purine nucleotide binding,positive regulation of biological process,binding,positive regulation of hydrolase activity,membrane,cellular protein modification process,nucleoside-triphosphatase regulator activity,protein phosphorylation,macromolecule modification,cellular metabolic process,molecular_function,phosphorus metabolic process,primary metabolic process,serine-type peptidase activity,anion …	ssc:100522265	K19009	ssc01001
TUCP_003663	Significant	Down	609.617	1383.83	-1.18275	0.00106233	1	Nonsignificant	Down	609.617	629.683	-0.0465659	0.938615	1	Nonsignificant	Up	1383.83	629.683	1.13619	0.0705118	1	co_location	100521913	BUD13	BUD13 homolog	GO:0016020,GO:0019867,GO:0005575	membrane,outer membrane,cellular_component	ssc:100521913	K13106	ssc03041
TUCP_003663	Significant	Down	609.617	1383.83	-1.18275	0.00106233	1	Nonsignificant	Down	609.617	629.683	-0.0465659	0.938615	1	Nonsignificant	Up	1383.83	629.683	1.13619	0.0705118	1	co_location	397691	APOA1	apolipoprotein A1	GO:0003677,GO:0050658,GO:2000112,GO:0034645,GO:0003676,GO:0009056,GO:0044425,GO:0090304,GO:0044238,GO:0003674,GO:0016043,GO:0019438,GO:0042157,GO:0022607,GO:1903506,GO:0070013,GO:0065007,GO:0031224,GO:0031329,GO:0006725,GO:0032984,GO:0006810,GO:0019028,GO:0044454,GO:0048309,GO:0005829,GO:0018130,GO:0030133,GO:0016149,GO:0016020,GO:0019012,GO:0005488,GO:0004529,GO:0008079,GO:0048518,GO:0005089,GO:…	DNA binding,RNA transport,regulation of cellular macromolecule biosynthetic process,cellular macromolecule biosynthetic process,nucleic acid binding,catabolic process,obsolete membrane part,nucleic acid metabolic process,primary metabolic process,molecular_function,cellular component organization,aromatic compound biosynthetic process,lipoprotein metabolic process,cellular component assembly,regu…	ssc:397691	K08757	ssc03320;ssc04147;ssc04975;ssc04977;ssc04979;ssc05143
TUCP_003663	Significant	Down	609.617	1383.83	-1.18275	0.00106233	1	Nonsignificant	Down	609.617	629.683	-0.0465659	0.938615	1	Nonsignificant	Up	1383.83	629.683	1.13619	0.0705118	1	co_location	100286807	APOA5	apolipoprotein A5	GO:0007165,GO:0004518,GO:0009058,GO:0044237,GO:0008855,GO:0051716,GO:0004529,GO:0016020,GO:0005488,GO:0007154,GO:0006631,GO:0006812,GO:0006810,GO:0043169,GO:0065007,GO:0031224,GO:0016197,GO:0032787,GO:0042221,GO:0044281,GO:0042157,GO:0008081,GO:0044425,GO:0044238,GO:0003674,GO:0060089,GO:0044699,GO:0042147,GO:0044710,GO:0016021,GO:0016895,GO:0016053,GO:0005575,GO:0044249,GO:0006811,GO:0050794,GO:…	signal transduction,nuclease activity,biosynthetic process,cellular metabolic process,exodeoxyribonuclease VII activity,cellular response to stimulus,exodeoxyribonuclease activity,membrane,binding,cell communication,fatty acid metabolic process,cation transport,transport,cation binding,biological regulation,intrinsic component of membrane,endosomal transport,monocarboxylic acid metabolic process,…	ssc:100286807	K09025	ssc00536;ssc03320
TUCP_003663	Significant	Down	609.617	1383.83	-1.18275	0.00106233	1	Nonsignificant	Down	609.617	629.683	-0.0465659	0.938615	1	Nonsignificant	Up	1383.83	629.683	1.13619	0.0705118	1	co_location	406187	APOC3	apolipoprotein C3	GO:0043170,GO:0019538,GO:0008150,GO:0033036,GO:0071702,GO:0071704,GO:0005576,GO:0010876,GO:0008152,GO:0006810,GO:0042157,GO:0003674,GO:0044238,GO:0005488,GO:0051234,GO:0051179,GO:1902578,GO:0044765,GO:0006869,GO:0044699,GO:0005575,GO:0008289	macromolecule metabolic process,protein metabolic process,biological_process,macromolecule localization,organic substance transport,organic substance metabolic process,extracellular region,lipid localization,metabolic process,transport,lipoprotein metabolic process,molecular_function,primary metabolic process,binding,establishment of localization,localization,localization,transport,lipid transpor…	ssc:406187	K08759	ssc03320;ssc04979
TUCP_003663	Significant	Down	609.617	1383.83	-1.18275	0.00106233	1	Nonsignificant	Down	609.617	629.683	-0.0465659	0.938615	1	Nonsignificant	Up	1383.83	629.683	1.13619	0.0705118	1	co_location	100286807	APOA5	apolipoprotein A5	GO:0007165,GO:0004518,GO:0009058,GO:0044237,GO:0008855,GO:0051716,GO:0004529,GO:0016020,GO:0005488,GO:0007154,GO:0006631,GO:0006812,GO:0006810,GO:0043169,GO:0065007,GO:0031224,GO:0016197,GO:0032787,GO:0042221,GO:0044281,GO:0042157,GO:0008081,GO:0044425,GO:0044238,GO:0003674,GO:0060089,GO:0044699,GO:0042147,GO:0044710,GO:0016021,GO:0016895,GO:0016053,GO:0005575,GO:0044249,GO:0006811,GO:0050794,GO:…	signal transduction,nuclease activity,biosynthetic process,cellular metabolic process,exodeoxyribonuclease VII activity,cellular response to stimulus,exodeoxyribonuclease activity,membrane,binding,cell communication,fatty acid metabolic process,cation transport,transport,cation binding,biological regulation,intrinsic component of membrane,endosomal transport,monocarboxylic acid metabolic process,…	ssc:100286807	K09025	ssc00536;ssc03320
TUCP_003663	Significant	Down	609.617	1383.83	-1.18275	0.00106233	1	Nonsignificant	Down	609.617	629.683	-0.0465659	0.938615	1	Nonsignificant	Up	1383.83	629.683	1.13619	0.0705118	1	co_location	100521913	BUD13	BUD13 homolog	GO:0016020,GO:0019867,GO:0005575	membrane,outer membrane,cellular_component	ssc:100521913	K13106	ssc03041
TUCP_003663	Significant	Down	609.617	1383.83	-1.18275	0.00106233	1	Nonsignificant	Down	609.617	629.683	-0.0465659	0.938615	1	Nonsignificant	Up	1383.83	629.683	1.13619	0.0705118	1	co_location	397681	APOA4	apolipoprotein A4	GO:0004529,GO:0061024,GO:0007599,GO:0016020,GO:0006464,GO:0019012,GO:0005488,GO:0033554,GO:0061025,GO:0007154,GO:0018130,GO:0044421,GO:0009991,GO:0005829,GO:0005615,GO:0005515,GO:0007165,GO:0004518,GO:0006468,GO:0043412,GO:0016070,GO:0003924,GO:0009058,GO:0019867,GO:0031083,GO:0044237,GO:0031975,GO:0009405,GO:0008855,GO:0051704,GO:0071840,GO:0051716,GO:0008237,GO:1903506,GO:0016740,GO:0006461,GO:…	exodeoxyribonuclease activity,membrane organization,hemostasis,membrane,cellular protein modification process,virion,binding,cellular response to stress,membrane fusion,cell communication,heterocycle biosynthetic process,obsolete extracellular region part,response to extracellular stimulus,cytosol,extracellular space,protein binding,signal transduction,nuclease activity,protein phosphorylation,ma…	ssc:397681	K08760	ssc04975;ssc04977;ssc04979
TUCP_003663	Significant	Down	609.617	1383.83	-1.18275	0.00106233	1	Nonsignificant	Down	609.617	629.683	-0.0465659	0.938615	1	Nonsignificant	Up	1383.83	629.683	1.13619	0.0705118	1	co_location	100286807	APOA5	apolipoprotein A5	GO:0007165,GO:0004518,GO:0009058,GO:0044237,GO:0008855,GO:0051716,GO:0004529,GO:0016020,GO:0005488,GO:0007154,GO:0006631,GO:0006812,GO:0006810,GO:0043169,GO:0065007,GO:0031224,GO:0016197,GO:0032787,GO:0042221,GO:0044281,GO:0042157,GO:0008081,GO:0044425,GO:0044238,GO:0003674,GO:0060089,GO:0044699,GO:0042147,GO:0044710,GO:0016021,GO:0016895,GO:0016053,GO:0005575,GO:0044249,GO:0006811,GO:0050794,GO:…	signal transduction,nuclease activity,biosynthetic process,cellular metabolic process,exodeoxyribonuclease VII activity,cellular response to stimulus,exodeoxyribonuclease activity,membrane,binding,cell communication,fatty acid metabolic process,cation transport,transport,cation binding,biological regulation,intrinsic component of membrane,endosomal transport,monocarboxylic acid metabolic process,…	ssc:100286807	K09025	ssc00536;ssc03320
TUCP_003663	Significant	Down	609.617	1383.83	-1.18275	0.00106233	1	Nonsignificant	Down	609.617	629.683	-0.0465659	0.938615	1	Nonsignificant	Up	1383.83	629.683	1.13619	0.0705118	1	co_location	406187	APOC3	apolipoprotein C3	GO:0043170,GO:0019538,GO:0008150,GO:0033036,GO:0071702,GO:0071704,GO:0005576,GO:0010876,GO:0008152,GO:0006810,GO:0042157,GO:0003674,GO:0044238,GO:0005488,GO:0051234,GO:0051179,GO:1902578,GO:0044765,GO:0006869,GO:0044699,GO:0005575,GO:0008289	macromolecule metabolic process,protein metabolic process,biological_process,macromolecule localization,organic substance transport,organic substance metabolic process,extracellular region,lipid localization,metabolic process,transport,lipoprotein metabolic process,molecular_function,primary metabolic process,binding,establishment of localization,localization,localization,transport,lipid transpor…	ssc:406187	K08759	ssc03320;ssc04979
TUCP_003663	Significant	Down	609.617	1383.83	-1.18275	0.00106233	1	Nonsignificant	Down	609.617	629.683	-0.0465659	0.938615	1	Nonsignificant	Up	1383.83	629.683	1.13619	0.0705118	1	co_location	406187	APOC3	apolipoprotein C3	GO:0043170,GO:0019538,GO:0008150,GO:0033036,GO:0071702,GO:0071704,GO:0005576,GO:0010876,GO:0008152,GO:0006810,GO:0042157,GO:0003674,GO:0044238,GO:0005488,GO:0051234,GO:0051179,GO:1902578,GO:0044765,GO:0006869,GO:0044699,GO:0005575,GO:0008289	macromolecule metabolic process,protein metabolic process,biological_process,macromolecule localization,organic substance transport,organic substance metabolic process,extracellular region,lipid localization,metabolic process,transport,lipoprotein metabolic process,molecular_function,primary metabolic process,binding,establishment of localization,localization,localization,transport,lipid transpor…	ssc:406187	K08759	ssc03320;ssc04979
TUCP_003663	Significant	Down	609.617	1383.83	-1.18275	0.00106233	1	Nonsignificant	Down	609.617	629.683	-0.0465659	0.938615	1	Nonsignificant	Up	1383.83	629.683	1.13619	0.0705118	1	co_location	100522090	ZPR1	ZPR1 zinc finger	GO:0005488,GO:0006464,GO:0044237,GO:0043412,GO:0003674,GO:0044238,GO:0043169,GO:0009987,GO:0016151,GO:0046914,GO:0043167,GO:0044260,GO:0019538,GO:0008270,GO:0008150,GO:0043170,GO:0044267,GO:0008152,GO:0046872,GO:0071704,GO:0036211	binding,cellular protein modification process,cellular metabolic process,macromolecule modification,molecular_function,primary metabolic process,cation binding,cellular process,nickel cation binding,transition metal ion binding,ion binding,cellular macromolecule metabolic process,protein metabolic process,zinc ion binding,biological_process,macromolecule metabolic process,cellular protein metabol…	ssc:100522090	K06874	ssc99996
TUCP_003663	Significant	Down	609.617	1383.83	-1.18275	0.00106233	1	Nonsignificant	Down	609.617	629.683	-0.0465659	0.938615	1	Nonsignificant	Up	1383.83	629.683	1.13619	0.0705118	1	co_location	406187	APOC3	apolipoprotein C3	GO:0043170,GO:0019538,GO:0008150,GO:0033036,GO:0071702,GO:0071704,GO:0005576,GO:0010876,GO:0008152,GO:0006810,GO:0042157,GO:0003674,GO:0044238,GO:0005488,GO:0051234,GO:0051179,GO:1902578,GO:0044765,GO:0006869,GO:0044699,GO:0005575,GO:0008289	macromolecule metabolic process,protein metabolic process,biological_process,macromolecule localization,organic substance transport,organic substance metabolic process,extracellular region,lipid localization,metabolic process,transport,lipoprotein metabolic process,molecular_function,primary metabolic process,binding,establishment of localization,localization,localization,transport,lipid transpor…	ssc:406187	K08759	ssc03320;ssc04979
TUCP_003235	Nonsignificant	Up	1.28087	0	2.85767	0.47195	1	Significant	Down	1.28087	12.0922	-3.16991	0.0396116	1	Significant	Down	0	12.0922	-6.02763	0.000885756	1	co_location	100135031	SLA-2	MHC class I antigen 2	GO:0050896,GO:0008150,GO:0005515,GO:0005488,GO:0019882,GO:0003674,GO:0006955,GO:0002376	response to stimulus,biological_process,protein binding,binding,antigen processing and presentation,molecular_function,immune response,immune system process	ssc:100135031	K06751	ssc00537;ssc04144;ssc04145;ssc04147;ssc04218;ssc04514;ssc04612;ssc04650;ssc04940;ssc05163;ssc05165;ssc05166;ssc05167;ssc05168;ssc05169;ssc05170;ssc05203;ssc05320;ssc05330;ssc05332;ssc05416
TUCP_003235	Nonsignificant	Up	1.28087	0	2.85767	0.47195	1	Significant	Down	1.28087	12.0922	-3.16991	0.0396116	1	Significant	Down	0	12.0922	-6.02763	0.000885756	1	co_location	100151742	TRIM39	tripartite motif containing 39	GO:0043170,GO:0034062,GO:0003899,GO:0005623,GO:0008270,GO:0051258,GO:0008610,GO:0008150,GO:0065008,GO:1990234,GO:0019538,GO:0016874,GO:0023052,GO:0016817,GO:0030168,GO:0044085,GO:0043933,GO:0044422,GO:0043167,GO:0044428,GO:0070271,GO:0032501,GO:0044260,GO:0004842,GO:0046914,GO:0043226,GO:0005737,GO:0033036,GO:0044444,GO:0007596,GO:0046394,GO:0050896,GO:0051082,GO:0006950,GO:0003896,GO:0005577,GO:…	macromolecule metabolic process,5'-3' RNA polymerase activity,DNA-directed 5'-3' RNA polymerase activity,obsolete cell,zinc ion binding,protein polymerization,lipid biosynthetic process,biological_process,regulation of biological quality,transferase complex,protein metabolic process,ligase activity,signaling,hydrolase activity, acting on acid anhydrides,platelet activation,cellular component biog…	ssc:100151742	K12015	ssc04121
TUCP_003235	Nonsignificant	Up	1.28087	0	2.85767	0.47195	1	Significant	Down	1.28087	12.0922	-3.16991	0.0396116	1	Significant	Down	0	12.0922	-6.02763	0.000885756	1	co_location	100135031	SLA-2	MHC class I antigen 2	GO:0050896,GO:0008150,GO:0005515,GO:0005488,GO:0019882,GO:0003674,GO:0006955,GO:0002376	response to stimulus,biological_process,protein binding,binding,antigen processing and presentation,molecular_function,immune response,immune system process	ssc:100135031	K06751	ssc00537;ssc04144;ssc04145;ssc04147;ssc04218;ssc04514;ssc04612;ssc04650;ssc04940;ssc05163;ssc05165;ssc05166;ssc05167;ssc05168;ssc05169;ssc05170;ssc05203;ssc05320;ssc05330;ssc05332;ssc05416
TUCP_003235	Nonsignificant	Up	1.28087	0	2.85767	0.47195	1	Significant	Down	1.28087	12.0922	-3.16991	0.0396116	1	Significant	Down	0	12.0922	-6.02763	0.000885756	1	co_location	100037293	SLA-1	MHC class I antigen 1	GO:0044217,GO:0044216,GO:0044215,GO:0043656,GO:0050896,GO:0033646,GO:0008150,GO:0018995,GO:0043657,GO:0005575,GO:0002376,GO:0030430,GO:0005515,GO:0005488,GO:0033643,GO:0019882,GO:0003674,GO:0006955	other organism part,other organism cell,obsolete other organism,host intracellular region,response to stimulus,host intracellular part,biological_process,host cellular component,host cell,cellular_component,immune system process,host cell cytoplasm,protein binding,binding,host cell part,antigen processing and presentation,molecular_function,immune response	ssc:100037293	K06751	ssc00537;ssc04144;ssc04145;ssc04147;ssc04218;ssc04514;ssc04612;ssc04650;ssc04940;ssc05163;ssc05165;ssc05166;ssc05167;ssc05168;ssc05169;ssc05170;ssc05203;ssc05320;ssc05330;ssc05332;ssc05416
TUCP_003235	Nonsignificant	Up	1.28087	0	2.85767	0.47195	1	Significant	Down	1.28087	12.0922	-3.16991	0.0396116	1	Significant	Down	0	12.0922	-6.02763	0.000885756	1	co_location	100037293	SLA-1	MHC class I antigen 1	GO:0044217,GO:0044216,GO:0044215,GO:0043656,GO:0050896,GO:0033646,GO:0008150,GO:0018995,GO:0043657,GO:0005575,GO:0002376,GO:0030430,GO:0005515,GO:0005488,GO:0033643,GO:0019882,GO:0003674,GO:0006955	other organism part,other organism cell,obsolete other organism,host intracellular region,response to stimulus,host intracellular part,biological_process,host cellular component,host cell,cellular_component,immune system process,host cell cytoplasm,protein binding,binding,host cell part,antigen processing and presentation,molecular_function,immune response	ssc:100037293	K06751	ssc00537;ssc04144;ssc04145;ssc04147;ssc04218;ssc04514;ssc04612;ssc04650;ssc04940;ssc05163;ssc05165;ssc05166;ssc05167;ssc05168;ssc05169;ssc05170;ssc05203;ssc05320;ssc05330;ssc05332;ssc05416
TUCP_003235	Nonsignificant	Up	1.28087	0	2.85767	0.47195	1	Significant	Down	1.28087	12.0922	-3.16991	0.0396116	1	Significant	Down	0	12.0922	-6.02763	0.000885756	1	co_location	100515902	LOC100515902	HLA class I histocompatibility antigen	GO:0050896,GO:0008150,GO:0005515,GO:0005488,GO:0003674,GO:0019882,GO:0006955,GO:0002376	response to stimulus,biological_process,protein binding,binding,molecular_function,antigen processing and presentation,immune response,immune system process	--	--	--
TUCP_003235	Nonsignificant	Up	1.28087	0	2.85767	0.47195	1	Significant	Down	1.28087	12.0922	-3.16991	0.0396116	1	Significant	Down	0	12.0922	-6.02763	0.000885756	1	co_location	100144459	TRIM10	tripartite motif containing 10	GO:0044763,GO:0005740,GO:0031967,GO:0043229,GO:0043234,GO:0046872,GO:0070469,GO:0005747,GO:0031966,GO:0019866,GO:0022900,GO:0043227,GO:0005622,GO:0009987,GO:0043231,GO:0044464,GO:0005746,GO:0098803,GO:0098796,GO:1990204,GO:0030964,GO:0005575,GO:0098800,GO:0045271,GO:0044424,GO:0032991,GO:0044710,GO:0008152,GO:0031090,GO:0044446,GO:0044699,GO:0005743,GO:0044425,GO:0003674,GO:0006091,GO:0044455,GO:…	cellular process,mitochondrial envelope,organelle envelope,intracellular organelle,protein-containing complex,metal ion binding,respirasome,mitochondrial respiratory chain complex I,mitochondrial membrane,organelle inner membrane,electron transport chain,membrane-bounded organelle,intracellular anatomical structure,cellular process,intracellular membrane-bounded organelle,obsolete cell part,mitoc…	ssc:100144459	K12002	ssc04121
TUCP_003235	Nonsignificant	Up	1.28087	0	2.85767	0.47195	1	Significant	Down	1.28087	12.0922	-3.16991	0.0396116	1	Significant	Down	0	12.0922	-6.02763	0.000885756	1	co_location	100037288	SLA-3	MHC class I antigen 3	GO:0002376,GO:0005515,GO:0005488,GO:0003674,GO:0006955,GO:0050896,GO:0008150	immune system process,protein binding,binding,molecular_function,immune response,response to stimulus,biological_process	ssc:100037288	K06751	ssc00537;ssc04144;ssc04145;ssc04147;ssc04218;ssc04514;ssc04612;ssc04650;ssc04940;ssc05163;ssc05165;ssc05166;ssc05167;ssc05168;ssc05169;ssc05170;ssc05203;ssc05320;ssc05330;ssc05332;ssc05416
TUCP_003235	Nonsignificant	Up	1.28087	0	2.85767	0.47195	1	Significant	Down	1.28087	12.0922	-3.16991	0.0396116	1	Significant	Down	0	12.0922	-6.02763	0.000885756	1	co_location	100037288	SLA-3	MHC class I antigen 3	GO:0002376,GO:0005515,GO:0005488,GO:0003674,GO:0006955,GO:0050896,GO:0008150	immune system process,protein binding,binding,molecular_function,immune response,response to stimulus,biological_process	ssc:100037288	K06751	ssc00537;ssc04144;ssc04145;ssc04147;ssc04218;ssc04514;ssc04612;ssc04650;ssc04940;ssc05163;ssc05165;ssc05166;ssc05167;ssc05168;ssc05169;ssc05170;ssc05203;ssc05320;ssc05330;ssc05332;ssc05416
TUCP_003235	Nonsignificant	Up	1.28087	0	2.85767	0.47195	1	Significant	Down	1.28087	12.0922	-3.16991	0.0396116	1	Significant	Down	0	12.0922	-6.02763	0.000885756	1	co_location	100135031	SLA-2	MHC class I antigen 2	GO:0050896,GO:0008150,GO:0005515,GO:0005488,GO:0019882,GO:0003674,GO:0006955,GO:0002376	response to stimulus,biological_process,protein binding,binding,antigen processing and presentation,molecular_function,immune response,immune system process	ssc:100135031	K06751	ssc00537;ssc04144;ssc04145;ssc04147;ssc04218;ssc04514;ssc04612;ssc04650;ssc04940;ssc05163;ssc05165;ssc05166;ssc05167;ssc05168;ssc05169;ssc05170;ssc05203;ssc05320;ssc05330;ssc05332;ssc05416
TUCP_003235	Nonsignificant	Up	1.28087	0	2.85767	0.47195	1	Significant	Down	1.28087	12.0922	-3.16991	0.0396116	1	Significant	Down	0	12.0922	-6.02763	0.000885756	1	co_location	100154127	LOC100154127	tripartite motif-containing protein 26	GO:0019787,GO:0016569,GO:1902494,GO:0071840,GO:0044237,GO:0005515,GO:0043412,GO:0018193,GO:0006464,GO:0016020,GO:0005488,GO:0043169,GO:0044238,GO:0003674,GO:0016043,GO:0016740,GO:0005680,GO:0044710,GO:0016573,GO:0044699,GO:1902589,GO:0005575,GO:0043231,GO:0009987,GO:0043543,GO:0044464,GO:0008168,GO:0043234,GO:0018205,GO:0043226,GO:0046914,GO:0004842,GO:0044260,GO:0043167,GO:0044428,GO:0044422,GO:…	ubiquitin-like protein transferase activity,covalent chromatin modification,catalytic complex,cellular component organization or biogenesis,cellular metabolic process,protein binding,macromolecule modification,peptidyl-amino acid modification,cellular protein modification process,membrane,binding,cation binding,primary metabolic process,molecular_function,cellular component organization,transfera…	ssc:100154127	K12008	ssc04121
TUCP_003235	Nonsignificant	Up	1.28087	0	2.85767	0.47195	1	Significant	Down	1.28087	12.0922	-3.16991	0.0396116	1	Significant	Down	0	12.0922	-6.02763	0.000885756	1	co_location	100154127	LOC100154127	tripartite motif-containing protein 26	GO:0019787,GO:0016569,GO:1902494,GO:0071840,GO:0044237,GO:0005515,GO:0043412,GO:0018193,GO:0006464,GO:0016020,GO:0005488,GO:0043169,GO:0044238,GO:0003674,GO:0016043,GO:0016740,GO:0005680,GO:0044710,GO:0016573,GO:0044699,GO:1902589,GO:0005575,GO:0043231,GO:0009987,GO:0043543,GO:0044464,GO:0008168,GO:0043234,GO:0018205,GO:0043226,GO:0046914,GO:0004842,GO:0044260,GO:0043167,GO:0044428,GO:0044422,GO:…	ubiquitin-like protein transferase activity,covalent chromatin modification,catalytic complex,cellular component organization or biogenesis,cellular metabolic process,protein binding,macromolecule modification,peptidyl-amino acid modification,cellular protein modification process,membrane,binding,cation binding,primary metabolic process,molecular_function,cellular component organization,transfera…	ssc:100154127	K12008	ssc04121
TUCP_003235	Nonsignificant	Up	1.28087	0	2.85767	0.47195	1	Significant	Down	1.28087	12.0922	-3.16991	0.0396116	1	Significant	Down	0	12.0922	-6.02763	0.000885756	1	co_location	100144461	TRIM15	tripartite motif containing 15	GO:0007399,GO:0016023,GO:0044424,GO:0022008,GO:0032991,GO:0034622,GO:0016788,GO:0015075,GO:0060090,GO:0005516,GO:0043623,GO:0044707,GO:0022857,GO:0044763,GO:0048731,GO:0043229,GO:0003824,GO:0030182,GO:0046872,GO:0016787,GO:0005576,GO:0055085,GO:0043227,GO:0005622,GO:0048869,GO:0030674,GO:0050789,GO:0006950,GO:0012505,GO:0008324,GO:0031988,GO:0005577,GO:0005737,GO:0043226,GO:0046914,GO:0032501,GO:…	nervous system development,cytoplasmic vesicle,obsolete intracellular part,neurogenesis,protein-containing complex,cellular protein-containing complex assembly,hydrolase activity, acting on ester bonds,ion transmembrane transporter activity,molecular adaptor activity,calmodulin binding,cellular protein-containing complex assembly,multicellular organismal process,transmembrane transporter activity…	ssc:100144461	K12005	ssc04121
TUCP_003235	Nonsignificant	Up	1.28087	0	2.85767	0.47195	1	Significant	Down	1.28087	12.0922	-3.16991	0.0396116	1	Significant	Down	0	12.0922	-6.02763	0.000885756	1	co_location	100135031	SLA-2	MHC class I antigen 2	GO:0050896,GO:0008150,GO:0005515,GO:0005488,GO:0019882,GO:0003674,GO:0006955,GO:0002376	response to stimulus,biological_process,protein binding,binding,antigen processing and presentation,molecular_function,immune response,immune system process	ssc:100135031	K06751	ssc00537;ssc04144;ssc04145;ssc04147;ssc04218;ssc04514;ssc04612;ssc04650;ssc04940;ssc05163;ssc05165;ssc05166;ssc05167;ssc05168;ssc05169;ssc05170;ssc05203;ssc05320;ssc05330;ssc05332;ssc05416
TUCP_003235	Nonsignificant	Up	1.28087	0	2.85767	0.47195	1	Significant	Down	1.28087	12.0922	-3.16991	0.0396116	1	Significant	Down	0	12.0922	-6.02763	0.000885756	1	co_location	100135029	SLA-5	MHC class I antigen 5	GO:0050896,GO:0016020,GO:0006810,GO:0008150,GO:0005216,GO:0006955,GO:0019882,GO:0003674,GO:0022891,GO:0044699,GO:0015075,GO:0005575,GO:0002376,GO:0006811,GO:0051234,GO:0051179,GO:0022803,GO:1902578,GO:0044765,GO:0005215,GO:0015267,GO:0022838,GO:0022892,GO:0022857	response to stimulus,membrane,transport,biological_process,ion channel activity,immune response,antigen processing and presentation,molecular_function,transmembrane transporter activity,biological_process,ion transmembrane transporter activity,cellular_component,immune system process,ion transport,establishment of localization,localization,passive transmembrane transporter activity,localization,t…	ssc:100135029	K06751	ssc00537;ssc04144;ssc04145;ssc04147;ssc04218;ssc04514;ssc04612;ssc04650;ssc04940;ssc05163;ssc05165;ssc05166;ssc05167;ssc05168;ssc05169;ssc05170;ssc05203;ssc05320;ssc05330;ssc05332;ssc05416
TUCP_003235	Nonsignificant	Up	1.28087	0	2.85767	0.47195	1	Significant	Down	1.28087	12.0922	-3.16991	0.0396116	1	Significant	Down	0	12.0922	-6.02763	0.000885756	1	co_location	100135031	SLA-2	MHC class I antigen 2	GO:0050896,GO:0008150,GO:0005515,GO:0005488,GO:0019882,GO:0003674,GO:0006955,GO:0002376	response to stimulus,biological_process,protein binding,binding,antigen processing and presentation,molecular_function,immune response,immune system process	ssc:100135031	K06751	ssc00537;ssc04144;ssc04145;ssc04147;ssc04218;ssc04514;ssc04612;ssc04650;ssc04940;ssc05163;ssc05165;ssc05166;ssc05167;ssc05168;ssc05169;ssc05170;ssc05203;ssc05320;ssc05330;ssc05332;ssc05416
TUCP_003235	Nonsignificant	Up	1.28087	0	2.85767	0.47195	1	Significant	Down	1.28087	12.0922	-3.16991	0.0396116	1	Significant	Down	0	12.0922	-6.02763	0.000885756	1	co_location	100135031	SLA-2	MHC class I antigen 2	GO:0050896,GO:0008150,GO:0005515,GO:0005488,GO:0019882,GO:0003674,GO:0006955,GO:0002376	response to stimulus,biological_process,protein binding,binding,antigen processing and presentation,molecular_function,immune response,immune system process	ssc:100135031	K06751	ssc00537;ssc04144;ssc04145;ssc04147;ssc04218;ssc04514;ssc04612;ssc04650;ssc04940;ssc05163;ssc05165;ssc05166;ssc05167;ssc05168;ssc05169;ssc05170;ssc05203;ssc05320;ssc05330;ssc05332;ssc05416
TUCP_003235	Nonsignificant	Up	1.28087	0	2.85767	0.47195	1	Significant	Down	1.28087	12.0922	-3.16991	0.0396116	1	Significant	Down	0	12.0922	-6.02763	0.000885756	1	co_location	100513601	LOC100513601	patr class I histocompatibility antigen	GO:0050896,GO:0008150,GO:0005488,GO:0005515,GO:0019882,GO:0003674,GO:0006955,GO:0002376	response to stimulus,biological_process,binding,protein binding,antigen processing and presentation,molecular_function,immune response,immune system process	--	--	--
TUCP_003235	Nonsignificant	Up	1.28087	0	2.85767	0.47195	1	Significant	Down	1.28087	12.0922	-3.16991	0.0396116	1	Significant	Down	0	12.0922	-6.02763	0.000885756	1	co_location	100151742	TRIM39	tripartite motif containing 39	GO:0043170,GO:0034062,GO:0003899,GO:0005623,GO:0008270,GO:0051258,GO:0008610,GO:0008150,GO:0065008,GO:1990234,GO:0019538,GO:0016874,GO:0023052,GO:0016817,GO:0030168,GO:0044085,GO:0043933,GO:0044422,GO:0043167,GO:0044428,GO:0070271,GO:0032501,GO:0044260,GO:0004842,GO:0046914,GO:0043226,GO:0005737,GO:0033036,GO:0044444,GO:0007596,GO:0046394,GO:0050896,GO:0051082,GO:0006950,GO:0003896,GO:0005577,GO:…	macromolecule metabolic process,5'-3' RNA polymerase activity,DNA-directed 5'-3' RNA polymerase activity,obsolete cell,zinc ion binding,protein polymerization,lipid biosynthetic process,biological_process,regulation of biological quality,transferase complex,protein metabolic process,ligase activity,signaling,hydrolase activity, acting on acid anhydrides,platelet activation,cellular component biog…	ssc:100151742	K12015	ssc04121
TUCP_003235	Nonsignificant	Up	1.28087	0	2.85767	0.47195	1	Significant	Down	1.28087	12.0922	-3.16991	0.0396116	1	Significant	Down	0	12.0922	-6.02763	0.000885756	1	co_location	100151742	TRIM39	tripartite motif containing 39	GO:0043170,GO:0034062,GO:0003899,GO:0005623,GO:0008270,GO:0051258,GO:0008610,GO:0008150,GO:0065008,GO:1990234,GO:0019538,GO:0016874,GO:0023052,GO:0016817,GO:0030168,GO:0044085,GO:0043933,GO:0044422,GO:0043167,GO:0044428,GO:0070271,GO:0032501,GO:0044260,GO:0004842,GO:0046914,GO:0043226,GO:0005737,GO:0033036,GO:0044444,GO:0007596,GO:0046394,GO:0050896,GO:0051082,GO:0006950,GO:0003896,GO:0005577,GO:…	macromolecule metabolic process,5'-3' RNA polymerase activity,DNA-directed 5'-3' RNA polymerase activity,obsolete cell,zinc ion binding,protein polymerization,lipid biosynthetic process,biological_process,regulation of biological quality,transferase complex,protein metabolic process,ligase activity,signaling,hydrolase activity, acting on acid anhydrides,platelet activation,cellular component biog…	ssc:100151742	K12015	ssc04121
TUCP_003235	Nonsignificant	Up	1.28087	0	2.85767	0.47195	1	Significant	Down	1.28087	12.0922	-3.16991	0.0396116	1	Significant	Down	0	12.0922	-6.02763	0.000885756	1	co_location	100037288	SLA-3	MHC class I antigen 3	GO:0002376,GO:0005515,GO:0005488,GO:0003674,GO:0006955,GO:0050896,GO:0008150	immune system process,protein binding,binding,molecular_function,immune response,response to stimulus,biological_process	ssc:100037288	K06751	ssc00537;ssc04144;ssc04145;ssc04147;ssc04218;ssc04514;ssc04612;ssc04650;ssc04940;ssc05163;ssc05165;ssc05166;ssc05167;ssc05168;ssc05169;ssc05170;ssc05203;ssc05320;ssc05330;ssc05332;ssc05416
TUCP_003235	Nonsignificant	Up	1.28087	0	2.85767	0.47195	1	Significant	Down	1.28087	12.0922	-3.16991	0.0396116	1	Significant	Down	0	12.0922	-6.02763	0.000885756	1	co_location	100135031	SLA-2	MHC class I antigen 2	GO:0050896,GO:0008150,GO:0005515,GO:0005488,GO:0019882,GO:0003674,GO:0006955,GO:0002376	response to stimulus,biological_process,protein binding,binding,antigen processing and presentation,molecular_function,immune response,immune system process	ssc:100135031	K06751	ssc00537;ssc04144;ssc04145;ssc04147;ssc04218;ssc04514;ssc04612;ssc04650;ssc04940;ssc05163;ssc05165;ssc05166;ssc05167;ssc05168;ssc05169;ssc05170;ssc05203;ssc05320;ssc05330;ssc05332;ssc05416
TUCP_003235	Nonsignificant	Up	1.28087	0	2.85767	0.47195	1	Significant	Down	1.28087	12.0922	-3.16991	0.0396116	1	Significant	Down	0	12.0922	-6.02763	0.000885756	1	co_location	100144461	TRIM15	tripartite motif containing 15	GO:0007399,GO:0016023,GO:0044424,GO:0022008,GO:0032991,GO:0034622,GO:0016788,GO:0015075,GO:0060090,GO:0005516,GO:0043623,GO:0044707,GO:0022857,GO:0044763,GO:0048731,GO:0043229,GO:0003824,GO:0030182,GO:0046872,GO:0016787,GO:0005576,GO:0055085,GO:0043227,GO:0005622,GO:0048869,GO:0030674,GO:0050789,GO:0006950,GO:0012505,GO:0008324,GO:0031988,GO:0005577,GO:0005737,GO:0043226,GO:0046914,GO:0032501,GO:…	nervous system development,cytoplasmic vesicle,obsolete intracellular part,neurogenesis,protein-containing complex,cellular protein-containing complex assembly,hydrolase activity, acting on ester bonds,ion transmembrane transporter activity,molecular adaptor activity,calmodulin binding,cellular protein-containing complex assembly,multicellular organismal process,transmembrane transporter activity…	ssc:100144461	K12005	ssc04121
TUCP_003235	Nonsignificant	Up	1.28087	0	2.85767	0.47195	1	Significant	Down	1.28087	12.0922	-3.16991	0.0396116	1	Significant	Down	0	12.0922	-6.02763	0.000885756	1	co_location	100513601	LOC100513601	patr class I histocompatibility antigen	GO:0050896,GO:0008150,GO:0005488,GO:0005515,GO:0019882,GO:0003674,GO:0006955,GO:0002376	response to stimulus,biological_process,binding,protein binding,antigen processing and presentation,molecular_function,immune response,immune system process	--	--	--
TUCP_003235	Nonsignificant	Up	1.28087	0	2.85767	0.47195	1	Significant	Down	1.28087	12.0922	-3.16991	0.0396116	1	Significant	Down	0	12.0922	-6.02763	0.000885756	1	co_location	100037288	SLA-3	MHC class I antigen 3	GO:0002376,GO:0005515,GO:0005488,GO:0003674,GO:0006955,GO:0050896,GO:0008150	immune system process,protein binding,binding,molecular_function,immune response,response to stimulus,biological_process	ssc:100037288	K06751	ssc00537;ssc04144;ssc04145;ssc04147;ssc04218;ssc04514;ssc04612;ssc04650;ssc04940;ssc05163;ssc05165;ssc05166;ssc05167;ssc05168;ssc05169;ssc05170;ssc05203;ssc05320;ssc05330;ssc05332;ssc05416
TUCP_003235	Nonsignificant	Up	1.28087	0	2.85767	0.47195	1	Significant	Down	1.28087	12.0922	-3.16991	0.0396116	1	Significant	Down	0	12.0922	-6.02763	0.000885756	1	co_location	100037293	SLA-1	MHC class I antigen 1	GO:0044217,GO:0044216,GO:0044215,GO:0043656,GO:0050896,GO:0033646,GO:0008150,GO:0018995,GO:0043657,GO:0005575,GO:0002376,GO:0030430,GO:0005515,GO:0005488,GO:0033643,GO:0019882,GO:0003674,GO:0006955	other organism part,other organism cell,obsolete other organism,host intracellular region,response to stimulus,host intracellular part,biological_process,host cellular component,host cell,cellular_component,immune system process,host cell cytoplasm,protein binding,binding,host cell part,antigen processing and presentation,molecular_function,immune response	ssc:100037293	K06751	ssc00537;ssc04144;ssc04145;ssc04147;ssc04218;ssc04514;ssc04612;ssc04650;ssc04940;ssc05163;ssc05165;ssc05166;ssc05167;ssc05168;ssc05169;ssc05170;ssc05203;ssc05320;ssc05330;ssc05332;ssc05416
TUCP_003235	Nonsignificant	Up	1.28087	0	2.85767	0.47195	1	Significant	Down	1.28087	12.0922	-3.16991	0.0396116	1	Significant	Down	0	12.0922	-6.02763	0.000885756	1	co_location	100144459	TRIM10	tripartite motif containing 10	GO:0044763,GO:0005740,GO:0031967,GO:0043229,GO:0043234,GO:0046872,GO:0070469,GO:0005747,GO:0031966,GO:0019866,GO:0022900,GO:0043227,GO:0005622,GO:0009987,GO:0043231,GO:0044464,GO:0005746,GO:0098803,GO:0098796,GO:1990204,GO:0030964,GO:0005575,GO:0098800,GO:0045271,GO:0044424,GO:0032991,GO:0044710,GO:0008152,GO:0031090,GO:0044446,GO:0044699,GO:0005743,GO:0044425,GO:0003674,GO:0006091,GO:0044455,GO:…	cellular process,mitochondrial envelope,organelle envelope,intracellular organelle,protein-containing complex,metal ion binding,respirasome,mitochondrial respiratory chain complex I,mitochondrial membrane,organelle inner membrane,electron transport chain,membrane-bounded organelle,intracellular anatomical structure,cellular process,intracellular membrane-bounded organelle,obsolete cell part,mitoc…	ssc:100144459	K12002	ssc04121
TUCP_003235	Nonsignificant	Up	1.28087	0	2.85767	0.47195	1	Significant	Down	1.28087	12.0922	-3.16991	0.0396116	1	Significant	Down	0	12.0922	-6.02763	0.000885756	1	co_location	100144460	TRIM26	tripartite motif containing 26	GO:0005575,GO:0061659,GO:0044464,GO:0005488,GO:0005515,GO:0019787,GO:0016740,GO:0003674,GO:0043169,GO:0046872,GO:0003824,GO:0061630,GO:0005622,GO:0043167,GO:0004842,GO:0046914,GO:0005623,GO:0008270	cellular_component,ubiquitin-like protein ligase activity,obsolete cell part,binding,protein binding,ubiquitin-like protein transferase activity,transferase activity,molecular_function,cation binding,metal ion binding,catalytic activity,ubiquitin protein ligase activity,intracellular anatomical structure,ion binding,ubiquitin-protein transferase activity,transition metal ion binding,obsolete cell…	ssc:100144460	K12008	ssc04121
TUCP_003235	Nonsignificant	Up	1.28087	0	2.85767	0.47195	1	Significant	Down	1.28087	12.0922	-3.16991	0.0396116	1	Significant	Down	0	12.0922	-6.02763	0.000885756	1	co_location	100144461	TRIM15	tripartite motif containing 15	GO:0007399,GO:0016023,GO:0044424,GO:0022008,GO:0032991,GO:0034622,GO:0016788,GO:0015075,GO:0060090,GO:0005516,GO:0043623,GO:0044707,GO:0022857,GO:0044763,GO:0048731,GO:0043229,GO:0003824,GO:0030182,GO:0046872,GO:0016787,GO:0005576,GO:0055085,GO:0043227,GO:0005622,GO:0048869,GO:0030674,GO:0050789,GO:0006950,GO:0012505,GO:0008324,GO:0031988,GO:0005577,GO:0005737,GO:0043226,GO:0046914,GO:0032501,GO:…	nervous system development,cytoplasmic vesicle,obsolete intracellular part,neurogenesis,protein-containing complex,cellular protein-containing complex assembly,hydrolase activity, acting on ester bonds,ion transmembrane transporter activity,molecular adaptor activity,calmodulin binding,cellular protein-containing complex assembly,multicellular organismal process,transmembrane transporter activity…	ssc:100144461	K12005	ssc04121
TUCP_003235	Nonsignificant	Up	1.28087	0	2.85767	0.47195	1	Significant	Down	1.28087	12.0922	-3.16991	0.0396116	1	Significant	Down	0	12.0922	-6.02763	0.000885756	1	co_location	100135031	SLA-2	MHC class I antigen 2	GO:0050896,GO:0008150,GO:0005515,GO:0005488,GO:0019882,GO:0003674,GO:0006955,GO:0002376	response to stimulus,biological_process,protein binding,binding,antigen processing and presentation,molecular_function,immune response,immune system process	ssc:100135031	K06751	ssc00537;ssc04144;ssc04145;ssc04147;ssc04218;ssc04514;ssc04612;ssc04650;ssc04940;ssc05163;ssc05165;ssc05166;ssc05167;ssc05168;ssc05169;ssc05170;ssc05203;ssc05320;ssc05330;ssc05332;ssc05416
TUCP_003235	Nonsignificant	Up	1.28087	0	2.85767	0.47195	1	Significant	Down	1.28087	12.0922	-3.16991	0.0396116	1	Significant	Down	0	12.0922	-6.02763	0.000885756	1	co_location	100135031	SLA-2	MHC class I antigen 2	GO:0050896,GO:0008150,GO:0005515,GO:0005488,GO:0019882,GO:0003674,GO:0006955,GO:0002376	response to stimulus,biological_process,protein binding,binding,antigen processing and presentation,molecular_function,immune response,immune system process	ssc:100135031	K06751	ssc00537;ssc04144;ssc04145;ssc04147;ssc04218;ssc04514;ssc04612;ssc04650;ssc04940;ssc05163;ssc05165;ssc05166;ssc05167;ssc05168;ssc05169;ssc05170;ssc05203;ssc05320;ssc05330;ssc05332;ssc05416
TUCP_003235	Nonsignificant	Up	1.28087	0	2.85767	0.47195	1	Significant	Down	1.28087	12.0922	-3.16991	0.0396116	1	Significant	Down	0	12.0922	-6.02763	0.000885756	1	co_location	100037288	SLA-3	MHC class I antigen 3	GO:0002376,GO:0005515,GO:0005488,GO:0003674,GO:0006955,GO:0050896,GO:0008150	immune system process,protein binding,binding,molecular_function,immune response,response to stimulus,biological_process	ssc:100037288	K06751	ssc00537;ssc04144;ssc04145;ssc04147;ssc04218;ssc04514;ssc04612;ssc04650;ssc04940;ssc05163;ssc05165;ssc05166;ssc05167;ssc05168;ssc05169;ssc05170;ssc05203;ssc05320;ssc05330;ssc05332;ssc05416
TUCP_002240	Significant	Up	267.636	62.9008	2.09287	0.00010612	0.364182	Significant	Up	267.636	83.3382	1.68168	0.0318037	1	Nonsignificant	Down	62.9008	83.3382	-0.411193	0.595204	1	co_location	100157211	LYZ	lysozyme	GO:0003674,GO:0016798,GO:0003824,GO:0016787,GO:0004553,GO:0003796	molecular_function,hydrolase activity, acting on glycosyl bonds,catalytic activity,hydrolase activity,hydrolase activity, hydrolyzing O-glycosyl compounds,lysozyme activity	ssc:100157211	K13915	ssc04147;ssc04970
TUCP_002240	Significant	Up	267.636	62.9008	2.09287	0.00010612	0.364182	Significant	Up	267.636	83.3382	1.68168	0.0318037	1	Nonsignificant	Down	62.9008	83.3382	-0.411193	0.595204	1	co_location	100152191	CPSF6	cleavage and polyadenylation specific factor 6	GO:0006351,GO:0060255,GO:0008152,GO:2001141,GO:0006996,GO:0009059,GO:0071704,GO:0050789,GO:0010468,GO:0009889,GO:0034641,GO:0044260,GO:0044271,GO:0080090,GO:0031326,GO:0006807,GO:0008092,GO:0034654,GO:0006139,GO:0097159,GO:1901362,GO:0032774,GO:0003779,GO:0010467,GO:0043170,GO:0019219,GO:0006355,GO:0008150,GO:0019222,GO:0010556,GO:1901360,GO:0044249,GO:0050794,GO:0051171,GO:0031323,GO:0046483,GO:…	transcription, DNA-templated,regulation of macromolecule metabolic process,metabolic process,regulation of RNA biosynthetic process,organelle organization,macromolecule biosynthetic process,organic substance metabolic process,regulation of biological process,regulation of gene expression,regulation of biosynthetic process,cellular nitrogen compound metabolic process,cellular macromolecule metabol…	ssc:100152191	K14398	ssc03015;ssc03019
TUCP_002240	Significant	Up	267.636	62.9008	2.09287	0.00010612	0.364182	Significant	Up	267.636	83.3382	1.68168	0.0318037	1	Nonsignificant	Down	62.9008	83.3382	-0.411193	0.595204	1	co_location	100739489	YEATS4	YEATS domain containing 4	GO:0046483,GO:0044699,GO:0031323,GO:0051171,GO:0050794,GO:0044249,GO:1901360,GO:0010556,GO:0005575,GO:0019222,GO:0009987,GO:0097659,GO:1901576,GO:0051252,GO:0016070,GO:0044237,GO:0009058,GO:0018130,GO:0005615,GO:0044421,GO:0031329,GO:0065007,GO:0006725,GO:0019438,GO:0090304,GO:0044238,GO:2000112,GO:0034645,GO:0009056,GO:0007049,GO:1903506,GO:2001141,GO:0010506,GO:0008152,GO:0060255,GO:0006351,GO:…	heterocycle metabolic process,biological_process,regulation of cellular metabolic process,regulation of nitrogen compound metabolic process,regulation of cellular process,cellular biosynthetic process,organic cyclic compound metabolic process,regulation of macromolecule biosynthetic process,cellular_component,regulation of metabolic process,cellular process,nucleic acid-templated transcription,or…	ssc:100739489	K11341	ssc03036
TUCP_002240	Significant	Up	267.636	62.9008	2.09287	0.00010612	0.364182	Significant	Up	267.636	83.3382	1.68168	0.0318037	1	Nonsignificant	Down	62.9008	83.3382	-0.411193	0.595204	1	co_location	100152191	CPSF6	cleavage and polyadenylation specific factor 6	GO:0006351,GO:0060255,GO:0008152,GO:2001141,GO:0006996,GO:0009059,GO:0071704,GO:0050789,GO:0010468,GO:0009889,GO:0034641,GO:0044260,GO:0044271,GO:0080090,GO:0031326,GO:0006807,GO:0008092,GO:0034654,GO:0006139,GO:0097159,GO:1901362,GO:0032774,GO:0003779,GO:0010467,GO:0043170,GO:0019219,GO:0006355,GO:0008150,GO:0019222,GO:0010556,GO:1901360,GO:0044249,GO:0050794,GO:0051171,GO:0031323,GO:0046483,GO:…	transcription, DNA-templated,regulation of macromolecule metabolic process,metabolic process,regulation of RNA biosynthetic process,organelle organization,macromolecule biosynthetic process,organic substance metabolic process,regulation of biological process,regulation of gene expression,regulation of biosynthetic process,cellular nitrogen compound metabolic process,cellular macromolecule metabol…	ssc:100152191	K14398	ssc03015;ssc03019
TUCP_002240	Significant	Up	267.636	62.9008	2.09287	0.00010612	0.364182	Significant	Up	267.636	83.3382	1.68168	0.0318037	1	Nonsignificant	Down	62.9008	83.3382	-0.411193	0.595204	1	co_location	100152191	CPSF6	cleavage and polyadenylation specific factor 6	GO:0006351,GO:0060255,GO:0008152,GO:2001141,GO:0006996,GO:0009059,GO:0071704,GO:0050789,GO:0010468,GO:0009889,GO:0034641,GO:0044260,GO:0044271,GO:0080090,GO:0031326,GO:0006807,GO:0008092,GO:0034654,GO:0006139,GO:0097159,GO:1901362,GO:0032774,GO:0003779,GO:0010467,GO:0043170,GO:0019219,GO:0006355,GO:0008150,GO:0019222,GO:0010556,GO:1901360,GO:0044249,GO:0050794,GO:0051171,GO:0031323,GO:0046483,GO:…	transcription, DNA-templated,regulation of macromolecule metabolic process,metabolic process,regulation of RNA biosynthetic process,organelle organization,macromolecule biosynthetic process,organic substance metabolic process,regulation of biological process,regulation of gene expression,regulation of biosynthetic process,cellular nitrogen compound metabolic process,cellular macromolecule metabol…	ssc:100152191	K14398	ssc03015;ssc03019
TUCP_002240	Significant	Up	267.636	62.9008	2.09287	0.00010612	0.364182	Significant	Up	267.636	83.3382	1.68168	0.0318037	1	Nonsignificant	Down	62.9008	83.3382	-0.411193	0.595204	1	co_location	397573	STEAP1	STEAP family member 1	--	--	ssc:397573	K14737	ssc04131;ssc04978
TUCP_002240	Significant	Up	267.636	62.9008	2.09287	0.00010612	0.364182	Significant	Up	267.636	83.3382	1.68168	0.0318037	1	Nonsignificant	Down	62.9008	83.3382	-0.411193	0.595204	1	co_location	100152191	CPSF6	cleavage and polyadenylation specific factor 6	GO:0006351,GO:0060255,GO:0008152,GO:2001141,GO:0006996,GO:0009059,GO:0071704,GO:0050789,GO:0010468,GO:0009889,GO:0034641,GO:0044260,GO:0044271,GO:0080090,GO:0031326,GO:0006807,GO:0008092,GO:0034654,GO:0006139,GO:0097159,GO:1901362,GO:0032774,GO:0003779,GO:0010467,GO:0043170,GO:0019219,GO:0006355,GO:0008150,GO:0019222,GO:0010556,GO:1901360,GO:0044249,GO:0050794,GO:0051171,GO:0031323,GO:0046483,GO:…	transcription, DNA-templated,regulation of macromolecule metabolic process,metabolic process,regulation of RNA biosynthetic process,organelle organization,macromolecule biosynthetic process,organic substance metabolic process,regulation of biological process,regulation of gene expression,regulation of biosynthetic process,cellular nitrogen compound metabolic process,cellular macromolecule metabol…	ssc:100152191	K14398	ssc03015;ssc03019
TUCP_002240	Significant	Up	267.636	62.9008	2.09287	0.00010612	0.364182	Significant	Up	267.636	83.3382	1.68168	0.0318037	1	Nonsignificant	Down	62.9008	83.3382	-0.411193	0.595204	1	co_location	100152191	CPSF6	cleavage and polyadenylation specific factor 6	GO:0006351,GO:0060255,GO:0008152,GO:2001141,GO:0006996,GO:0009059,GO:0071704,GO:0050789,GO:0010468,GO:0009889,GO:0034641,GO:0044260,GO:0044271,GO:0080090,GO:0031326,GO:0006807,GO:0008092,GO:0034654,GO:0006139,GO:0097159,GO:1901362,GO:0032774,GO:0003779,GO:0010467,GO:0043170,GO:0019219,GO:0006355,GO:0008150,GO:0019222,GO:0010556,GO:1901360,GO:0044249,GO:0050794,GO:0051171,GO:0031323,GO:0046483,GO:…	transcription, DNA-templated,regulation of macromolecule metabolic process,metabolic process,regulation of RNA biosynthetic process,organelle organization,macromolecule biosynthetic process,organic substance metabolic process,regulation of biological process,regulation of gene expression,regulation of biosynthetic process,cellular nitrogen compound metabolic process,cellular macromolecule metabol…	ssc:100152191	K14398	ssc03015;ssc03019
TUCP_002240	Significant	Up	267.636	62.9008	2.09287	0.00010612	0.364182	Significant	Up	267.636	83.3382	1.68168	0.0318037	1	Nonsignificant	Down	62.9008	83.3382	-0.411193	0.595204	1	co_location	100152191	CPSF6	cleavage and polyadenylation specific factor 6	GO:0006351,GO:0060255,GO:0008152,GO:2001141,GO:0006996,GO:0009059,GO:0071704,GO:0050789,GO:0010468,GO:0009889,GO:0034641,GO:0044260,GO:0044271,GO:0080090,GO:0031326,GO:0006807,GO:0008092,GO:0034654,GO:0006139,GO:0097159,GO:1901362,GO:0032774,GO:0003779,GO:0010467,GO:0043170,GO:0019219,GO:0006355,GO:0008150,GO:0019222,GO:0010556,GO:1901360,GO:0044249,GO:0050794,GO:0051171,GO:0031323,GO:0046483,GO:…	transcription, DNA-templated,regulation of macromolecule metabolic process,metabolic process,regulation of RNA biosynthetic process,organelle organization,macromolecule biosynthetic process,organic substance metabolic process,regulation of biological process,regulation of gene expression,regulation of biosynthetic process,cellular nitrogen compound metabolic process,cellular macromolecule metabol…	ssc:100152191	K14398	ssc03015;ssc03019
TUCP_002240	Significant	Up	267.636	62.9008	2.09287	0.00010612	0.364182	Significant	Up	267.636	83.3382	1.68168	0.0318037	1	Nonsignificant	Down	62.9008	83.3382	-0.411193	0.595204	1	co_location	100152191	CPSF6	cleavage and polyadenylation specific factor 6	GO:0006351,GO:0060255,GO:0008152,GO:2001141,GO:0006996,GO:0009059,GO:0071704,GO:0050789,GO:0010468,GO:0009889,GO:0034641,GO:0044260,GO:0044271,GO:0080090,GO:0031326,GO:0006807,GO:0008092,GO:0034654,GO:0006139,GO:0097159,GO:1901362,GO:0032774,GO:0003779,GO:0010467,GO:0043170,GO:0019219,GO:0006355,GO:0008150,GO:0019222,GO:0010556,GO:1901360,GO:0044249,GO:0050794,GO:0051171,GO:0031323,GO:0046483,GO:…	transcription, DNA-templated,regulation of macromolecule metabolic process,metabolic process,regulation of RNA biosynthetic process,organelle organization,macromolecule biosynthetic process,organic substance metabolic process,regulation of biological process,regulation of gene expression,regulation of biosynthetic process,cellular nitrogen compound metabolic process,cellular macromolecule metabol…	ssc:100152191	K14398	ssc03015;ssc03019
TUCP_002240	Significant	Up	267.636	62.9008	2.09287	0.00010612	0.364182	Significant	Up	267.636	83.3382	1.68168	0.0318037	1	Nonsignificant	Down	62.9008	83.3382	-0.411193	0.595204	1	co_location	100739489	YEATS4	YEATS domain containing 4	GO:0046483,GO:0044699,GO:0031323,GO:0051171,GO:0050794,GO:0044249,GO:1901360,GO:0010556,GO:0005575,GO:0019222,GO:0009987,GO:0097659,GO:1901576,GO:0051252,GO:0016070,GO:0044237,GO:0009058,GO:0018130,GO:0005615,GO:0044421,GO:0031329,GO:0065007,GO:0006725,GO:0019438,GO:0090304,GO:0044238,GO:2000112,GO:0034645,GO:0009056,GO:0007049,GO:1903506,GO:2001141,GO:0010506,GO:0008152,GO:0060255,GO:0006351,GO:…	heterocycle metabolic process,biological_process,regulation of cellular metabolic process,regulation of nitrogen compound metabolic process,regulation of cellular process,cellular biosynthetic process,organic cyclic compound metabolic process,regulation of macromolecule biosynthetic process,cellular_component,regulation of metabolic process,cellular process,nucleic acid-templated transcription,or…	ssc:100739489	K11341	ssc03036
TUCP_002240	Significant	Up	267.636	62.9008	2.09287	0.00010612	0.364182	Significant	Up	267.636	83.3382	1.68168	0.0318037	1	Nonsignificant	Down	62.9008	83.3382	-0.411193	0.595204	1	co_location	100152191	CPSF6	cleavage and polyadenylation specific factor 6	GO:0006351,GO:0060255,GO:0008152,GO:2001141,GO:0006996,GO:0009059,GO:0071704,GO:0050789,GO:0010468,GO:0009889,GO:0034641,GO:0044260,GO:0044271,GO:0080090,GO:0031326,GO:0006807,GO:0008092,GO:0034654,GO:0006139,GO:0097159,GO:1901362,GO:0032774,GO:0003779,GO:0010467,GO:0043170,GO:0019219,GO:0006355,GO:0008150,GO:0019222,GO:0010556,GO:1901360,GO:0044249,GO:0050794,GO:0051171,GO:0031323,GO:0046483,GO:…	transcription, DNA-templated,regulation of macromolecule metabolic process,metabolic process,regulation of RNA biosynthetic process,organelle organization,macromolecule biosynthetic process,organic substance metabolic process,regulation of biological process,regulation of gene expression,regulation of biosynthetic process,cellular nitrogen compound metabolic process,cellular macromolecule metabol…	ssc:100152191	K14398	ssc03015;ssc03019
TUCP_005513	Significant	Up	7.40547	0.007884	5.31712	0.0367273	1	Nonsignificant	Down	7.40547	11.6702	-0.669848	0.567667	1	Significant	Down	0.007884	11.6702	-5.987	0.000192816	0.518194	co_location	100511480	FARP2	FERM	GO:0050789,GO:0009966,GO:0044763,GO:0008150,GO:0035556,GO:0023052,GO:0098772,GO:0050896,GO:0007266,GO:0023051,GO:0035023,GO:0048583,GO:0009987,GO:0007265,GO:0005085,GO:0044700,GO:0044699,GO:0010646,GO:0050794,GO:1902531,GO:0051056,GO:0065007,GO:0003674,GO:0007264,GO:0051716,GO:0005089,GO:0005088,GO:0046578,GO:0007165,GO:0007154	regulation of biological process,regulation of signal transduction,cellular process,biological_process,intracellular signal transduction,signaling,molecular function regulator,response to stimulus,Rho protein signal transduction,regulation of signaling,regulation of Rho protein signal transduction,regulation of response to stimulus,cellular process,Ras protein signal transduction,guanyl-nucleotid…	ssc:100511480	K06082	ssc04015;ssc04520;ssc04990
TUCP_005513	Significant	Up	7.40547	0.007884	5.31712	0.0367273	1	Nonsignificant	Down	7.40547	11.6702	-0.669848	0.567667	1	Significant	Down	0.007884	11.6702	-5.987	0.000192816	0.518194	co_location	100511480	FARP2	FERM	GO:0050789,GO:0009966,GO:0044763,GO:0008150,GO:0035556,GO:0023052,GO:0098772,GO:0050896,GO:0007266,GO:0023051,GO:0035023,GO:0048583,GO:0009987,GO:0007265,GO:0005085,GO:0044700,GO:0044699,GO:0010646,GO:0050794,GO:1902531,GO:0051056,GO:0065007,GO:0003674,GO:0007264,GO:0051716,GO:0005089,GO:0005088,GO:0046578,GO:0007165,GO:0007154	regulation of biological process,regulation of signal transduction,cellular process,biological_process,intracellular signal transduction,signaling,molecular function regulator,response to stimulus,Rho protein signal transduction,regulation of signaling,regulation of Rho protein signal transduction,regulation of response to stimulus,cellular process,Ras protein signal transduction,guanyl-nucleotid…	ssc:100511480	K06082	ssc04015;ssc04520;ssc04990
TUCP_005513	Significant	Up	7.40547	0.007884	5.31712	0.0367273	1	Nonsignificant	Down	7.40547	11.6702	-0.669848	0.567667	1	Significant	Down	0.007884	11.6702	-5.987	0.000192816	0.518194	co_location	100233187	HDLBP	high density lipoprotein binding protein	GO:1901360,GO:0046483,GO:0006396,GO:1901363,GO:0034470,GO:0009987,GO:0003723,GO:0005488,GO:0016070,GO:0044237,GO:0003674,GO:0044238,GO:0090304,GO:0003676,GO:0006725,GO:0008033,GO:0006399,GO:0008152,GO:0071704,GO:0034641,GO:0006807,GO:0044260,GO:0097159,GO:0006139,GO:0034660,GO:0008150,GO:0043170,GO:0010467	organic cyclic compound metabolic process,heterocycle metabolic process,RNA processing,heterocyclic compound binding,ncRNA processing,cellular process,RNA binding,binding,RNA metabolic process,cellular metabolic process,molecular_function,primary metabolic process,nucleic acid metabolic process,nucleic acid binding,cellular aromatic compound metabolic process,tRNA processing,tRNA metabolic proces…	--	--	--
TUCP_005513	Significant	Up	7.40547	0.007884	5.31712	0.0367273	1	Nonsignificant	Down	7.40547	11.6702	-0.669848	0.567667	1	Significant	Down	0.007884	11.6702	-5.987	0.000192816	0.518194	co_location	100233187	HDLBP	high density lipoprotein binding protein	GO:1901360,GO:0046483,GO:0006396,GO:1901363,GO:0034470,GO:0009987,GO:0003723,GO:0005488,GO:0016070,GO:0044237,GO:0003674,GO:0044238,GO:0090304,GO:0003676,GO:0006725,GO:0008033,GO:0006399,GO:0008152,GO:0071704,GO:0034641,GO:0006807,GO:0044260,GO:0097159,GO:0006139,GO:0034660,GO:0008150,GO:0043170,GO:0010467	organic cyclic compound metabolic process,heterocycle metabolic process,RNA processing,heterocyclic compound binding,ncRNA processing,cellular process,RNA binding,binding,RNA metabolic process,cellular metabolic process,molecular_function,primary metabolic process,nucleic acid metabolic process,nucleic acid binding,cellular aromatic compound metabolic process,tRNA processing,tRNA metabolic proces…	--	--	--
TUCP_005513	Significant	Up	7.40547	0.007884	5.31712	0.0367273	1	Nonsignificant	Down	7.40547	11.6702	-0.669848	0.567667	1	Significant	Down	0.007884	11.6702	-5.987	0.000192816	0.518194	co_location	100511480	FARP2	FERM	GO:0050789,GO:0009966,GO:0044763,GO:0008150,GO:0035556,GO:0023052,GO:0098772,GO:0050896,GO:0007266,GO:0023051,GO:0035023,GO:0048583,GO:0009987,GO:0007265,GO:0005085,GO:0044700,GO:0044699,GO:0010646,GO:0050794,GO:1902531,GO:0051056,GO:0065007,GO:0003674,GO:0007264,GO:0051716,GO:0005089,GO:0005088,GO:0046578,GO:0007165,GO:0007154	regulation of biological process,regulation of signal transduction,cellular process,biological_process,intracellular signal transduction,signaling,molecular function regulator,response to stimulus,Rho protein signal transduction,regulation of signaling,regulation of Rho protein signal transduction,regulation of response to stimulus,cellular process,Ras protein signal transduction,guanyl-nucleotid…	ssc:100511480	K06082	ssc04015;ssc04520;ssc04990
TUCP_005513	Significant	Up	7.40547	0.007884	5.31712	0.0367273	1	Nonsignificant	Down	7.40547	11.6702	-0.669848	0.567667	1	Significant	Down	0.007884	11.6702	-5.987	0.000192816	0.518194	co_location	100511480	FARP2	FERM	GO:0050789,GO:0009966,GO:0044763,GO:0008150,GO:0035556,GO:0023052,GO:0098772,GO:0050896,GO:0007266,GO:0023051,GO:0035023,GO:0048583,GO:0009987,GO:0007265,GO:0005085,GO:0044700,GO:0044699,GO:0010646,GO:0050794,GO:1902531,GO:0051056,GO:0065007,GO:0003674,GO:0007264,GO:0051716,GO:0005089,GO:0005088,GO:0046578,GO:0007165,GO:0007154	regulation of biological process,regulation of signal transduction,cellular process,biological_process,intracellular signal transduction,signaling,molecular function regulator,response to stimulus,Rho protein signal transduction,regulation of signaling,regulation of Rho protein signal transduction,regulation of response to stimulus,cellular process,Ras protein signal transduction,guanyl-nucleotid…	ssc:100511480	K06082	ssc04015;ssc04520;ssc04990
TUCP_005513	Significant	Up	7.40547	0.007884	5.31712	0.0367273	1	Nonsignificant	Down	7.40547	11.6702	-0.669848	0.567667	1	Significant	Down	0.007884	11.6702	-5.987	0.000192816	0.518194	co_location	100511480	FARP2	FERM	GO:0050789,GO:0009966,GO:0044763,GO:0008150,GO:0035556,GO:0023052,GO:0098772,GO:0050896,GO:0007266,GO:0023051,GO:0035023,GO:0048583,GO:0009987,GO:0007265,GO:0005085,GO:0044700,GO:0044699,GO:0010646,GO:0050794,GO:1902531,GO:0051056,GO:0065007,GO:0003674,GO:0007264,GO:0051716,GO:0005089,GO:0005088,GO:0046578,GO:0007165,GO:0007154	regulation of biological process,regulation of signal transduction,cellular process,biological_process,intracellular signal transduction,signaling,molecular function regulator,response to stimulus,Rho protein signal transduction,regulation of signaling,regulation of Rho protein signal transduction,regulation of response to stimulus,cellular process,Ras protein signal transduction,guanyl-nucleotid…	ssc:100511480	K06082	ssc04015;ssc04520;ssc04990
TUCP_005513	Significant	Up	7.40547	0.007884	5.31712	0.0367273	1	Nonsignificant	Down	7.40547	11.6702	-0.669848	0.567667	1	Significant	Down	0.007884	11.6702	-5.987	0.000192816	0.518194	co_location	100512019	PASK	PAS domain containing serine/threonine kinase	GO:0009059,GO:0001882,GO:0000166,GO:0003824,GO:0050789,GO:0071704,GO:0036211,GO:0035639,GO:0006351,GO:0044267,GO:0016772,GO:0060255,GO:2001141,GO:0030554,GO:0097367,GO:0008152,GO:0032553,GO:1901362,GO:0004672,GO:0034654,GO:0097159,GO:0006139,GO:0006355,GO:0016301,GO:0032555,GO:0019538,GO:0032550,GO:0008150,GO:0032774,GO:0019219,GO:0043170,GO:0010467,GO:0005524,GO:0009889,GO:0034641,GO:0010468,GO:…	macromolecule biosynthetic process,nucleoside binding,nucleotide binding,catalytic activity,regulation of biological process,organic substance metabolic process,protein modification process,purine ribonucleoside triphosphate binding,transcription, DNA-templated,cellular protein metabolic process,transferase activity, transferring phosphorus-containing groups,regulation of macromolecule metabolic …	ssc:100512019	K08801	ssc01001
TUCP_005513	Significant	Up	7.40547	0.007884	5.31712	0.0367273	1	Nonsignificant	Down	7.40547	11.6702	-0.669848	0.567667	1	Significant	Down	0.007884	11.6702	-5.987	0.000192816	0.518194	co_location	100510936	SEPT2	septin 2	GO:0030554,GO:0032561,GO:0097367,GO:0016829,GO:0008152,GO:0035639,GO:0050789,GO:0071704,GO:0016787,GO:0044763,GO:0001882,GO:0003824,GO:0019001,GO:0000166,GO:0050896,GO:1901265,GO:0016830,GO:0043167,GO:0005524,GO:0032555,GO:0032550,GO:0008150,GO:0035556,GO:0032553,GO:0016817,GO:0023052,GO:0097159,GO:0044699,GO:0016832,GO:0050794,GO:0005975,GO:0016887,GO:0017111,GO:0009987,GO:0005525,GO:0036094,GO:…	adenyl nucleotide binding,guanyl ribonucleotide binding,carbohydrate derivative binding,lyase activity,metabolic process,purine ribonucleoside triphosphate binding,regulation of biological process,organic substance metabolic process,hydrolase activity,cellular process,nucleoside binding,catalytic activity,guanyl nucleotide binding,nucleotide binding,response to stimulus,nucleoside phosphate bindi…	ssc:100510936	K16942	ssc04131;ssc04147;ssc04812;ssc05100
TUCP_005513	Significant	Up	7.40547	0.007884	5.31712	0.0367273	1	Nonsignificant	Down	7.40547	11.6702	-0.669848	0.567667	1	Significant	Down	0.007884	11.6702	-5.987	0.000192816	0.518194	co_location	100511480	FARP2	FERM	GO:0050789,GO:0009966,GO:0044763,GO:0008150,GO:0035556,GO:0023052,GO:0098772,GO:0050896,GO:0007266,GO:0023051,GO:0035023,GO:0048583,GO:0009987,GO:0007265,GO:0005085,GO:0044700,GO:0044699,GO:0010646,GO:0050794,GO:1902531,GO:0051056,GO:0065007,GO:0003674,GO:0007264,GO:0051716,GO:0005089,GO:0005088,GO:0046578,GO:0007165,GO:0007154	regulation of biological process,regulation of signal transduction,cellular process,biological_process,intracellular signal transduction,signaling,molecular function regulator,response to stimulus,Rho protein signal transduction,regulation of signaling,regulation of Rho protein signal transduction,regulation of response to stimulus,cellular process,Ras protein signal transduction,guanyl-nucleotid…	ssc:100511480	K06082	ssc04015;ssc04520;ssc04990
TUCP_005513	Significant	Up	7.40547	0.007884	5.31712	0.0367273	1	Nonsignificant	Down	7.40547	11.6702	-0.669848	0.567667	1	Significant	Down	0.007884	11.6702	-5.987	0.000192816	0.518194	co_location	100511842	PPP1R7	protein phosphatase 1 regulatory subunit 7	GO:0003674,GO:0005488,GO:0005515	molecular_function,binding,protein binding	ssc:100511842	K17550	ssc01009
TUCP_005513	Significant	Up	7.40547	0.007884	5.31712	0.0367273	1	Nonsignificant	Down	7.40547	11.6702	-0.669848	0.567667	1	Significant	Down	0.007884	11.6702	-5.987	0.000192816	0.518194	co_location	100511480	FARP2	FERM	GO:0050789,GO:0009966,GO:0044763,GO:0008150,GO:0035556,GO:0023052,GO:0098772,GO:0050896,GO:0007266,GO:0023051,GO:0035023,GO:0048583,GO:0009987,GO:0007265,GO:0005085,GO:0044700,GO:0044699,GO:0010646,GO:0050794,GO:1902531,GO:0051056,GO:0065007,GO:0003674,GO:0007264,GO:0051716,GO:0005089,GO:0005088,GO:0046578,GO:0007165,GO:0007154	regulation of biological process,regulation of signal transduction,cellular process,biological_process,intracellular signal transduction,signaling,molecular function regulator,response to stimulus,Rho protein signal transduction,regulation of signaling,regulation of Rho protein signal transduction,regulation of response to stimulus,cellular process,Ras protein signal transduction,guanyl-nucleotid…	ssc:100511480	K06082	ssc04015;ssc04520;ssc04990
TUCP_005513	Significant	Up	7.40547	0.007884	5.31712	0.0367273	1	Nonsignificant	Down	7.40547	11.6702	-0.669848	0.567667	1	Significant	Down	0.007884	11.6702	-5.987	0.000192816	0.518194	co_location	100511480	FARP2	FERM	GO:0050789,GO:0009966,GO:0044763,GO:0008150,GO:0035556,GO:0023052,GO:0098772,GO:0050896,GO:0007266,GO:0023051,GO:0035023,GO:0048583,GO:0009987,GO:0007265,GO:0005085,GO:0044700,GO:0044699,GO:0010646,GO:0050794,GO:1902531,GO:0051056,GO:0065007,GO:0003674,GO:0007264,GO:0051716,GO:0005089,GO:0005088,GO:0046578,GO:0007165,GO:0007154	regulation of biological process,regulation of signal transduction,cellular process,biological_process,intracellular signal transduction,signaling,molecular function regulator,response to stimulus,Rho protein signal transduction,regulation of signaling,regulation of Rho protein signal transduction,regulation of response to stimulus,cellular process,Ras protein signal transduction,guanyl-nucleotid…	ssc:100511480	K06082	ssc04015;ssc04520;ssc04990
TUCP_005513	Significant	Up	7.40547	0.007884	5.31712	0.0367273	1	Nonsignificant	Down	7.40547	11.6702	-0.669848	0.567667	1	Significant	Down	0.007884	11.6702	-5.987	0.000192816	0.518194	co_location	100511480	FARP2	FERM	GO:0050789,GO:0009966,GO:0044763,GO:0008150,GO:0035556,GO:0023052,GO:0098772,GO:0050896,GO:0007266,GO:0023051,GO:0035023,GO:0048583,GO:0009987,GO:0007265,GO:0005085,GO:0044700,GO:0044699,GO:0010646,GO:0050794,GO:1902531,GO:0051056,GO:0065007,GO:0003674,GO:0007264,GO:0051716,GO:0005089,GO:0005088,GO:0046578,GO:0007165,GO:0007154	regulation of biological process,regulation of signal transduction,cellular process,biological_process,intracellular signal transduction,signaling,molecular function regulator,response to stimulus,Rho protein signal transduction,regulation of signaling,regulation of Rho protein signal transduction,regulation of response to stimulus,cellular process,Ras protein signal transduction,guanyl-nucleotid…	ssc:100511480	K06082	ssc04015;ssc04520;ssc04990
TUCP_005513	Significant	Up	7.40547	0.007884	5.31712	0.0367273	1	Nonsignificant	Down	7.40547	11.6702	-0.669848	0.567667	1	Significant	Down	0.007884	11.6702	-5.987	0.000192816	0.518194	co_location	100510936	SEPT2	septin 2	GO:0030554,GO:0032561,GO:0097367,GO:0016829,GO:0008152,GO:0035639,GO:0050789,GO:0071704,GO:0016787,GO:0044763,GO:0001882,GO:0003824,GO:0019001,GO:0000166,GO:0050896,GO:1901265,GO:0016830,GO:0043167,GO:0005524,GO:0032555,GO:0032550,GO:0008150,GO:0035556,GO:0032553,GO:0016817,GO:0023052,GO:0097159,GO:0044699,GO:0016832,GO:0050794,GO:0005975,GO:0016887,GO:0017111,GO:0009987,GO:0005525,GO:0036094,GO:…	adenyl nucleotide binding,guanyl ribonucleotide binding,carbohydrate derivative binding,lyase activity,metabolic process,purine ribonucleoside triphosphate binding,regulation of biological process,organic substance metabolic process,hydrolase activity,cellular process,nucleoside binding,catalytic activity,guanyl nucleotide binding,nucleotide binding,response to stimulus,nucleoside phosphate bindi…	ssc:100510936	K16942	ssc04131;ssc04147;ssc04812;ssc05100
TUCP_005513	Significant	Up	7.40547	0.007884	5.31712	0.0367273	1	Nonsignificant	Down	7.40547	11.6702	-0.669848	0.567667	1	Significant	Down	0.007884	11.6702	-5.987	0.000192816	0.518194	co_location	100510936	SEPT2	septin 2	GO:0030554,GO:0032561,GO:0097367,GO:0016829,GO:0008152,GO:0035639,GO:0050789,GO:0071704,GO:0016787,GO:0044763,GO:0001882,GO:0003824,GO:0019001,GO:0000166,GO:0050896,GO:1901265,GO:0016830,GO:0043167,GO:0005524,GO:0032555,GO:0032550,GO:0008150,GO:0035556,GO:0032553,GO:0016817,GO:0023052,GO:0097159,GO:0044699,GO:0016832,GO:0050794,GO:0005975,GO:0016887,GO:0017111,GO:0009987,GO:0005525,GO:0036094,GO:…	adenyl nucleotide binding,guanyl ribonucleotide binding,carbohydrate derivative binding,lyase activity,metabolic process,purine ribonucleoside triphosphate binding,regulation of biological process,organic substance metabolic process,hydrolase activity,cellular process,nucleoside binding,catalytic activity,guanyl nucleotide binding,nucleotide binding,response to stimulus,nucleoside phosphate bindi…	ssc:100510936	K16942	ssc04131;ssc04147;ssc04812;ssc05100
TUCP_005513	Significant	Up	7.40547	0.007884	5.31712	0.0367273	1	Nonsignificant	Down	7.40547	11.6702	-0.669848	0.567667	1	Significant	Down	0.007884	11.6702	-5.987	0.000192816	0.518194	co_location	100511842	PPP1R7	protein phosphatase 1 regulatory subunit 7	GO:0003674,GO:0005488,GO:0005515	molecular_function,binding,protein binding	ssc:100511842	K17550	ssc01009
TUCP_005513	Significant	Up	7.40547	0.007884	5.31712	0.0367273	1	Nonsignificant	Down	7.40547	11.6702	-0.669848	0.567667	1	Significant	Down	0.007884	11.6702	-5.987	0.000192816	0.518194	co_location	100511480	FARP2	FERM	GO:0050789,GO:0009966,GO:0044763,GO:0008150,GO:0035556,GO:0023052,GO:0098772,GO:0050896,GO:0007266,GO:0023051,GO:0035023,GO:0048583,GO:0009987,GO:0007265,GO:0005085,GO:0044700,GO:0044699,GO:0010646,GO:0050794,GO:1902531,GO:0051056,GO:0065007,GO:0003674,GO:0007264,GO:0051716,GO:0005089,GO:0005088,GO:0046578,GO:0007165,GO:0007154	regulation of biological process,regulation of signal transduction,cellular process,biological_process,intracellular signal transduction,signaling,molecular function regulator,response to stimulus,Rho protein signal transduction,regulation of signaling,regulation of Rho protein signal transduction,regulation of response to stimulus,cellular process,Ras protein signal transduction,guanyl-nucleotid…	ssc:100511480	K06082	ssc04015;ssc04520;ssc04990
TUCP_005513	Significant	Up	7.40547	0.007884	5.31712	0.0367273	1	Nonsignificant	Down	7.40547	11.6702	-0.669848	0.567667	1	Significant	Down	0.007884	11.6702	-5.987	0.000192816	0.518194	co_location	100511480	FARP2	FERM	GO:0050789,GO:0009966,GO:0044763,GO:0008150,GO:0035556,GO:0023052,GO:0098772,GO:0050896,GO:0007266,GO:0023051,GO:0035023,GO:0048583,GO:0009987,GO:0007265,GO:0005085,GO:0044700,GO:0044699,GO:0010646,GO:0050794,GO:1902531,GO:0051056,GO:0065007,GO:0003674,GO:0007264,GO:0051716,GO:0005089,GO:0005088,GO:0046578,GO:0007165,GO:0007154	regulation of biological process,regulation of signal transduction,cellular process,biological_process,intracellular signal transduction,signaling,molecular function regulator,response to stimulus,Rho protein signal transduction,regulation of signaling,regulation of Rho protein signal transduction,regulation of response to stimulus,cellular process,Ras protein signal transduction,guanyl-nucleotid…	ssc:100511480	K06082	ssc04015;ssc04520;ssc04990
TUCP_005513	Significant	Up	7.40547	0.007884	5.31712	0.0367273	1	Nonsignificant	Down	7.40547	11.6702	-0.669848	0.567667	1	Significant	Down	0.007884	11.6702	-5.987	0.000192816	0.518194	co_location	100511480	FARP2	FERM	GO:0050789,GO:0009966,GO:0044763,GO:0008150,GO:0035556,GO:0023052,GO:0098772,GO:0050896,GO:0007266,GO:0023051,GO:0035023,GO:0048583,GO:0009987,GO:0007265,GO:0005085,GO:0044700,GO:0044699,GO:0010646,GO:0050794,GO:1902531,GO:0051056,GO:0065007,GO:0003674,GO:0007264,GO:0051716,GO:0005089,GO:0005088,GO:0046578,GO:0007165,GO:0007154	regulation of biological process,regulation of signal transduction,cellular process,biological_process,intracellular signal transduction,signaling,molecular function regulator,response to stimulus,Rho protein signal transduction,regulation of signaling,regulation of Rho protein signal transduction,regulation of response to stimulus,cellular process,Ras protein signal transduction,guanyl-nucleotid…	ssc:100511480	K06082	ssc04015;ssc04520;ssc04990
TUCP_005513	Significant	Up	7.40547	0.007884	5.31712	0.0367273	1	Nonsignificant	Down	7.40547	11.6702	-0.669848	0.567667	1	Significant	Down	0.007884	11.6702	-5.987	0.000192816	0.518194	co_location	100233187	HDLBP	high density lipoprotein binding protein	GO:1901360,GO:0046483,GO:0006396,GO:1901363,GO:0034470,GO:0009987,GO:0003723,GO:0005488,GO:0016070,GO:0044237,GO:0003674,GO:0044238,GO:0090304,GO:0003676,GO:0006725,GO:0008033,GO:0006399,GO:0008152,GO:0071704,GO:0034641,GO:0006807,GO:0044260,GO:0097159,GO:0006139,GO:0034660,GO:0008150,GO:0043170,GO:0010467	organic cyclic compound metabolic process,heterocycle metabolic process,RNA processing,heterocyclic compound binding,ncRNA processing,cellular process,RNA binding,binding,RNA metabolic process,cellular metabolic process,molecular_function,primary metabolic process,nucleic acid metabolic process,nucleic acid binding,cellular aromatic compound metabolic process,tRNA processing,tRNA metabolic proces…	--	--	--
TUCP_005513	Significant	Up	7.40547	0.007884	5.31712	0.0367273	1	Nonsignificant	Down	7.40547	11.6702	-0.669848	0.567667	1	Significant	Down	0.007884	11.6702	-5.987	0.000192816	0.518194	co_location	100233187	HDLBP	high density lipoprotein binding protein	GO:1901360,GO:0046483,GO:0006396,GO:1901363,GO:0034470,GO:0009987,GO:0003723,GO:0005488,GO:0016070,GO:0044237,GO:0003674,GO:0044238,GO:0090304,GO:0003676,GO:0006725,GO:0008033,GO:0006399,GO:0008152,GO:0071704,GO:0034641,GO:0006807,GO:0044260,GO:0097159,GO:0006139,GO:0034660,GO:0008150,GO:0043170,GO:0010467	organic cyclic compound metabolic process,heterocycle metabolic process,RNA processing,heterocyclic compound binding,ncRNA processing,cellular process,RNA binding,binding,RNA metabolic process,cellular metabolic process,molecular_function,primary metabolic process,nucleic acid metabolic process,nucleic acid binding,cellular aromatic compound metabolic process,tRNA processing,tRNA metabolic proces…	--	--	--
TUCP_005513	Significant	Up	7.40547	0.007884	5.31712	0.0367273	1	Nonsignificant	Down	7.40547	11.6702	-0.669848	0.567667	1	Significant	Down	0.007884	11.6702	-5.987	0.000192816	0.518194	co_location	100512374	MTERF4	mitochondrial transcription termination factor 4	GO:0051252,GO:1901576,GO:1901363,GO:0097659,GO:0005102,GO:0044464,GO:0008009,GO:0003690,GO:0009987,GO:0043231,GO:0019222,GO:0005575,GO:0002376,GO:0010556,GO:1901360,GO:0050794,GO:0044249,GO:0051171,GO:0031323,GO:0046483,GO:0006955,GO:1903506,GO:0003676,GO:2000112,GO:0034645,GO:0003677,GO:0019438,GO:0003674,GO:0044238,GO:0090304,GO:0006725,GO:0065007,GO:0005488,GO:0042379,GO:0018130,GO:0044237,GO:…	regulation of RNA metabolic process,organic substance biosynthetic process,heterocyclic compound binding,nucleic acid-templated transcription,signaling receptor binding,obsolete cell part,chemokine activity,double-stranded DNA binding,cellular process,intracellular membrane-bounded organelle,regulation of metabolic process,cellular_component,immune system process,regulation of macromolecule biosy…	ssc:100512374	K15032	ssc03012;ssc03029
TUCP_005513	Significant	Up	7.40547	0.007884	5.31712	0.0367273	1	Nonsignificant	Down	7.40547	11.6702	-0.669848	0.567667	1	Significant	Down	0.007884	11.6702	-5.987	0.000192816	0.518194	co_location	100510936	SEPT2	septin 2	GO:0030554,GO:0032561,GO:0097367,GO:0016829,GO:0008152,GO:0035639,GO:0050789,GO:0071704,GO:0016787,GO:0044763,GO:0001882,GO:0003824,GO:0019001,GO:0000166,GO:0050896,GO:1901265,GO:0016830,GO:0043167,GO:0005524,GO:0032555,GO:0032550,GO:0008150,GO:0035556,GO:0032553,GO:0016817,GO:0023052,GO:0097159,GO:0044699,GO:0016832,GO:0050794,GO:0005975,GO:0016887,GO:0017111,GO:0009987,GO:0005525,GO:0036094,GO:…	adenyl nucleotide binding,guanyl ribonucleotide binding,carbohydrate derivative binding,lyase activity,metabolic process,purine ribonucleoside triphosphate binding,regulation of biological process,organic substance metabolic process,hydrolase activity,cellular process,nucleoside binding,catalytic activity,guanyl nucleotide binding,nucleotide binding,response to stimulus,nucleoside phosphate bindi…	ssc:100510936	K16942	ssc04131;ssc04147;ssc04812;ssc05100
TUCP_005513	Significant	Up	7.40547	0.007884	5.31712	0.0367273	1	Nonsignificant	Down	7.40547	11.6702	-0.669848	0.567667	1	Significant	Down	0.007884	11.6702	-5.987	0.000192816	0.518194	co_location	100512019	PASK	PAS domain containing serine/threonine kinase	GO:0009059,GO:0001882,GO:0000166,GO:0003824,GO:0050789,GO:0071704,GO:0036211,GO:0035639,GO:0006351,GO:0044267,GO:0016772,GO:0060255,GO:2001141,GO:0030554,GO:0097367,GO:0008152,GO:0032553,GO:1901362,GO:0004672,GO:0034654,GO:0097159,GO:0006139,GO:0006355,GO:0016301,GO:0032555,GO:0019538,GO:0032550,GO:0008150,GO:0032774,GO:0019219,GO:0043170,GO:0010467,GO:0005524,GO:0009889,GO:0034641,GO:0010468,GO:…	macromolecule biosynthetic process,nucleoside binding,nucleotide binding,catalytic activity,regulation of biological process,organic substance metabolic process,protein modification process,purine ribonucleoside triphosphate binding,transcription, DNA-templated,cellular protein metabolic process,transferase activity, transferring phosphorus-containing groups,regulation of macromolecule metabolic …	ssc:100512019	K08801	ssc01001
TUCP_005513	Significant	Up	7.40547	0.007884	5.31712	0.0367273	1	Nonsignificant	Down	7.40547	11.6702	-0.669848	0.567667	1	Significant	Down	0.007884	11.6702	-5.987	0.000192816	0.518194	co_location	100512019	PASK	PAS domain containing serine/threonine kinase	GO:0009059,GO:0001882,GO:0000166,GO:0003824,GO:0050789,GO:0071704,GO:0036211,GO:0035639,GO:0006351,GO:0044267,GO:0016772,GO:0060255,GO:2001141,GO:0030554,GO:0097367,GO:0008152,GO:0032553,GO:1901362,GO:0004672,GO:0034654,GO:0097159,GO:0006139,GO:0006355,GO:0016301,GO:0032555,GO:0019538,GO:0032550,GO:0008150,GO:0032774,GO:0019219,GO:0043170,GO:0010467,GO:0005524,GO:0009889,GO:0034641,GO:0010468,GO:…	macromolecule biosynthetic process,nucleoside binding,nucleotide binding,catalytic activity,regulation of biological process,organic substance metabolic process,protein modification process,purine ribonucleoside triphosphate binding,transcription, DNA-templated,cellular protein metabolic process,transferase activity, transferring phosphorus-containing groups,regulation of macromolecule metabolic …	ssc:100512019	K08801	ssc01001
TUCP_005513	Significant	Up	7.40547	0.007884	5.31712	0.0367273	1	Nonsignificant	Down	7.40547	11.6702	-0.669848	0.567667	1	Significant	Down	0.007884	11.6702	-5.987	0.000192816	0.518194	co_location	100511480	FARP2	FERM	GO:0050789,GO:0009966,GO:0044763,GO:0008150,GO:0035556,GO:0023052,GO:0098772,GO:0050896,GO:0007266,GO:0023051,GO:0035023,GO:0048583,GO:0009987,GO:0007265,GO:0005085,GO:0044700,GO:0044699,GO:0010646,GO:0050794,GO:1902531,GO:0051056,GO:0065007,GO:0003674,GO:0007264,GO:0051716,GO:0005089,GO:0005088,GO:0046578,GO:0007165,GO:0007154	regulation of biological process,regulation of signal transduction,cellular process,biological_process,intracellular signal transduction,signaling,molecular function regulator,response to stimulus,Rho protein signal transduction,regulation of signaling,regulation of Rho protein signal transduction,regulation of response to stimulus,cellular process,Ras protein signal transduction,guanyl-nucleotid…	ssc:100511480	K06082	ssc04015;ssc04520;ssc04990
TUCP_005513	Significant	Up	7.40547	0.007884	5.31712	0.0367273	1	Nonsignificant	Down	7.40547	11.6702	-0.669848	0.567667	1	Significant	Down	0.007884	11.6702	-5.987	0.000192816	0.518194	co_location	100233187	HDLBP	high density lipoprotein binding protein	GO:1901360,GO:0046483,GO:0006396,GO:1901363,GO:0034470,GO:0009987,GO:0003723,GO:0005488,GO:0016070,GO:0044237,GO:0003674,GO:0044238,GO:0090304,GO:0003676,GO:0006725,GO:0008033,GO:0006399,GO:0008152,GO:0071704,GO:0034641,GO:0006807,GO:0044260,GO:0097159,GO:0006139,GO:0034660,GO:0008150,GO:0043170,GO:0010467	organic cyclic compound metabolic process,heterocycle metabolic process,RNA processing,heterocyclic compound binding,ncRNA processing,cellular process,RNA binding,binding,RNA metabolic process,cellular metabolic process,molecular_function,primary metabolic process,nucleic acid metabolic process,nucleic acid binding,cellular aromatic compound metabolic process,tRNA processing,tRNA metabolic proces…	--	--	--
TUCP_005513	Significant	Up	7.40547	0.007884	5.31712	0.0367273	1	Nonsignificant	Down	7.40547	11.6702	-0.669848	0.567667	1	Significant	Down	0.007884	11.6702	-5.987	0.000192816	0.518194	co_location	100512019	PASK	PAS domain containing serine/threonine kinase	GO:0009059,GO:0001882,GO:0000166,GO:0003824,GO:0050789,GO:0071704,GO:0036211,GO:0035639,GO:0006351,GO:0044267,GO:0016772,GO:0060255,GO:2001141,GO:0030554,GO:0097367,GO:0008152,GO:0032553,GO:1901362,GO:0004672,GO:0034654,GO:0097159,GO:0006139,GO:0006355,GO:0016301,GO:0032555,GO:0019538,GO:0032550,GO:0008150,GO:0032774,GO:0019219,GO:0043170,GO:0010467,GO:0005524,GO:0009889,GO:0034641,GO:0010468,GO:…	macromolecule biosynthetic process,nucleoside binding,nucleotide binding,catalytic activity,regulation of biological process,organic substance metabolic process,protein modification process,purine ribonucleoside triphosphate binding,transcription, DNA-templated,cellular protein metabolic process,transferase activity, transferring phosphorus-containing groups,regulation of macromolecule metabolic …	ssc:100512019	K08801	ssc01001
TUCP_005513	Significant	Up	7.40547	0.007884	5.31712	0.0367273	1	Nonsignificant	Down	7.40547	11.6702	-0.669848	0.567667	1	Significant	Down	0.007884	11.6702	-5.987	0.000192816	0.518194	co_location	100511480	FARP2	FERM	GO:0050789,GO:0009966,GO:0044763,GO:0008150,GO:0035556,GO:0023052,GO:0098772,GO:0050896,GO:0007266,GO:0023051,GO:0035023,GO:0048583,GO:0009987,GO:0007265,GO:0005085,GO:0044700,GO:0044699,GO:0010646,GO:0050794,GO:1902531,GO:0051056,GO:0065007,GO:0003674,GO:0007264,GO:0051716,GO:0005089,GO:0005088,GO:0046578,GO:0007165,GO:0007154	regulation of biological process,regulation of signal transduction,cellular process,biological_process,intracellular signal transduction,signaling,molecular function regulator,response to stimulus,Rho protein signal transduction,regulation of signaling,regulation of Rho protein signal transduction,regulation of response to stimulus,cellular process,Ras protein signal transduction,guanyl-nucleotid…	ssc:100511480	K06082	ssc04015;ssc04520;ssc04990
TUCP_005513	Significant	Up	7.40547	0.007884	5.31712	0.0367273	1	Nonsignificant	Down	7.40547	11.6702	-0.669848	0.567667	1	Significant	Down	0.007884	11.6702	-5.987	0.000192816	0.518194	co_location	100512019	PASK	PAS domain containing serine/threonine kinase	GO:0009059,GO:0001882,GO:0000166,GO:0003824,GO:0050789,GO:0071704,GO:0036211,GO:0035639,GO:0006351,GO:0044267,GO:0016772,GO:0060255,GO:2001141,GO:0030554,GO:0097367,GO:0008152,GO:0032553,GO:1901362,GO:0004672,GO:0034654,GO:0097159,GO:0006139,GO:0006355,GO:0016301,GO:0032555,GO:0019538,GO:0032550,GO:0008150,GO:0032774,GO:0019219,GO:0043170,GO:0010467,GO:0005524,GO:0009889,GO:0034641,GO:0010468,GO:…	macromolecule biosynthetic process,nucleoside binding,nucleotide binding,catalytic activity,regulation of biological process,organic substance metabolic process,protein modification process,purine ribonucleoside triphosphate binding,transcription, DNA-templated,cellular protein metabolic process,transferase activity, transferring phosphorus-containing groups,regulation of macromolecule metabolic …	ssc:100512019	K08801	ssc01001
TUCP_005513	Significant	Up	7.40547	0.007884	5.31712	0.0367273	1	Nonsignificant	Down	7.40547	11.6702	-0.669848	0.567667	1	Significant	Down	0.007884	11.6702	-5.987	0.000192816	0.518194	co_location	100511480	FARP2	FERM	GO:0050789,GO:0009966,GO:0044763,GO:0008150,GO:0035556,GO:0023052,GO:0098772,GO:0050896,GO:0007266,GO:0023051,GO:0035023,GO:0048583,GO:0009987,GO:0007265,GO:0005085,GO:0044700,GO:0044699,GO:0010646,GO:0050794,GO:1902531,GO:0051056,GO:0065007,GO:0003674,GO:0007264,GO:0051716,GO:0005089,GO:0005088,GO:0046578,GO:0007165,GO:0007154	regulation of biological process,regulation of signal transduction,cellular process,biological_process,intracellular signal transduction,signaling,molecular function regulator,response to stimulus,Rho protein signal transduction,regulation of signaling,regulation of Rho protein signal transduction,regulation of response to stimulus,cellular process,Ras protein signal transduction,guanyl-nucleotid…	ssc:100511480	K06082	ssc04015;ssc04520;ssc04990
TUCP_005513	Significant	Up	7.40547	0.007884	5.31712	0.0367273	1	Nonsignificant	Down	7.40547	11.6702	-0.669848	0.567667	1	Significant	Down	0.007884	11.6702	-5.987	0.000192816	0.518194	co_location	100510936	SEPT2	septin 2	GO:0030554,GO:0032561,GO:0097367,GO:0016829,GO:0008152,GO:0035639,GO:0050789,GO:0071704,GO:0016787,GO:0044763,GO:0001882,GO:0003824,GO:0019001,GO:0000166,GO:0050896,GO:1901265,GO:0016830,GO:0043167,GO:0005524,GO:0032555,GO:0032550,GO:0008150,GO:0035556,GO:0032553,GO:0016817,GO:0023052,GO:0097159,GO:0044699,GO:0016832,GO:0050794,GO:0005975,GO:0016887,GO:0017111,GO:0009987,GO:0005525,GO:0036094,GO:…	adenyl nucleotide binding,guanyl ribonucleotide binding,carbohydrate derivative binding,lyase activity,metabolic process,purine ribonucleoside triphosphate binding,regulation of biological process,organic substance metabolic process,hydrolase activity,cellular process,nucleoside binding,catalytic activity,guanyl nucleotide binding,nucleotide binding,response to stimulus,nucleoside phosphate bindi…	ssc:100510936	K16942	ssc04131;ssc04147;ssc04812;ssc05100
TUCP_005513	Significant	Up	7.40547	0.007884	5.31712	0.0367273	1	Nonsignificant	Down	7.40547	11.6702	-0.669848	0.567667	1	Significant	Down	0.007884	11.6702	-5.987	0.000192816	0.518194	co_location	100511480	FARP2	FERM	GO:0050789,GO:0009966,GO:0044763,GO:0008150,GO:0035556,GO:0023052,GO:0098772,GO:0050896,GO:0007266,GO:0023051,GO:0035023,GO:0048583,GO:0009987,GO:0007265,GO:0005085,GO:0044700,GO:0044699,GO:0010646,GO:0050794,GO:1902531,GO:0051056,GO:0065007,GO:0003674,GO:0007264,GO:0051716,GO:0005089,GO:0005088,GO:0046578,GO:0007165,GO:0007154	regulation of biological process,regulation of signal transduction,cellular process,biological_process,intracellular signal transduction,signaling,molecular function regulator,response to stimulus,Rho protein signal transduction,regulation of signaling,regulation of Rho protein signal transduction,regulation of response to stimulus,cellular process,Ras protein signal transduction,guanyl-nucleotid…	ssc:100511480	K06082	ssc04015;ssc04520;ssc04990
TUCP_005513	Significant	Up	7.40547	0.007884	5.31712	0.0367273	1	Nonsignificant	Down	7.40547	11.6702	-0.669848	0.567667	1	Significant	Down	0.007884	11.6702	-5.987	0.000192816	0.518194	co_location	100511480	FARP2	FERM	GO:0050789,GO:0009966,GO:0044763,GO:0008150,GO:0035556,GO:0023052,GO:0098772,GO:0050896,GO:0007266,GO:0023051,GO:0035023,GO:0048583,GO:0009987,GO:0007265,GO:0005085,GO:0044700,GO:0044699,GO:0010646,GO:0050794,GO:1902531,GO:0051056,GO:0065007,GO:0003674,GO:0007264,GO:0051716,GO:0005089,GO:0005088,GO:0046578,GO:0007165,GO:0007154	regulation of biological process,regulation of signal transduction,cellular process,biological_process,intracellular signal transduction,signaling,molecular function regulator,response to stimulus,Rho protein signal transduction,regulation of signaling,regulation of Rho protein signal transduction,regulation of response to stimulus,cellular process,Ras protein signal transduction,guanyl-nucleotid…	ssc:100511480	K06082	ssc04015;ssc04520;ssc04990
TUCP_005513	Significant	Up	7.40547	0.007884	5.31712	0.0367273	1	Nonsignificant	Down	7.40547	11.6702	-0.669848	0.567667	1	Significant	Down	0.007884	11.6702	-5.987	0.000192816	0.518194	co_location	100511842	PPP1R7	protein phosphatase 1 regulatory subunit 7	GO:0003674,GO:0005488,GO:0005515	molecular_function,binding,protein binding	ssc:100511842	K17550	ssc01009
TUCP_005513	Significant	Up	7.40547	0.007884	5.31712	0.0367273	1	Nonsignificant	Down	7.40547	11.6702	-0.669848	0.567667	1	Significant	Down	0.007884	11.6702	-5.987	0.000192816	0.518194	co_location	100510936	SEPT2	septin 2	GO:0030554,GO:0032561,GO:0097367,GO:0016829,GO:0008152,GO:0035639,GO:0050789,GO:0071704,GO:0016787,GO:0044763,GO:0001882,GO:0003824,GO:0019001,GO:0000166,GO:0050896,GO:1901265,GO:0016830,GO:0043167,GO:0005524,GO:0032555,GO:0032550,GO:0008150,GO:0035556,GO:0032553,GO:0016817,GO:0023052,GO:0097159,GO:0044699,GO:0016832,GO:0050794,GO:0005975,GO:0016887,GO:0017111,GO:0009987,GO:0005525,GO:0036094,GO:…	adenyl nucleotide binding,guanyl ribonucleotide binding,carbohydrate derivative binding,lyase activity,metabolic process,purine ribonucleoside triphosphate binding,regulation of biological process,organic substance metabolic process,hydrolase activity,cellular process,nucleoside binding,catalytic activity,guanyl nucleotide binding,nucleotide binding,response to stimulus,nucleoside phosphate bindi…	ssc:100510936	K16942	ssc04131;ssc04147;ssc04812;ssc05100
TUCP_005513	Significant	Up	7.40547	0.007884	5.31712	0.0367273	1	Nonsignificant	Down	7.40547	11.6702	-0.669848	0.567667	1	Significant	Down	0.007884	11.6702	-5.987	0.000192816	0.518194	co_location	100512374	MTERF4	mitochondrial transcription termination factor 4	GO:0051252,GO:1901576,GO:1901363,GO:0097659,GO:0005102,GO:0044464,GO:0008009,GO:0003690,GO:0009987,GO:0043231,GO:0019222,GO:0005575,GO:0002376,GO:0010556,GO:1901360,GO:0050794,GO:0044249,GO:0051171,GO:0031323,GO:0046483,GO:0006955,GO:1903506,GO:0003676,GO:2000112,GO:0034645,GO:0003677,GO:0019438,GO:0003674,GO:0044238,GO:0090304,GO:0006725,GO:0065007,GO:0005488,GO:0042379,GO:0018130,GO:0044237,GO:…	regulation of RNA metabolic process,organic substance biosynthetic process,heterocyclic compound binding,nucleic acid-templated transcription,signaling receptor binding,obsolete cell part,chemokine activity,double-stranded DNA binding,cellular process,intracellular membrane-bounded organelle,regulation of metabolic process,cellular_component,immune system process,regulation of macromolecule biosy…	ssc:100512374	K15032	ssc03012;ssc03029
TUCP_005513	Significant	Up	7.40547	0.007884	5.31712	0.0367273	1	Nonsignificant	Down	7.40547	11.6702	-0.669848	0.567667	1	Significant	Down	0.007884	11.6702	-5.987	0.000192816	0.518194	co_location	100233187	HDLBP	high density lipoprotein binding protein	GO:1901360,GO:0046483,GO:0006396,GO:1901363,GO:0034470,GO:0009987,GO:0003723,GO:0005488,GO:0016070,GO:0044237,GO:0003674,GO:0044238,GO:0090304,GO:0003676,GO:0006725,GO:0008033,GO:0006399,GO:0008152,GO:0071704,GO:0034641,GO:0006807,GO:0044260,GO:0097159,GO:0006139,GO:0034660,GO:0008150,GO:0043170,GO:0010467	organic cyclic compound metabolic process,heterocycle metabolic process,RNA processing,heterocyclic compound binding,ncRNA processing,cellular process,RNA binding,binding,RNA metabolic process,cellular metabolic process,molecular_function,primary metabolic process,nucleic acid metabolic process,nucleic acid binding,cellular aromatic compound metabolic process,tRNA processing,tRNA metabolic proces…	--	--	--
TUCP_005513	Significant	Up	7.40547	0.007884	5.31712	0.0367273	1	Nonsignificant	Down	7.40547	11.6702	-0.669848	0.567667	1	Significant	Down	0.007884	11.6702	-5.987	0.000192816	0.518194	co_location	100512019	PASK	PAS domain containing serine/threonine kinase	GO:0009059,GO:0001882,GO:0000166,GO:0003824,GO:0050789,GO:0071704,GO:0036211,GO:0035639,GO:0006351,GO:0044267,GO:0016772,GO:0060255,GO:2001141,GO:0030554,GO:0097367,GO:0008152,GO:0032553,GO:1901362,GO:0004672,GO:0034654,GO:0097159,GO:0006139,GO:0006355,GO:0016301,GO:0032555,GO:0019538,GO:0032550,GO:0008150,GO:0032774,GO:0019219,GO:0043170,GO:0010467,GO:0005524,GO:0009889,GO:0034641,GO:0010468,GO:…	macromolecule biosynthetic process,nucleoside binding,nucleotide binding,catalytic activity,regulation of biological process,organic substance metabolic process,protein modification process,purine ribonucleoside triphosphate binding,transcription, DNA-templated,cellular protein metabolic process,transferase activity, transferring phosphorus-containing groups,regulation of macromolecule metabolic …	ssc:100512019	K08801	ssc01001
TUCP_005513	Significant	Up	7.40547	0.007884	5.31712	0.0367273	1	Nonsignificant	Down	7.40547	11.6702	-0.669848	0.567667	1	Significant	Down	0.007884	11.6702	-5.987	0.000192816	0.518194	co_location	100233187	HDLBP	high density lipoprotein binding protein	GO:1901360,GO:0046483,GO:0006396,GO:1901363,GO:0034470,GO:0009987,GO:0003723,GO:0005488,GO:0016070,GO:0044237,GO:0003674,GO:0044238,GO:0090304,GO:0003676,GO:0006725,GO:0008033,GO:0006399,GO:0008152,GO:0071704,GO:0034641,GO:0006807,GO:0044260,GO:0097159,GO:0006139,GO:0034660,GO:0008150,GO:0043170,GO:0010467	organic cyclic compound metabolic process,heterocycle metabolic process,RNA processing,heterocyclic compound binding,ncRNA processing,cellular process,RNA binding,binding,RNA metabolic process,cellular metabolic process,molecular_function,primary metabolic process,nucleic acid metabolic process,nucleic acid binding,cellular aromatic compound metabolic process,tRNA processing,tRNA metabolic proces…	--	--	--
TUCP_005513	Significant	Up	7.40547	0.007884	5.31712	0.0367273	1	Nonsignificant	Down	7.40547	11.6702	-0.669848	0.567667	1	Significant	Down	0.007884	11.6702	-5.987	0.000192816	0.518194	co_location	100511480	FARP2	FERM	GO:0050789,GO:0009966,GO:0044763,GO:0008150,GO:0035556,GO:0023052,GO:0098772,GO:0050896,GO:0007266,GO:0023051,GO:0035023,GO:0048583,GO:0009987,GO:0007265,GO:0005085,GO:0044700,GO:0044699,GO:0010646,GO:0050794,GO:1902531,GO:0051056,GO:0065007,GO:0003674,GO:0007264,GO:0051716,GO:0005089,GO:0005088,GO:0046578,GO:0007165,GO:0007154	regulation of biological process,regulation of signal transduction,cellular process,biological_process,intracellular signal transduction,signaling,molecular function regulator,response to stimulus,Rho protein signal transduction,regulation of signaling,regulation of Rho protein signal transduction,regulation of response to stimulus,cellular process,Ras protein signal transduction,guanyl-nucleotid…	ssc:100511480	K06082	ssc04015;ssc04520;ssc04990
TUCP_005513	Significant	Up	7.40547	0.007884	5.31712	0.0367273	1	Nonsignificant	Down	7.40547	11.6702	-0.669848	0.567667	1	Significant	Down	0.007884	11.6702	-5.987	0.000192816	0.518194	co_location	100512019	PASK	PAS domain containing serine/threonine kinase	GO:0009059,GO:0001882,GO:0000166,GO:0003824,GO:0050789,GO:0071704,GO:0036211,GO:0035639,GO:0006351,GO:0044267,GO:0016772,GO:0060255,GO:2001141,GO:0030554,GO:0097367,GO:0008152,GO:0032553,GO:1901362,GO:0004672,GO:0034654,GO:0097159,GO:0006139,GO:0006355,GO:0016301,GO:0032555,GO:0019538,GO:0032550,GO:0008150,GO:0032774,GO:0019219,GO:0043170,GO:0010467,GO:0005524,GO:0009889,GO:0034641,GO:0010468,GO:…	macromolecule biosynthetic process,nucleoside binding,nucleotide binding,catalytic activity,regulation of biological process,organic substance metabolic process,protein modification process,purine ribonucleoside triphosphate binding,transcription, DNA-templated,cellular protein metabolic process,transferase activity, transferring phosphorus-containing groups,regulation of macromolecule metabolic …	ssc:100512019	K08801	ssc01001
TUCP_005513	Significant	Up	7.40547	0.007884	5.31712	0.0367273	1	Nonsignificant	Down	7.40547	11.6702	-0.669848	0.567667	1	Significant	Down	0.007884	11.6702	-5.987	0.000192816	0.518194	co_location	100233187	HDLBP	high density lipoprotein binding protein	GO:1901360,GO:0046483,GO:0006396,GO:1901363,GO:0034470,GO:0009987,GO:0003723,GO:0005488,GO:0016070,GO:0044237,GO:0003674,GO:0044238,GO:0090304,GO:0003676,GO:0006725,GO:0008033,GO:0006399,GO:0008152,GO:0071704,GO:0034641,GO:0006807,GO:0044260,GO:0097159,GO:0006139,GO:0034660,GO:0008150,GO:0043170,GO:0010467	organic cyclic compound metabolic process,heterocycle metabolic process,RNA processing,heterocyclic compound binding,ncRNA processing,cellular process,RNA binding,binding,RNA metabolic process,cellular metabolic process,molecular_function,primary metabolic process,nucleic acid metabolic process,nucleic acid binding,cellular aromatic compound metabolic process,tRNA processing,tRNA metabolic proces…	--	--	--
TUCP_005513	Significant	Up	7.40547	0.007884	5.31712	0.0367273	1	Nonsignificant	Down	7.40547	11.6702	-0.669848	0.567667	1	Significant	Down	0.007884	11.6702	-5.987	0.000192816	0.518194	co_location	100510936	SEPT2	septin 2	GO:0030554,GO:0032561,GO:0097367,GO:0016829,GO:0008152,GO:0035639,GO:0050789,GO:0071704,GO:0016787,GO:0044763,GO:0001882,GO:0003824,GO:0019001,GO:0000166,GO:0050896,GO:1901265,GO:0016830,GO:0043167,GO:0005524,GO:0032555,GO:0032550,GO:0008150,GO:0035556,GO:0032553,GO:0016817,GO:0023052,GO:0097159,GO:0044699,GO:0016832,GO:0050794,GO:0005975,GO:0016887,GO:0017111,GO:0009987,GO:0005525,GO:0036094,GO:…	adenyl nucleotide binding,guanyl ribonucleotide binding,carbohydrate derivative binding,lyase activity,metabolic process,purine ribonucleoside triphosphate binding,regulation of biological process,organic substance metabolic process,hydrolase activity,cellular process,nucleoside binding,catalytic activity,guanyl nucleotide binding,nucleotide binding,response to stimulus,nucleoside phosphate bindi…	ssc:100510936	K16942	ssc04131;ssc04147;ssc04812;ssc05100
TUCP_005513	Significant	Up	7.40547	0.007884	5.31712	0.0367273	1	Nonsignificant	Down	7.40547	11.6702	-0.669848	0.567667	1	Significant	Down	0.007884	11.6702	-5.987	0.000192816	0.518194	co_location	100233187	HDLBP	high density lipoprotein binding protein	GO:1901360,GO:0046483,GO:0006396,GO:1901363,GO:0034470,GO:0009987,GO:0003723,GO:0005488,GO:0016070,GO:0044237,GO:0003674,GO:0044238,GO:0090304,GO:0003676,GO:0006725,GO:0008033,GO:0006399,GO:0008152,GO:0071704,GO:0034641,GO:0006807,GO:0044260,GO:0097159,GO:0006139,GO:0034660,GO:0008150,GO:0043170,GO:0010467	organic cyclic compound metabolic process,heterocycle metabolic process,RNA processing,heterocyclic compound binding,ncRNA processing,cellular process,RNA binding,binding,RNA metabolic process,cellular metabolic process,molecular_function,primary metabolic process,nucleic acid metabolic process,nucleic acid binding,cellular aromatic compound metabolic process,tRNA processing,tRNA metabolic proces…	--	--	--
TUCP_005513	Significant	Up	7.40547	0.007884	5.31712	0.0367273	1	Nonsignificant	Down	7.40547	11.6702	-0.669848	0.567667	1	Significant	Down	0.007884	11.6702	-5.987	0.000192816	0.518194	co_location	100233187	HDLBP	high density lipoprotein binding protein	GO:1901360,GO:0046483,GO:0006396,GO:1901363,GO:0034470,GO:0009987,GO:0003723,GO:0005488,GO:0016070,GO:0044237,GO:0003674,GO:0044238,GO:0090304,GO:0003676,GO:0006725,GO:0008033,GO:0006399,GO:0008152,GO:0071704,GO:0034641,GO:0006807,GO:0044260,GO:0097159,GO:0006139,GO:0034660,GO:0008150,GO:0043170,GO:0010467	organic cyclic compound metabolic process,heterocycle metabolic process,RNA processing,heterocyclic compound binding,ncRNA processing,cellular process,RNA binding,binding,RNA metabolic process,cellular metabolic process,molecular_function,primary metabolic process,nucleic acid metabolic process,nucleic acid binding,cellular aromatic compound metabolic process,tRNA processing,tRNA metabolic proces…	--	--	--
TUCP_005513	Significant	Up	7.40547	0.007884	5.31712	0.0367273	1	Nonsignificant	Down	7.40547	11.6702	-0.669848	0.567667	1	Significant	Down	0.007884	11.6702	-5.987	0.000192816	0.518194	co_location	110256996	ANO7	anoctamin 7	--	--	--	--	--
TUCP_005513	Significant	Up	7.40547	0.007884	5.31712	0.0367273	1	Nonsignificant	Down	7.40547	11.6702	-0.669848	0.567667	1	Significant	Down	0.007884	11.6702	-5.987	0.000192816	0.518194	co_location	100512566	SNED1	sushi	GO:0005578,GO:0044238,GO:0003674,GO:0043169,GO:0005488,GO:0044421,GO:0005515,GO:0008237,GO:0044420,GO:0007160,GO:0031012,GO:0005575,GO:0007155,GO:0005509,GO:0004222,GO:0043205,GO:0043170,GO:0019538,GO:0008150,GO:0043167,GO:0031589,GO:0070011,GO:0006508,GO:0022610,GO:0008233,GO:0001527,GO:0003824,GO:0046872,GO:0005576,GO:0016787,GO:0071704,GO:0004175,GO:0008152	extracellular matrix,primary metabolic process,molecular_function,cation binding,binding,obsolete extracellular region part,protein binding,metallopeptidase activity,obsolete extracellular matrix component,cell-matrix adhesion,extracellular matrix,cellular_component,cell adhesion,calcium ion binding,metalloendopeptidase activity,supramolecular fiber,macromolecule metabolic process,protein metabol…	ssc:100512566	K24470	ssc04990
TUCP_005513	Significant	Up	7.40547	0.007884	5.31712	0.0367273	1	Nonsignificant	Down	7.40547	11.6702	-0.669848	0.567667	1	Significant	Down	0.007884	11.6702	-5.987	0.000192816	0.518194	co_location	100233187	HDLBP	high density lipoprotein binding protein	GO:1901360,GO:0046483,GO:0006396,GO:1901363,GO:0034470,GO:0009987,GO:0003723,GO:0005488,GO:0016070,GO:0044237,GO:0003674,GO:0044238,GO:0090304,GO:0003676,GO:0006725,GO:0008033,GO:0006399,GO:0008152,GO:0071704,GO:0034641,GO:0006807,GO:0044260,GO:0097159,GO:0006139,GO:0034660,GO:0008150,GO:0043170,GO:0010467	organic cyclic compound metabolic process,heterocycle metabolic process,RNA processing,heterocyclic compound binding,ncRNA processing,cellular process,RNA binding,binding,RNA metabolic process,cellular metabolic process,molecular_function,primary metabolic process,nucleic acid metabolic process,nucleic acid binding,cellular aromatic compound metabolic process,tRNA processing,tRNA metabolic proces…	--	--	--
TUCP_005513	Significant	Up	7.40547	0.007884	5.31712	0.0367273	1	Nonsignificant	Down	7.40547	11.6702	-0.669848	0.567667	1	Significant	Down	0.007884	11.6702	-5.987	0.000192816	0.518194	co_location	100510936	SEPT2	septin 2	GO:0030554,GO:0032561,GO:0097367,GO:0016829,GO:0008152,GO:0035639,GO:0050789,GO:0071704,GO:0016787,GO:0044763,GO:0001882,GO:0003824,GO:0019001,GO:0000166,GO:0050896,GO:1901265,GO:0016830,GO:0043167,GO:0005524,GO:0032555,GO:0032550,GO:0008150,GO:0035556,GO:0032553,GO:0016817,GO:0023052,GO:0097159,GO:0044699,GO:0016832,GO:0050794,GO:0005975,GO:0016887,GO:0017111,GO:0009987,GO:0005525,GO:0036094,GO:…	adenyl nucleotide binding,guanyl ribonucleotide binding,carbohydrate derivative binding,lyase activity,metabolic process,purine ribonucleoside triphosphate binding,regulation of biological process,organic substance metabolic process,hydrolase activity,cellular process,nucleoside binding,catalytic activity,guanyl nucleotide binding,nucleotide binding,response to stimulus,nucleoside phosphate bindi…	ssc:100510936	K16942	ssc04131;ssc04147;ssc04812;ssc05100
TUCP_005513	Significant	Up	7.40547	0.007884	5.31712	0.0367273	1	Nonsignificant	Down	7.40547	11.6702	-0.669848	0.567667	1	Significant	Down	0.007884	11.6702	-5.987	0.000192816	0.518194	co_location	100512374	MTERF4	mitochondrial transcription termination factor 4	GO:0051252,GO:1901576,GO:1901363,GO:0097659,GO:0005102,GO:0044464,GO:0008009,GO:0003690,GO:0009987,GO:0043231,GO:0019222,GO:0005575,GO:0002376,GO:0010556,GO:1901360,GO:0050794,GO:0044249,GO:0051171,GO:0031323,GO:0046483,GO:0006955,GO:1903506,GO:0003676,GO:2000112,GO:0034645,GO:0003677,GO:0019438,GO:0003674,GO:0044238,GO:0090304,GO:0006725,GO:0065007,GO:0005488,GO:0042379,GO:0018130,GO:0044237,GO:…	regulation of RNA metabolic process,organic substance biosynthetic process,heterocyclic compound binding,nucleic acid-templated transcription,signaling receptor binding,obsolete cell part,chemokine activity,double-stranded DNA binding,cellular process,intracellular membrane-bounded organelle,regulation of metabolic process,cellular_component,immune system process,regulation of macromolecule biosy…	ssc:100512374	K15032	ssc03012;ssc03029
TUCP_001555	Significant	Down	173.41	349.107	-1.00968	0.0128981	1	Significant	Down	173.41	509.068	-1.55412	0.00113118	1	Nonsignificant	Down	349.107	509.068	-0.544437	0.370416	1	co_location	100294702	SMYD1	SET and MYND domain containing 1	GO:0005515,GO:0005488,GO:0003674	protein binding,binding,molecular_function	ssc:100294702	K11426	ssc00310;ssc03036
TUCP_001555	Significant	Down	173.41	349.107	-1.00968	0.0128981	1	Significant	Down	173.41	509.068	-1.55412	0.00113118	1	Nonsignificant	Down	349.107	509.068	-0.544437	0.370416	1	co_location	100294702	SMYD1	SET and MYND domain containing 1	GO:0005515,GO:0005488,GO:0003674	protein binding,binding,molecular_function	ssc:100294702	K11426	ssc00310;ssc03036
TUCP_001555	Significant	Down	173.41	349.107	-1.00968	0.0128981	1	Significant	Down	173.41	509.068	-1.55412	0.00113118	1	Nonsignificant	Down	349.107	509.068	-0.544437	0.370416	1	co_location	100737616	THNSL2	threonine synthase like 2	GO:0009152,GO:0072522,GO:0008150,GO:0046390,GO:0006818,GO:0009144,GO:0006139,GO:0034654,GO:0015078,GO:1901362,GO:1901135,GO:0009259,GO:0009150,GO:0042278,GO:0009141,GO:0006163,GO:0009165,GO:1901657,GO:0006807,GO:0044271,GO:0009205,GO:1901137,GO:0008324,GO:0034641,GO:0009145,GO:0015992,GO:0009260,GO:0009161,GO:0034220,GO:0009124,GO:0071704,GO:0044711,GO:0055085,GO:0046129,GO:0042455,GO:0009117,GO:…	purine ribonucleotide biosynthetic process,purine-containing compound biosynthetic process,biological_process,ribose phosphate biosynthetic process,proton transmembrane transport,purine nucleoside triphosphate metabolic process,nucleobase-containing compound metabolic process,nucleobase-containing compound biosynthetic process,proton transmembrane transporter activity,organic cyclic compound bios…	ssc:100737616	K06037	ssc99980
TUCP_001555	Significant	Down	173.41	349.107	-1.00968	0.0128981	1	Significant	Down	173.41	509.068	-1.55412	0.00113118	1	Nonsignificant	Down	349.107	509.068	-0.544437	0.370416	1	co_location	100515537	KRCC1	lysine rich coiled-coil 1	GO:0097367,GO:0032561,GO:0035639,GO:0005576,GO:0000166,GO:0019001,GO:0001882,GO:0006996,GO:1901265,GO:0043167,GO:0008150,GO:0005179,GO:0032550,GO:0032555,GO:0003779,GO:0032553,GO:0097159,GO:0008092,GO:0005575,GO:0005525,GO:0009987,GO:0036094,GO:0005102,GO:0007010,GO:1901363,GO:0071840,GO:0005515,GO:0017076,GO:0005488,GO:0003674,GO:0016043,GO:0043168,GO:0001883,GO:0032549	carbohydrate derivative binding,guanyl ribonucleotide binding,purine ribonucleoside triphosphate binding,extracellular region,nucleotide binding,guanyl nucleotide binding,nucleoside binding,organelle organization,nucleoside phosphate binding,ion binding,biological_process,hormone activity,purine ribonucleoside binding,purine ribonucleotide binding,actin binding,ribonucleotide binding,organic cycl…	--	--	--
TUCP_001555	Significant	Down	173.41	349.107	-1.00968	0.0128981	1	Significant	Down	173.41	509.068	-1.55412	0.00113118	1	Nonsignificant	Down	349.107	509.068	-0.544437	0.370416	1	co_location	100515537	KRCC1	lysine rich coiled-coil 1	GO:0097367,GO:0032561,GO:0035639,GO:0005576,GO:0000166,GO:0019001,GO:0001882,GO:0006996,GO:1901265,GO:0043167,GO:0008150,GO:0005179,GO:0032550,GO:0032555,GO:0003779,GO:0032553,GO:0097159,GO:0008092,GO:0005575,GO:0005525,GO:0009987,GO:0036094,GO:0005102,GO:0007010,GO:1901363,GO:0071840,GO:0005515,GO:0017076,GO:0005488,GO:0003674,GO:0016043,GO:0043168,GO:0001883,GO:0032549	carbohydrate derivative binding,guanyl ribonucleotide binding,purine ribonucleoside triphosphate binding,extracellular region,nucleotide binding,guanyl nucleotide binding,nucleoside binding,organelle organization,nucleoside phosphate binding,ion binding,biological_process,hormone activity,purine ribonucleoside binding,purine ribonucleotide binding,actin binding,ribonucleotide binding,organic cycl…	--	--	--
TUCP_001555	Significant	Down	173.41	349.107	-1.00968	0.0128981	1	Significant	Down	173.41	509.068	-1.55412	0.00113118	1	Nonsignificant	Down	349.107	509.068	-0.544437	0.370416	1	co_location	445535	FABP1	fatty acid binding protein 1	--	--	ssc:445535	K08750	ssc03320;ssc04975
TUCP_001555	Significant	Down	173.41	349.107	-1.00968	0.0128981	1	Significant	Down	173.41	509.068	-1.55412	0.00113118	1	Nonsignificant	Down	349.107	509.068	-0.544437	0.370416	1	co_location	100515537	KRCC1	lysine rich coiled-coil 1	GO:0097367,GO:0032561,GO:0035639,GO:0005576,GO:0000166,GO:0019001,GO:0001882,GO:0006996,GO:1901265,GO:0043167,GO:0008150,GO:0005179,GO:0032550,GO:0032555,GO:0003779,GO:0032553,GO:0097159,GO:0008092,GO:0005575,GO:0005525,GO:0009987,GO:0036094,GO:0005102,GO:0007010,GO:1901363,GO:0071840,GO:0005515,GO:0017076,GO:0005488,GO:0003674,GO:0016043,GO:0043168,GO:0001883,GO:0032549	carbohydrate derivative binding,guanyl ribonucleotide binding,purine ribonucleoside triphosphate binding,extracellular region,nucleotide binding,guanyl nucleotide binding,nucleoside binding,organelle organization,nucleoside phosphate binding,ion binding,biological_process,hormone activity,purine ribonucleoside binding,purine ribonucleotide binding,actin binding,ribonucleotide binding,organic cycl…	--	--	--
TUCP_001555	Significant	Down	173.41	349.107	-1.00968	0.0128981	1	Significant	Down	173.41	509.068	-1.55412	0.00113118	1	Nonsignificant	Down	349.107	509.068	-0.544437	0.370416	1	co_location	445535	FABP1	fatty acid binding protein 1	--	--	ssc:445535	K08750	ssc03320;ssc04975
TUCP_001555	Significant	Down	173.41	349.107	-1.00968	0.0128981	1	Significant	Down	173.41	509.068	-1.55412	0.00113118	1	Nonsignificant	Down	349.107	509.068	-0.544437	0.370416	1	co_location	100515537	KRCC1	lysine rich coiled-coil 1	GO:0097367,GO:0032561,GO:0035639,GO:0005576,GO:0000166,GO:0019001,GO:0001882,GO:0006996,GO:1901265,GO:0043167,GO:0008150,GO:0005179,GO:0032550,GO:0032555,GO:0003779,GO:0032553,GO:0097159,GO:0008092,GO:0005575,GO:0005525,GO:0009987,GO:0036094,GO:0005102,GO:0007010,GO:1901363,GO:0071840,GO:0005515,GO:0017076,GO:0005488,GO:0003674,GO:0016043,GO:0043168,GO:0001883,GO:0032549	carbohydrate derivative binding,guanyl ribonucleotide binding,purine ribonucleoside triphosphate binding,extracellular region,nucleotide binding,guanyl nucleotide binding,nucleoside binding,organelle organization,nucleoside phosphate binding,ion binding,biological_process,hormone activity,purine ribonucleoside binding,purine ribonucleotide binding,actin binding,ribonucleotide binding,organic cycl…	--	--	--
TUCP_001555	Significant	Down	173.41	349.107	-1.00968	0.0128981	1	Significant	Down	173.41	509.068	-1.55412	0.00113118	1	Nonsignificant	Down	349.107	509.068	-0.544437	0.370416	1	co_location	100515537	KRCC1	lysine rich coiled-coil 1	GO:0097367,GO:0032561,GO:0035639,GO:0005576,GO:0000166,GO:0019001,GO:0001882,GO:0006996,GO:1901265,GO:0043167,GO:0008150,GO:0005179,GO:0032550,GO:0032555,GO:0003779,GO:0032553,GO:0097159,GO:0008092,GO:0005575,GO:0005525,GO:0009987,GO:0036094,GO:0005102,GO:0007010,GO:1901363,GO:0071840,GO:0005515,GO:0017076,GO:0005488,GO:0003674,GO:0016043,GO:0043168,GO:0001883,GO:0032549	carbohydrate derivative binding,guanyl ribonucleotide binding,purine ribonucleoside triphosphate binding,extracellular region,nucleotide binding,guanyl nucleotide binding,nucleoside binding,organelle organization,nucleoside phosphate binding,ion binding,biological_process,hormone activity,purine ribonucleoside binding,purine ribonucleotide binding,actin binding,ribonucleotide binding,organic cycl…	--	--	--
TUCP_006395	Significant	Down	3.47134	36.5626	-3.45942	0.00268108	1	Nonsignificant	Up	3.47134	1.59753	0.999998	0.61637	1	Significant	Up	36.5626	1.59753	4.45942	0.0134301	1	co_location	110258588	LOC110258588	butyrophilin subfamily 1 member A1-like	GO:0003674,GO:0005488,GO:0005515	molecular_function,binding,protein binding	--	--	--
TUCP_006395	Significant	Down	3.47134	36.5626	-3.45942	0.00268108	1	Nonsignificant	Up	3.47134	1.59753	0.999998	0.61637	1	Significant	Up	36.5626	1.59753	4.45942	0.0134301	1	co_location	110258586	LOC110258586	butyrophilin subfamily 1 member A1-like	GO:0005515,GO:0005488,GO:0003674	protein binding,binding,molecular_function	--	--	--
TUCP_006395	Significant	Down	3.47134	36.5626	-3.45942	0.00268108	1	Nonsignificant	Up	3.47134	1.59753	0.999998	0.61637	1	Significant	Up	36.5626	1.59753	4.45942	0.0134301	1	co_location	110258589	LOC110258589	butyrophilin subfamily 1 member A1-like	GO:0005515,GO:0005488,GO:0003674	protein binding,binding,molecular_function	--	--	--
TUCP_003109	Nonsignificant	Down	0.168601	0.754005	-0.895928	0.80321	1	Significant	Down	0.168601	13.5864	-5.21785	0.00253464	1	Significant	Down	0.754005	13.5864	-4.32191	0.00701109	1	co_location	100511822	ICK	intestinal cell kinase	GO:0022857,GO:0001882,GO:0000166,GO:0003824,GO:0071704,GO:0036211,GO:0035639,GO:0008982,GO:0044267,GO:0016772,GO:0097367,GO:0030554,GO:0008152,GO:0022804,GO:0004672,GO:0032553,GO:0015144,GO:0097159,GO:0032555,GO:0032550,GO:0019538,GO:0016301,GO:1901476,GO:0008150,GO:0043170,GO:0005524,GO:0016773,GO:1901265,GO:0043167,GO:0044260,GO:0022892,GO:0032559,GO:0006796,GO:1901363,GO:0009987,GO:0005215,GO:…	transmembrane transporter activity,nucleoside binding,nucleotide binding,catalytic activity,organic substance metabolic process,protein modification process,purine ribonucleoside triphosphate binding,protein-N(PI)-phosphohistidine-sugar phosphotransferase activity,cellular protein metabolic process,transferase activity, transferring phosphorus-containing groups,carbohydrate derivative binding,ade…	ssc:100511822	K08828	ssc01001
TUCP_003109	Nonsignificant	Down	0.168601	0.754005	-0.895928	0.80321	1	Significant	Down	0.168601	13.5864	-5.21785	0.00253464	1	Significant	Down	0.754005	13.5864	-4.32191	0.00701109	1	co_location	397682	GSTA1	glutathione S-transferase alpha 1	GO:0016020,GO:0005488,GO:0005515,GO:0003674,GO:0008236,GO:0005575,GO:0005618,GO:0044464,GO:0030312,GO:0071944,GO:0070011,GO:0005623,GO:0004175,GO:0004252,GO:0003824,GO:0008233,GO:0017171,GO:0016787	membrane,binding,protein binding,molecular_function,serine-type peptidase activity,cellular_component,cell wall,obsolete cell part,--,cell periphery,peptidase activity,obsolete cell,endopeptidase activity,serine-type endopeptidase activity,catalytic activity,peptidase activity,serine hydrolase activity,hydrolase activity	ssc:397682	K00799	ssc00480;ssc00980;ssc00982;ssc00983;ssc01524;ssc02000;ssc05200;ssc05204;ssc05225;ssc05418
TUCP_003109	Nonsignificant	Down	0.168601	0.754005	-0.895928	0.80321	1	Significant	Down	0.168601	13.5864	-5.21785	0.00253464	1	Significant	Down	0.754005	13.5864	-4.32191	0.00701109	1	co_location	100512176	TMEM14A	transmembrane protein 14A	GO:0016020,GO:0044425,GO:0031224,GO:0005575,GO:0016021	membrane,obsolete membrane part,intrinsic component of membrane,cellular_component,integral component of membrane	--	--	--
TUCP_003109	Nonsignificant	Down	0.168601	0.754005	-0.895928	0.80321	1	Significant	Down	0.168601	13.5864	-5.21785	0.00253464	1	Significant	Down	0.754005	13.5864	-4.32191	0.00701109	1	co_location	100512176	TMEM14A	transmembrane protein 14A	GO:0016020,GO:0044425,GO:0031224,GO:0005575,GO:0016021	membrane,obsolete membrane part,intrinsic component of membrane,cellular_component,integral component of membrane	--	--	--
TUCP_003109	Nonsignificant	Down	0.168601	0.754005	-0.895928	0.80321	1	Significant	Down	0.168601	13.5864	-5.21785	0.00253464	1	Significant	Down	0.754005	13.5864	-4.32191	0.00701109	1	co_location	100152951	GSTA4	glutathione S-transferase alpha 4	GO:0005488,GO:0005515,GO:0003674	binding,protein binding,molecular_function	ssc:100152951	K00799	ssc00480;ssc00980;ssc00982;ssc00983;ssc01524;ssc02000;ssc05200;ssc05204;ssc05225;ssc05418
TUCP_003109	Nonsignificant	Down	0.168601	0.754005	-0.895928	0.80321	1	Significant	Down	0.168601	13.5864	-5.21785	0.00253464	1	Significant	Down	0.754005	13.5864	-4.32191	0.00701109	1	co_location	100526118	LOC100526118	glutathione S-transferase A1-like	GO:0003674,GO:0005488,GO:0005515	molecular_function,binding,protein binding	ssc:100526118	K00799	ssc00480;ssc00980;ssc00982;ssc00983;ssc01524;ssc02000;ssc05200;ssc05204;ssc05225;ssc05418
TUCP_003109	Nonsignificant	Down	0.168601	0.754005	-0.895928	0.80321	1	Significant	Down	0.168601	13.5864	-5.21785	0.00253464	1	Significant	Down	0.754005	13.5864	-4.32191	0.00701109	1	co_location	100152951	GSTA4	glutathione S-transferase alpha 4	GO:0005488,GO:0005515,GO:0003674	binding,protein binding,molecular_function	ssc:100152951	K00799	ssc00480;ssc00980;ssc00982;ssc00983;ssc01524;ssc02000;ssc05200;ssc05204;ssc05225;ssc05418
TUCP_003109	Nonsignificant	Down	0.168601	0.754005	-0.895928	0.80321	1	Significant	Down	0.168601	13.5864	-5.21785	0.00253464	1	Significant	Down	0.754005	13.5864	-4.32191	0.00701109	1	co_location	100512176	TMEM14A	transmembrane protein 14A	GO:0016020,GO:0044425,GO:0031224,GO:0005575,GO:0016021	membrane,obsolete membrane part,intrinsic component of membrane,cellular_component,integral component of membrane	--	--	--
TUCP_003109	Nonsignificant	Down	0.168601	0.754005	-0.895928	0.80321	1	Significant	Down	0.168601	13.5864	-5.21785	0.00253464	1	Significant	Down	0.754005	13.5864	-4.32191	0.00701109	1	co_location	100512176	TMEM14A	transmembrane protein 14A	GO:0016020,GO:0044425,GO:0031224,GO:0005575,GO:0016021	membrane,obsolete membrane part,intrinsic component of membrane,cellular_component,integral component of membrane	--	--	--
TUCP_003109	Nonsignificant	Down	0.168601	0.754005	-0.895928	0.80321	1	Significant	Down	0.168601	13.5864	-5.21785	0.00253464	1	Significant	Down	0.754005	13.5864	-4.32191	0.00701109	1	co_location	100510917	LOC100510917	glutathione S-transferase A4	GO:0003674,GO:0005515,GO:0005488	molecular_function,protein binding,binding	ssc:100510917	K00799	ssc00480;ssc00980;ssc00982;ssc00983;ssc01524;ssc02000;ssc05200;ssc05204;ssc05225;ssc05418
TUCP_003507	Significant	Up	8.56296	0.358045	5.50154	0.0464293	1	Nonsignificant	Up	8.56296	0.885094	3.05888	0.149437	1	Nonsignificant	Down	0.358045	0.885094	-2.44266	0.528705	1	co_location	397087	SPP1	secreted phosphoprotein 1	GO:0001503,GO:0007155,GO:0044699,GO:0032501,GO:0008150,GO:0022610,GO:0044707	ossification,cell adhesion,biological_process,multicellular organismal process,biological_process,biological adhesion,multicellular organismal process	ssc:397087	K06250	ssc04151;ssc04371;ssc04510;ssc04512;ssc04620;ssc04929;ssc05165
TUCP_003507	Significant	Up	8.56296	0.358045	5.50154	0.0464293	1	Nonsignificant	Up	8.56296	0.885094	3.05888	0.149437	1	Nonsignificant	Down	0.358045	0.885094	-2.44266	0.528705	1	co_location	110255210	LOC110255210	--	GO:0005525,GO:0009987,GO:0017111,GO:0036094,GO:0032559,GO:0016818,GO:0019058,GO:1901363,GO:0016887,GO:0005575,GO:0016462,GO:0044764,GO:0003674,GO:0016043,GO:0043168,GO:0001883,GO:0032549,GO:0022607,GO:0044419,GO:0071840,GO:0051704,GO:0003924,GO:0017076,GO:0019068,GO:0016032,GO:0016020,GO:0005488,GO:0016787,GO:0019001,GO:0003824,GO:0000166,GO:0001882,GO:0097367,GO:0032561,GO:0030554,GO:0035639,GO:…	GTP binding,cellular process,nucleoside-triphosphatase activity,small molecule binding,adenyl ribonucleotide binding,hydrolase activity, acting on acid anhydrides, in phosphorus-containing anhydrides,viral life cycle,heterocyclic compound binding,ATPase activity,cellular_component,pyrophosphatase activity,multi-organism cellular process,molecular_function,cellular component organization,anion bin…	ssc:110255210	K05681	ssc01523;ssc02000;ssc02010;ssc04090;ssc04147;ssc04976
TUCP_003507	Significant	Up	8.56296	0.358045	5.50154	0.0464293	1	Nonsignificant	Up	8.56296	0.885094	3.05888	0.149437	1	Nonsignificant	Down	0.358045	0.885094	-2.44266	0.528705	1	co_location	641309	PKD2	--	GO:0008150,GO:0005216,GO:0043167,GO:0055085,GO:0022803,GO:0022857,GO:0044763,GO:0046872,GO:0015075,GO:0043169,GO:0006810,GO:0003674,GO:0022891,GO:0005488,GO:0016020,GO:0044765,GO:0005215,GO:0009987,GO:0051234,GO:0051179,GO:1902578,GO:0022838,GO:0022892,GO:0015267,GO:0044699,GO:0005509,GO:0006811,GO:0005575	biological_process,ion channel activity,ion binding,transmembrane transport,passive transmembrane transporter activity,transmembrane transporter activity,cellular process,metal ion binding,ion transmembrane transporter activity,cation binding,transport,molecular_function,transmembrane transporter activity,binding,membrane,transport,transporter activity,cellular process,establishment of localizati…	ssc:641309	K04986	ssc03036;ssc04040
TUCP_003507	Significant	Up	8.56296	0.358045	5.50154	0.0464293	1	Nonsignificant	Up	8.56296	0.885094	3.05888	0.149437	1	Nonsignificant	Down	0.358045	0.885094	-2.44266	0.528705	1	co_location	397087	SPP1	secreted phosphoprotein 1	GO:0001503,GO:0007155,GO:0044699,GO:0032501,GO:0008150,GO:0022610,GO:0044707	ossification,cell adhesion,biological_process,multicellular organismal process,biological_process,biological adhesion,multicellular organismal process	ssc:397087	K06250	ssc04151;ssc04371;ssc04510;ssc04512;ssc04620;ssc04929;ssc05165
TUCP_003507	Significant	Up	8.56296	0.358045	5.50154	0.0464293	1	Nonsignificant	Up	8.56296	0.885094	3.05888	0.149437	1	Nonsignificant	Down	0.358045	0.885094	-2.44266	0.528705	1	co_location	397087	SPP1	secreted phosphoprotein 1	GO:0001503,GO:0007155,GO:0044699,GO:0032501,GO:0008150,GO:0022610,GO:0044707	ossification,cell adhesion,biological_process,multicellular organismal process,biological_process,biological adhesion,multicellular organismal process	ssc:397087	K06250	ssc04151;ssc04371;ssc04510;ssc04512;ssc04620;ssc04929;ssc05165
TUCP_003507	Significant	Up	8.56296	0.358045	5.50154	0.0464293	1	Nonsignificant	Up	8.56296	0.885094	3.05888	0.149437	1	Nonsignificant	Down	0.358045	0.885094	-2.44266	0.528705	1	co_location	397087	SPP1	secreted phosphoprotein 1	GO:0001503,GO:0007155,GO:0044699,GO:0032501,GO:0008150,GO:0022610,GO:0044707	ossification,cell adhesion,biological_process,multicellular organismal process,biological_process,biological adhesion,multicellular organismal process	ssc:397087	K06250	ssc04151;ssc04371;ssc04510;ssc04512;ssc04620;ssc04929;ssc05165
TUCP_003507	Significant	Up	8.56296	0.358045	5.50154	0.0464293	1	Nonsignificant	Up	8.56296	0.885094	3.05888	0.149437	1	Nonsignificant	Down	0.358045	0.885094	-2.44266	0.528705	1	co_location	641309	PKD2	--	GO:0008150,GO:0005216,GO:0043167,GO:0055085,GO:0022803,GO:0022857,GO:0044763,GO:0046872,GO:0015075,GO:0043169,GO:0006810,GO:0003674,GO:0022891,GO:0005488,GO:0016020,GO:0044765,GO:0005215,GO:0009987,GO:0051234,GO:0051179,GO:1902578,GO:0022838,GO:0022892,GO:0015267,GO:0044699,GO:0005509,GO:0006811,GO:0005575	biological_process,ion channel activity,ion binding,transmembrane transport,passive transmembrane transporter activity,transmembrane transporter activity,cellular process,metal ion binding,ion transmembrane transporter activity,cation binding,transport,molecular_function,transmembrane transporter activity,binding,membrane,transport,transporter activity,cellular process,establishment of localizati…	ssc:641309	K04986	ssc03036;ssc04040
TUCP_000239	Nonsignificant	Up	22.2073	15.6713	0.511501	0.375055	1	Significant	Down	22.2073	49.9249	-1.16273	0.0477303	1	Significant	Down	15.6713	49.9249	-1.67423	0.010707	1	co_location	106504138	GAPVD1	GTPase activating protein and VPS9 domains 1	GO:0065007,GO:0043087,GO:0003674,GO:0051336,GO:0044710,GO:0044699,GO:0019222,GO:0055114,GO:0050790,GO:0008150,GO:0016491,GO:0008152,GO:0050789,GO:0003824,GO:0065009	biological regulation,regulation of GTPase activity,molecular_function,regulation of hydrolase activity,metabolic process,biological_process,regulation of metabolic process,obsolete oxidation-reduction process,regulation of catalytic activity,biological_process,oxidoreductase activity,metabolic process,regulation of biological process,catalytic activity,regulation of molecular function	--	--	--
TUCP_000239	Nonsignificant	Up	22.2073	15.6713	0.511501	0.375055	1	Significant	Down	22.2073	49.9249	-1.16273	0.0477303	1	Significant	Down	15.6713	49.9249	-1.67423	0.010707	1	co_location	106504138	GAPVD1	GTPase activating protein and VPS9 domains 1	GO:0065007,GO:0043087,GO:0003674,GO:0051336,GO:0044710,GO:0044699,GO:0019222,GO:0055114,GO:0050790,GO:0008150,GO:0016491,GO:0008152,GO:0050789,GO:0003824,GO:0065009	biological regulation,regulation of GTPase activity,molecular_function,regulation of hydrolase activity,metabolic process,biological_process,regulation of metabolic process,obsolete oxidation-reduction process,regulation of catalytic activity,biological_process,oxidoreductase activity,metabolic process,regulation of biological process,catalytic activity,regulation of molecular function	--	--	--
TUCP_000239	Nonsignificant	Up	22.2073	15.6713	0.511501	0.375055	1	Significant	Down	22.2073	49.9249	-1.16273	0.0477303	1	Significant	Down	15.6713	49.9249	-1.67423	0.010707	1	co_location	100152056	RABEPK	Rab9 effector protein with kelch motifs	GO:0005488,GO:0005515,GO:0003674	binding,protein binding,molecular_function	ssc:100152056	K20285	ssc04131
TUCP_000239	Nonsignificant	Up	22.2073	15.6713	0.511501	0.375055	1	Significant	Down	22.2073	49.9249	-1.16273	0.0477303	1	Significant	Down	15.6713	49.9249	-1.67423	0.010707	1	co_location	106504138	GAPVD1	GTPase activating protein and VPS9 domains 1	GO:0065007,GO:0043087,GO:0003674,GO:0051336,GO:0044710,GO:0044699,GO:0019222,GO:0055114,GO:0050790,GO:0008150,GO:0016491,GO:0008152,GO:0050789,GO:0003824,GO:0065009	biological regulation,regulation of GTPase activity,molecular_function,regulation of hydrolase activity,metabolic process,biological_process,regulation of metabolic process,obsolete oxidation-reduction process,regulation of catalytic activity,biological_process,oxidoreductase activity,metabolic process,regulation of biological process,catalytic activity,regulation of molecular function	--	--	--
TUCP_000239	Nonsignificant	Up	22.2073	15.6713	0.511501	0.375055	1	Significant	Down	22.2073	49.9249	-1.16273	0.0477303	1	Significant	Down	15.6713	49.9249	-1.67423	0.010707	1	co_location	106504138	GAPVD1	GTPase activating protein and VPS9 domains 1	GO:0065007,GO:0043087,GO:0003674,GO:0051336,GO:0044710,GO:0044699,GO:0019222,GO:0055114,GO:0050790,GO:0008150,GO:0016491,GO:0008152,GO:0050789,GO:0003824,GO:0065009	biological regulation,regulation of GTPase activity,molecular_function,regulation of hydrolase activity,metabolic process,biological_process,regulation of metabolic process,obsolete oxidation-reduction process,regulation of catalytic activity,biological_process,oxidoreductase activity,metabolic process,regulation of biological process,catalytic activity,regulation of molecular function	--	--	--
TUCP_000239	Nonsignificant	Up	22.2073	15.6713	0.511501	0.375055	1	Significant	Down	22.2073	49.9249	-1.16273	0.0477303	1	Significant	Down	15.6713	49.9249	-1.67423	0.010707	1	co_location	407060	HSPA5	heat shock protein family A (Hsp70) member 5	GO:0044710,GO:0046483,GO:0044699,GO:0006753,GO:1901564,GO:1901360,GO:0016310,GO:0005975,GO:0006119,GO:0009987,GO:0006796,GO:0042773,GO:0071840,GO:0050136,GO:0046128,GO:0009199,GO:0044237,GO:0008137,GO:0048856,GO:0044767,GO:0009653,GO:0003954,GO:0016655,GO:0009119,GO:0019637,GO:0046034,GO:0019693,GO:0045333,GO:0006725,GO:0003674,GO:0006793,GO:0016043,GO:0044238,GO:0009167,GO:0009126,GO:0006091,GO:…	metabolic process,heterocycle metabolic process,biological_process,nucleoside phosphate metabolic process,organonitrogen compound metabolic process,organic cyclic compound metabolic process,phosphorylation,carbohydrate metabolic process,oxidative phosphorylation,cellular process,phosphate-containing compound metabolic process,ATP synthesis coupled electron transport,cellular component organizatio…	ssc:407060	K09490	ssc03060;ssc03110;ssc04131;ssc04141;ssc04147;ssc04612;ssc04918;ssc05012;ssc05014;ssc05020;ssc05022
TUCP_000239	Nonsignificant	Up	22.2073	15.6713	0.511501	0.375055	1	Significant	Down	22.2073	49.9249	-1.16273	0.0477303	1	Significant	Down	15.6713	49.9249	-1.67423	0.010707	1	co_location	106504138	GAPVD1	GTPase activating protein and VPS9 domains 1	GO:0065007,GO:0043087,GO:0003674,GO:0051336,GO:0044710,GO:0044699,GO:0019222,GO:0055114,GO:0050790,GO:0008150,GO:0016491,GO:0008152,GO:0050789,GO:0003824,GO:0065009	biological regulation,regulation of GTPase activity,molecular_function,regulation of hydrolase activity,metabolic process,biological_process,regulation of metabolic process,obsolete oxidation-reduction process,regulation of catalytic activity,biological_process,oxidoreductase activity,metabolic process,regulation of biological process,catalytic activity,regulation of molecular function	--	--	--
TUCP_000239	Nonsignificant	Up	22.2073	15.6713	0.511501	0.375055	1	Significant	Down	22.2073	49.9249	-1.16273	0.0477303	1	Significant	Down	15.6713	49.9249	-1.67423	0.010707	1	co_location	106504138	GAPVD1	GTPase activating protein and VPS9 domains 1	GO:0065007,GO:0043087,GO:0003674,GO:0051336,GO:0044710,GO:0044699,GO:0019222,GO:0055114,GO:0050790,GO:0008150,GO:0016491,GO:0008152,GO:0050789,GO:0003824,GO:0065009	biological regulation,regulation of GTPase activity,molecular_function,regulation of hydrolase activity,metabolic process,biological_process,regulation of metabolic process,obsolete oxidation-reduction process,regulation of catalytic activity,biological_process,oxidoreductase activity,metabolic process,regulation of biological process,catalytic activity,regulation of molecular function	--	--	--
TUCP_000239	Nonsignificant	Up	22.2073	15.6713	0.511501	0.375055	1	Significant	Down	22.2073	49.9249	-1.16273	0.0477303	1	Significant	Down	15.6713	49.9249	-1.67423	0.010707	1	co_location	106504138	GAPVD1	GTPase activating protein and VPS9 domains 1	GO:0065007,GO:0043087,GO:0003674,GO:0051336,GO:0044710,GO:0044699,GO:0019222,GO:0055114,GO:0050790,GO:0008150,GO:0016491,GO:0008152,GO:0050789,GO:0003824,GO:0065009	biological regulation,regulation of GTPase activity,molecular_function,regulation of hydrolase activity,metabolic process,biological_process,regulation of metabolic process,obsolete oxidation-reduction process,regulation of catalytic activity,biological_process,oxidoreductase activity,metabolic process,regulation of biological process,catalytic activity,regulation of molecular function	--	--	--
TUCP_000239	Nonsignificant	Up	22.2073	15.6713	0.511501	0.375055	1	Significant	Down	22.2073	49.9249	-1.16273	0.0477303	1	Significant	Down	15.6713	49.9249	-1.67423	0.010707	1	co_location	396699	RSC1A1	regulator of solute carriers 1	--	--	--	--	--
TUCP_000239	Nonsignificant	Up	22.2073	15.6713	0.511501	0.375055	1	Significant	Down	22.2073	49.9249	-1.16273	0.0477303	1	Significant	Down	15.6713	49.9249	-1.67423	0.010707	1	co_location	100515704	SCAI	suppressor of cancer cell invasion	GO:0009059,GO:0000989,GO:0071704,GO:0006351,GO:0008152,GO:1901362,GO:0034654,GO:0006139,GO:0000988,GO:0008150,GO:0003714,GO:0032774,GO:0010467,GO:0043170,GO:0034641,GO:0044271,GO:0006807,GO:0044260,GO:0097659,GO:1901576,GO:0009987,GO:1901360,GO:0044249,GO:0005575,GO:0046483,GO:0016021,GO:0034645,GO:0090304,GO:0044425,GO:0044238,GO:0003674,GO:0019438,GO:0031224,GO:0006725,GO:0018130,GO:0016020,GO:…	macromolecule biosynthetic process,obsolete transcription factor activity, transcription factor binding,organic substance metabolic process,transcription, DNA-templated,metabolic process,organic cyclic compound biosynthetic process,nucleobase-containing compound biosynthetic process,nucleobase-containing compound metabolic process,obsolete transcription factor activity, protein binding,biological…	--	--	--
TUCP_000239	Nonsignificant	Up	22.2073	15.6713	0.511501	0.375055	1	Significant	Down	22.2073	49.9249	-1.16273	0.0477303	1	Significant	Down	15.6713	49.9249	-1.67423	0.010707	1	co_location	100153256	PPP6C	protein phosphatase 6 catalytic subunit	GO:0016787,GO:0003824,GO:0003674	hydrolase activity,catalytic activity,molecular_function	ssc:100153256	K15498	ssc01009;ssc03400
TUCP_000239	Nonsignificant	Up	22.2073	15.6713	0.511501	0.375055	1	Significant	Down	22.2073	49.9249	-1.16273	0.0477303	1	Significant	Down	15.6713	49.9249	-1.67423	0.010707	1	co_location	106504138	GAPVD1	GTPase activating protein and VPS9 domains 1	GO:0065007,GO:0043087,GO:0003674,GO:0051336,GO:0044710,GO:0044699,GO:0019222,GO:0055114,GO:0050790,GO:0008150,GO:0016491,GO:0008152,GO:0050789,GO:0003824,GO:0065009	biological regulation,regulation of GTPase activity,molecular_function,regulation of hydrolase activity,metabolic process,biological_process,regulation of metabolic process,obsolete oxidation-reduction process,regulation of catalytic activity,biological_process,oxidoreductase activity,metabolic process,regulation of biological process,catalytic activity,regulation of molecular function	--	--	--
TUCP_000239	Nonsignificant	Up	22.2073	15.6713	0.511501	0.375055	1	Significant	Down	22.2073	49.9249	-1.16273	0.0477303	1	Significant	Down	15.6713	49.9249	-1.67423	0.010707	1	co_location	106504138	GAPVD1	GTPase activating protein and VPS9 domains 1	GO:0065007,GO:0043087,GO:0003674,GO:0051336,GO:0044710,GO:0044699,GO:0019222,GO:0055114,GO:0050790,GO:0008150,GO:0016491,GO:0008152,GO:0050789,GO:0003824,GO:0065009	biological regulation,regulation of GTPase activity,molecular_function,regulation of hydrolase activity,metabolic process,biological_process,regulation of metabolic process,obsolete oxidation-reduction process,regulation of catalytic activity,biological_process,oxidoreductase activity,metabolic process,regulation of biological process,catalytic activity,regulation of molecular function	--	--	--
TUCP_000239	Nonsignificant	Up	22.2073	15.6713	0.511501	0.375055	1	Significant	Down	22.2073	49.9249	-1.16273	0.0477303	1	Significant	Down	15.6713	49.9249	-1.67423	0.010707	1	co_location	106504138	GAPVD1	GTPase activating protein and VPS9 domains 1	GO:0065007,GO:0043087,GO:0003674,GO:0051336,GO:0044710,GO:0044699,GO:0019222,GO:0055114,GO:0050790,GO:0008150,GO:0016491,GO:0008152,GO:0050789,GO:0003824,GO:0065009	biological regulation,regulation of GTPase activity,molecular_function,regulation of hydrolase activity,metabolic process,biological_process,regulation of metabolic process,obsolete oxidation-reduction process,regulation of catalytic activity,biological_process,oxidoreductase activity,metabolic process,regulation of biological process,catalytic activity,regulation of molecular function	--	--	--
TUCP_000239	Nonsignificant	Up	22.2073	15.6713	0.511501	0.375055	1	Significant	Down	22.2073	49.9249	-1.16273	0.0477303	1	Significant	Down	15.6713	49.9249	-1.67423	0.010707	1	co_location	106504138	GAPVD1	GTPase activating protein and VPS9 domains 1	GO:0065007,GO:0043087,GO:0003674,GO:0051336,GO:0044710,GO:0044699,GO:0019222,GO:0055114,GO:0050790,GO:0008150,GO:0016491,GO:0008152,GO:0050789,GO:0003824,GO:0065009	biological regulation,regulation of GTPase activity,molecular_function,regulation of hydrolase activity,metabolic process,biological_process,regulation of metabolic process,obsolete oxidation-reduction process,regulation of catalytic activity,biological_process,oxidoreductase activity,metabolic process,regulation of biological process,catalytic activity,regulation of molecular function	--	--	--
TUCP_000239	Nonsignificant	Up	22.2073	15.6713	0.511501	0.375055	1	Significant	Down	22.2073	49.9249	-1.16273	0.0477303	1	Significant	Down	15.6713	49.9249	-1.67423	0.010707	1	co_location	106504138	GAPVD1	GTPase activating protein and VPS9 domains 1	GO:0065007,GO:0043087,GO:0003674,GO:0051336,GO:0044710,GO:0044699,GO:0019222,GO:0055114,GO:0050790,GO:0008150,GO:0016491,GO:0008152,GO:0050789,GO:0003824,GO:0065009	biological regulation,regulation of GTPase activity,molecular_function,regulation of hydrolase activity,metabolic process,biological_process,regulation of metabolic process,obsolete oxidation-reduction process,regulation of catalytic activity,biological_process,oxidoreductase activity,metabolic process,regulation of biological process,catalytic activity,regulation of molecular function	--	--	--
TUCP_000239	Nonsignificant	Up	22.2073	15.6713	0.511501	0.375055	1	Significant	Down	22.2073	49.9249	-1.16273	0.0477303	1	Significant	Down	15.6713	49.9249	-1.67423	0.010707	1	co_location	106504138	GAPVD1	GTPase activating protein and VPS9 domains 1	GO:0065007,GO:0043087,GO:0003674,GO:0051336,GO:0044710,GO:0044699,GO:0019222,GO:0055114,GO:0050790,GO:0008150,GO:0016491,GO:0008152,GO:0050789,GO:0003824,GO:0065009	biological regulation,regulation of GTPase activity,molecular_function,regulation of hydrolase activity,metabolic process,biological_process,regulation of metabolic process,obsolete oxidation-reduction process,regulation of catalytic activity,biological_process,oxidoreductase activity,metabolic process,regulation of biological process,catalytic activity,regulation of molecular function	--	--	--
TUCP_000239	Nonsignificant	Up	22.2073	15.6713	0.511501	0.375055	1	Significant	Down	22.2073	49.9249	-1.16273	0.0477303	1	Significant	Down	15.6713	49.9249	-1.67423	0.010707	1	co_location	106504138	GAPVD1	GTPase activating protein and VPS9 domains 1	GO:0065007,GO:0043087,GO:0003674,GO:0051336,GO:0044710,GO:0044699,GO:0019222,GO:0055114,GO:0050790,GO:0008150,GO:0016491,GO:0008152,GO:0050789,GO:0003824,GO:0065009	biological regulation,regulation of GTPase activity,molecular_function,regulation of hydrolase activity,metabolic process,biological_process,regulation of metabolic process,obsolete oxidation-reduction process,regulation of catalytic activity,biological_process,oxidoreductase activity,metabolic process,regulation of biological process,catalytic activity,regulation of molecular function	--	--	--
TUCP_000239	Nonsignificant	Up	22.2073	15.6713	0.511501	0.375055	1	Significant	Down	22.2073	49.9249	-1.16273	0.0477303	1	Significant	Down	15.6713	49.9249	-1.67423	0.010707	1	co_location	100152056	RABEPK	Rab9 effector protein with kelch motifs	GO:0005488,GO:0005515,GO:0003674	binding,protein binding,molecular_function	ssc:100152056	K20285	ssc04131
TUCP_000239	Nonsignificant	Up	22.2073	15.6713	0.511501	0.375055	1	Significant	Down	22.2073	49.9249	-1.16273	0.0477303	1	Significant	Down	15.6713	49.9249	-1.67423	0.010707	1	co_location	106504138	GAPVD1	GTPase activating protein and VPS9 domains 1	GO:0065007,GO:0043087,GO:0003674,GO:0051336,GO:0044710,GO:0044699,GO:0019222,GO:0055114,GO:0050790,GO:0008150,GO:0016491,GO:0008152,GO:0050789,GO:0003824,GO:0065009	biological regulation,regulation of GTPase activity,molecular_function,regulation of hydrolase activity,metabolic process,biological_process,regulation of metabolic process,obsolete oxidation-reduction process,regulation of catalytic activity,biological_process,oxidoreductase activity,metabolic process,regulation of biological process,catalytic activity,regulation of molecular function	--	--	--
TUCP_000239	Nonsignificant	Up	22.2073	15.6713	0.511501	0.375055	1	Significant	Down	22.2073	49.9249	-1.16273	0.0477303	1	Significant	Down	15.6713	49.9249	-1.67423	0.010707	1	co_location	106504138	GAPVD1	GTPase activating protein and VPS9 domains 1	GO:0065007,GO:0043087,GO:0003674,GO:0051336,GO:0044710,GO:0044699,GO:0019222,GO:0055114,GO:0050790,GO:0008150,GO:0016491,GO:0008152,GO:0050789,GO:0003824,GO:0065009	biological regulation,regulation of GTPase activity,molecular_function,regulation of hydrolase activity,metabolic process,biological_process,regulation of metabolic process,obsolete oxidation-reduction process,regulation of catalytic activity,biological_process,oxidoreductase activity,metabolic process,regulation of biological process,catalytic activity,regulation of molecular function	--	--	--
TUCP_000239	Nonsignificant	Up	22.2073	15.6713	0.511501	0.375055	1	Significant	Down	22.2073	49.9249	-1.16273	0.0477303	1	Significant	Down	15.6713	49.9249	-1.67423	0.010707	1	co_location	106504138	GAPVD1	GTPase activating protein and VPS9 domains 1	GO:0065007,GO:0043087,GO:0003674,GO:0051336,GO:0044710,GO:0044699,GO:0019222,GO:0055114,GO:0050790,GO:0008150,GO:0016491,GO:0008152,GO:0050789,GO:0003824,GO:0065009	biological regulation,regulation of GTPase activity,molecular_function,regulation of hydrolase activity,metabolic process,biological_process,regulation of metabolic process,obsolete oxidation-reduction process,regulation of catalytic activity,biological_process,oxidoreductase activity,metabolic process,regulation of biological process,catalytic activity,regulation of molecular function	--	--	--
TUCP_000239	Nonsignificant	Up	22.2073	15.6713	0.511501	0.375055	1	Significant	Down	22.2073	49.9249	-1.16273	0.0477303	1	Significant	Down	15.6713	49.9249	-1.67423	0.010707	1	co_location	106504138	GAPVD1	GTPase activating protein and VPS9 domains 1	GO:0065007,GO:0043087,GO:0003674,GO:0051336,GO:0044710,GO:0044699,GO:0019222,GO:0055114,GO:0050790,GO:0008150,GO:0016491,GO:0008152,GO:0050789,GO:0003824,GO:0065009	biological regulation,regulation of GTPase activity,molecular_function,regulation of hydrolase activity,metabolic process,biological_process,regulation of metabolic process,obsolete oxidation-reduction process,regulation of catalytic activity,biological_process,oxidoreductase activity,metabolic process,regulation of biological process,catalytic activity,regulation of molecular function	--	--	--
TUCP_000239	Nonsignificant	Up	22.2073	15.6713	0.511501	0.375055	1	Significant	Down	22.2073	49.9249	-1.16273	0.0477303	1	Significant	Down	15.6713	49.9249	-1.67423	0.010707	1	co_location	100152056	RABEPK	Rab9 effector protein with kelch motifs	GO:0005488,GO:0005515,GO:0003674	binding,protein binding,molecular_function	ssc:100152056	K20285	ssc04131
TUCP_000239	Nonsignificant	Up	22.2073	15.6713	0.511501	0.375055	1	Significant	Down	22.2073	49.9249	-1.16273	0.0477303	1	Significant	Down	15.6713	49.9249	-1.67423	0.010707	1	co_location	106504138	GAPVD1	GTPase activating protein and VPS9 domains 1	GO:0065007,GO:0043087,GO:0003674,GO:0051336,GO:0044710,GO:0044699,GO:0019222,GO:0055114,GO:0050790,GO:0008150,GO:0016491,GO:0008152,GO:0050789,GO:0003824,GO:0065009	biological regulation,regulation of GTPase activity,molecular_function,regulation of hydrolase activity,metabolic process,biological_process,regulation of metabolic process,obsolete oxidation-reduction process,regulation of catalytic activity,biological_process,oxidoreductase activity,metabolic process,regulation of biological process,catalytic activity,regulation of molecular function	--	--	--
TUCP_000239	Nonsignificant	Up	22.2073	15.6713	0.511501	0.375055	1	Significant	Down	22.2073	49.9249	-1.16273	0.0477303	1	Significant	Down	15.6713	49.9249	-1.67423	0.010707	1	co_location	106504138	GAPVD1	GTPase activating protein and VPS9 domains 1	GO:0065007,GO:0043087,GO:0003674,GO:0051336,GO:0044710,GO:0044699,GO:0019222,GO:0055114,GO:0050790,GO:0008150,GO:0016491,GO:0008152,GO:0050789,GO:0003824,GO:0065009	biological regulation,regulation of GTPase activity,molecular_function,regulation of hydrolase activity,metabolic process,biological_process,regulation of metabolic process,obsolete oxidation-reduction process,regulation of catalytic activity,biological_process,oxidoreductase activity,metabolic process,regulation of biological process,catalytic activity,regulation of molecular function	--	--	--
TUCP_000239	Nonsignificant	Up	22.2073	15.6713	0.511501	0.375055	1	Significant	Down	22.2073	49.9249	-1.16273	0.0477303	1	Significant	Down	15.6713	49.9249	-1.67423	0.010707	1	co_location	106504138	GAPVD1	GTPase activating protein and VPS9 domains 1	GO:0065007,GO:0043087,GO:0003674,GO:0051336,GO:0044710,GO:0044699,GO:0019222,GO:0055114,GO:0050790,GO:0008150,GO:0016491,GO:0008152,GO:0050789,GO:0003824,GO:0065009	biological regulation,regulation of GTPase activity,molecular_function,regulation of hydrolase activity,metabolic process,biological_process,regulation of metabolic process,obsolete oxidation-reduction process,regulation of catalytic activity,biological_process,oxidoreductase activity,metabolic process,regulation of biological process,catalytic activity,regulation of molecular function	--	--	--
TUCP_000239	Nonsignificant	Up	22.2073	15.6713	0.511501	0.375055	1	Significant	Down	22.2073	49.9249	-1.16273	0.0477303	1	Significant	Down	15.6713	49.9249	-1.67423	0.010707	1	co_location	100152056	RABEPK	Rab9 effector protein with kelch motifs	GO:0005488,GO:0005515,GO:0003674	binding,protein binding,molecular_function	ssc:100152056	K20285	ssc04131
TUCP_000239	Nonsignificant	Up	22.2073	15.6713	0.511501	0.375055	1	Significant	Down	22.2073	49.9249	-1.16273	0.0477303	1	Significant	Down	15.6713	49.9249	-1.67423	0.010707	1	co_location	106504138	GAPVD1	GTPase activating protein and VPS9 domains 1	GO:0065007,GO:0043087,GO:0003674,GO:0051336,GO:0044710,GO:0044699,GO:0019222,GO:0055114,GO:0050790,GO:0008150,GO:0016491,GO:0008152,GO:0050789,GO:0003824,GO:0065009	biological regulation,regulation of GTPase activity,molecular_function,regulation of hydrolase activity,metabolic process,biological_process,regulation of metabolic process,obsolete oxidation-reduction process,regulation of catalytic activity,biological_process,oxidoreductase activity,metabolic process,regulation of biological process,catalytic activity,regulation of molecular function	--	--	--
TUCP_000239	Nonsignificant	Up	22.2073	15.6713	0.511501	0.375055	1	Significant	Down	22.2073	49.9249	-1.16273	0.0477303	1	Significant	Down	15.6713	49.9249	-1.67423	0.010707	1	co_location	106504138	GAPVD1	GTPase activating protein and VPS9 domains 1	GO:0065007,GO:0043087,GO:0003674,GO:0051336,GO:0044710,GO:0044699,GO:0019222,GO:0055114,GO:0050790,GO:0008150,GO:0016491,GO:0008152,GO:0050789,GO:0003824,GO:0065009	biological regulation,regulation of GTPase activity,molecular_function,regulation of hydrolase activity,metabolic process,biological_process,regulation of metabolic process,obsolete oxidation-reduction process,regulation of catalytic activity,biological_process,oxidoreductase activity,metabolic process,regulation of biological process,catalytic activity,regulation of molecular function	--	--	--
TUCP_000239	Nonsignificant	Up	22.2073	15.6713	0.511501	0.375055	1	Significant	Down	22.2073	49.9249	-1.16273	0.0477303	1	Significant	Down	15.6713	49.9249	-1.67423	0.010707	1	co_location	106504138	GAPVD1	GTPase activating protein and VPS9 domains 1	GO:0065007,GO:0043087,GO:0003674,GO:0051336,GO:0044710,GO:0044699,GO:0019222,GO:0055114,GO:0050790,GO:0008150,GO:0016491,GO:0008152,GO:0050789,GO:0003824,GO:0065009	biological regulation,regulation of GTPase activity,molecular_function,regulation of hydrolase activity,metabolic process,biological_process,regulation of metabolic process,obsolete oxidation-reduction process,regulation of catalytic activity,biological_process,oxidoreductase activity,metabolic process,regulation of biological process,catalytic activity,regulation of molecular function	--	--	--
TUCP_000239	Nonsignificant	Up	22.2073	15.6713	0.511501	0.375055	1	Significant	Down	22.2073	49.9249	-1.16273	0.0477303	1	Significant	Down	15.6713	49.9249	-1.67423	0.010707	1	co_location	100152056	RABEPK	Rab9 effector protein with kelch motifs	GO:0005488,GO:0005515,GO:0003674	binding,protein binding,molecular_function	ssc:100152056	K20285	ssc04131
TUCP_000239	Nonsignificant	Up	22.2073	15.6713	0.511501	0.375055	1	Significant	Down	22.2073	49.9249	-1.16273	0.0477303	1	Significant	Down	15.6713	49.9249	-1.67423	0.010707	1	co_location	106504138	GAPVD1	GTPase activating protein and VPS9 domains 1	GO:0065007,GO:0043087,GO:0003674,GO:0051336,GO:0044710,GO:0044699,GO:0019222,GO:0055114,GO:0050790,GO:0008150,GO:0016491,GO:0008152,GO:0050789,GO:0003824,GO:0065009	biological regulation,regulation of GTPase activity,molecular_function,regulation of hydrolase activity,metabolic process,biological_process,regulation of metabolic process,obsolete oxidation-reduction process,regulation of catalytic activity,biological_process,oxidoreductase activity,metabolic process,regulation of biological process,catalytic activity,regulation of molecular function	--	--	--
TUCP_000239	Nonsignificant	Up	22.2073	15.6713	0.511501	0.375055	1	Significant	Down	22.2073	49.9249	-1.16273	0.0477303	1	Significant	Down	15.6713	49.9249	-1.67423	0.010707	1	co_location	100515704	SCAI	suppressor of cancer cell invasion	GO:0009059,GO:0000989,GO:0071704,GO:0006351,GO:0008152,GO:1901362,GO:0034654,GO:0006139,GO:0000988,GO:0008150,GO:0003714,GO:0032774,GO:0010467,GO:0043170,GO:0034641,GO:0044271,GO:0006807,GO:0044260,GO:0097659,GO:1901576,GO:0009987,GO:1901360,GO:0044249,GO:0005575,GO:0046483,GO:0016021,GO:0034645,GO:0090304,GO:0044425,GO:0044238,GO:0003674,GO:0019438,GO:0031224,GO:0006725,GO:0018130,GO:0016020,GO:…	macromolecule biosynthetic process,obsolete transcription factor activity, transcription factor binding,organic substance metabolic process,transcription, DNA-templated,metabolic process,organic cyclic compound biosynthetic process,nucleobase-containing compound biosynthetic process,nucleobase-containing compound metabolic process,obsolete transcription factor activity, protein binding,biological…	--	--	--
TUCP_000239	Nonsignificant	Up	22.2073	15.6713	0.511501	0.375055	1	Significant	Down	22.2073	49.9249	-1.16273	0.0477303	1	Significant	Down	15.6713	49.9249	-1.67423	0.010707	1	co_location	100152056	RABEPK	Rab9 effector protein with kelch motifs	GO:0005488,GO:0005515,GO:0003674	binding,protein binding,molecular_function	ssc:100152056	K20285	ssc04131
TUCP_000239	Nonsignificant	Up	22.2073	15.6713	0.511501	0.375055	1	Significant	Down	22.2073	49.9249	-1.16273	0.0477303	1	Significant	Down	15.6713	49.9249	-1.67423	0.010707	1	co_location	106504138	GAPVD1	GTPase activating protein and VPS9 domains 1	GO:0065007,GO:0043087,GO:0003674,GO:0051336,GO:0044710,GO:0044699,GO:0019222,GO:0055114,GO:0050790,GO:0008150,GO:0016491,GO:0008152,GO:0050789,GO:0003824,GO:0065009	biological regulation,regulation of GTPase activity,molecular_function,regulation of hydrolase activity,metabolic process,biological_process,regulation of metabolic process,obsolete oxidation-reduction process,regulation of catalytic activity,biological_process,oxidoreductase activity,metabolic process,regulation of biological process,catalytic activity,regulation of molecular function	--	--	--
TUCP_000239	Nonsignificant	Up	22.2073	15.6713	0.511501	0.375055	1	Significant	Down	22.2073	49.9249	-1.16273	0.0477303	1	Significant	Down	15.6713	49.9249	-1.67423	0.010707	1	co_location	106504138	GAPVD1	GTPase activating protein and VPS9 domains 1	GO:0065007,GO:0043087,GO:0003674,GO:0051336,GO:0044710,GO:0044699,GO:0019222,GO:0055114,GO:0050790,GO:0008150,GO:0016491,GO:0008152,GO:0050789,GO:0003824,GO:0065009	biological regulation,regulation of GTPase activity,molecular_function,regulation of hydrolase activity,metabolic process,biological_process,regulation of metabolic process,obsolete oxidation-reduction process,regulation of catalytic activity,biological_process,oxidoreductase activity,metabolic process,regulation of biological process,catalytic activity,regulation of molecular function	--	--	--
TUCP_000239	Nonsignificant	Up	22.2073	15.6713	0.511501	0.375055	1	Significant	Down	22.2073	49.9249	-1.16273	0.0477303	1	Significant	Down	15.6713	49.9249	-1.67423	0.010707	1	co_location	106504138	GAPVD1	GTPase activating protein and VPS9 domains 1	GO:0065007,GO:0043087,GO:0003674,GO:0051336,GO:0044710,GO:0044699,GO:0019222,GO:0055114,GO:0050790,GO:0008150,GO:0016491,GO:0008152,GO:0050789,GO:0003824,GO:0065009	biological regulation,regulation of GTPase activity,molecular_function,regulation of hydrolase activity,metabolic process,biological_process,regulation of metabolic process,obsolete oxidation-reduction process,regulation of catalytic activity,biological_process,oxidoreductase activity,metabolic process,regulation of biological process,catalytic activity,regulation of molecular function	--	--	--
TUCP_000239	Nonsignificant	Up	22.2073	15.6713	0.511501	0.375055	1	Significant	Down	22.2073	49.9249	-1.16273	0.0477303	1	Significant	Down	15.6713	49.9249	-1.67423	0.010707	1	co_location	407060	HSPA5	heat shock protein family A (Hsp70) member 5	GO:0044710,GO:0046483,GO:0044699,GO:0006753,GO:1901564,GO:1901360,GO:0016310,GO:0005975,GO:0006119,GO:0009987,GO:0006796,GO:0042773,GO:0071840,GO:0050136,GO:0046128,GO:0009199,GO:0044237,GO:0008137,GO:0048856,GO:0044767,GO:0009653,GO:0003954,GO:0016655,GO:0009119,GO:0019637,GO:0046034,GO:0019693,GO:0045333,GO:0006725,GO:0003674,GO:0006793,GO:0016043,GO:0044238,GO:0009167,GO:0009126,GO:0006091,GO:…	metabolic process,heterocycle metabolic process,biological_process,nucleoside phosphate metabolic process,organonitrogen compound metabolic process,organic cyclic compound metabolic process,phosphorylation,carbohydrate metabolic process,oxidative phosphorylation,cellular process,phosphate-containing compound metabolic process,ATP synthesis coupled electron transport,cellular component organizatio…	ssc:407060	K09490	ssc03060;ssc03110;ssc04131;ssc04141;ssc04147;ssc04612;ssc04918;ssc05012;ssc05014;ssc05020;ssc05022
TUCP_000239	Nonsignificant	Up	22.2073	15.6713	0.511501	0.375055	1	Significant	Down	22.2073	49.9249	-1.16273	0.0477303	1	Significant	Down	15.6713	49.9249	-1.67423	0.010707	1	co_location	106504138	GAPVD1	GTPase activating protein and VPS9 domains 1	GO:0065007,GO:0043087,GO:0003674,GO:0051336,GO:0044710,GO:0044699,GO:0019222,GO:0055114,GO:0050790,GO:0008150,GO:0016491,GO:0008152,GO:0050789,GO:0003824,GO:0065009	biological regulation,regulation of GTPase activity,molecular_function,regulation of hydrolase activity,metabolic process,biological_process,regulation of metabolic process,obsolete oxidation-reduction process,regulation of catalytic activity,biological_process,oxidoreductase activity,metabolic process,regulation of biological process,catalytic activity,regulation of molecular function	--	--	--
TUCP_000239	Nonsignificant	Up	22.2073	15.6713	0.511501	0.375055	1	Significant	Down	22.2073	49.9249	-1.16273	0.0477303	1	Significant	Down	15.6713	49.9249	-1.67423	0.010707	1	co_location	106504138	GAPVD1	GTPase activating protein and VPS9 domains 1	GO:0065007,GO:0043087,GO:0003674,GO:0051336,GO:0044710,GO:0044699,GO:0019222,GO:0055114,GO:0050790,GO:0008150,GO:0016491,GO:0008152,GO:0050789,GO:0003824,GO:0065009	biological regulation,regulation of GTPase activity,molecular_function,regulation of hydrolase activity,metabolic process,biological_process,regulation of metabolic process,obsolete oxidation-reduction process,regulation of catalytic activity,biological_process,oxidoreductase activity,metabolic process,regulation of biological process,catalytic activity,regulation of molecular function	--	--	--
TUCP_000933	Significant	Down	108.774	197.534	-0.856306	0.00118275	1	Nonsignificant	Down	108.774	139.81	-0.361098	0.280266	1	Nonsignificant	Up	197.534	139.81	0.495208	0.182687	1	co_location	100518057	FADS3	fatty acid desaturase 3	GO:0071704,GO:0008152,GO:0008150,GO:0006629,GO:0044710,GO:0044699,GO:0044238	organic substance metabolic process,metabolic process,biological_process,lipid metabolic process,metabolic process,biological_process,primary metabolic process	ssc:100518057	K10225	ssc01004
TUCP_000933	Significant	Down	108.774	197.534	-0.856306	0.00118275	1	Nonsignificant	Down	108.774	139.81	-0.361098	0.280266	1	Nonsignificant	Up	197.534	139.81	0.495208	0.182687	1	co_location	397030	FTH1	ferritin heavy chain 1	GO:0055076,GO:0043169,GO:0030003,GO:0006276,GO:0008150,GO:0065007,GO:0065008,GO:0005506,GO:0006875,GO:0055082,GO:0003674,GO:0046914,GO:0050801,GO:0046916,GO:0043167,GO:0055072,GO:0042592,GO:0098771,GO:0019725,GO:0005488,GO:0055114,GO:0055080,GO:0006873,GO:0009987,GO:0008199,GO:0044763,GO:0046872,GO:0003824,GO:0008152,GO:0006879,GO:0044699,GO:0044710,GO:0055065,GO:0048878,GO:0016491	transition metal ion homeostasis,cation binding,cellular cation homeostasis,plasmid maintenance,biological_process,biological regulation,regulation of biological quality,iron ion binding,cellular metal ion homeostasis,cellular chemical homeostasis,molecular_function,transition metal ion binding,ion homeostasis,cellular transition metal ion homeostasis,ion binding,iron ion homeostasis,homeostatic …	ssc:397030	K00522	ssc04147;ssc04216;ssc04217;ssc04978
TUCP_000933	Significant	Down	108.774	197.534	-0.856306	0.00118275	1	Nonsignificant	Down	108.774	139.81	-0.361098	0.280266	1	Nonsignificant	Up	197.534	139.81	0.495208	0.182687	1	co_location	100516847	INCENP	inner centromere protein	--	--	ssc:100516847	K11515	ssc03036
TUCP_000933	Significant	Down	108.774	197.534	-0.856306	0.00118275	1	Nonsignificant	Down	108.774	139.81	-0.361098	0.280266	1	Nonsignificant	Up	197.534	139.81	0.495208	0.182687	1	co_location	444997	FADS2	fatty acid desaturase 2	GO:0008152,GO:0071704,GO:0008150,GO:0044710,GO:0044699,GO:0006629,GO:0044238	metabolic process,organic substance metabolic process,biological_process,metabolic process,biological_process,lipid metabolic process,primary metabolic process	ssc:444997	K10226	ssc00592;ssc01004;ssc01040;ssc03320
TUCP_000933	Significant	Down	108.774	197.534	-0.856306	0.00118275	1	Nonsignificant	Down	108.774	139.81	-0.361098	0.280266	1	Nonsignificant	Up	197.534	139.81	0.495208	0.182687	1	co_location	100739680	RAB3IL1	RAB3A interacting protein like 1	GO:0006886,GO:0072594,GO:0044744,GO:0004527,GO:0051234,GO:0051179,GO:1902578,GO:0016796,GO:0009987,GO:0044765,GO:0004536,GO:0044699,GO:0016895,GO:0009056,GO:0003674,GO:0006810,GO:1902593,GO:0006913,GO:1902580,GO:0004529,GO:0044237,GO:0004518,GO:0033365,GO:0051170,GO:0008855,GO:0034613,GO:0006606,GO:0044248,GO:0003824,GO:0051641,GO:0016787,GO:0016482,GO:0034504,GO:0006914,GO:1902582,GO:0008104,GO:…	intracellular protein transport,establishment of protein localization to organelle,protein localization to nucleus,exonuclease activity,establishment of localization,localization,localization,exonuclease activity, active with either ribo- or deoxyribonucleic acids and producing 5'-phosphomonoesters,cellular process,transport,deoxyribonuclease activity,biological_process,exodeoxyribonuclease activ…	ssc:100739680	K16779	ssc03036;ssc04131
TUCP_000933	Significant	Down	108.774	197.534	-0.856306	0.00118275	1	Nonsignificant	Down	108.774	139.81	-0.361098	0.280266	1	Nonsignificant	Up	197.534	139.81	0.495208	0.182687	1	co_location	100739680	RAB3IL1	RAB3A interacting protein like 1	GO:0006886,GO:0072594,GO:0044744,GO:0004527,GO:0051234,GO:0051179,GO:1902578,GO:0016796,GO:0009987,GO:0044765,GO:0004536,GO:0044699,GO:0016895,GO:0009056,GO:0003674,GO:0006810,GO:1902593,GO:0006913,GO:1902580,GO:0004529,GO:0044237,GO:0004518,GO:0033365,GO:0051170,GO:0008855,GO:0034613,GO:0006606,GO:0044248,GO:0003824,GO:0051641,GO:0016787,GO:0016482,GO:0034504,GO:0006914,GO:1902582,GO:0008104,GO:…	intracellular protein transport,establishment of protein localization to organelle,protein localization to nucleus,exonuclease activity,establishment of localization,localization,localization,exonuclease activity, active with either ribo- or deoxyribonucleic acids and producing 5'-phosphomonoesters,cellular process,transport,deoxyribonuclease activity,biological_process,exodeoxyribonuclease activ…	ssc:100739680	K16779	ssc03036;ssc04131
TUCP_000933	Significant	Down	108.774	197.534	-0.856306	0.00118275	1	Nonsignificant	Down	108.774	139.81	-0.361098	0.280266	1	Nonsignificant	Up	197.534	139.81	0.495208	0.182687	1	co_location	397030	FTH1	ferritin heavy chain 1	GO:0055076,GO:0043169,GO:0030003,GO:0006276,GO:0008150,GO:0065007,GO:0065008,GO:0005506,GO:0006875,GO:0055082,GO:0003674,GO:0046914,GO:0050801,GO:0046916,GO:0043167,GO:0055072,GO:0042592,GO:0098771,GO:0019725,GO:0005488,GO:0055114,GO:0055080,GO:0006873,GO:0009987,GO:0008199,GO:0044763,GO:0046872,GO:0003824,GO:0008152,GO:0006879,GO:0044699,GO:0044710,GO:0055065,GO:0048878,GO:0016491	transition metal ion homeostasis,cation binding,cellular cation homeostasis,plasmid maintenance,biological_process,biological regulation,regulation of biological quality,iron ion binding,cellular metal ion homeostasis,cellular chemical homeostasis,molecular_function,transition metal ion binding,ion homeostasis,cellular transition metal ion homeostasis,ion binding,iron ion homeostasis,homeostatic …	ssc:397030	K00522	ssc04147;ssc04216;ssc04217;ssc04978
TUCP_000933	Significant	Down	108.774	197.534	-0.856306	0.00118275	1	Nonsignificant	Down	108.774	139.81	-0.361098	0.280266	1	Nonsignificant	Up	197.534	139.81	0.495208	0.182687	1	co_location	100518057	FADS3	fatty acid desaturase 3	GO:0071704,GO:0008152,GO:0008150,GO:0006629,GO:0044710,GO:0044699,GO:0044238	organic substance metabolic process,metabolic process,biological_process,lipid metabolic process,metabolic process,biological_process,primary metabolic process	ssc:100518057	K10225	ssc01004
TUCP_000933	Significant	Down	108.774	197.534	-0.856306	0.00118275	1	Nonsignificant	Down	108.774	139.81	-0.361098	0.280266	1	Nonsignificant	Up	197.534	139.81	0.495208	0.182687	1	co_location	397169	BEST1	bestrophin 1	GO:0006259,GO:0044763,GO:0005622,GO:0071704,GO:0044424,GO:0008152,GO:0006139,GO:0008150,GO:0043170,GO:0005623,GO:0034641,GO:0006807,GO:0006313,GO:0044260,GO:0005737,GO:0009987,GO:0044464,GO:0006310,GO:1901360,GO:0005575,GO:0044710,GO:0032196,GO:0046483,GO:0044699,GO:0044238,GO:0090304,GO:0006725,GO:0019012,GO:0044237	DNA metabolic process,cellular process,intracellular anatomical structure,organic substance metabolic process,obsolete intracellular part,metabolic process,nucleobase-containing compound metabolic process,biological_process,macromolecule metabolic process,obsolete cell,cellular nitrogen compound metabolic process,nitrogen compound metabolic process,transposition, DNA-mediated,cellular macromolecu…	ssc:397169	K13878	ssc02000
TUCP_005511	Nonsignificant	Down	3.20931	10.7662	-1.78427	0.175939	1	Nonsignificant	Up	3.20931	0.846402	1.58496	0.457415	1	Significant	Up	10.7662	0.846402	3.36923	0.0056251	1	co_location	100511480	FARP2	FERM	GO:0050789,GO:0009966,GO:0044763,GO:0008150,GO:0035556,GO:0023052,GO:0098772,GO:0050896,GO:0007266,GO:0023051,GO:0035023,GO:0048583,GO:0009987,GO:0007265,GO:0005085,GO:0044700,GO:0044699,GO:0010646,GO:0050794,GO:1902531,GO:0051056,GO:0065007,GO:0003674,GO:0007264,GO:0051716,GO:0005089,GO:0005088,GO:0046578,GO:0007165,GO:0007154	regulation of biological process,regulation of signal transduction,cellular process,biological_process,intracellular signal transduction,signaling,molecular function regulator,response to stimulus,Rho protein signal transduction,regulation of signaling,regulation of Rho protein signal transduction,regulation of response to stimulus,cellular process,Ras protein signal transduction,guanyl-nucleotid…	ssc:100511480	K06082	ssc04015;ssc04520;ssc04990
TUCP_005511	Nonsignificant	Down	3.20931	10.7662	-1.78427	0.175939	1	Nonsignificant	Up	3.20931	0.846402	1.58496	0.457415	1	Significant	Up	10.7662	0.846402	3.36923	0.0056251	1	co_location	100511480	FARP2	FERM	GO:0050789,GO:0009966,GO:0044763,GO:0008150,GO:0035556,GO:0023052,GO:0098772,GO:0050896,GO:0007266,GO:0023051,GO:0035023,GO:0048583,GO:0009987,GO:0007265,GO:0005085,GO:0044700,GO:0044699,GO:0010646,GO:0050794,GO:1902531,GO:0051056,GO:0065007,GO:0003674,GO:0007264,GO:0051716,GO:0005089,GO:0005088,GO:0046578,GO:0007165,GO:0007154	regulation of biological process,regulation of signal transduction,cellular process,biological_process,intracellular signal transduction,signaling,molecular function regulator,response to stimulus,Rho protein signal transduction,regulation of signaling,regulation of Rho protein signal transduction,regulation of response to stimulus,cellular process,Ras protein signal transduction,guanyl-nucleotid…	ssc:100511480	K06082	ssc04015;ssc04520;ssc04990
TUCP_005511	Nonsignificant	Down	3.20931	10.7662	-1.78427	0.175939	1	Nonsignificant	Up	3.20931	0.846402	1.58496	0.457415	1	Significant	Up	10.7662	0.846402	3.36923	0.0056251	1	co_location	100233187	HDLBP	high density lipoprotein binding protein	GO:1901360,GO:0046483,GO:0006396,GO:1901363,GO:0034470,GO:0009987,GO:0003723,GO:0005488,GO:0016070,GO:0044237,GO:0003674,GO:0044238,GO:0090304,GO:0003676,GO:0006725,GO:0008033,GO:0006399,GO:0008152,GO:0071704,GO:0034641,GO:0006807,GO:0044260,GO:0097159,GO:0006139,GO:0034660,GO:0008150,GO:0043170,GO:0010467	organic cyclic compound metabolic process,heterocycle metabolic process,RNA processing,heterocyclic compound binding,ncRNA processing,cellular process,RNA binding,binding,RNA metabolic process,cellular metabolic process,molecular_function,primary metabolic process,nucleic acid metabolic process,nucleic acid binding,cellular aromatic compound metabolic process,tRNA processing,tRNA metabolic proces…	--	--	--
TUCP_005511	Nonsignificant	Down	3.20931	10.7662	-1.78427	0.175939	1	Nonsignificant	Up	3.20931	0.846402	1.58496	0.457415	1	Significant	Up	10.7662	0.846402	3.36923	0.0056251	1	co_location	100233187	HDLBP	high density lipoprotein binding protein	GO:1901360,GO:0046483,GO:0006396,GO:1901363,GO:0034470,GO:0009987,GO:0003723,GO:0005488,GO:0016070,GO:0044237,GO:0003674,GO:0044238,GO:0090304,GO:0003676,GO:0006725,GO:0008033,GO:0006399,GO:0008152,GO:0071704,GO:0034641,GO:0006807,GO:0044260,GO:0097159,GO:0006139,GO:0034660,GO:0008150,GO:0043170,GO:0010467	organic cyclic compound metabolic process,heterocycle metabolic process,RNA processing,heterocyclic compound binding,ncRNA processing,cellular process,RNA binding,binding,RNA metabolic process,cellular metabolic process,molecular_function,primary metabolic process,nucleic acid metabolic process,nucleic acid binding,cellular aromatic compound metabolic process,tRNA processing,tRNA metabolic proces…	--	--	--
TUCP_005511	Nonsignificant	Down	3.20931	10.7662	-1.78427	0.175939	1	Nonsignificant	Up	3.20931	0.846402	1.58496	0.457415	1	Significant	Up	10.7662	0.846402	3.36923	0.0056251	1	co_location	100511480	FARP2	FERM	GO:0050789,GO:0009966,GO:0044763,GO:0008150,GO:0035556,GO:0023052,GO:0098772,GO:0050896,GO:0007266,GO:0023051,GO:0035023,GO:0048583,GO:0009987,GO:0007265,GO:0005085,GO:0044700,GO:0044699,GO:0010646,GO:0050794,GO:1902531,GO:0051056,GO:0065007,GO:0003674,GO:0007264,GO:0051716,GO:0005089,GO:0005088,GO:0046578,GO:0007165,GO:0007154	regulation of biological process,regulation of signal transduction,cellular process,biological_process,intracellular signal transduction,signaling,molecular function regulator,response to stimulus,Rho protein signal transduction,regulation of signaling,regulation of Rho protein signal transduction,regulation of response to stimulus,cellular process,Ras protein signal transduction,guanyl-nucleotid…	ssc:100511480	K06082	ssc04015;ssc04520;ssc04990
TUCP_005511	Nonsignificant	Down	3.20931	10.7662	-1.78427	0.175939	1	Nonsignificant	Up	3.20931	0.846402	1.58496	0.457415	1	Significant	Up	10.7662	0.846402	3.36923	0.0056251	1	co_location	100511480	FARP2	FERM	GO:0050789,GO:0009966,GO:0044763,GO:0008150,GO:0035556,GO:0023052,GO:0098772,GO:0050896,GO:0007266,GO:0023051,GO:0035023,GO:0048583,GO:0009987,GO:0007265,GO:0005085,GO:0044700,GO:0044699,GO:0010646,GO:0050794,GO:1902531,GO:0051056,GO:0065007,GO:0003674,GO:0007264,GO:0051716,GO:0005089,GO:0005088,GO:0046578,GO:0007165,GO:0007154	regulation of biological process,regulation of signal transduction,cellular process,biological_process,intracellular signal transduction,signaling,molecular function regulator,response to stimulus,Rho protein signal transduction,regulation of signaling,regulation of Rho protein signal transduction,regulation of response to stimulus,cellular process,Ras protein signal transduction,guanyl-nucleotid…	ssc:100511480	K06082	ssc04015;ssc04520;ssc04990
TUCP_005511	Nonsignificant	Down	3.20931	10.7662	-1.78427	0.175939	1	Nonsignificant	Up	3.20931	0.846402	1.58496	0.457415	1	Significant	Up	10.7662	0.846402	3.36923	0.0056251	1	co_location	100511480	FARP2	FERM	GO:0050789,GO:0009966,GO:0044763,GO:0008150,GO:0035556,GO:0023052,GO:0098772,GO:0050896,GO:0007266,GO:0023051,GO:0035023,GO:0048583,GO:0009987,GO:0007265,GO:0005085,GO:0044700,GO:0044699,GO:0010646,GO:0050794,GO:1902531,GO:0051056,GO:0065007,GO:0003674,GO:0007264,GO:0051716,GO:0005089,GO:0005088,GO:0046578,GO:0007165,GO:0007154	regulation of biological process,regulation of signal transduction,cellular process,biological_process,intracellular signal transduction,signaling,molecular function regulator,response to stimulus,Rho protein signal transduction,regulation of signaling,regulation of Rho protein signal transduction,regulation of response to stimulus,cellular process,Ras protein signal transduction,guanyl-nucleotid…	ssc:100511480	K06082	ssc04015;ssc04520;ssc04990
TUCP_005511	Nonsignificant	Down	3.20931	10.7662	-1.78427	0.175939	1	Nonsignificant	Up	3.20931	0.846402	1.58496	0.457415	1	Significant	Up	10.7662	0.846402	3.36923	0.0056251	1	co_location	100512019	PASK	PAS domain containing serine/threonine kinase	GO:0009059,GO:0001882,GO:0000166,GO:0003824,GO:0050789,GO:0071704,GO:0036211,GO:0035639,GO:0006351,GO:0044267,GO:0016772,GO:0060255,GO:2001141,GO:0030554,GO:0097367,GO:0008152,GO:0032553,GO:1901362,GO:0004672,GO:0034654,GO:0097159,GO:0006139,GO:0006355,GO:0016301,GO:0032555,GO:0019538,GO:0032550,GO:0008150,GO:0032774,GO:0019219,GO:0043170,GO:0010467,GO:0005524,GO:0009889,GO:0034641,GO:0010468,GO:…	macromolecule biosynthetic process,nucleoside binding,nucleotide binding,catalytic activity,regulation of biological process,organic substance metabolic process,protein modification process,purine ribonucleoside triphosphate binding,transcription, DNA-templated,cellular protein metabolic process,transferase activity, transferring phosphorus-containing groups,regulation of macromolecule metabolic …	ssc:100512019	K08801	ssc01001
TUCP_005511	Nonsignificant	Down	3.20931	10.7662	-1.78427	0.175939	1	Nonsignificant	Up	3.20931	0.846402	1.58496	0.457415	1	Significant	Up	10.7662	0.846402	3.36923	0.0056251	1	co_location	100510936	SEPT2	septin 2	GO:0030554,GO:0032561,GO:0097367,GO:0016829,GO:0008152,GO:0035639,GO:0050789,GO:0071704,GO:0016787,GO:0044763,GO:0001882,GO:0003824,GO:0019001,GO:0000166,GO:0050896,GO:1901265,GO:0016830,GO:0043167,GO:0005524,GO:0032555,GO:0032550,GO:0008150,GO:0035556,GO:0032553,GO:0016817,GO:0023052,GO:0097159,GO:0044699,GO:0016832,GO:0050794,GO:0005975,GO:0016887,GO:0017111,GO:0009987,GO:0005525,GO:0036094,GO:…	adenyl nucleotide binding,guanyl ribonucleotide binding,carbohydrate derivative binding,lyase activity,metabolic process,purine ribonucleoside triphosphate binding,regulation of biological process,organic substance metabolic process,hydrolase activity,cellular process,nucleoside binding,catalytic activity,guanyl nucleotide binding,nucleotide binding,response to stimulus,nucleoside phosphate bindi…	ssc:100510936	K16942	ssc04131;ssc04147;ssc04812;ssc05100
TUCP_005511	Nonsignificant	Down	3.20931	10.7662	-1.78427	0.175939	1	Nonsignificant	Up	3.20931	0.846402	1.58496	0.457415	1	Significant	Up	10.7662	0.846402	3.36923	0.0056251	1	co_location	100511480	FARP2	FERM	GO:0050789,GO:0009966,GO:0044763,GO:0008150,GO:0035556,GO:0023052,GO:0098772,GO:0050896,GO:0007266,GO:0023051,GO:0035023,GO:0048583,GO:0009987,GO:0007265,GO:0005085,GO:0044700,GO:0044699,GO:0010646,GO:0050794,GO:1902531,GO:0051056,GO:0065007,GO:0003674,GO:0007264,GO:0051716,GO:0005089,GO:0005088,GO:0046578,GO:0007165,GO:0007154	regulation of biological process,regulation of signal transduction,cellular process,biological_process,intracellular signal transduction,signaling,molecular function regulator,response to stimulus,Rho protein signal transduction,regulation of signaling,regulation of Rho protein signal transduction,regulation of response to stimulus,cellular process,Ras protein signal transduction,guanyl-nucleotid…	ssc:100511480	K06082	ssc04015;ssc04520;ssc04990
TUCP_005511	Nonsignificant	Down	3.20931	10.7662	-1.78427	0.175939	1	Nonsignificant	Up	3.20931	0.846402	1.58496	0.457415	1	Significant	Up	10.7662	0.846402	3.36923	0.0056251	1	co_location	100511842	PPP1R7	protein phosphatase 1 regulatory subunit 7	GO:0003674,GO:0005488,GO:0005515	molecular_function,binding,protein binding	ssc:100511842	K17550	ssc01009
TUCP_005511	Nonsignificant	Down	3.20931	10.7662	-1.78427	0.175939	1	Nonsignificant	Up	3.20931	0.846402	1.58496	0.457415	1	Significant	Up	10.7662	0.846402	3.36923	0.0056251	1	co_location	100511480	FARP2	FERM	GO:0050789,GO:0009966,GO:0044763,GO:0008150,GO:0035556,GO:0023052,GO:0098772,GO:0050896,GO:0007266,GO:0023051,GO:0035023,GO:0048583,GO:0009987,GO:0007265,GO:0005085,GO:0044700,GO:0044699,GO:0010646,GO:0050794,GO:1902531,GO:0051056,GO:0065007,GO:0003674,GO:0007264,GO:0051716,GO:0005089,GO:0005088,GO:0046578,GO:0007165,GO:0007154	regulation of biological process,regulation of signal transduction,cellular process,biological_process,intracellular signal transduction,signaling,molecular function regulator,response to stimulus,Rho protein signal transduction,regulation of signaling,regulation of Rho protein signal transduction,regulation of response to stimulus,cellular process,Ras protein signal transduction,guanyl-nucleotid…	ssc:100511480	K06082	ssc04015;ssc04520;ssc04990
TUCP_005511	Nonsignificant	Down	3.20931	10.7662	-1.78427	0.175939	1	Nonsignificant	Up	3.20931	0.846402	1.58496	0.457415	1	Significant	Up	10.7662	0.846402	3.36923	0.0056251	1	co_location	100511480	FARP2	FERM	GO:0050789,GO:0009966,GO:0044763,GO:0008150,GO:0035556,GO:0023052,GO:0098772,GO:0050896,GO:0007266,GO:0023051,GO:0035023,GO:0048583,GO:0009987,GO:0007265,GO:0005085,GO:0044700,GO:0044699,GO:0010646,GO:0050794,GO:1902531,GO:0051056,GO:0065007,GO:0003674,GO:0007264,GO:0051716,GO:0005089,GO:0005088,GO:0046578,GO:0007165,GO:0007154	regulation of biological process,regulation of signal transduction,cellular process,biological_process,intracellular signal transduction,signaling,molecular function regulator,response to stimulus,Rho protein signal transduction,regulation of signaling,regulation of Rho protein signal transduction,regulation of response to stimulus,cellular process,Ras protein signal transduction,guanyl-nucleotid…	ssc:100511480	K06082	ssc04015;ssc04520;ssc04990
TUCP_005511	Nonsignificant	Down	3.20931	10.7662	-1.78427	0.175939	1	Nonsignificant	Up	3.20931	0.846402	1.58496	0.457415	1	Significant	Up	10.7662	0.846402	3.36923	0.0056251	1	co_location	100511480	FARP2	FERM	GO:0050789,GO:0009966,GO:0044763,GO:0008150,GO:0035556,GO:0023052,GO:0098772,GO:0050896,GO:0007266,GO:0023051,GO:0035023,GO:0048583,GO:0009987,GO:0007265,GO:0005085,GO:0044700,GO:0044699,GO:0010646,GO:0050794,GO:1902531,GO:0051056,GO:0065007,GO:0003674,GO:0007264,GO:0051716,GO:0005089,GO:0005088,GO:0046578,GO:0007165,GO:0007154	regulation of biological process,regulation of signal transduction,cellular process,biological_process,intracellular signal transduction,signaling,molecular function regulator,response to stimulus,Rho protein signal transduction,regulation of signaling,regulation of Rho protein signal transduction,regulation of response to stimulus,cellular process,Ras protein signal transduction,guanyl-nucleotid…	ssc:100511480	K06082	ssc04015;ssc04520;ssc04990
TUCP_005511	Nonsignificant	Down	3.20931	10.7662	-1.78427	0.175939	1	Nonsignificant	Up	3.20931	0.846402	1.58496	0.457415	1	Significant	Up	10.7662	0.846402	3.36923	0.0056251	1	co_location	100510936	SEPT2	septin 2	GO:0030554,GO:0032561,GO:0097367,GO:0016829,GO:0008152,GO:0035639,GO:0050789,GO:0071704,GO:0016787,GO:0044763,GO:0001882,GO:0003824,GO:0019001,GO:0000166,GO:0050896,GO:1901265,GO:0016830,GO:0043167,GO:0005524,GO:0032555,GO:0032550,GO:0008150,GO:0035556,GO:0032553,GO:0016817,GO:0023052,GO:0097159,GO:0044699,GO:0016832,GO:0050794,GO:0005975,GO:0016887,GO:0017111,GO:0009987,GO:0005525,GO:0036094,GO:…	adenyl nucleotide binding,guanyl ribonucleotide binding,carbohydrate derivative binding,lyase activity,metabolic process,purine ribonucleoside triphosphate binding,regulation of biological process,organic substance metabolic process,hydrolase activity,cellular process,nucleoside binding,catalytic activity,guanyl nucleotide binding,nucleotide binding,response to stimulus,nucleoside phosphate bindi…	ssc:100510936	K16942	ssc04131;ssc04147;ssc04812;ssc05100
TUCP_005511	Nonsignificant	Down	3.20931	10.7662	-1.78427	0.175939	1	Nonsignificant	Up	3.20931	0.846402	1.58496	0.457415	1	Significant	Up	10.7662	0.846402	3.36923	0.0056251	1	co_location	100510936	SEPT2	septin 2	GO:0030554,GO:0032561,GO:0097367,GO:0016829,GO:0008152,GO:0035639,GO:0050789,GO:0071704,GO:0016787,GO:0044763,GO:0001882,GO:0003824,GO:0019001,GO:0000166,GO:0050896,GO:1901265,GO:0016830,GO:0043167,GO:0005524,GO:0032555,GO:0032550,GO:0008150,GO:0035556,GO:0032553,GO:0016817,GO:0023052,GO:0097159,GO:0044699,GO:0016832,GO:0050794,GO:0005975,GO:0016887,GO:0017111,GO:0009987,GO:0005525,GO:0036094,GO:…	adenyl nucleotide binding,guanyl ribonucleotide binding,carbohydrate derivative binding,lyase activity,metabolic process,purine ribonucleoside triphosphate binding,regulation of biological process,organic substance metabolic process,hydrolase activity,cellular process,nucleoside binding,catalytic activity,guanyl nucleotide binding,nucleotide binding,response to stimulus,nucleoside phosphate bindi…	ssc:100510936	K16942	ssc04131;ssc04147;ssc04812;ssc05100
TUCP_005511	Nonsignificant	Down	3.20931	10.7662	-1.78427	0.175939	1	Nonsignificant	Up	3.20931	0.846402	1.58496	0.457415	1	Significant	Up	10.7662	0.846402	3.36923	0.0056251	1	co_location	100511842	PPP1R7	protein phosphatase 1 regulatory subunit 7	GO:0003674,GO:0005488,GO:0005515	molecular_function,binding,protein binding	ssc:100511842	K17550	ssc01009
TUCP_005511	Nonsignificant	Down	3.20931	10.7662	-1.78427	0.175939	1	Nonsignificant	Up	3.20931	0.846402	1.58496	0.457415	1	Significant	Up	10.7662	0.846402	3.36923	0.0056251	1	co_location	100511480	FARP2	FERM	GO:0050789,GO:0009966,GO:0044763,GO:0008150,GO:0035556,GO:0023052,GO:0098772,GO:0050896,GO:0007266,GO:0023051,GO:0035023,GO:0048583,GO:0009987,GO:0007265,GO:0005085,GO:0044700,GO:0044699,GO:0010646,GO:0050794,GO:1902531,GO:0051056,GO:0065007,GO:0003674,GO:0007264,GO:0051716,GO:0005089,GO:0005088,GO:0046578,GO:0007165,GO:0007154	regulation of biological process,regulation of signal transduction,cellular process,biological_process,intracellular signal transduction,signaling,molecular function regulator,response to stimulus,Rho protein signal transduction,regulation of signaling,regulation of Rho protein signal transduction,regulation of response to stimulus,cellular process,Ras protein signal transduction,guanyl-nucleotid…	ssc:100511480	K06082	ssc04015;ssc04520;ssc04990
TUCP_005511	Nonsignificant	Down	3.20931	10.7662	-1.78427	0.175939	1	Nonsignificant	Up	3.20931	0.846402	1.58496	0.457415	1	Significant	Up	10.7662	0.846402	3.36923	0.0056251	1	co_location	100511480	FARP2	FERM	GO:0050789,GO:0009966,GO:0044763,GO:0008150,GO:0035556,GO:0023052,GO:0098772,GO:0050896,GO:0007266,GO:0023051,GO:0035023,GO:0048583,GO:0009987,GO:0007265,GO:0005085,GO:0044700,GO:0044699,GO:0010646,GO:0050794,GO:1902531,GO:0051056,GO:0065007,GO:0003674,GO:0007264,GO:0051716,GO:0005089,GO:0005088,GO:0046578,GO:0007165,GO:0007154	regulation of biological process,regulation of signal transduction,cellular process,biological_process,intracellular signal transduction,signaling,molecular function regulator,response to stimulus,Rho protein signal transduction,regulation of signaling,regulation of Rho protein signal transduction,regulation of response to stimulus,cellular process,Ras protein signal transduction,guanyl-nucleotid…	ssc:100511480	K06082	ssc04015;ssc04520;ssc04990
TUCP_005511	Nonsignificant	Down	3.20931	10.7662	-1.78427	0.175939	1	Nonsignificant	Up	3.20931	0.846402	1.58496	0.457415	1	Significant	Up	10.7662	0.846402	3.36923	0.0056251	1	co_location	100511480	FARP2	FERM	GO:0050789,GO:0009966,GO:0044763,GO:0008150,GO:0035556,GO:0023052,GO:0098772,GO:0050896,GO:0007266,GO:0023051,GO:0035023,GO:0048583,GO:0009987,GO:0007265,GO:0005085,GO:0044700,GO:0044699,GO:0010646,GO:0050794,GO:1902531,GO:0051056,GO:0065007,GO:0003674,GO:0007264,GO:0051716,GO:0005089,GO:0005088,GO:0046578,GO:0007165,GO:0007154	regulation of biological process,regulation of signal transduction,cellular process,biological_process,intracellular signal transduction,signaling,molecular function regulator,response to stimulus,Rho protein signal transduction,regulation of signaling,regulation of Rho protein signal transduction,regulation of response to stimulus,cellular process,Ras protein signal transduction,guanyl-nucleotid…	ssc:100511480	K06082	ssc04015;ssc04520;ssc04990
TUCP_005511	Nonsignificant	Down	3.20931	10.7662	-1.78427	0.175939	1	Nonsignificant	Up	3.20931	0.846402	1.58496	0.457415	1	Significant	Up	10.7662	0.846402	3.36923	0.0056251	1	co_location	100233187	HDLBP	high density lipoprotein binding protein	GO:1901360,GO:0046483,GO:0006396,GO:1901363,GO:0034470,GO:0009987,GO:0003723,GO:0005488,GO:0016070,GO:0044237,GO:0003674,GO:0044238,GO:0090304,GO:0003676,GO:0006725,GO:0008033,GO:0006399,GO:0008152,GO:0071704,GO:0034641,GO:0006807,GO:0044260,GO:0097159,GO:0006139,GO:0034660,GO:0008150,GO:0043170,GO:0010467	organic cyclic compound metabolic process,heterocycle metabolic process,RNA processing,heterocyclic compound binding,ncRNA processing,cellular process,RNA binding,binding,RNA metabolic process,cellular metabolic process,molecular_function,primary metabolic process,nucleic acid metabolic process,nucleic acid binding,cellular aromatic compound metabolic process,tRNA processing,tRNA metabolic proces…	--	--	--
TUCP_005511	Nonsignificant	Down	3.20931	10.7662	-1.78427	0.175939	1	Nonsignificant	Up	3.20931	0.846402	1.58496	0.457415	1	Significant	Up	10.7662	0.846402	3.36923	0.0056251	1	co_location	100233187	HDLBP	high density lipoprotein binding protein	GO:1901360,GO:0046483,GO:0006396,GO:1901363,GO:0034470,GO:0009987,GO:0003723,GO:0005488,GO:0016070,GO:0044237,GO:0003674,GO:0044238,GO:0090304,GO:0003676,GO:0006725,GO:0008033,GO:0006399,GO:0008152,GO:0071704,GO:0034641,GO:0006807,GO:0044260,GO:0097159,GO:0006139,GO:0034660,GO:0008150,GO:0043170,GO:0010467	organic cyclic compound metabolic process,heterocycle metabolic process,RNA processing,heterocyclic compound binding,ncRNA processing,cellular process,RNA binding,binding,RNA metabolic process,cellular metabolic process,molecular_function,primary metabolic process,nucleic acid metabolic process,nucleic acid binding,cellular aromatic compound metabolic process,tRNA processing,tRNA metabolic proces…	--	--	--
TUCP_005511	Nonsignificant	Down	3.20931	10.7662	-1.78427	0.175939	1	Nonsignificant	Up	3.20931	0.846402	1.58496	0.457415	1	Significant	Up	10.7662	0.846402	3.36923	0.0056251	1	co_location	100512374	MTERF4	mitochondrial transcription termination factor 4	GO:0051252,GO:1901576,GO:1901363,GO:0097659,GO:0005102,GO:0044464,GO:0008009,GO:0003690,GO:0009987,GO:0043231,GO:0019222,GO:0005575,GO:0002376,GO:0010556,GO:1901360,GO:0050794,GO:0044249,GO:0051171,GO:0031323,GO:0046483,GO:0006955,GO:1903506,GO:0003676,GO:2000112,GO:0034645,GO:0003677,GO:0019438,GO:0003674,GO:0044238,GO:0090304,GO:0006725,GO:0065007,GO:0005488,GO:0042379,GO:0018130,GO:0044237,GO:…	regulation of RNA metabolic process,organic substance biosynthetic process,heterocyclic compound binding,nucleic acid-templated transcription,signaling receptor binding,obsolete cell part,chemokine activity,double-stranded DNA binding,cellular process,intracellular membrane-bounded organelle,regulation of metabolic process,cellular_component,immune system process,regulation of macromolecule biosy…	ssc:100512374	K15032	ssc03012;ssc03029
TUCP_005511	Nonsignificant	Down	3.20931	10.7662	-1.78427	0.175939	1	Nonsignificant	Up	3.20931	0.846402	1.58496	0.457415	1	Significant	Up	10.7662	0.846402	3.36923	0.0056251	1	co_location	100510936	SEPT2	septin 2	GO:0030554,GO:0032561,GO:0097367,GO:0016829,GO:0008152,GO:0035639,GO:0050789,GO:0071704,GO:0016787,GO:0044763,GO:0001882,GO:0003824,GO:0019001,GO:0000166,GO:0050896,GO:1901265,GO:0016830,GO:0043167,GO:0005524,GO:0032555,GO:0032550,GO:0008150,GO:0035556,GO:0032553,GO:0016817,GO:0023052,GO:0097159,GO:0044699,GO:0016832,GO:0050794,GO:0005975,GO:0016887,GO:0017111,GO:0009987,GO:0005525,GO:0036094,GO:…	adenyl nucleotide binding,guanyl ribonucleotide binding,carbohydrate derivative binding,lyase activity,metabolic process,purine ribonucleoside triphosphate binding,regulation of biological process,organic substance metabolic process,hydrolase activity,cellular process,nucleoside binding,catalytic activity,guanyl nucleotide binding,nucleotide binding,response to stimulus,nucleoside phosphate bindi…	ssc:100510936	K16942	ssc04131;ssc04147;ssc04812;ssc05100
TUCP_005511	Nonsignificant	Down	3.20931	10.7662	-1.78427	0.175939	1	Nonsignificant	Up	3.20931	0.846402	1.58496	0.457415	1	Significant	Up	10.7662	0.846402	3.36923	0.0056251	1	co_location	100512019	PASK	PAS domain containing serine/threonine kinase	GO:0009059,GO:0001882,GO:0000166,GO:0003824,GO:0050789,GO:0071704,GO:0036211,GO:0035639,GO:0006351,GO:0044267,GO:0016772,GO:0060255,GO:2001141,GO:0030554,GO:0097367,GO:0008152,GO:0032553,GO:1901362,GO:0004672,GO:0034654,GO:0097159,GO:0006139,GO:0006355,GO:0016301,GO:0032555,GO:0019538,GO:0032550,GO:0008150,GO:0032774,GO:0019219,GO:0043170,GO:0010467,GO:0005524,GO:0009889,GO:0034641,GO:0010468,GO:…	macromolecule biosynthetic process,nucleoside binding,nucleotide binding,catalytic activity,regulation of biological process,organic substance metabolic process,protein modification process,purine ribonucleoside triphosphate binding,transcription, DNA-templated,cellular protein metabolic process,transferase activity, transferring phosphorus-containing groups,regulation of macromolecule metabolic …	ssc:100512019	K08801	ssc01001
TUCP_005511	Nonsignificant	Down	3.20931	10.7662	-1.78427	0.175939	1	Nonsignificant	Up	3.20931	0.846402	1.58496	0.457415	1	Significant	Up	10.7662	0.846402	3.36923	0.0056251	1	co_location	100512019	PASK	PAS domain containing serine/threonine kinase	GO:0009059,GO:0001882,GO:0000166,GO:0003824,GO:0050789,GO:0071704,GO:0036211,GO:0035639,GO:0006351,GO:0044267,GO:0016772,GO:0060255,GO:2001141,GO:0030554,GO:0097367,GO:0008152,GO:0032553,GO:1901362,GO:0004672,GO:0034654,GO:0097159,GO:0006139,GO:0006355,GO:0016301,GO:0032555,GO:0019538,GO:0032550,GO:0008150,GO:0032774,GO:0019219,GO:0043170,GO:0010467,GO:0005524,GO:0009889,GO:0034641,GO:0010468,GO:…	macromolecule biosynthetic process,nucleoside binding,nucleotide binding,catalytic activity,regulation of biological process,organic substance metabolic process,protein modification process,purine ribonucleoside triphosphate binding,transcription, DNA-templated,cellular protein metabolic process,transferase activity, transferring phosphorus-containing groups,regulation of macromolecule metabolic …	ssc:100512019	K08801	ssc01001
TUCP_005511	Nonsignificant	Down	3.20931	10.7662	-1.78427	0.175939	1	Nonsignificant	Up	3.20931	0.846402	1.58496	0.457415	1	Significant	Up	10.7662	0.846402	3.36923	0.0056251	1	co_location	100511480	FARP2	FERM	GO:0050789,GO:0009966,GO:0044763,GO:0008150,GO:0035556,GO:0023052,GO:0098772,GO:0050896,GO:0007266,GO:0023051,GO:0035023,GO:0048583,GO:0009987,GO:0007265,GO:0005085,GO:0044700,GO:0044699,GO:0010646,GO:0050794,GO:1902531,GO:0051056,GO:0065007,GO:0003674,GO:0007264,GO:0051716,GO:0005089,GO:0005088,GO:0046578,GO:0007165,GO:0007154	regulation of biological process,regulation of signal transduction,cellular process,biological_process,intracellular signal transduction,signaling,molecular function regulator,response to stimulus,Rho protein signal transduction,regulation of signaling,regulation of Rho protein signal transduction,regulation of response to stimulus,cellular process,Ras protein signal transduction,guanyl-nucleotid…	ssc:100511480	K06082	ssc04015;ssc04520;ssc04990
TUCP_005511	Nonsignificant	Down	3.20931	10.7662	-1.78427	0.175939	1	Nonsignificant	Up	3.20931	0.846402	1.58496	0.457415	1	Significant	Up	10.7662	0.846402	3.36923	0.0056251	1	co_location	100233187	HDLBP	high density lipoprotein binding protein	GO:1901360,GO:0046483,GO:0006396,GO:1901363,GO:0034470,GO:0009987,GO:0003723,GO:0005488,GO:0016070,GO:0044237,GO:0003674,GO:0044238,GO:0090304,GO:0003676,GO:0006725,GO:0008033,GO:0006399,GO:0008152,GO:0071704,GO:0034641,GO:0006807,GO:0044260,GO:0097159,GO:0006139,GO:0034660,GO:0008150,GO:0043170,GO:0010467	organic cyclic compound metabolic process,heterocycle metabolic process,RNA processing,heterocyclic compound binding,ncRNA processing,cellular process,RNA binding,binding,RNA metabolic process,cellular metabolic process,molecular_function,primary metabolic process,nucleic acid metabolic process,nucleic acid binding,cellular aromatic compound metabolic process,tRNA processing,tRNA metabolic proces…	--	--	--
TUCP_005511	Nonsignificant	Down	3.20931	10.7662	-1.78427	0.175939	1	Nonsignificant	Up	3.20931	0.846402	1.58496	0.457415	1	Significant	Up	10.7662	0.846402	3.36923	0.0056251	1	co_location	100512019	PASK	PAS domain containing serine/threonine kinase	GO:0009059,GO:0001882,GO:0000166,GO:0003824,GO:0050789,GO:0071704,GO:0036211,GO:0035639,GO:0006351,GO:0044267,GO:0016772,GO:0060255,GO:2001141,GO:0030554,GO:0097367,GO:0008152,GO:0032553,GO:1901362,GO:0004672,GO:0034654,GO:0097159,GO:0006139,GO:0006355,GO:0016301,GO:0032555,GO:0019538,GO:0032550,GO:0008150,GO:0032774,GO:0019219,GO:0043170,GO:0010467,GO:0005524,GO:0009889,GO:0034641,GO:0010468,GO:…	macromolecule biosynthetic process,nucleoside binding,nucleotide binding,catalytic activity,regulation of biological process,organic substance metabolic process,protein modification process,purine ribonucleoside triphosphate binding,transcription, DNA-templated,cellular protein metabolic process,transferase activity, transferring phosphorus-containing groups,regulation of macromolecule metabolic …	ssc:100512019	K08801	ssc01001
TUCP_005511	Nonsignificant	Down	3.20931	10.7662	-1.78427	0.175939	1	Nonsignificant	Up	3.20931	0.846402	1.58496	0.457415	1	Significant	Up	10.7662	0.846402	3.36923	0.0056251	1	co_location	100511480	FARP2	FERM	GO:0050789,GO:0009966,GO:0044763,GO:0008150,GO:0035556,GO:0023052,GO:0098772,GO:0050896,GO:0007266,GO:0023051,GO:0035023,GO:0048583,GO:0009987,GO:0007265,GO:0005085,GO:0044700,GO:0044699,GO:0010646,GO:0050794,GO:1902531,GO:0051056,GO:0065007,GO:0003674,GO:0007264,GO:0051716,GO:0005089,GO:0005088,GO:0046578,GO:0007165,GO:0007154	regulation of biological process,regulation of signal transduction,cellular process,biological_process,intracellular signal transduction,signaling,molecular function regulator,response to stimulus,Rho protein signal transduction,regulation of signaling,regulation of Rho protein signal transduction,regulation of response to stimulus,cellular process,Ras protein signal transduction,guanyl-nucleotid…	ssc:100511480	K06082	ssc04015;ssc04520;ssc04990
TUCP_005511	Nonsignificant	Down	3.20931	10.7662	-1.78427	0.175939	1	Nonsignificant	Up	3.20931	0.846402	1.58496	0.457415	1	Significant	Up	10.7662	0.846402	3.36923	0.0056251	1	co_location	100512019	PASK	PAS domain containing serine/threonine kinase	GO:0009059,GO:0001882,GO:0000166,GO:0003824,GO:0050789,GO:0071704,GO:0036211,GO:0035639,GO:0006351,GO:0044267,GO:0016772,GO:0060255,GO:2001141,GO:0030554,GO:0097367,GO:0008152,GO:0032553,GO:1901362,GO:0004672,GO:0034654,GO:0097159,GO:0006139,GO:0006355,GO:0016301,GO:0032555,GO:0019538,GO:0032550,GO:0008150,GO:0032774,GO:0019219,GO:0043170,GO:0010467,GO:0005524,GO:0009889,GO:0034641,GO:0010468,GO:…	macromolecule biosynthetic process,nucleoside binding,nucleotide binding,catalytic activity,regulation of biological process,organic substance metabolic process,protein modification process,purine ribonucleoside triphosphate binding,transcription, DNA-templated,cellular protein metabolic process,transferase activity, transferring phosphorus-containing groups,regulation of macromolecule metabolic …	ssc:100512019	K08801	ssc01001
TUCP_005511	Nonsignificant	Down	3.20931	10.7662	-1.78427	0.175939	1	Nonsignificant	Up	3.20931	0.846402	1.58496	0.457415	1	Significant	Up	10.7662	0.846402	3.36923	0.0056251	1	co_location	100511480	FARP2	FERM	GO:0050789,GO:0009966,GO:0044763,GO:0008150,GO:0035556,GO:0023052,GO:0098772,GO:0050896,GO:0007266,GO:0023051,GO:0035023,GO:0048583,GO:0009987,GO:0007265,GO:0005085,GO:0044700,GO:0044699,GO:0010646,GO:0050794,GO:1902531,GO:0051056,GO:0065007,GO:0003674,GO:0007264,GO:0051716,GO:0005089,GO:0005088,GO:0046578,GO:0007165,GO:0007154	regulation of biological process,regulation of signal transduction,cellular process,biological_process,intracellular signal transduction,signaling,molecular function regulator,response to stimulus,Rho protein signal transduction,regulation of signaling,regulation of Rho protein signal transduction,regulation of response to stimulus,cellular process,Ras protein signal transduction,guanyl-nucleotid…	ssc:100511480	K06082	ssc04015;ssc04520;ssc04990
TUCP_005511	Nonsignificant	Down	3.20931	10.7662	-1.78427	0.175939	1	Nonsignificant	Up	3.20931	0.846402	1.58496	0.457415	1	Significant	Up	10.7662	0.846402	3.36923	0.0056251	1	co_location	100510936	SEPT2	septin 2	GO:0030554,GO:0032561,GO:0097367,GO:0016829,GO:0008152,GO:0035639,GO:0050789,GO:0071704,GO:0016787,GO:0044763,GO:0001882,GO:0003824,GO:0019001,GO:0000166,GO:0050896,GO:1901265,GO:0016830,GO:0043167,GO:0005524,GO:0032555,GO:0032550,GO:0008150,GO:0035556,GO:0032553,GO:0016817,GO:0023052,GO:0097159,GO:0044699,GO:0016832,GO:0050794,GO:0005975,GO:0016887,GO:0017111,GO:0009987,GO:0005525,GO:0036094,GO:…	adenyl nucleotide binding,guanyl ribonucleotide binding,carbohydrate derivative binding,lyase activity,metabolic process,purine ribonucleoside triphosphate binding,regulation of biological process,organic substance metabolic process,hydrolase activity,cellular process,nucleoside binding,catalytic activity,guanyl nucleotide binding,nucleotide binding,response to stimulus,nucleoside phosphate bindi…	ssc:100510936	K16942	ssc04131;ssc04147;ssc04812;ssc05100
TUCP_005511	Nonsignificant	Down	3.20931	10.7662	-1.78427	0.175939	1	Nonsignificant	Up	3.20931	0.846402	1.58496	0.457415	1	Significant	Up	10.7662	0.846402	3.36923	0.0056251	1	co_location	100511480	FARP2	FERM	GO:0050789,GO:0009966,GO:0044763,GO:0008150,GO:0035556,GO:0023052,GO:0098772,GO:0050896,GO:0007266,GO:0023051,GO:0035023,GO:0048583,GO:0009987,GO:0007265,GO:0005085,GO:0044700,GO:0044699,GO:0010646,GO:0050794,GO:1902531,GO:0051056,GO:0065007,GO:0003674,GO:0007264,GO:0051716,GO:0005089,GO:0005088,GO:0046578,GO:0007165,GO:0007154	regulation of biological process,regulation of signal transduction,cellular process,biological_process,intracellular signal transduction,signaling,molecular function regulator,response to stimulus,Rho protein signal transduction,regulation of signaling,regulation of Rho protein signal transduction,regulation of response to stimulus,cellular process,Ras protein signal transduction,guanyl-nucleotid…	ssc:100511480	K06082	ssc04015;ssc04520;ssc04990
TUCP_005511	Nonsignificant	Down	3.20931	10.7662	-1.78427	0.175939	1	Nonsignificant	Up	3.20931	0.846402	1.58496	0.457415	1	Significant	Up	10.7662	0.846402	3.36923	0.0056251	1	co_location	100511480	FARP2	FERM	GO:0050789,GO:0009966,GO:0044763,GO:0008150,GO:0035556,GO:0023052,GO:0098772,GO:0050896,GO:0007266,GO:0023051,GO:0035023,GO:0048583,GO:0009987,GO:0007265,GO:0005085,GO:0044700,GO:0044699,GO:0010646,GO:0050794,GO:1902531,GO:0051056,GO:0065007,GO:0003674,GO:0007264,GO:0051716,GO:0005089,GO:0005088,GO:0046578,GO:0007165,GO:0007154	regulation of biological process,regulation of signal transduction,cellular process,biological_process,intracellular signal transduction,signaling,molecular function regulator,response to stimulus,Rho protein signal transduction,regulation of signaling,regulation of Rho protein signal transduction,regulation of response to stimulus,cellular process,Ras protein signal transduction,guanyl-nucleotid…	ssc:100511480	K06082	ssc04015;ssc04520;ssc04990
TUCP_005511	Nonsignificant	Down	3.20931	10.7662	-1.78427	0.175939	1	Nonsignificant	Up	3.20931	0.846402	1.58496	0.457415	1	Significant	Up	10.7662	0.846402	3.36923	0.0056251	1	co_location	100511842	PPP1R7	protein phosphatase 1 regulatory subunit 7	GO:0003674,GO:0005488,GO:0005515	molecular_function,binding,protein binding	ssc:100511842	K17550	ssc01009
TUCP_005511	Nonsignificant	Down	3.20931	10.7662	-1.78427	0.175939	1	Nonsignificant	Up	3.20931	0.846402	1.58496	0.457415	1	Significant	Up	10.7662	0.846402	3.36923	0.0056251	1	co_location	100510936	SEPT2	septin 2	GO:0030554,GO:0032561,GO:0097367,GO:0016829,GO:0008152,GO:0035639,GO:0050789,GO:0071704,GO:0016787,GO:0044763,GO:0001882,GO:0003824,GO:0019001,GO:0000166,GO:0050896,GO:1901265,GO:0016830,GO:0043167,GO:0005524,GO:0032555,GO:0032550,GO:0008150,GO:0035556,GO:0032553,GO:0016817,GO:0023052,GO:0097159,GO:0044699,GO:0016832,GO:0050794,GO:0005975,GO:0016887,GO:0017111,GO:0009987,GO:0005525,GO:0036094,GO:…	adenyl nucleotide binding,guanyl ribonucleotide binding,carbohydrate derivative binding,lyase activity,metabolic process,purine ribonucleoside triphosphate binding,regulation of biological process,organic substance metabolic process,hydrolase activity,cellular process,nucleoside binding,catalytic activity,guanyl nucleotide binding,nucleotide binding,response to stimulus,nucleoside phosphate bindi…	ssc:100510936	K16942	ssc04131;ssc04147;ssc04812;ssc05100
TUCP_005511	Nonsignificant	Down	3.20931	10.7662	-1.78427	0.175939	1	Nonsignificant	Up	3.20931	0.846402	1.58496	0.457415	1	Significant	Up	10.7662	0.846402	3.36923	0.0056251	1	co_location	100512374	MTERF4	mitochondrial transcription termination factor 4	GO:0051252,GO:1901576,GO:1901363,GO:0097659,GO:0005102,GO:0044464,GO:0008009,GO:0003690,GO:0009987,GO:0043231,GO:0019222,GO:0005575,GO:0002376,GO:0010556,GO:1901360,GO:0050794,GO:0044249,GO:0051171,GO:0031323,GO:0046483,GO:0006955,GO:1903506,GO:0003676,GO:2000112,GO:0034645,GO:0003677,GO:0019438,GO:0003674,GO:0044238,GO:0090304,GO:0006725,GO:0065007,GO:0005488,GO:0042379,GO:0018130,GO:0044237,GO:…	regulation of RNA metabolic process,organic substance biosynthetic process,heterocyclic compound binding,nucleic acid-templated transcription,signaling receptor binding,obsolete cell part,chemokine activity,double-stranded DNA binding,cellular process,intracellular membrane-bounded organelle,regulation of metabolic process,cellular_component,immune system process,regulation of macromolecule biosy…	ssc:100512374	K15032	ssc03012;ssc03029
TUCP_005511	Nonsignificant	Down	3.20931	10.7662	-1.78427	0.175939	1	Nonsignificant	Up	3.20931	0.846402	1.58496	0.457415	1	Significant	Up	10.7662	0.846402	3.36923	0.0056251	1	co_location	100233187	HDLBP	high density lipoprotein binding protein	GO:1901360,GO:0046483,GO:0006396,GO:1901363,GO:0034470,GO:0009987,GO:0003723,GO:0005488,GO:0016070,GO:0044237,GO:0003674,GO:0044238,GO:0090304,GO:0003676,GO:0006725,GO:0008033,GO:0006399,GO:0008152,GO:0071704,GO:0034641,GO:0006807,GO:0044260,GO:0097159,GO:0006139,GO:0034660,GO:0008150,GO:0043170,GO:0010467	organic cyclic compound metabolic process,heterocycle metabolic process,RNA processing,heterocyclic compound binding,ncRNA processing,cellular process,RNA binding,binding,RNA metabolic process,cellular metabolic process,molecular_function,primary metabolic process,nucleic acid metabolic process,nucleic acid binding,cellular aromatic compound metabolic process,tRNA processing,tRNA metabolic proces…	--	--	--
TUCP_005511	Nonsignificant	Down	3.20931	10.7662	-1.78427	0.175939	1	Nonsignificant	Up	3.20931	0.846402	1.58496	0.457415	1	Significant	Up	10.7662	0.846402	3.36923	0.0056251	1	co_location	100512019	PASK	PAS domain containing serine/threonine kinase	GO:0009059,GO:0001882,GO:0000166,GO:0003824,GO:0050789,GO:0071704,GO:0036211,GO:0035639,GO:0006351,GO:0044267,GO:0016772,GO:0060255,GO:2001141,GO:0030554,GO:0097367,GO:0008152,GO:0032553,GO:1901362,GO:0004672,GO:0034654,GO:0097159,GO:0006139,GO:0006355,GO:0016301,GO:0032555,GO:0019538,GO:0032550,GO:0008150,GO:0032774,GO:0019219,GO:0043170,GO:0010467,GO:0005524,GO:0009889,GO:0034641,GO:0010468,GO:…	macromolecule biosynthetic process,nucleoside binding,nucleotide binding,catalytic activity,regulation of biological process,organic substance metabolic process,protein modification process,purine ribonucleoside triphosphate binding,transcription, DNA-templated,cellular protein metabolic process,transferase activity, transferring phosphorus-containing groups,regulation of macromolecule metabolic …	ssc:100512019	K08801	ssc01001
TUCP_005511	Nonsignificant	Down	3.20931	10.7662	-1.78427	0.175939	1	Nonsignificant	Up	3.20931	0.846402	1.58496	0.457415	1	Significant	Up	10.7662	0.846402	3.36923	0.0056251	1	co_location	100233187	HDLBP	high density lipoprotein binding protein	GO:1901360,GO:0046483,GO:0006396,GO:1901363,GO:0034470,GO:0009987,GO:0003723,GO:0005488,GO:0016070,GO:0044237,GO:0003674,GO:0044238,GO:0090304,GO:0003676,GO:0006725,GO:0008033,GO:0006399,GO:0008152,GO:0071704,GO:0034641,GO:0006807,GO:0044260,GO:0097159,GO:0006139,GO:0034660,GO:0008150,GO:0043170,GO:0010467	organic cyclic compound metabolic process,heterocycle metabolic process,RNA processing,heterocyclic compound binding,ncRNA processing,cellular process,RNA binding,binding,RNA metabolic process,cellular metabolic process,molecular_function,primary metabolic process,nucleic acid metabolic process,nucleic acid binding,cellular aromatic compound metabolic process,tRNA processing,tRNA metabolic proces…	--	--	--
TUCP_005511	Nonsignificant	Down	3.20931	10.7662	-1.78427	0.175939	1	Nonsignificant	Up	3.20931	0.846402	1.58496	0.457415	1	Significant	Up	10.7662	0.846402	3.36923	0.0056251	1	co_location	100511480	FARP2	FERM	GO:0050789,GO:0009966,GO:0044763,GO:0008150,GO:0035556,GO:0023052,GO:0098772,GO:0050896,GO:0007266,GO:0023051,GO:0035023,GO:0048583,GO:0009987,GO:0007265,GO:0005085,GO:0044700,GO:0044699,GO:0010646,GO:0050794,GO:1902531,GO:0051056,GO:0065007,GO:0003674,GO:0007264,GO:0051716,GO:0005089,GO:0005088,GO:0046578,GO:0007165,GO:0007154	regulation of biological process,regulation of signal transduction,cellular process,biological_process,intracellular signal transduction,signaling,molecular function regulator,response to stimulus,Rho protein signal transduction,regulation of signaling,regulation of Rho protein signal transduction,regulation of response to stimulus,cellular process,Ras protein signal transduction,guanyl-nucleotid…	ssc:100511480	K06082	ssc04015;ssc04520;ssc04990
TUCP_005511	Nonsignificant	Down	3.20931	10.7662	-1.78427	0.175939	1	Nonsignificant	Up	3.20931	0.846402	1.58496	0.457415	1	Significant	Up	10.7662	0.846402	3.36923	0.0056251	1	co_location	100512019	PASK	PAS domain containing serine/threonine kinase	GO:0009059,GO:0001882,GO:0000166,GO:0003824,GO:0050789,GO:0071704,GO:0036211,GO:0035639,GO:0006351,GO:0044267,GO:0016772,GO:0060255,GO:2001141,GO:0030554,GO:0097367,GO:0008152,GO:0032553,GO:1901362,GO:0004672,GO:0034654,GO:0097159,GO:0006139,GO:0006355,GO:0016301,GO:0032555,GO:0019538,GO:0032550,GO:0008150,GO:0032774,GO:0019219,GO:0043170,GO:0010467,GO:0005524,GO:0009889,GO:0034641,GO:0010468,GO:…	macromolecule biosynthetic process,nucleoside binding,nucleotide binding,catalytic activity,regulation of biological process,organic substance metabolic process,protein modification process,purine ribonucleoside triphosphate binding,transcription, DNA-templated,cellular protein metabolic process,transferase activity, transferring phosphorus-containing groups,regulation of macromolecule metabolic …	ssc:100512019	K08801	ssc01001
TUCP_005511	Nonsignificant	Down	3.20931	10.7662	-1.78427	0.175939	1	Nonsignificant	Up	3.20931	0.846402	1.58496	0.457415	1	Significant	Up	10.7662	0.846402	3.36923	0.0056251	1	co_location	100233187	HDLBP	high density lipoprotein binding protein	GO:1901360,GO:0046483,GO:0006396,GO:1901363,GO:0034470,GO:0009987,GO:0003723,GO:0005488,GO:0016070,GO:0044237,GO:0003674,GO:0044238,GO:0090304,GO:0003676,GO:0006725,GO:0008033,GO:0006399,GO:0008152,GO:0071704,GO:0034641,GO:0006807,GO:0044260,GO:0097159,GO:0006139,GO:0034660,GO:0008150,GO:0043170,GO:0010467	organic cyclic compound metabolic process,heterocycle metabolic process,RNA processing,heterocyclic compound binding,ncRNA processing,cellular process,RNA binding,binding,RNA metabolic process,cellular metabolic process,molecular_function,primary metabolic process,nucleic acid metabolic process,nucleic acid binding,cellular aromatic compound metabolic process,tRNA processing,tRNA metabolic proces…	--	--	--
TUCP_005511	Nonsignificant	Down	3.20931	10.7662	-1.78427	0.175939	1	Nonsignificant	Up	3.20931	0.846402	1.58496	0.457415	1	Significant	Up	10.7662	0.846402	3.36923	0.0056251	1	co_location	100510936	SEPT2	septin 2	GO:0030554,GO:0032561,GO:0097367,GO:0016829,GO:0008152,GO:0035639,GO:0050789,GO:0071704,GO:0016787,GO:0044763,GO:0001882,GO:0003824,GO:0019001,GO:0000166,GO:0050896,GO:1901265,GO:0016830,GO:0043167,GO:0005524,GO:0032555,GO:0032550,GO:0008150,GO:0035556,GO:0032553,GO:0016817,GO:0023052,GO:0097159,GO:0044699,GO:0016832,GO:0050794,GO:0005975,GO:0016887,GO:0017111,GO:0009987,GO:0005525,GO:0036094,GO:…	adenyl nucleotide binding,guanyl ribonucleotide binding,carbohydrate derivative binding,lyase activity,metabolic process,purine ribonucleoside triphosphate binding,regulation of biological process,organic substance metabolic process,hydrolase activity,cellular process,nucleoside binding,catalytic activity,guanyl nucleotide binding,nucleotide binding,response to stimulus,nucleoside phosphate bindi…	ssc:100510936	K16942	ssc04131;ssc04147;ssc04812;ssc05100
TUCP_005511	Nonsignificant	Down	3.20931	10.7662	-1.78427	0.175939	1	Nonsignificant	Up	3.20931	0.846402	1.58496	0.457415	1	Significant	Up	10.7662	0.846402	3.36923	0.0056251	1	co_location	100233187	HDLBP	high density lipoprotein binding protein	GO:1901360,GO:0046483,GO:0006396,GO:1901363,GO:0034470,GO:0009987,GO:0003723,GO:0005488,GO:0016070,GO:0044237,GO:0003674,GO:0044238,GO:0090304,GO:0003676,GO:0006725,GO:0008033,GO:0006399,GO:0008152,GO:0071704,GO:0034641,GO:0006807,GO:0044260,GO:0097159,GO:0006139,GO:0034660,GO:0008150,GO:0043170,GO:0010467	organic cyclic compound metabolic process,heterocycle metabolic process,RNA processing,heterocyclic compound binding,ncRNA processing,cellular process,RNA binding,binding,RNA metabolic process,cellular metabolic process,molecular_function,primary metabolic process,nucleic acid metabolic process,nucleic acid binding,cellular aromatic compound metabolic process,tRNA processing,tRNA metabolic proces…	--	--	--
TUCP_005511	Nonsignificant	Down	3.20931	10.7662	-1.78427	0.175939	1	Nonsignificant	Up	3.20931	0.846402	1.58496	0.457415	1	Significant	Up	10.7662	0.846402	3.36923	0.0056251	1	co_location	100233187	HDLBP	high density lipoprotein binding protein	GO:1901360,GO:0046483,GO:0006396,GO:1901363,GO:0034470,GO:0009987,GO:0003723,GO:0005488,GO:0016070,GO:0044237,GO:0003674,GO:0044238,GO:0090304,GO:0003676,GO:0006725,GO:0008033,GO:0006399,GO:0008152,GO:0071704,GO:0034641,GO:0006807,GO:0044260,GO:0097159,GO:0006139,GO:0034660,GO:0008150,GO:0043170,GO:0010467	organic cyclic compound metabolic process,heterocycle metabolic process,RNA processing,heterocyclic compound binding,ncRNA processing,cellular process,RNA binding,binding,RNA metabolic process,cellular metabolic process,molecular_function,primary metabolic process,nucleic acid metabolic process,nucleic acid binding,cellular aromatic compound metabolic process,tRNA processing,tRNA metabolic proces…	--	--	--
TUCP_005511	Nonsignificant	Down	3.20931	10.7662	-1.78427	0.175939	1	Nonsignificant	Up	3.20931	0.846402	1.58496	0.457415	1	Significant	Up	10.7662	0.846402	3.36923	0.0056251	1	co_location	110256996	ANO7	anoctamin 7	--	--	--	--	--
TUCP_005511	Nonsignificant	Down	3.20931	10.7662	-1.78427	0.175939	1	Nonsignificant	Up	3.20931	0.846402	1.58496	0.457415	1	Significant	Up	10.7662	0.846402	3.36923	0.0056251	1	co_location	100512566	SNED1	sushi	GO:0005578,GO:0044238,GO:0003674,GO:0043169,GO:0005488,GO:0044421,GO:0005515,GO:0008237,GO:0044420,GO:0007160,GO:0031012,GO:0005575,GO:0007155,GO:0005509,GO:0004222,GO:0043205,GO:0043170,GO:0019538,GO:0008150,GO:0043167,GO:0031589,GO:0070011,GO:0006508,GO:0022610,GO:0008233,GO:0001527,GO:0003824,GO:0046872,GO:0005576,GO:0016787,GO:0071704,GO:0004175,GO:0008152	extracellular matrix,primary metabolic process,molecular_function,cation binding,binding,obsolete extracellular region part,protein binding,metallopeptidase activity,obsolete extracellular matrix component,cell-matrix adhesion,extracellular matrix,cellular_component,cell adhesion,calcium ion binding,metalloendopeptidase activity,supramolecular fiber,macromolecule metabolic process,protein metabol…	ssc:100512566	K24470	ssc04990
TUCP_005511	Nonsignificant	Down	3.20931	10.7662	-1.78427	0.175939	1	Nonsignificant	Up	3.20931	0.846402	1.58496	0.457415	1	Significant	Up	10.7662	0.846402	3.36923	0.0056251	1	co_location	100233187	HDLBP	high density lipoprotein binding protein	GO:1901360,GO:0046483,GO:0006396,GO:1901363,GO:0034470,GO:0009987,GO:0003723,GO:0005488,GO:0016070,GO:0044237,GO:0003674,GO:0044238,GO:0090304,GO:0003676,GO:0006725,GO:0008033,GO:0006399,GO:0008152,GO:0071704,GO:0034641,GO:0006807,GO:0044260,GO:0097159,GO:0006139,GO:0034660,GO:0008150,GO:0043170,GO:0010467	organic cyclic compound metabolic process,heterocycle metabolic process,RNA processing,heterocyclic compound binding,ncRNA processing,cellular process,RNA binding,binding,RNA metabolic process,cellular metabolic process,molecular_function,primary metabolic process,nucleic acid metabolic process,nucleic acid binding,cellular aromatic compound metabolic process,tRNA processing,tRNA metabolic proces…	--	--	--
TUCP_005511	Nonsignificant	Down	3.20931	10.7662	-1.78427	0.175939	1	Nonsignificant	Up	3.20931	0.846402	1.58496	0.457415	1	Significant	Up	10.7662	0.846402	3.36923	0.0056251	1	co_location	100510936	SEPT2	septin 2	GO:0030554,GO:0032561,GO:0097367,GO:0016829,GO:0008152,GO:0035639,GO:0050789,GO:0071704,GO:0016787,GO:0044763,GO:0001882,GO:0003824,GO:0019001,GO:0000166,GO:0050896,GO:1901265,GO:0016830,GO:0043167,GO:0005524,GO:0032555,GO:0032550,GO:0008150,GO:0035556,GO:0032553,GO:0016817,GO:0023052,GO:0097159,GO:0044699,GO:0016832,GO:0050794,GO:0005975,GO:0016887,GO:0017111,GO:0009987,GO:0005525,GO:0036094,GO:…	adenyl nucleotide binding,guanyl ribonucleotide binding,carbohydrate derivative binding,lyase activity,metabolic process,purine ribonucleoside triphosphate binding,regulation of biological process,organic substance metabolic process,hydrolase activity,cellular process,nucleoside binding,catalytic activity,guanyl nucleotide binding,nucleotide binding,response to stimulus,nucleoside phosphate bindi…	ssc:100510936	K16942	ssc04131;ssc04147;ssc04812;ssc05100
TUCP_005511	Nonsignificant	Down	3.20931	10.7662	-1.78427	0.175939	1	Nonsignificant	Up	3.20931	0.846402	1.58496	0.457415	1	Significant	Up	10.7662	0.846402	3.36923	0.0056251	1	co_location	100512374	MTERF4	mitochondrial transcription termination factor 4	GO:0051252,GO:1901576,GO:1901363,GO:0097659,GO:0005102,GO:0044464,GO:0008009,GO:0003690,GO:0009987,GO:0043231,GO:0019222,GO:0005575,GO:0002376,GO:0010556,GO:1901360,GO:0050794,GO:0044249,GO:0051171,GO:0031323,GO:0046483,GO:0006955,GO:1903506,GO:0003676,GO:2000112,GO:0034645,GO:0003677,GO:0019438,GO:0003674,GO:0044238,GO:0090304,GO:0006725,GO:0065007,GO:0005488,GO:0042379,GO:0018130,GO:0044237,GO:…	regulation of RNA metabolic process,organic substance biosynthetic process,heterocyclic compound binding,nucleic acid-templated transcription,signaling receptor binding,obsolete cell part,chemokine activity,double-stranded DNA binding,cellular process,intracellular membrane-bounded organelle,regulation of metabolic process,cellular_component,immune system process,regulation of macromolecule biosy…	ssc:100512374	K15032	ssc03012;ssc03029
TUCP_003878	Nonsignificant	NA	0	0	NA	NA	NA	Significant	Down	0	4.44137	-4.66507	0.0186664	1	Significant	Down	0	4.44137	-4.66507	0.016773	1	co_location	100623553	RGS8	regulator of G protein signaling 8	GO:0016020,GO:0016032,GO:0061024,GO:0061025,GO:0019867,GO:0044803,GO:0071840,GO:0051704,GO:0044419,GO:0016043,GO:0044403,GO:0044764,GO:0051806,GO:0044800,GO:0008150,GO:0005575,GO:0019064,GO:0052126,GO:0052192,GO:0051828,GO:0039663,GO:0046718,GO:0051701,GO:0019058,GO:0040011,GO:0030260,GO:0044409,GO:0009987	membrane,viral process,membrane organization,membrane fusion,outer membrane,multi-organism membrane organization,cellular component organization or biogenesis,multi-organism process,biological process involved in interspecies interaction between organisms,cellular component organization,biological process involved in symbiotic interaction,multi-organism cellular process,entry into host,multi-orga…	ssc:100623553	K16449	ssc99995
TUCP_003878	Nonsignificant	NA	0	0	NA	NA	NA	Significant	Down	0	4.44137	-4.66507	0.0186664	1	Significant	Down	0	4.44137	-4.66507	0.016773	1	co_location	100620210	SHCBP1L	SHC binding and spindle associated 1 like	--	--	--	--	--
TUCP_003878	Nonsignificant	NA	0	0	NA	NA	NA	Significant	Down	0	4.44137	-4.66507	0.0186664	1	Significant	Down	0	4.44137	-4.66507	0.016773	1	co_location	100514066	DHX9	DExH-box helicase 9	GO:0032553,GO:0016817,GO:0097159,GO:0032555,GO:0032550,GO:0008150,GO:0005524,GO:1901265,GO:0043167,GO:0004386,GO:0001882,GO:0003824,GO:0000166,GO:0016787,GO:0035639,GO:0097367,GO:0030554,GO:0001883,GO:0043168,GO:0003676,GO:0003674,GO:0032549,GO:0016462,GO:0006810,GO:0017076,GO:0005488,GO:0032559,GO:0016818,GO:1901363,GO:0017111,GO:0051234,GO:0051179,GO:0036094	ribonucleotide binding,hydrolase activity, acting on acid anhydrides,organic cyclic compound binding,purine ribonucleotide binding,purine ribonucleoside binding,biological_process,ATP binding,nucleoside phosphate binding,ion binding,helicase activity,nucleoside binding,catalytic activity,nucleotide binding,hydrolase activity,purine ribonucleoside triphosphate binding,carbohydrate derivative bindi…	ssc:100514066	K13184	ssc03041
TUCP_003878	Nonsignificant	NA	0	0	NA	NA	NA	Significant	Down	0	4.44137	-4.66507	0.0186664	1	Significant	Down	0	4.44137	-4.66507	0.016773	1	co_location	397141	NPL	N-acetylneuraminate pyruvate lyase	GO:0005488,GO:0005515,GO:0003674,GO:0043169,GO:0046983,GO:0046914,GO:0043167,GO:0008150,GO:0016829,GO:0008152,GO:0046872,GO:0003824	binding,protein binding,molecular_function,cation binding,protein dimerization activity,transition metal ion binding,ion binding,biological_process,lyase activity,metabolic process,metal ion binding,catalytic activity	ssc:397141	K01639	ssc00520
TUCP_003878	Nonsignificant	NA	0	0	NA	NA	NA	Significant	Down	0	4.44137	-4.66507	0.0186664	1	Significant	Down	0	4.44137	-4.66507	0.016773	1	co_location	397141	NPL	N-acetylneuraminate pyruvate lyase	GO:0005488,GO:0005515,GO:0003674,GO:0043169,GO:0046983,GO:0046914,GO:0043167,GO:0008150,GO:0016829,GO:0008152,GO:0046872,GO:0003824	binding,protein binding,molecular_function,cation binding,protein dimerization activity,transition metal ion binding,ion binding,biological_process,lyase activity,metabolic process,metal ion binding,catalytic activity	ssc:397141	K01639	ssc00520
TUCP_003878	Nonsignificant	NA	0	0	NA	NA	NA	Significant	Down	0	4.44137	-4.66507	0.0186664	1	Significant	Down	0	4.44137	-4.66507	0.016773	1	co_location	100514066	DHX9	DExH-box helicase 9	GO:0032553,GO:0016817,GO:0097159,GO:0032555,GO:0032550,GO:0008150,GO:0005524,GO:1901265,GO:0043167,GO:0004386,GO:0001882,GO:0003824,GO:0000166,GO:0016787,GO:0035639,GO:0097367,GO:0030554,GO:0001883,GO:0043168,GO:0003676,GO:0003674,GO:0032549,GO:0016462,GO:0006810,GO:0017076,GO:0005488,GO:0032559,GO:0016818,GO:1901363,GO:0017111,GO:0051234,GO:0051179,GO:0036094	ribonucleotide binding,hydrolase activity, acting on acid anhydrides,organic cyclic compound binding,purine ribonucleotide binding,purine ribonucleoside binding,biological_process,ATP binding,nucleoside phosphate binding,ion binding,helicase activity,nucleoside binding,catalytic activity,nucleotide binding,hydrolase activity,purine ribonucleoside triphosphate binding,carbohydrate derivative bindi…	ssc:100514066	K13184	ssc03041
TUCP_003878	Nonsignificant	NA	0	0	NA	NA	NA	Significant	Down	0	4.44137	-4.66507	0.0186664	1	Significant	Down	0	4.44137	-4.66507	0.016773	1	co_location	100514066	DHX9	DExH-box helicase 9	GO:0032553,GO:0016817,GO:0097159,GO:0032555,GO:0032550,GO:0008150,GO:0005524,GO:1901265,GO:0043167,GO:0004386,GO:0001882,GO:0003824,GO:0000166,GO:0016787,GO:0035639,GO:0097367,GO:0030554,GO:0001883,GO:0043168,GO:0003676,GO:0003674,GO:0032549,GO:0016462,GO:0006810,GO:0017076,GO:0005488,GO:0032559,GO:0016818,GO:1901363,GO:0017111,GO:0051234,GO:0051179,GO:0036094	ribonucleotide binding,hydrolase activity, acting on acid anhydrides,organic cyclic compound binding,purine ribonucleotide binding,purine ribonucleoside binding,biological_process,ATP binding,nucleoside phosphate binding,ion binding,helicase activity,nucleoside binding,catalytic activity,nucleotide binding,hydrolase activity,purine ribonucleoside triphosphate binding,carbohydrate derivative bindi…	ssc:100514066	K13184	ssc03041
TUCP_003878	Nonsignificant	NA	0	0	NA	NA	NA	Significant	Down	0	4.44137	-4.66507	0.0186664	1	Significant	Down	0	4.44137	-4.66507	0.016773	1	co_location	100623553	RGS8	regulator of G protein signaling 8	GO:0016020,GO:0016032,GO:0061024,GO:0061025,GO:0019867,GO:0044803,GO:0071840,GO:0051704,GO:0044419,GO:0016043,GO:0044403,GO:0044764,GO:0051806,GO:0044800,GO:0008150,GO:0005575,GO:0019064,GO:0052126,GO:0052192,GO:0051828,GO:0039663,GO:0046718,GO:0051701,GO:0019058,GO:0040011,GO:0030260,GO:0044409,GO:0009987	membrane,viral process,membrane organization,membrane fusion,outer membrane,multi-organism membrane organization,cellular component organization or biogenesis,multi-organism process,biological process involved in interspecies interaction between organisms,cellular component organization,biological process involved in symbiotic interaction,multi-organism cellular process,entry into host,multi-orga…	ssc:100623553	K16449	ssc99995
TUCP_003878	Nonsignificant	NA	0	0	NA	NA	NA	Significant	Down	0	4.44137	-4.66507	0.0186664	1	Significant	Down	0	4.44137	-4.66507	0.016773	1	co_location	100514066	DHX9	DExH-box helicase 9	GO:0032553,GO:0016817,GO:0097159,GO:0032555,GO:0032550,GO:0008150,GO:0005524,GO:1901265,GO:0043167,GO:0004386,GO:0001882,GO:0003824,GO:0000166,GO:0016787,GO:0035639,GO:0097367,GO:0030554,GO:0001883,GO:0043168,GO:0003676,GO:0003674,GO:0032549,GO:0016462,GO:0006810,GO:0017076,GO:0005488,GO:0032559,GO:0016818,GO:1901363,GO:0017111,GO:0051234,GO:0051179,GO:0036094	ribonucleotide binding,hydrolase activity, acting on acid anhydrides,organic cyclic compound binding,purine ribonucleotide binding,purine ribonucleoside binding,biological_process,ATP binding,nucleoside phosphate binding,ion binding,helicase activity,nucleoside binding,catalytic activity,nucleotide binding,hydrolase activity,purine ribonucleoside triphosphate binding,carbohydrate derivative bindi…	ssc:100514066	K13184	ssc03041
TUCP_003878	Nonsignificant	NA	0	0	NA	NA	NA	Significant	Down	0	4.44137	-4.66507	0.0186664	1	Significant	Down	0	4.44137	-4.66507	0.016773	1	co_location	100623553	RGS8	regulator of G protein signaling 8	GO:0016020,GO:0016032,GO:0061024,GO:0061025,GO:0019867,GO:0044803,GO:0071840,GO:0051704,GO:0044419,GO:0016043,GO:0044403,GO:0044764,GO:0051806,GO:0044800,GO:0008150,GO:0005575,GO:0019064,GO:0052126,GO:0052192,GO:0051828,GO:0039663,GO:0046718,GO:0051701,GO:0019058,GO:0040011,GO:0030260,GO:0044409,GO:0009987	membrane,viral process,membrane organization,membrane fusion,outer membrane,multi-organism membrane organization,cellular component organization or biogenesis,multi-organism process,biological process involved in interspecies interaction between organisms,cellular component organization,biological process involved in symbiotic interaction,multi-organism cellular process,entry into host,multi-orga…	ssc:100623553	K16449	ssc99995
TUCP_003878	Nonsignificant	NA	0	0	NA	NA	NA	Significant	Down	0	4.44137	-4.66507	0.0186664	1	Significant	Down	0	4.44137	-4.66507	0.016773	1	co_location	100514066	DHX9	DExH-box helicase 9	GO:0032553,GO:0016817,GO:0097159,GO:0032555,GO:0032550,GO:0008150,GO:0005524,GO:1901265,GO:0043167,GO:0004386,GO:0001882,GO:0003824,GO:0000166,GO:0016787,GO:0035639,GO:0097367,GO:0030554,GO:0001883,GO:0043168,GO:0003676,GO:0003674,GO:0032549,GO:0016462,GO:0006810,GO:0017076,GO:0005488,GO:0032559,GO:0016818,GO:1901363,GO:0017111,GO:0051234,GO:0051179,GO:0036094	ribonucleotide binding,hydrolase activity, acting on acid anhydrides,organic cyclic compound binding,purine ribonucleotide binding,purine ribonucleoside binding,biological_process,ATP binding,nucleoside phosphate binding,ion binding,helicase activity,nucleoside binding,catalytic activity,nucleotide binding,hydrolase activity,purine ribonucleoside triphosphate binding,carbohydrate derivative bindi…	ssc:100514066	K13184	ssc03041
TUCP_003878	Nonsignificant	NA	0	0	NA	NA	NA	Significant	Down	0	4.44137	-4.66507	0.0186664	1	Significant	Down	0	4.44137	-4.66507	0.016773	1	co_location	397141	NPL	N-acetylneuraminate pyruvate lyase	GO:0005488,GO:0005515,GO:0003674,GO:0043169,GO:0046983,GO:0046914,GO:0043167,GO:0008150,GO:0016829,GO:0008152,GO:0046872,GO:0003824	binding,protein binding,molecular_function,cation binding,protein dimerization activity,transition metal ion binding,ion binding,biological_process,lyase activity,metabolic process,metal ion binding,catalytic activity	ssc:397141	K01639	ssc00520
TUCP_003878	Nonsignificant	NA	0	0	NA	NA	NA	Significant	Down	0	4.44137	-4.66507	0.0186664	1	Significant	Down	0	4.44137	-4.66507	0.016773	1	co_location	100623553	RGS8	regulator of G protein signaling 8	GO:0016020,GO:0016032,GO:0061024,GO:0061025,GO:0019867,GO:0044803,GO:0071840,GO:0051704,GO:0044419,GO:0016043,GO:0044403,GO:0044764,GO:0051806,GO:0044800,GO:0008150,GO:0005575,GO:0019064,GO:0052126,GO:0052192,GO:0051828,GO:0039663,GO:0046718,GO:0051701,GO:0019058,GO:0040011,GO:0030260,GO:0044409,GO:0009987	membrane,viral process,membrane organization,membrane fusion,outer membrane,multi-organism membrane organization,cellular component organization or biogenesis,multi-organism process,biological process involved in interspecies interaction between organisms,cellular component organization,biological process involved in symbiotic interaction,multi-organism cellular process,entry into host,multi-orga…	ssc:100623553	K16449	ssc99995
TUCP_003878	Nonsignificant	NA	0	0	NA	NA	NA	Significant	Down	0	4.44137	-4.66507	0.0186664	1	Significant	Down	0	4.44137	-4.66507	0.016773	1	co_location	397141	NPL	N-acetylneuraminate pyruvate lyase	GO:0005488,GO:0005515,GO:0003674,GO:0043169,GO:0046983,GO:0046914,GO:0043167,GO:0008150,GO:0016829,GO:0008152,GO:0046872,GO:0003824	binding,protein binding,molecular_function,cation binding,protein dimerization activity,transition metal ion binding,ion binding,biological_process,lyase activity,metabolic process,metal ion binding,catalytic activity	ssc:397141	K01639	ssc00520
TUCP_003878	Nonsignificant	NA	0	0	NA	NA	NA	Significant	Down	0	4.44137	-4.66507	0.0186664	1	Significant	Down	0	4.44137	-4.66507	0.016773	1	co_location	100623553	RGS8	regulator of G protein signaling 8	GO:0016020,GO:0016032,GO:0061024,GO:0061025,GO:0019867,GO:0044803,GO:0071840,GO:0051704,GO:0044419,GO:0016043,GO:0044403,GO:0044764,GO:0051806,GO:0044800,GO:0008150,GO:0005575,GO:0019064,GO:0052126,GO:0052192,GO:0051828,GO:0039663,GO:0046718,GO:0051701,GO:0019058,GO:0040011,GO:0030260,GO:0044409,GO:0009987	membrane,viral process,membrane organization,membrane fusion,outer membrane,multi-organism membrane organization,cellular component organization or biogenesis,multi-organism process,biological process involved in interspecies interaction between organisms,cellular component organization,biological process involved in symbiotic interaction,multi-organism cellular process,entry into host,multi-orga…	ssc:100623553	K16449	ssc99995
TUCP_003878	Nonsignificant	NA	0	0	NA	NA	NA	Significant	Down	0	4.44137	-4.66507	0.0186664	1	Significant	Down	0	4.44137	-4.66507	0.016773	1	co_location	100623553	RGS8	regulator of G protein signaling 8	GO:0016020,GO:0016032,GO:0061024,GO:0061025,GO:0019867,GO:0044803,GO:0071840,GO:0051704,GO:0044419,GO:0016043,GO:0044403,GO:0044764,GO:0051806,GO:0044800,GO:0008150,GO:0005575,GO:0019064,GO:0052126,GO:0052192,GO:0051828,GO:0039663,GO:0046718,GO:0051701,GO:0019058,GO:0040011,GO:0030260,GO:0044409,GO:0009987	membrane,viral process,membrane organization,membrane fusion,outer membrane,multi-organism membrane organization,cellular component organization or biogenesis,multi-organism process,biological process involved in interspecies interaction between organisms,cellular component organization,biological process involved in symbiotic interaction,multi-organism cellular process,entry into host,multi-orga…	ssc:100623553	K16449	ssc99995
TUCP_006298	Nonsignificant	Down	5.73179	12.1887	-1.08246	0.217557	1	Nonsignificant	Up	5.73179	3.16058	0.917538	0.425234	1	Significant	Up	12.1887	3.16058	2	0.0314054	1	co_location	100513261	LOC100513261	14 kDa phosphohistidine phosphatase	GO:0008150,GO:0003779,GO:0008092,GO:0006996,GO:0003674,GO:0016043,GO:0071840,GO:0005515,GO:0016020,GO:0005488,GO:0009987,GO:0007010,GO:0005575	biological_process,actin binding,cytoskeletal protein binding,organelle organization,molecular_function,cellular component organization,cellular component organization or biogenesis,protein binding,membrane,binding,cellular process,cytoskeleton organization,cellular_component	--	--	--
TUCP_006298	Nonsignificant	Down	5.73179	12.1887	-1.08246	0.217557	1	Nonsignificant	Up	5.73179	3.16058	0.917538	0.425234	1	Significant	Up	12.1887	3.16058	2	0.0314054	1	co_location	100513261	LOC100513261	14 kDa phosphohistidine phosphatase	GO:0008150,GO:0003779,GO:0008092,GO:0006996,GO:0003674,GO:0016043,GO:0071840,GO:0005515,GO:0016020,GO:0005488,GO:0009987,GO:0007010,GO:0005575	biological_process,actin binding,cytoskeletal protein binding,organelle organization,molecular_function,cellular component organization,cellular component organization or biogenesis,protein binding,membrane,binding,cellular process,cytoskeleton organization,cellular_component	--	--	--
TUCP_006298	Nonsignificant	Down	5.73179	12.1887	-1.08246	0.217557	1	Nonsignificant	Up	5.73179	3.16058	0.917538	0.425234	1	Significant	Up	12.1887	3.16058	2	0.0314054	1	co_location	100303611	LCN6	lipocalin 6	GO:1901363,GO:0009987,GO:0003723,GO:0044238,GO:0003674,GO:0003676,GO:0016740,GO:0043169,GO:0032446,GO:0006464,GO:0005488,GO:0019787,GO:0043412,GO:0044237,GO:0003824,GO:0046872,GO:0036211,GO:0071704,GO:0044267,GO:0016567,GO:0070647,GO:0008152,GO:0097159,GO:0008150,GO:0019538,GO:0043170,GO:0006807,GO:0044260,GO:0043167,GO:0004842,GO:0046914	heterocyclic compound binding,cellular process,RNA binding,primary metabolic process,molecular_function,nucleic acid binding,transferase activity,cation binding,protein modification by small protein conjugation,cellular protein modification process,binding,ubiquitin-like protein transferase activity,macromolecule modification,cellular metabolic process,catalytic activity,metal ion binding,protein…	--	--	--
TUCP_006298	Nonsignificant	Down	5.73179	12.1887	-1.08246	0.217557	1	Nonsignificant	Up	5.73179	3.16058	0.917538	0.425234	1	Significant	Up	12.1887	3.16058	2	0.0314054	1	co_location	110258083	ABCA2	ATP binding cassette subfamily A member 2	GO:0051649,GO:0035639,GO:0008104,GO:0097367,GO:0032561,GO:0030554,GO:0019953,GO:0015031,GO:0090150,GO:0070972,GO:0000166,GO:0051641,GO:0003824,GO:0019001,GO:0001882,GO:0007276,GO:0044763,GO:0005198,GO:0034613,GO:0048869,GO:1902582,GO:0002065,GO:0016482,GO:0016787,GO:0005576,GO:0030312,GO:0071944,GO:0071702,GO:0005524,GO:0030703,GO:0007292,GO:1901265,GO:0032502,GO:0070727,GO:0007281,GO:0043167,GO:…	establishment of localization in cell,purine ribonucleoside triphosphate binding,protein localization,carbohydrate derivative binding,guanyl ribonucleotide binding,adenyl nucleotide binding,sexual reproduction,protein transport,establishment of protein localization to membrane,protein localization to endoplasmic reticulum,nucleotide binding,cellular localization,catalytic activity,guanyl nucleoti…	ssc:110258083	K05642	ssc02000;ssc02010;ssc04142
TUCP_006298	Nonsignificant	Down	5.73179	12.1887	-1.08246	0.217557	1	Nonsignificant	Up	5.73179	3.16058	0.917538	0.425234	1	Significant	Up	12.1887	3.16058	2	0.0314054	1	co_location	100513642	FAM69B	family with sequence similarity 69 member B	--	--	--	--	--
TUCP_006298	Nonsignificant	Down	5.73179	12.1887	-1.08246	0.217557	1	Nonsignificant	Up	5.73179	3.16058	0.917538	0.425234	1	Significant	Up	12.1887	3.16058	2	0.0314054	1	co_location	100037955	C8G	complement C8 gamma chain	--	--	ssc:100037955	K03999	ssc04610;ssc05020;ssc05146;ssc05171;ssc05322
TUCP_006298	Nonsignificant	Down	5.73179	12.1887	-1.08246	0.217557	1	Nonsignificant	Up	5.73179	3.16058	0.917538	0.425234	1	Significant	Up	12.1887	3.16058	2	0.0314054	1	co_location	100302702	LCN5	lipocalin 5	--	--	--	--	--
TUCP_006298	Nonsignificant	Down	5.73179	12.1887	-1.08246	0.217557	1	Nonsignificant	Up	5.73179	3.16058	0.917538	0.425234	1	Significant	Up	12.1887	3.16058	2	0.0314054	1	co_location	397456	PTGDS	prostaglandin D2 synthase	GO:0050896,GO:0051807,GO:0009607,GO:0008150,GO:0030682,GO:0044403,GO:0044415,GO:0044413,GO:0052200,GO:0051707,GO:0009605,GO:0051704,GO:0044419,GO:0052173,GO:0075136,GO:0051832,GO:0043207,GO:0051834,GO:0051701	response to stimulus,mitigation of host defenses by symbiont,response to biotic stimulus,biological_process,mitigation of host defenses by symbiont,biological process involved in symbiotic interaction,mitigation of host defenses by symbiont,mitigation of host defenses by symbiont,response to host defenses,response to other organism,--,multi-organism process,biological process involved in interspe…	ssc:397456	K01830	ssc00590
TUCP_006298	Nonsignificant	Down	5.73179	12.1887	-1.08246	0.217557	1	Nonsignificant	Up	5.73179	3.16058	0.917538	0.425234	1	Significant	Up	12.1887	3.16058	2	0.0314054	1	co_location	100037955	C8G	complement C8 gamma chain	--	--	ssc:100037955	K03999	ssc04610;ssc05020;ssc05146;ssc05171;ssc05322
TUCP_006298	Nonsignificant	Down	5.73179	12.1887	-1.08246	0.217557	1	Nonsignificant	Up	5.73179	3.16058	0.917538	0.425234	1	Significant	Up	12.1887	3.16058	2	0.0314054	1	co_location	100512883	TMEM141	transmembrane protein 141	--	--	--	--	--
TUCP_006298	Nonsignificant	Down	5.73179	12.1887	-1.08246	0.217557	1	Nonsignificant	Up	5.73179	3.16058	0.917538	0.425234	1	Significant	Up	12.1887	3.16058	2	0.0314054	1	co_location	100514209	LCN15	lipocalin 15	--	--	--	--	--
TUCP_006298	Nonsignificant	Down	5.73179	12.1887	-1.08246	0.217557	1	Nonsignificant	Up	5.73179	3.16058	0.917538	0.425234	1	Significant	Up	12.1887	3.16058	2	0.0314054	1	co_location	100514209	LCN15	lipocalin 15	--	--	--	--	--
TUCP_006298	Nonsignificant	Down	5.73179	12.1887	-1.08246	0.217557	1	Nonsignificant	Up	5.73179	3.16058	0.917538	0.425234	1	Significant	Up	12.1887	3.16058	2	0.0314054	1	co_location	100513261	LOC100513261	14 kDa phosphohistidine phosphatase	GO:0008150,GO:0003779,GO:0008092,GO:0006996,GO:0003674,GO:0016043,GO:0071840,GO:0005515,GO:0016020,GO:0005488,GO:0009987,GO:0007010,GO:0005575	biological_process,actin binding,cytoskeletal protein binding,organelle organization,molecular_function,cellular component organization,cellular component organization or biogenesis,protein binding,membrane,binding,cellular process,cytoskeleton organization,cellular_component	--	--	--
TUCP_006298	Nonsignificant	Down	5.73179	12.1887	-1.08246	0.217557	1	Nonsignificant	Up	5.73179	3.16058	0.917538	0.425234	1	Significant	Up	12.1887	3.16058	2	0.0314054	1	co_location	100037955	C8G	complement C8 gamma chain	--	--	ssc:100037955	K03999	ssc04610;ssc05020;ssc05146;ssc05171;ssc05322
TUCP_006298	Nonsignificant	Down	5.73179	12.1887	-1.08246	0.217557	1	Nonsignificant	Up	5.73179	3.16058	0.917538	0.425234	1	Significant	Up	12.1887	3.16058	2	0.0314054	1	co_location	100513642	FAM69B	family with sequence similarity 69 member B	--	--	--	--	--
TUCP_006298	Nonsignificant	Down	5.73179	12.1887	-1.08246	0.217557	1	Nonsignificant	Up	5.73179	3.16058	0.917538	0.425234	1	Significant	Up	12.1887	3.16058	2	0.0314054	1	co_location	100513261	LOC100513261	14 kDa phosphohistidine phosphatase	GO:0008150,GO:0003779,GO:0008092,GO:0006996,GO:0003674,GO:0016043,GO:0071840,GO:0005515,GO:0016020,GO:0005488,GO:0009987,GO:0007010,GO:0005575	biological_process,actin binding,cytoskeletal protein binding,organelle organization,molecular_function,cellular component organization,cellular component organization or biogenesis,protein binding,membrane,binding,cellular process,cytoskeleton organization,cellular_component	--	--	--
TUCP_006298	Nonsignificant	Down	5.73179	12.1887	-1.08246	0.217557	1	Nonsignificant	Up	5.73179	3.16058	0.917538	0.425234	1	Significant	Up	12.1887	3.16058	2	0.0314054	1	co_location	100513261	LOC100513261	14 kDa phosphohistidine phosphatase	GO:0008150,GO:0003779,GO:0008092,GO:0006996,GO:0003674,GO:0016043,GO:0071840,GO:0005515,GO:0016020,GO:0005488,GO:0009987,GO:0007010,GO:0005575	biological_process,actin binding,cytoskeletal protein binding,organelle organization,molecular_function,cellular component organization,cellular component organization or biogenesis,protein binding,membrane,binding,cellular process,cytoskeleton organization,cellular_component	--	--	--
TUCP_006298	Nonsignificant	Down	5.73179	12.1887	-1.08246	0.217557	1	Nonsignificant	Up	5.73179	3.16058	0.917538	0.425234	1	Significant	Up	12.1887	3.16058	2	0.0314054	1	co_location	110258085	CUNH9orf142	chromosome unknown C9orf142 homolog	GO:0009987,GO:0006303,GO:0044710,GO:0046483,GO:0032196,GO:0044699,GO:0006302,GO:0006310,GO:0018995,GO:0043657,GO:1901360,GO:0033647,GO:0005575,GO:0044764,GO:0006725,GO:0033643,GO:0090304,GO:0044238,GO:0051704,GO:0044419,GO:0051716,GO:0044237,GO:0006974,GO:0033554,GO:0016032,GO:0044215,GO:0044216,GO:0071704,GO:0000726,GO:0006259,GO:0044763,GO:0006281,GO:0042025,GO:0008152,GO:0044217,GO:0008150,GO:…	cellular process,double-strand break repair via nonhomologous end joining,metabolic process,heterocycle metabolic process,transposition,biological_process,double-strand break repair,DNA recombination,host cellular component,host cell,organic cyclic compound metabolic process,host intracellular organelle,cellular_component,multi-organism cellular process,cellular aromatic compound metabolic proces…	--	--	--
TUCP_006298	Nonsignificant	Down	5.73179	12.1887	-1.08246	0.217557	1	Nonsignificant	Up	5.73179	3.16058	0.917538	0.425234	1	Significant	Up	12.1887	3.16058	2	0.0314054	1	co_location	110258085	CUNH9orf142	chromosome unknown C9orf142 homolog	GO:0009987,GO:0006303,GO:0044710,GO:0046483,GO:0032196,GO:0044699,GO:0006302,GO:0006310,GO:0018995,GO:0043657,GO:1901360,GO:0033647,GO:0005575,GO:0044764,GO:0006725,GO:0033643,GO:0090304,GO:0044238,GO:0051704,GO:0044419,GO:0051716,GO:0044237,GO:0006974,GO:0033554,GO:0016032,GO:0044215,GO:0044216,GO:0071704,GO:0000726,GO:0006259,GO:0044763,GO:0006281,GO:0042025,GO:0008152,GO:0044217,GO:0008150,GO:…	cellular process,double-strand break repair via nonhomologous end joining,metabolic process,heterocycle metabolic process,transposition,biological_process,double-strand break repair,DNA recombination,host cellular component,host cell,organic cyclic compound metabolic process,host intracellular organelle,cellular_component,multi-organism cellular process,cellular aromatic compound metabolic proces…	--	--	--
TUCP_006298	Nonsignificant	Down	5.73179	12.1887	-1.08246	0.217557	1	Nonsignificant	Up	5.73179	3.16058	0.917538	0.425234	1	Significant	Up	12.1887	3.16058	2	0.0314054	1	co_location	110258085	CUNH9orf142	chromosome unknown C9orf142 homolog	GO:0009987,GO:0006303,GO:0044710,GO:0046483,GO:0032196,GO:0044699,GO:0006302,GO:0006310,GO:0018995,GO:0043657,GO:1901360,GO:0033647,GO:0005575,GO:0044764,GO:0006725,GO:0033643,GO:0090304,GO:0044238,GO:0051704,GO:0044419,GO:0051716,GO:0044237,GO:0006974,GO:0033554,GO:0016032,GO:0044215,GO:0044216,GO:0071704,GO:0000726,GO:0006259,GO:0044763,GO:0006281,GO:0042025,GO:0008152,GO:0044217,GO:0008150,GO:…	cellular process,double-strand break repair via nonhomologous end joining,metabolic process,heterocycle metabolic process,transposition,biological_process,double-strand break repair,DNA recombination,host cellular component,host cell,organic cyclic compound metabolic process,host intracellular organelle,cellular_component,multi-organism cellular process,cellular aromatic compound metabolic proces…	--	--	--
TUCP_006298	Nonsignificant	Down	5.73179	12.1887	-1.08246	0.217557	1	Nonsignificant	Up	5.73179	3.16058	0.917538	0.425234	1	Significant	Up	12.1887	3.16058	2	0.0314054	1	co_location	100513642	FAM69B	family with sequence similarity 69 member B	--	--	--	--	--
TUCP_006298	Nonsignificant	Down	5.73179	12.1887	-1.08246	0.217557	1	Nonsignificant	Up	5.73179	3.16058	0.917538	0.425234	1	Significant	Up	12.1887	3.16058	2	0.0314054	1	co_location	100037955	C8G	complement C8 gamma chain	--	--	ssc:100037955	K03999	ssc04610;ssc05020;ssc05146;ssc05171;ssc05322
TUCP_006298	Nonsignificant	Down	5.73179	12.1887	-1.08246	0.217557	1	Nonsignificant	Up	5.73179	3.16058	0.917538	0.425234	1	Significant	Up	12.1887	3.16058	2	0.0314054	1	co_location	100513261	LOC100513261	14 kDa phosphohistidine phosphatase	GO:0008150,GO:0003779,GO:0008092,GO:0006996,GO:0003674,GO:0016043,GO:0071840,GO:0005515,GO:0016020,GO:0005488,GO:0009987,GO:0007010,GO:0005575	biological_process,actin binding,cytoskeletal protein binding,organelle organization,molecular_function,cellular component organization,cellular component organization or biogenesis,protein binding,membrane,binding,cellular process,cytoskeleton organization,cellular_component	--	--	--
TUCP_006298	Nonsignificant	Down	5.73179	12.1887	-1.08246	0.217557	1	Nonsignificant	Up	5.73179	3.16058	0.917538	0.425234	1	Significant	Up	12.1887	3.16058	2	0.0314054	1	co_location	100513261	LOC100513261	14 kDa phosphohistidine phosphatase	GO:0008150,GO:0003779,GO:0008092,GO:0006996,GO:0003674,GO:0016043,GO:0071840,GO:0005515,GO:0016020,GO:0005488,GO:0009987,GO:0007010,GO:0005575	biological_process,actin binding,cytoskeletal protein binding,organelle organization,molecular_function,cellular component organization,cellular component organization or biogenesis,protein binding,membrane,binding,cellular process,cytoskeleton organization,cellular_component	--	--	--
TUCP_006298	Nonsignificant	Down	5.73179	12.1887	-1.08246	0.217557	1	Nonsignificant	Up	5.73179	3.16058	0.917538	0.425234	1	Significant	Up	12.1887	3.16058	2	0.0314054	1	co_location	110258085	CUNH9orf142	chromosome unknown C9orf142 homolog	GO:0009987,GO:0006303,GO:0044710,GO:0046483,GO:0032196,GO:0044699,GO:0006302,GO:0006310,GO:0018995,GO:0043657,GO:1901360,GO:0033647,GO:0005575,GO:0044764,GO:0006725,GO:0033643,GO:0090304,GO:0044238,GO:0051704,GO:0044419,GO:0051716,GO:0044237,GO:0006974,GO:0033554,GO:0016032,GO:0044215,GO:0044216,GO:0071704,GO:0000726,GO:0006259,GO:0044763,GO:0006281,GO:0042025,GO:0008152,GO:0044217,GO:0008150,GO:…	cellular process,double-strand break repair via nonhomologous end joining,metabolic process,heterocycle metabolic process,transposition,biological_process,double-strand break repair,DNA recombination,host cellular component,host cell,organic cyclic compound metabolic process,host intracellular organelle,cellular_component,multi-organism cellular process,cellular aromatic compound metabolic proces…	--	--	--
TUCP_006298	Nonsignificant	Down	5.73179	12.1887	-1.08246	0.217557	1	Nonsignificant	Up	5.73179	3.16058	0.917538	0.425234	1	Significant	Up	12.1887	3.16058	2	0.0314054	1	co_location	100513261	LOC100513261	14 kDa phosphohistidine phosphatase	GO:0008150,GO:0003779,GO:0008092,GO:0006996,GO:0003674,GO:0016043,GO:0071840,GO:0005515,GO:0016020,GO:0005488,GO:0009987,GO:0007010,GO:0005575	biological_process,actin binding,cytoskeletal protein binding,organelle organization,molecular_function,cellular component organization,cellular component organization or biogenesis,protein binding,membrane,binding,cellular process,cytoskeleton organization,cellular_component	--	--	--
TUCP_006298	Nonsignificant	Down	5.73179	12.1887	-1.08246	0.217557	1	Nonsignificant	Up	5.73179	3.16058	0.917538	0.425234	1	Significant	Up	12.1887	3.16058	2	0.0314054	1	co_location	110258085	CUNH9orf142	chromosome unknown C9orf142 homolog	GO:0009987,GO:0006303,GO:0044710,GO:0046483,GO:0032196,GO:0044699,GO:0006302,GO:0006310,GO:0018995,GO:0043657,GO:1901360,GO:0033647,GO:0005575,GO:0044764,GO:0006725,GO:0033643,GO:0090304,GO:0044238,GO:0051704,GO:0044419,GO:0051716,GO:0044237,GO:0006974,GO:0033554,GO:0016032,GO:0044215,GO:0044216,GO:0071704,GO:0000726,GO:0006259,GO:0044763,GO:0006281,GO:0042025,GO:0008152,GO:0044217,GO:0008150,GO:…	cellular process,double-strand break repair via nonhomologous end joining,metabolic process,heterocycle metabolic process,transposition,biological_process,double-strand break repair,DNA recombination,host cellular component,host cell,organic cyclic compound metabolic process,host intracellular organelle,cellular_component,multi-organism cellular process,cellular aromatic compound metabolic proces…	--	--	--
TUCP_006298	Nonsignificant	Down	5.73179	12.1887	-1.08246	0.217557	1	Nonsignificant	Up	5.73179	3.16058	0.917538	0.425234	1	Significant	Up	12.1887	3.16058	2	0.0314054	1	co_location	110258085	CUNH9orf142	chromosome unknown C9orf142 homolog	GO:0009987,GO:0006303,GO:0044710,GO:0046483,GO:0032196,GO:0044699,GO:0006302,GO:0006310,GO:0018995,GO:0043657,GO:1901360,GO:0033647,GO:0005575,GO:0044764,GO:0006725,GO:0033643,GO:0090304,GO:0044238,GO:0051704,GO:0044419,GO:0051716,GO:0044237,GO:0006974,GO:0033554,GO:0016032,GO:0044215,GO:0044216,GO:0071704,GO:0000726,GO:0006259,GO:0044763,GO:0006281,GO:0042025,GO:0008152,GO:0044217,GO:0008150,GO:…	cellular process,double-strand break repair via nonhomologous end joining,metabolic process,heterocycle metabolic process,transposition,biological_process,double-strand break repair,DNA recombination,host cellular component,host cell,organic cyclic compound metabolic process,host intracellular organelle,cellular_component,multi-organism cellular process,cellular aromatic compound metabolic proces…	--	--	--
TUCP_006298	Nonsignificant	Down	5.73179	12.1887	-1.08246	0.217557	1	Nonsignificant	Up	5.73179	3.16058	0.917538	0.425234	1	Significant	Up	12.1887	3.16058	2	0.0314054	1	co_location	100514029	FBXW5	F-box and WD repeat domain containing 5	GO:0005488,GO:0005515,GO:0003674	binding,protein binding,molecular_function	ssc:100514029	K10263	ssc03036;ssc04121
TUCP_006298	Nonsignificant	Down	5.73179	12.1887	-1.08246	0.217557	1	Nonsignificant	Up	5.73179	3.16058	0.917538	0.425234	1	Significant	Up	12.1887	3.16058	2	0.0314054	1	co_location	110258085	CUNH9orf142	chromosome unknown C9orf142 homolog	GO:0009987,GO:0006303,GO:0044710,GO:0046483,GO:0032196,GO:0044699,GO:0006302,GO:0006310,GO:0018995,GO:0043657,GO:1901360,GO:0033647,GO:0005575,GO:0044764,GO:0006725,GO:0033643,GO:0090304,GO:0044238,GO:0051704,GO:0044419,GO:0051716,GO:0044237,GO:0006974,GO:0033554,GO:0016032,GO:0044215,GO:0044216,GO:0071704,GO:0000726,GO:0006259,GO:0044763,GO:0006281,GO:0042025,GO:0008152,GO:0044217,GO:0008150,GO:…	cellular process,double-strand break repair via nonhomologous end joining,metabolic process,heterocycle metabolic process,transposition,biological_process,double-strand break repair,DNA recombination,host cellular component,host cell,organic cyclic compound metabolic process,host intracellular organelle,cellular_component,multi-organism cellular process,cellular aromatic compound metabolic proces…	--	--	--
TUCP_006298	Nonsignificant	Down	5.73179	12.1887	-1.08246	0.217557	1	Nonsignificant	Up	5.73179	3.16058	0.917538	0.425234	1	Significant	Up	12.1887	3.16058	2	0.0314054	1	co_location	110258085	CUNH9orf142	chromosome unknown C9orf142 homolog	GO:0009987,GO:0006303,GO:0044710,GO:0046483,GO:0032196,GO:0044699,GO:0006302,GO:0006310,GO:0018995,GO:0043657,GO:1901360,GO:0033647,GO:0005575,GO:0044764,GO:0006725,GO:0033643,GO:0090304,GO:0044238,GO:0051704,GO:0044419,GO:0051716,GO:0044237,GO:0006974,GO:0033554,GO:0016032,GO:0044215,GO:0044216,GO:0071704,GO:0000726,GO:0006259,GO:0044763,GO:0006281,GO:0042025,GO:0008152,GO:0044217,GO:0008150,GO:…	cellular process,double-strand break repair via nonhomologous end joining,metabolic process,heterocycle metabolic process,transposition,biological_process,double-strand break repair,DNA recombination,host cellular component,host cell,organic cyclic compound metabolic process,host intracellular organelle,cellular_component,multi-organism cellular process,cellular aromatic compound metabolic proces…	--	--	--
TUCP_006298	Nonsignificant	Down	5.73179	12.1887	-1.08246	0.217557	1	Nonsignificant	Up	5.73179	3.16058	0.917538	0.425234	1	Significant	Up	12.1887	3.16058	2	0.0314054	1	co_location	100737384	LCN10	lipocalin 10	--	--	--	--	--
TUCP_006298	Nonsignificant	Down	5.73179	12.1887	-1.08246	0.217557	1	Nonsignificant	Up	5.73179	3.16058	0.917538	0.425234	1	Significant	Up	12.1887	3.16058	2	0.0314054	1	co_location	100514209	LCN15	lipocalin 15	--	--	--	--	--
TUCP_006298	Nonsignificant	Down	5.73179	12.1887	-1.08246	0.217557	1	Nonsignificant	Up	5.73179	3.16058	0.917538	0.425234	1	Significant	Up	12.1887	3.16058	2	0.0314054	1	co_location	110258086	CLIC3	chloride intracellular channel 3	GO:0000726,GO:0071704,GO:0006281,GO:0044763,GO:0006259,GO:0008152,GO:0043170,GO:0008150,GO:0006139,GO:0044260,GO:0006313,GO:0006807,GO:0050896,GO:0006950,GO:0034641,GO:0009987,GO:0006303,GO:0006302,GO:0044699,GO:0032196,GO:0046483,GO:0044710,GO:1901360,GO:0006310,GO:0006725,GO:0090304,GO:0044238,GO:0003674,GO:0044237,GO:0005515,GO:0051716,GO:0005488,GO:0033554,GO:0006974	non-recombinational repair,organic substance metabolic process,DNA repair,cellular process,DNA metabolic process,metabolic process,macromolecule metabolic process,biological_process,nucleobase-containing compound metabolic process,cellular macromolecule metabolic process,transposition, DNA-mediated,nitrogen compound metabolic process,response to stimulus,response to stress,cellular nitrogen compo…	ssc:110258086	K05023	ssc04040
TUCP_006298	Nonsignificant	Down	5.73179	12.1887	-1.08246	0.217557	1	Nonsignificant	Up	5.73179	3.16058	0.917538	0.425234	1	Significant	Up	12.1887	3.16058	2	0.0314054	1	co_location	110258085	CUNH9orf142	chromosome unknown C9orf142 homolog	GO:0009987,GO:0006303,GO:0044710,GO:0046483,GO:0032196,GO:0044699,GO:0006302,GO:0006310,GO:0018995,GO:0043657,GO:1901360,GO:0033647,GO:0005575,GO:0044764,GO:0006725,GO:0033643,GO:0090304,GO:0044238,GO:0051704,GO:0044419,GO:0051716,GO:0044237,GO:0006974,GO:0033554,GO:0016032,GO:0044215,GO:0044216,GO:0071704,GO:0000726,GO:0006259,GO:0044763,GO:0006281,GO:0042025,GO:0008152,GO:0044217,GO:0008150,GO:…	cellular process,double-strand break repair via nonhomologous end joining,metabolic process,heterocycle metabolic process,transposition,biological_process,double-strand break repair,DNA recombination,host cellular component,host cell,organic cyclic compound metabolic process,host intracellular organelle,cellular_component,multi-organism cellular process,cellular aromatic compound metabolic proces…	--	--	--
TUCP_006298	Nonsignificant	Down	5.73179	12.1887	-1.08246	0.217557	1	Nonsignificant	Up	5.73179	3.16058	0.917538	0.425234	1	Significant	Up	12.1887	3.16058	2	0.0314054	1	co_location	110258085	CUNH9orf142	chromosome unknown C9orf142 homolog	GO:0009987,GO:0006303,GO:0044710,GO:0046483,GO:0032196,GO:0044699,GO:0006302,GO:0006310,GO:0018995,GO:0043657,GO:1901360,GO:0033647,GO:0005575,GO:0044764,GO:0006725,GO:0033643,GO:0090304,GO:0044238,GO:0051704,GO:0044419,GO:0051716,GO:0044237,GO:0006974,GO:0033554,GO:0016032,GO:0044215,GO:0044216,GO:0071704,GO:0000726,GO:0006259,GO:0044763,GO:0006281,GO:0042025,GO:0008152,GO:0044217,GO:0008150,GO:…	cellular process,double-strand break repair via nonhomologous end joining,metabolic process,heterocycle metabolic process,transposition,biological_process,double-strand break repair,DNA recombination,host cellular component,host cell,organic cyclic compound metabolic process,host intracellular organelle,cellular_component,multi-organism cellular process,cellular aromatic compound metabolic proces…	--	--	--
TUCP_006298	Nonsignificant	Down	5.73179	12.1887	-1.08246	0.217557	1	Nonsignificant	Up	5.73179	3.16058	0.917538	0.425234	1	Significant	Up	12.1887	3.16058	2	0.0314054	1	co_location	100514209	LCN15	lipocalin 15	--	--	--	--	--
TUCP_006298	Nonsignificant	Down	5.73179	12.1887	-1.08246	0.217557	1	Nonsignificant	Up	5.73179	3.16058	0.917538	0.425234	1	Significant	Up	12.1887	3.16058	2	0.0314054	1	co_location	100514209	LCN15	lipocalin 15	--	--	--	--	--
TUCP_006298	Nonsignificant	Down	5.73179	12.1887	-1.08246	0.217557	1	Nonsignificant	Up	5.73179	3.16058	0.917538	0.425234	1	Significant	Up	12.1887	3.16058	2	0.0314054	1	co_location	100514209	LCN15	lipocalin 15	--	--	--	--	--
TUCP_006298	Nonsignificant	Down	5.73179	12.1887	-1.08246	0.217557	1	Nonsignificant	Up	5.73179	3.16058	0.917538	0.425234	1	Significant	Up	12.1887	3.16058	2	0.0314054	1	co_location	100626355	RABL6	RAB	GO:0050789,GO:0001882,GO:0000166,GO:0019001,GO:0044763,GO:0032561,GO:0097367,GO:0035639,GO:0035556,GO:0008150,GO:0032555,GO:0032550,GO:0097159,GO:0023052,GO:0032553,GO:0043167,GO:0050896,GO:1901265,GO:0036094,GO:0009987,GO:0005525,GO:0044700,GO:1901363,GO:0044699,GO:0050794,GO:0065007,GO:0032549,GO:0007264,GO:0003674,GO:0001883,GO:0043168,GO:0007165,GO:0051716,GO:0005488,GO:0007154,GO:0017076	regulation of biological process,nucleoside binding,nucleotide binding,guanyl nucleotide binding,cellular process,guanyl ribonucleotide binding,carbohydrate derivative binding,purine ribonucleoside triphosphate binding,intracellular signal transduction,biological_process,purine ribonucleotide binding,purine ribonucleoside binding,organic cyclic compound binding,signaling,ribonucleotide binding,io…	--	--	--
TUCP_006298	Nonsignificant	Down	5.73179	12.1887	-1.08246	0.217557	1	Nonsignificant	Up	5.73179	3.16058	0.917538	0.425234	1	Significant	Up	12.1887	3.16058	2	0.0314054	1	co_location	100302702	LCN5	lipocalin 5	--	--	--	--	--
TUCP_006298	Nonsignificant	Down	5.73179	12.1887	-1.08246	0.217557	1	Nonsignificant	Up	5.73179	3.16058	0.917538	0.425234	1	Significant	Up	12.1887	3.16058	2	0.0314054	1	co_location	100514209	LCN15	lipocalin 15	--	--	--	--	--
TUCP_006298	Nonsignificant	Down	5.73179	12.1887	-1.08246	0.217557	1	Nonsignificant	Up	5.73179	3.16058	0.917538	0.425234	1	Significant	Up	12.1887	3.16058	2	0.0314054	1	co_location	100511618	LCN12	lipocalin 12	--	--	--	--	--
TUCP_006298	Nonsignificant	Down	5.73179	12.1887	-1.08246	0.217557	1	Nonsignificant	Up	5.73179	3.16058	0.917538	0.425234	1	Significant	Up	12.1887	3.16058	2	0.0314054	1	co_location	100513840	TRAF2	TNF receptor associated factor 2	GO:0008270,GO:0046914,GO:0043167,GO:0046872,GO:0043169,GO:0003674,GO:0005515,GO:0005488	zinc ion binding,transition metal ion binding,ion binding,metal ion binding,cation binding,molecular_function,protein binding,binding	ssc:100513840	K03173	ssc03019;ssc04010;ssc04064;ssc04071;ssc04121;ssc04141;ssc04210;ssc04217;ssc04380;ssc04621;ssc04622;ssc04657;ssc04668;ssc04920;ssc04932;ssc05010;ssc05014;ssc05016;ssc05017;ssc05022;ssc05132;ssc05135;ssc05160;ssc05163;ssc05167;ssc05168;ssc05169;ssc05170;ssc05200;ssc05203;ssc05222
TUCP_006298	Nonsignificant	Down	5.73179	12.1887	-1.08246	0.217557	1	Nonsignificant	Up	5.73179	3.16058	0.917538	0.425234	1	Significant	Up	12.1887	3.16058	2	0.0314054	1	co_location	110258085	CUNH9orf142	chromosome unknown C9orf142 homolog	GO:0009987,GO:0006303,GO:0044710,GO:0046483,GO:0032196,GO:0044699,GO:0006302,GO:0006310,GO:0018995,GO:0043657,GO:1901360,GO:0033647,GO:0005575,GO:0044764,GO:0006725,GO:0033643,GO:0090304,GO:0044238,GO:0051704,GO:0044419,GO:0051716,GO:0044237,GO:0006974,GO:0033554,GO:0016032,GO:0044215,GO:0044216,GO:0071704,GO:0000726,GO:0006259,GO:0044763,GO:0006281,GO:0042025,GO:0008152,GO:0044217,GO:0008150,GO:…	cellular process,double-strand break repair via nonhomologous end joining,metabolic process,heterocycle metabolic process,transposition,biological_process,double-strand break repair,DNA recombination,host cellular component,host cell,organic cyclic compound metabolic process,host intracellular organelle,cellular_component,multi-organism cellular process,cellular aromatic compound metabolic proces…	--	--	--
TUCP_006298	Nonsignificant	Down	5.73179	12.1887	-1.08246	0.217557	1	Nonsignificant	Up	5.73179	3.16058	0.917538	0.425234	1	Significant	Up	12.1887	3.16058	2	0.0314054	1	co_location	100513261	LOC100513261	14 kDa phosphohistidine phosphatase	GO:0008150,GO:0003779,GO:0008092,GO:0006996,GO:0003674,GO:0016043,GO:0071840,GO:0005515,GO:0016020,GO:0005488,GO:0009987,GO:0007010,GO:0005575	biological_process,actin binding,cytoskeletal protein binding,organelle organization,molecular_function,cellular component organization,cellular component organization or biogenesis,protein binding,membrane,binding,cellular process,cytoskeleton organization,cellular_component	--	--	--
TUCP_006298	Nonsignificant	Down	5.73179	12.1887	-1.08246	0.217557	1	Nonsignificant	Up	5.73179	3.16058	0.917538	0.425234	1	Significant	Up	12.1887	3.16058	2	0.0314054	1	co_location	100513066	CCDC183	coiled-coil domain containing 183	GO:0008104,GO:0015031,GO:0045184,GO:0008150,GO:0071702,GO:0033036,GO:0051234,GO:0051179,GO:0005575,GO:0016021,GO:0044425,GO:0006810,GO:0031224,GO:0016020	protein localization,protein transport,establishment of protein localization,biological_process,organic substance transport,macromolecule localization,establishment of localization,localization,cellular_component,integral component of membrane,obsolete membrane part,transport,intrinsic component of membrane,membrane	--	--	--
TUCP_006298	Nonsignificant	Down	5.73179	12.1887	-1.08246	0.217557	1	Nonsignificant	Up	5.73179	3.16058	0.917538	0.425234	1	Significant	Up	12.1887	3.16058	2	0.0314054	1	co_location	110258085	CUNH9orf142	chromosome unknown C9orf142 homolog	GO:0009987,GO:0006303,GO:0044710,GO:0046483,GO:0032196,GO:0044699,GO:0006302,GO:0006310,GO:0018995,GO:0043657,GO:1901360,GO:0033647,GO:0005575,GO:0044764,GO:0006725,GO:0033643,GO:0090304,GO:0044238,GO:0051704,GO:0044419,GO:0051716,GO:0044237,GO:0006974,GO:0033554,GO:0016032,GO:0044215,GO:0044216,GO:0071704,GO:0000726,GO:0006259,GO:0044763,GO:0006281,GO:0042025,GO:0008152,GO:0044217,GO:0008150,GO:…	cellular process,double-strand break repair via nonhomologous end joining,metabolic process,heterocycle metabolic process,transposition,biological_process,double-strand break repair,DNA recombination,host cellular component,host cell,organic cyclic compound metabolic process,host intracellular organelle,cellular_component,multi-organism cellular process,cellular aromatic compound metabolic proces…	--	--	--
TUCP_006298	Nonsignificant	Down	5.73179	12.1887	-1.08246	0.217557	1	Nonsignificant	Up	5.73179	3.16058	0.917538	0.425234	1	Significant	Up	12.1887	3.16058	2	0.0314054	1	co_location	100302702	LCN5	lipocalin 5	--	--	--	--	--
TUCP_006298	Nonsignificant	Down	5.73179	12.1887	-1.08246	0.217557	1	Nonsignificant	Up	5.73179	3.16058	0.917538	0.425234	1	Significant	Up	12.1887	3.16058	2	0.0314054	1	co_location	100037955	C8G	complement C8 gamma chain	--	--	ssc:100037955	K03999	ssc04610;ssc05020;ssc05146;ssc05171;ssc05322
TUCP_006298	Nonsignificant	Down	5.73179	12.1887	-1.08246	0.217557	1	Nonsignificant	Up	5.73179	3.16058	0.917538	0.425234	1	Significant	Up	12.1887	3.16058	2	0.0314054	1	co_location	100736774	EDF1	endothelial differentiation related factor 1	GO:0050896,GO:0008150,GO:0097159,GO:0046677,GO:0043565,GO:0009636,GO:0005488,GO:0042221,GO:0003677,GO:0003676,GO:0003674,GO:1901363	response to stimulus,biological_process,organic cyclic compound binding,response to antibiotic,sequence-specific DNA binding,response to toxic substance,binding,response to chemical,DNA binding,nucleic acid binding,molecular_function,heterocyclic compound binding	ssc:100736774	K03627	ssc99973
TUCP_006298	Nonsignificant	Down	5.73179	12.1887	-1.08246	0.217557	1	Nonsignificant	Up	5.73179	3.16058	0.917538	0.425234	1	Significant	Up	12.1887	3.16058	2	0.0314054	1	co_location	100513261	LOC100513261	14 kDa phosphohistidine phosphatase	GO:0008150,GO:0003779,GO:0008092,GO:0006996,GO:0003674,GO:0016043,GO:0071840,GO:0005515,GO:0016020,GO:0005488,GO:0009987,GO:0007010,GO:0005575	biological_process,actin binding,cytoskeletal protein binding,organelle organization,molecular_function,cellular component organization,cellular component organization or biogenesis,protein binding,membrane,binding,cellular process,cytoskeleton organization,cellular_component	--	--	--
TUCP_006298	Nonsignificant	Down	5.73179	12.1887	-1.08246	0.217557	1	Nonsignificant	Up	5.73179	3.16058	0.917538	0.425234	1	Significant	Up	12.1887	3.16058	2	0.0314054	1	co_location	110258085	CUNH9orf142	chromosome unknown C9orf142 homolog	GO:0009987,GO:0006303,GO:0044710,GO:0046483,GO:0032196,GO:0044699,GO:0006302,GO:0006310,GO:0018995,GO:0043657,GO:1901360,GO:0033647,GO:0005575,GO:0044764,GO:0006725,GO:0033643,GO:0090304,GO:0044238,GO:0051704,GO:0044419,GO:0051716,GO:0044237,GO:0006974,GO:0033554,GO:0016032,GO:0044215,GO:0044216,GO:0071704,GO:0000726,GO:0006259,GO:0044763,GO:0006281,GO:0042025,GO:0008152,GO:0044217,GO:0008150,GO:…	cellular process,double-strand break repair via nonhomologous end joining,metabolic process,heterocycle metabolic process,transposition,biological_process,double-strand break repair,DNA recombination,host cellular component,host cell,organic cyclic compound metabolic process,host intracellular organelle,cellular_component,multi-organism cellular process,cellular aromatic compound metabolic proces…	--	--	--
TUCP_000207	Significant	Down	13.9745	38.7732	-1.46566	0.00508091	1	Nonsignificant	Down	13.9745	20.2869	-0.538418	0.501724	1	Nonsignificant	Up	38.7732	20.2869	0.927244	0.235119	1	co_location	100515357	ZNF189	zinc finger protein 189	GO:0005488,GO:0006974,GO:0033554,GO:0018130,GO:0016070,GO:0044237,GO:0009058,GO:0019201,GO:0051716,GO:1903506,GO:0016740,GO:0003674,GO:0019438,GO:0090304,GO:0044238,GO:2000112,GO:0034645,GO:0003676,GO:0009056,GO:0043169,GO:0006725,GO:0019205,GO:0065007,GO:0010556,GO:0005575,GO:0019222,GO:0050794,GO:0044249,GO:1901360,GO:0044699,GO:0031323,GO:0051171,GO:0044710,GO:0046483,GO:1901363,GO:1901576,GO:…	binding,cellular response to DNA damage stimulus,cellular response to stress,heterocycle biosynthetic process,RNA metabolic process,cellular metabolic process,biosynthetic process,nucleoside monophosphate kinase activity,cellular response to stimulus,regulation of nucleic acid-templated transcription,transferase activity,molecular_function,aromatic compound biosynthetic process,nucleic acid metab…	ssc:100515357	K09228	ssc03000;ssc05168
TUCP_000207	Significant	Down	13.9745	38.7732	-1.46566	0.00508091	1	Nonsignificant	Down	13.9745	20.2869	-0.538418	0.501724	1	Nonsignificant	Up	38.7732	20.2869	0.927244	0.235119	1	co_location	100515004	MRPL50	mitochondrial ribosomal protein L50	GO:0005575,GO:0044464,GO:0043231,GO:0043226,GO:0005737,GO:0044444,GO:0005739,GO:0005623,GO:0044424,GO:0043229,GO:0005622,GO:0043227	cellular_component,obsolete cell part,intracellular membrane-bounded organelle,organelle,cytoplasm,obsolete cytoplasmic part,mitochondrion,obsolete cell,obsolete intracellular part,intracellular organelle,intracellular anatomical structure,membrane-bounded organelle	ssc:100515004	K17431	ssc03011
TUCP_000207	Significant	Down	13.9745	38.7732	-1.46566	0.00508091	1	Nonsignificant	Down	13.9745	20.2869	-0.538418	0.501724	1	Nonsignificant	Up	38.7732	20.2869	0.927244	0.235119	1	co_location	102158534	LOC102158534	bile acid-CoA:amino acid N-acyltransferase-like	GO:1901564,GO:1901360,GO:0016310,GO:0006119,GO:0044710,GO:0046483,GO:0044699,GO:0006753,GO:0006796,GO:0042773,GO:0009987,GO:0003954,GO:0050136,GO:0046128,GO:0009199,GO:0044237,GO:0008137,GO:0006793,GO:0003674,GO:0044238,GO:0009167,GO:0006091,GO:0009126,GO:0044281,GO:0016655,GO:0009119,GO:0019637,GO:0006725,GO:0046034,GO:0019693,GO:0045333,GO:0009116,GO:0015980,GO:0042775,GO:0016491,GO:0008152,GO:…	organonitrogen compound metabolic process,organic cyclic compound metabolic process,phosphorylation,oxidative phosphorylation,metabolic process,heterocycle metabolic process,biological_process,nucleoside phosphate metabolic process,phosphate-containing compound metabolic process,ATP synthesis coupled electron transport,cellular process,NADH dehydrogenase activity,NADH dehydrogenase (quinone) acti…	ssc:102158534	K00659	ssc00120;ssc00430;ssc01040;ssc04146;ssc04976
TUCP_000207	Significant	Down	13.9745	38.7732	-1.46566	0.00508091	1	Nonsignificant	Down	13.9745	20.2869	-0.538418	0.501724	1	Nonsignificant	Up	38.7732	20.2869	0.927244	0.235119	1	co_location	100621832	TMEM246	transmembrane protein 246	GO:0044238,GO:0044425,GO:0098660,GO:0022891,GO:0044262,GO:0003674,GO:0008236,GO:0034645,GO:0006073,GO:0030243,GO:0016740,GO:0031224,GO:0005343,GO:0065007,GO:0033692,GO:0051274,GO:0098655,GO:0009250,GO:0006812,GO:0006810,GO:0008514,GO:0035251,GO:0015179,GO:0030244,GO:0015813,GO:0015294,GO:0016020,GO:0000271,GO:0022890,GO:0015296,GO:0015081,GO:0009892,GO:0071705,GO:0015711,GO:0015672,GO:0015291,GO:…	primary metabolic process,obsolete membrane part,inorganic ion transmembrane transport,transmembrane transporter activity,cellular carbohydrate metabolic process,molecular_function,serine-type peptidase activity,cellular macromolecule biosynthetic process,cellular glucan metabolic process,cellulose metabolic process,transferase activity,intrinsic component of membrane,organic acid:sodium symporte…	--	--	--
TUCP_000207	Significant	Down	13.9745	38.7732	-1.46566	0.00508091	1	Nonsignificant	Down	13.9745	20.2869	-0.538418	0.501724	1	Nonsignificant	Up	38.7732	20.2869	0.927244	0.235119	1	co_location	100621832	TMEM246	transmembrane protein 246	GO:0044238,GO:0044425,GO:0098660,GO:0022891,GO:0044262,GO:0003674,GO:0008236,GO:0034645,GO:0006073,GO:0030243,GO:0016740,GO:0031224,GO:0005343,GO:0065007,GO:0033692,GO:0051274,GO:0098655,GO:0009250,GO:0006812,GO:0006810,GO:0008514,GO:0035251,GO:0015179,GO:0030244,GO:0015813,GO:0015294,GO:0016020,GO:0000271,GO:0022890,GO:0015296,GO:0015081,GO:0009892,GO:0071705,GO:0015711,GO:0015672,GO:0015291,GO:…	primary metabolic process,obsolete membrane part,inorganic ion transmembrane transport,transmembrane transporter activity,cellular carbohydrate metabolic process,molecular_function,serine-type peptidase activity,cellular macromolecule biosynthetic process,cellular glucan metabolic process,cellulose metabolic process,transferase activity,intrinsic component of membrane,organic acid:sodium symporte…	--	--	--
TUCP_000207	Significant	Down	13.9745	38.7732	-1.46566	0.00508091	1	Nonsignificant	Down	13.9745	20.2869	-0.538418	0.501724	1	Nonsignificant	Up	38.7732	20.2869	0.927244	0.235119	1	co_location	100621832	TMEM246	transmembrane protein 246	GO:0044238,GO:0044425,GO:0098660,GO:0022891,GO:0044262,GO:0003674,GO:0008236,GO:0034645,GO:0006073,GO:0030243,GO:0016740,GO:0031224,GO:0005343,GO:0065007,GO:0033692,GO:0051274,GO:0098655,GO:0009250,GO:0006812,GO:0006810,GO:0008514,GO:0035251,GO:0015179,GO:0030244,GO:0015813,GO:0015294,GO:0016020,GO:0000271,GO:0022890,GO:0015296,GO:0015081,GO:0009892,GO:0071705,GO:0015711,GO:0015672,GO:0015291,GO:…	primary metabolic process,obsolete membrane part,inorganic ion transmembrane transport,transmembrane transporter activity,cellular carbohydrate metabolic process,molecular_function,serine-type peptidase activity,cellular macromolecule biosynthetic process,cellular glucan metabolic process,cellulose metabolic process,transferase activity,intrinsic component of membrane,organic acid:sodium symporte…	--	--	--
TUCP_000207	Significant	Down	13.9745	38.7732	-1.46566	0.00508091	1	Nonsignificant	Down	13.9745	20.2869	-0.538418	0.501724	1	Nonsignificant	Up	38.7732	20.2869	0.927244	0.235119	1	co_location	100515523	ALDOB	aldolase	GO:1901576,GO:0006796,GO:0019752,GO:0006206,GO:1901575,GO:0009987,GO:0005975,GO:0016310,GO:0009135,GO:1901564,GO:0006733,GO:1901360,GO:0016832,GO:0009132,GO:0046112,GO:1901566,GO:0044249,GO:0046939,GO:0006753,GO:0044699,GO:0004332,GO:0046483,GO:0044710,GO:0044281,GO:0072527,GO:0006091,GO:0009126,GO:0009056,GO:0009167,GO:0006793,GO:0016052,GO:0009179,GO:0003674,GO:0044238,GO:0019637,GO:0006725,GO:…	organic substance biosynthetic process,phosphate-containing compound metabolic process,carboxylic acid metabolic process,pyrimidine nucleobase metabolic process,organic substance catabolic process,cellular process,carbohydrate metabolic process,phosphorylation,purine nucleoside diphosphate metabolic process,organonitrogen compound metabolic process,obsolete oxidoreduction coenzyme metabolic proce…	ssc:100515523	K01623	ssc00010;ssc00030;ssc00051;ssc03036;ssc04066;ssc04131;ssc04147
TUCP_000207	Significant	Down	13.9745	38.7732	-1.46566	0.00508091	1	Nonsignificant	Down	13.9745	20.2869	-0.538418	0.501724	1	Nonsignificant	Up	38.7732	20.2869	0.927244	0.235119	1	co_location	110255172	LOC110255172	acyl-coenzyme A amino acid N-acyltransferase 2-like	GO:0003674,GO:0003824,GO:0016787	molecular_function,catalytic activity,hydrolase activity	ssc:110255172	K00659	ssc00120;ssc00430;ssc01040;ssc04146;ssc04976
TUCP_000207	Significant	Down	13.9745	38.7732	-1.46566	0.00508091	1	Nonsignificant	Down	13.9745	20.2869	-0.538418	0.501724	1	Nonsignificant	Up	38.7732	20.2869	0.927244	0.235119	1	co_location	100154259	RNF20	ring finger protein 20	GO:0043234,GO:0043231,GO:0044464,GO:0005575,GO:0005680,GO:0003674,GO:0016740,GO:0043169,GO:0005488,GO:1902494,GO:0019787,GO:0005515,GO:0046872,GO:0003824,GO:0043229,GO:0000152,GO:0000151,GO:0005634,GO:0005622,GO:0043227,GO:0044424,GO:0032991,GO:0044446,GO:0008270,GO:1990234,GO:0005623,GO:0031461,GO:0044422,GO:0044428,GO:0043167,GO:0043226,GO:0004842,GO:0046914	protein-containing complex,intracellular membrane-bounded organelle,obsolete cell part,cellular_component,anaphase-promoting complex,molecular_function,transferase activity,cation binding,binding,catalytic complex,ubiquitin-like protein transferase activity,protein binding,metal ion binding,catalytic activity,intracellular organelle,nuclear ubiquitin ligase complex,ubiquitin ligase complex,nucleu…	ssc:100154259	K10696	ssc04121
TUCP_000207	Significant	Down	13.9745	38.7732	-1.46566	0.00508091	1	Nonsignificant	Down	13.9745	20.2869	-0.538418	0.501724	1	Nonsignificant	Up	38.7732	20.2869	0.927244	0.235119	1	co_location	100621832	TMEM246	transmembrane protein 246	GO:0044238,GO:0044425,GO:0098660,GO:0022891,GO:0044262,GO:0003674,GO:0008236,GO:0034645,GO:0006073,GO:0030243,GO:0016740,GO:0031224,GO:0005343,GO:0065007,GO:0033692,GO:0051274,GO:0098655,GO:0009250,GO:0006812,GO:0006810,GO:0008514,GO:0035251,GO:0015179,GO:0030244,GO:0015813,GO:0015294,GO:0016020,GO:0000271,GO:0022890,GO:0015296,GO:0015081,GO:0009892,GO:0071705,GO:0015711,GO:0015672,GO:0015291,GO:…	primary metabolic process,obsolete membrane part,inorganic ion transmembrane transport,transmembrane transporter activity,cellular carbohydrate metabolic process,molecular_function,serine-type peptidase activity,cellular macromolecule biosynthetic process,cellular glucan metabolic process,cellulose metabolic process,transferase activity,intrinsic component of membrane,organic acid:sodium symporte…	--	--	--
TUCP_000207	Significant	Down	13.9745	38.7732	-1.46566	0.00508091	1	Nonsignificant	Down	13.9745	20.2869	-0.538418	0.501724	1	Nonsignificant	Up	38.7732	20.2869	0.927244	0.235119	1	co_location	396699	RSC1A1	regulator of solute carriers 1	--	--	--	--	--
TUCP_003108	Significant	Down	0.879646	11.683	-4.16991	0.00856983	1	Significant	Down	0.879646	8.85806	-3.70043	0.00760661	1	Nonsignificant	Up	11.683	8.85806	0.469487	0.658605	1	co_location	100511822	ICK	intestinal cell kinase	GO:0022857,GO:0001882,GO:0000166,GO:0003824,GO:0071704,GO:0036211,GO:0035639,GO:0008982,GO:0044267,GO:0016772,GO:0097367,GO:0030554,GO:0008152,GO:0022804,GO:0004672,GO:0032553,GO:0015144,GO:0097159,GO:0032555,GO:0032550,GO:0019538,GO:0016301,GO:1901476,GO:0008150,GO:0043170,GO:0005524,GO:0016773,GO:1901265,GO:0043167,GO:0044260,GO:0022892,GO:0032559,GO:0006796,GO:1901363,GO:0009987,GO:0005215,GO:…	transmembrane transporter activity,nucleoside binding,nucleotide binding,catalytic activity,organic substance metabolic process,protein modification process,purine ribonucleoside triphosphate binding,protein-N(PI)-phosphohistidine-sugar phosphotransferase activity,cellular protein metabolic process,transferase activity, transferring phosphorus-containing groups,carbohydrate derivative binding,ade…	ssc:100511822	K08828	ssc01001
TUCP_003108	Significant	Down	0.879646	11.683	-4.16991	0.00856983	1	Significant	Down	0.879646	8.85806	-3.70043	0.00760661	1	Nonsignificant	Up	11.683	8.85806	0.469487	0.658605	1	co_location	397682	GSTA1	glutathione S-transferase alpha 1	GO:0016020,GO:0005488,GO:0005515,GO:0003674,GO:0008236,GO:0005575,GO:0005618,GO:0044464,GO:0030312,GO:0071944,GO:0070011,GO:0005623,GO:0004175,GO:0004252,GO:0003824,GO:0008233,GO:0017171,GO:0016787	membrane,binding,protein binding,molecular_function,serine-type peptidase activity,cellular_component,cell wall,obsolete cell part,--,cell periphery,peptidase activity,obsolete cell,endopeptidase activity,serine-type endopeptidase activity,catalytic activity,peptidase activity,serine hydrolase activity,hydrolase activity	ssc:397682	K00799	ssc00480;ssc00980;ssc00982;ssc00983;ssc01524;ssc02000;ssc05200;ssc05204;ssc05225;ssc05418
TUCP_003108	Significant	Down	0.879646	11.683	-4.16991	0.00856983	1	Significant	Down	0.879646	8.85806	-3.70043	0.00760661	1	Nonsignificant	Up	11.683	8.85806	0.469487	0.658605	1	co_location	100512176	TMEM14A	transmembrane protein 14A	GO:0016020,GO:0044425,GO:0031224,GO:0005575,GO:0016021	membrane,obsolete membrane part,intrinsic component of membrane,cellular_component,integral component of membrane	--	--	--
TUCP_003108	Significant	Down	0.879646	11.683	-4.16991	0.00856983	1	Significant	Down	0.879646	8.85806	-3.70043	0.00760661	1	Nonsignificant	Up	11.683	8.85806	0.469487	0.658605	1	co_location	100512176	TMEM14A	transmembrane protein 14A	GO:0016020,GO:0044425,GO:0031224,GO:0005575,GO:0016021	membrane,obsolete membrane part,intrinsic component of membrane,cellular_component,integral component of membrane	--	--	--
TUCP_003108	Significant	Down	0.879646	11.683	-4.16991	0.00856983	1	Significant	Down	0.879646	8.85806	-3.70043	0.00760661	1	Nonsignificant	Up	11.683	8.85806	0.469487	0.658605	1	co_location	100152951	GSTA4	glutathione S-transferase alpha 4	GO:0005488,GO:0005515,GO:0003674	binding,protein binding,molecular_function	ssc:100152951	K00799	ssc00480;ssc00980;ssc00982;ssc00983;ssc01524;ssc02000;ssc05200;ssc05204;ssc05225;ssc05418
TUCP_003108	Significant	Down	0.879646	11.683	-4.16991	0.00856983	1	Significant	Down	0.879646	8.85806	-3.70043	0.00760661	1	Nonsignificant	Up	11.683	8.85806	0.469487	0.658605	1	co_location	100526118	LOC100526118	glutathione S-transferase A1-like	GO:0003674,GO:0005488,GO:0005515	molecular_function,binding,protein binding	ssc:100526118	K00799	ssc00480;ssc00980;ssc00982;ssc00983;ssc01524;ssc02000;ssc05200;ssc05204;ssc05225;ssc05418
TUCP_003108	Significant	Down	0.879646	11.683	-4.16991	0.00856983	1	Significant	Down	0.879646	8.85806	-3.70043	0.00760661	1	Nonsignificant	Up	11.683	8.85806	0.469487	0.658605	1	co_location	100152951	GSTA4	glutathione S-transferase alpha 4	GO:0005488,GO:0005515,GO:0003674	binding,protein binding,molecular_function	ssc:100152951	K00799	ssc00480;ssc00980;ssc00982;ssc00983;ssc01524;ssc02000;ssc05200;ssc05204;ssc05225;ssc05418
TUCP_003108	Significant	Down	0.879646	11.683	-4.16991	0.00856983	1	Significant	Down	0.879646	8.85806	-3.70043	0.00760661	1	Nonsignificant	Up	11.683	8.85806	0.469487	0.658605	1	co_location	100512176	TMEM14A	transmembrane protein 14A	GO:0016020,GO:0044425,GO:0031224,GO:0005575,GO:0016021	membrane,obsolete membrane part,intrinsic component of membrane,cellular_component,integral component of membrane	--	--	--
TUCP_003108	Significant	Down	0.879646	11.683	-4.16991	0.00856983	1	Significant	Down	0.879646	8.85806	-3.70043	0.00760661	1	Nonsignificant	Up	11.683	8.85806	0.469487	0.658605	1	co_location	100512176	TMEM14A	transmembrane protein 14A	GO:0016020,GO:0044425,GO:0031224,GO:0005575,GO:0016021	membrane,obsolete membrane part,intrinsic component of membrane,cellular_component,integral component of membrane	--	--	--
TUCP_003108	Significant	Down	0.879646	11.683	-4.16991	0.00856983	1	Significant	Down	0.879646	8.85806	-3.70043	0.00760661	1	Nonsignificant	Up	11.683	8.85806	0.469487	0.658605	1	co_location	100510917	LOC100510917	glutathione S-transferase A4	GO:0003674,GO:0005515,GO:0005488	molecular_function,protein binding,binding	ssc:100510917	K00799	ssc00480;ssc00980;ssc00982;ssc00983;ssc01524;ssc02000;ssc05200;ssc05204;ssc05225;ssc05418
TUCP_003242	Nonsignificant	Up	2.22599	1.09073	0.999997	0.559571	1	Nonsignificant	Down	2.22599	7.16434	-1.87447	0.098216	1	Significant	Down	1.09073	7.16434	-2.87446	0.0256446	1	co_location	100135031	SLA-2	MHC class I antigen 2	GO:0050896,GO:0008150,GO:0005515,GO:0005488,GO:0019882,GO:0003674,GO:0006955,GO:0002376	response to stimulus,biological_process,protein binding,binding,antigen processing and presentation,molecular_function,immune response,immune system process	ssc:100135031	K06751	ssc00537;ssc04144;ssc04145;ssc04147;ssc04218;ssc04514;ssc04612;ssc04650;ssc04940;ssc05163;ssc05165;ssc05166;ssc05167;ssc05168;ssc05169;ssc05170;ssc05203;ssc05320;ssc05330;ssc05332;ssc05416
TUCP_003242	Nonsignificant	Up	2.22599	1.09073	0.999997	0.559571	1	Nonsignificant	Down	2.22599	7.16434	-1.87447	0.098216	1	Significant	Down	1.09073	7.16434	-2.87446	0.0256446	1	co_location	100151742	TRIM39	tripartite motif containing 39	GO:0043170,GO:0034062,GO:0003899,GO:0005623,GO:0008270,GO:0051258,GO:0008610,GO:0008150,GO:0065008,GO:1990234,GO:0019538,GO:0016874,GO:0023052,GO:0016817,GO:0030168,GO:0044085,GO:0043933,GO:0044422,GO:0043167,GO:0044428,GO:0070271,GO:0032501,GO:0044260,GO:0004842,GO:0046914,GO:0043226,GO:0005737,GO:0033036,GO:0044444,GO:0007596,GO:0046394,GO:0050896,GO:0051082,GO:0006950,GO:0003896,GO:0005577,GO:…	macromolecule metabolic process,5'-3' RNA polymerase activity,DNA-directed 5'-3' RNA polymerase activity,obsolete cell,zinc ion binding,protein polymerization,lipid biosynthetic process,biological_process,regulation of biological quality,transferase complex,protein metabolic process,ligase activity,signaling,hydrolase activity, acting on acid anhydrides,platelet activation,cellular component biog…	ssc:100151742	K12015	ssc04121
TUCP_003242	Nonsignificant	Up	2.22599	1.09073	0.999997	0.559571	1	Nonsignificant	Down	2.22599	7.16434	-1.87447	0.098216	1	Significant	Down	1.09073	7.16434	-2.87446	0.0256446	1	co_location	100135031	SLA-2	MHC class I antigen 2	GO:0050896,GO:0008150,GO:0005515,GO:0005488,GO:0019882,GO:0003674,GO:0006955,GO:0002376	response to stimulus,biological_process,protein binding,binding,antigen processing and presentation,molecular_function,immune response,immune system process	ssc:100135031	K06751	ssc00537;ssc04144;ssc04145;ssc04147;ssc04218;ssc04514;ssc04612;ssc04650;ssc04940;ssc05163;ssc05165;ssc05166;ssc05167;ssc05168;ssc05169;ssc05170;ssc05203;ssc05320;ssc05330;ssc05332;ssc05416
TUCP_003242	Nonsignificant	Up	2.22599	1.09073	0.999997	0.559571	1	Nonsignificant	Down	2.22599	7.16434	-1.87447	0.098216	1	Significant	Down	1.09073	7.16434	-2.87446	0.0256446	1	co_location	100037293	SLA-1	MHC class I antigen 1	GO:0044217,GO:0044216,GO:0044215,GO:0043656,GO:0050896,GO:0033646,GO:0008150,GO:0018995,GO:0043657,GO:0005575,GO:0002376,GO:0030430,GO:0005515,GO:0005488,GO:0033643,GO:0019882,GO:0003674,GO:0006955	other organism part,other organism cell,obsolete other organism,host intracellular region,response to stimulus,host intracellular part,biological_process,host cellular component,host cell,cellular_component,immune system process,host cell cytoplasm,protein binding,binding,host cell part,antigen processing and presentation,molecular_function,immune response	ssc:100037293	K06751	ssc00537;ssc04144;ssc04145;ssc04147;ssc04218;ssc04514;ssc04612;ssc04650;ssc04940;ssc05163;ssc05165;ssc05166;ssc05167;ssc05168;ssc05169;ssc05170;ssc05203;ssc05320;ssc05330;ssc05332;ssc05416
TUCP_003242	Nonsignificant	Up	2.22599	1.09073	0.999997	0.559571	1	Nonsignificant	Down	2.22599	7.16434	-1.87447	0.098216	1	Significant	Down	1.09073	7.16434	-2.87446	0.0256446	1	co_location	100037288	SLA-3	MHC class I antigen 3	GO:0002376,GO:0005515,GO:0005488,GO:0003674,GO:0006955,GO:0050896,GO:0008150	immune system process,protein binding,binding,molecular_function,immune response,response to stimulus,biological_process	ssc:100037288	K06751	ssc00537;ssc04144;ssc04145;ssc04147;ssc04218;ssc04514;ssc04612;ssc04650;ssc04940;ssc05163;ssc05165;ssc05166;ssc05167;ssc05168;ssc05169;ssc05170;ssc05203;ssc05320;ssc05330;ssc05332;ssc05416
TUCP_003242	Nonsignificant	Up	2.22599	1.09073	0.999997	0.559571	1	Nonsignificant	Down	2.22599	7.16434	-1.87447	0.098216	1	Significant	Down	1.09073	7.16434	-2.87446	0.0256446	1	co_location	100515902	LOC100515902	HLA class I histocompatibility antigen	GO:0050896,GO:0008150,GO:0005515,GO:0005488,GO:0003674,GO:0019882,GO:0006955,GO:0002376	response to stimulus,biological_process,protein binding,binding,molecular_function,antigen processing and presentation,immune response,immune system process	--	--	--
TUCP_003242	Nonsignificant	Up	2.22599	1.09073	0.999997	0.559571	1	Nonsignificant	Down	2.22599	7.16434	-1.87447	0.098216	1	Significant	Down	1.09073	7.16434	-2.87446	0.0256446	1	co_location	100037288	SLA-3	MHC class I antigen 3	GO:0002376,GO:0005515,GO:0005488,GO:0003674,GO:0006955,GO:0050896,GO:0008150	immune system process,protein binding,binding,molecular_function,immune response,response to stimulus,biological_process	ssc:100037288	K06751	ssc00537;ssc04144;ssc04145;ssc04147;ssc04218;ssc04514;ssc04612;ssc04650;ssc04940;ssc05163;ssc05165;ssc05166;ssc05167;ssc05168;ssc05169;ssc05170;ssc05203;ssc05320;ssc05330;ssc05332;ssc05416
TUCP_003242	Nonsignificant	Up	2.22599	1.09073	0.999997	0.559571	1	Nonsignificant	Down	2.22599	7.16434	-1.87447	0.098216	1	Significant	Down	1.09073	7.16434	-2.87446	0.0256446	1	co_location	100135031	SLA-2	MHC class I antigen 2	GO:0050896,GO:0008150,GO:0005515,GO:0005488,GO:0019882,GO:0003674,GO:0006955,GO:0002376	response to stimulus,biological_process,protein binding,binding,antigen processing and presentation,molecular_function,immune response,immune system process	ssc:100135031	K06751	ssc00537;ssc04144;ssc04145;ssc04147;ssc04218;ssc04514;ssc04612;ssc04650;ssc04940;ssc05163;ssc05165;ssc05166;ssc05167;ssc05168;ssc05169;ssc05170;ssc05203;ssc05320;ssc05330;ssc05332;ssc05416
TUCP_003242	Nonsignificant	Up	2.22599	1.09073	0.999997	0.559571	1	Nonsignificant	Down	2.22599	7.16434	-1.87447	0.098216	1	Significant	Down	1.09073	7.16434	-2.87446	0.0256446	1	co_location	100135031	SLA-2	MHC class I antigen 2	GO:0050896,GO:0008150,GO:0005515,GO:0005488,GO:0019882,GO:0003674,GO:0006955,GO:0002376	response to stimulus,biological_process,protein binding,binding,antigen processing and presentation,molecular_function,immune response,immune system process	ssc:100135031	K06751	ssc00537;ssc04144;ssc04145;ssc04147;ssc04218;ssc04514;ssc04612;ssc04650;ssc04940;ssc05163;ssc05165;ssc05166;ssc05167;ssc05168;ssc05169;ssc05170;ssc05203;ssc05320;ssc05330;ssc05332;ssc05416
TUCP_003242	Nonsignificant	Up	2.22599	1.09073	0.999997	0.559571	1	Nonsignificant	Down	2.22599	7.16434	-1.87447	0.098216	1	Significant	Down	1.09073	7.16434	-2.87446	0.0256446	1	co_location	100154127	LOC100154127	tripartite motif-containing protein 26	GO:0019787,GO:0016569,GO:1902494,GO:0071840,GO:0044237,GO:0005515,GO:0043412,GO:0018193,GO:0006464,GO:0016020,GO:0005488,GO:0043169,GO:0044238,GO:0003674,GO:0016043,GO:0016740,GO:0005680,GO:0044710,GO:0016573,GO:0044699,GO:1902589,GO:0005575,GO:0043231,GO:0009987,GO:0043543,GO:0044464,GO:0008168,GO:0043234,GO:0018205,GO:0043226,GO:0046914,GO:0004842,GO:0044260,GO:0043167,GO:0044428,GO:0044422,GO:…	ubiquitin-like protein transferase activity,covalent chromatin modification,catalytic complex,cellular component organization or biogenesis,cellular metabolic process,protein binding,macromolecule modification,peptidyl-amino acid modification,cellular protein modification process,membrane,binding,cation binding,primary metabolic process,molecular_function,cellular component organization,transfera…	ssc:100154127	K12008	ssc04121
TUCP_003242	Nonsignificant	Up	2.22599	1.09073	0.999997	0.559571	1	Nonsignificant	Down	2.22599	7.16434	-1.87447	0.098216	1	Significant	Down	1.09073	7.16434	-2.87446	0.0256446	1	co_location	100154127	LOC100154127	tripartite motif-containing protein 26	GO:0019787,GO:0016569,GO:1902494,GO:0071840,GO:0044237,GO:0005515,GO:0043412,GO:0018193,GO:0006464,GO:0016020,GO:0005488,GO:0043169,GO:0044238,GO:0003674,GO:0016043,GO:0016740,GO:0005680,GO:0044710,GO:0016573,GO:0044699,GO:1902589,GO:0005575,GO:0043231,GO:0009987,GO:0043543,GO:0044464,GO:0008168,GO:0043234,GO:0018205,GO:0043226,GO:0046914,GO:0004842,GO:0044260,GO:0043167,GO:0044428,GO:0044422,GO:…	ubiquitin-like protein transferase activity,covalent chromatin modification,catalytic complex,cellular component organization or biogenesis,cellular metabolic process,protein binding,macromolecule modification,peptidyl-amino acid modification,cellular protein modification process,membrane,binding,cation binding,primary metabolic process,molecular_function,cellular component organization,transfera…	ssc:100154127	K12008	ssc04121
TUCP_003242	Nonsignificant	Up	2.22599	1.09073	0.999997	0.559571	1	Nonsignificant	Down	2.22599	7.16434	-1.87447	0.098216	1	Significant	Down	1.09073	7.16434	-2.87446	0.0256446	1	co_location	100135031	SLA-2	MHC class I antigen 2	GO:0050896,GO:0008150,GO:0005515,GO:0005488,GO:0019882,GO:0003674,GO:0006955,GO:0002376	response to stimulus,biological_process,protein binding,binding,antigen processing and presentation,molecular_function,immune response,immune system process	ssc:100135031	K06751	ssc00537;ssc04144;ssc04145;ssc04147;ssc04218;ssc04514;ssc04612;ssc04650;ssc04940;ssc05163;ssc05165;ssc05166;ssc05167;ssc05168;ssc05169;ssc05170;ssc05203;ssc05320;ssc05330;ssc05332;ssc05416
TUCP_003242	Nonsignificant	Up	2.22599	1.09073	0.999997	0.559571	1	Nonsignificant	Down	2.22599	7.16434	-1.87447	0.098216	1	Significant	Down	1.09073	7.16434	-2.87446	0.0256446	1	co_location	100135029	SLA-5	MHC class I antigen 5	GO:0050896,GO:0016020,GO:0006810,GO:0008150,GO:0005216,GO:0006955,GO:0019882,GO:0003674,GO:0022891,GO:0044699,GO:0015075,GO:0005575,GO:0002376,GO:0006811,GO:0051234,GO:0051179,GO:0022803,GO:1902578,GO:0044765,GO:0005215,GO:0015267,GO:0022838,GO:0022892,GO:0022857	response to stimulus,membrane,transport,biological_process,ion channel activity,immune response,antigen processing and presentation,molecular_function,transmembrane transporter activity,biological_process,ion transmembrane transporter activity,cellular_component,immune system process,ion transport,establishment of localization,localization,passive transmembrane transporter activity,localization,t…	ssc:100135029	K06751	ssc00537;ssc04144;ssc04145;ssc04147;ssc04218;ssc04514;ssc04612;ssc04650;ssc04940;ssc05163;ssc05165;ssc05166;ssc05167;ssc05168;ssc05169;ssc05170;ssc05203;ssc05320;ssc05330;ssc05332;ssc05416
TUCP_003242	Nonsignificant	Up	2.22599	1.09073	0.999997	0.559571	1	Nonsignificant	Down	2.22599	7.16434	-1.87447	0.098216	1	Significant	Down	1.09073	7.16434	-2.87446	0.0256446	1	co_location	100135031	SLA-2	MHC class I antigen 2	GO:0050896,GO:0008150,GO:0005515,GO:0005488,GO:0019882,GO:0003674,GO:0006955,GO:0002376	response to stimulus,biological_process,protein binding,binding,antigen processing and presentation,molecular_function,immune response,immune system process	ssc:100135031	K06751	ssc00537;ssc04144;ssc04145;ssc04147;ssc04218;ssc04514;ssc04612;ssc04650;ssc04940;ssc05163;ssc05165;ssc05166;ssc05167;ssc05168;ssc05169;ssc05170;ssc05203;ssc05320;ssc05330;ssc05332;ssc05416
TUCP_003242	Nonsignificant	Up	2.22599	1.09073	0.999997	0.559571	1	Nonsignificant	Down	2.22599	7.16434	-1.87447	0.098216	1	Significant	Down	1.09073	7.16434	-2.87446	0.0256446	1	co_location	100135031	SLA-2	MHC class I antigen 2	GO:0050896,GO:0008150,GO:0005515,GO:0005488,GO:0019882,GO:0003674,GO:0006955,GO:0002376	response to stimulus,biological_process,protein binding,binding,antigen processing and presentation,molecular_function,immune response,immune system process	ssc:100135031	K06751	ssc00537;ssc04144;ssc04145;ssc04147;ssc04218;ssc04514;ssc04612;ssc04650;ssc04940;ssc05163;ssc05165;ssc05166;ssc05167;ssc05168;ssc05169;ssc05170;ssc05203;ssc05320;ssc05330;ssc05332;ssc05416
TUCP_003242	Nonsignificant	Up	2.22599	1.09073	0.999997	0.559571	1	Nonsignificant	Down	2.22599	7.16434	-1.87447	0.098216	1	Significant	Down	1.09073	7.16434	-2.87446	0.0256446	1	co_location	100513601	LOC100513601	patr class I histocompatibility antigen	GO:0050896,GO:0008150,GO:0005488,GO:0005515,GO:0019882,GO:0003674,GO:0006955,GO:0002376	response to stimulus,biological_process,binding,protein binding,antigen processing and presentation,molecular_function,immune response,immune system process	--	--	--
TUCP_003242	Nonsignificant	Up	2.22599	1.09073	0.999997	0.559571	1	Nonsignificant	Down	2.22599	7.16434	-1.87447	0.098216	1	Significant	Down	1.09073	7.16434	-2.87446	0.0256446	1	co_location	100151742	TRIM39	tripartite motif containing 39	GO:0043170,GO:0034062,GO:0003899,GO:0005623,GO:0008270,GO:0051258,GO:0008610,GO:0008150,GO:0065008,GO:1990234,GO:0019538,GO:0016874,GO:0023052,GO:0016817,GO:0030168,GO:0044085,GO:0043933,GO:0044422,GO:0043167,GO:0044428,GO:0070271,GO:0032501,GO:0044260,GO:0004842,GO:0046914,GO:0043226,GO:0005737,GO:0033036,GO:0044444,GO:0007596,GO:0046394,GO:0050896,GO:0051082,GO:0006950,GO:0003896,GO:0005577,GO:…	macromolecule metabolic process,5'-3' RNA polymerase activity,DNA-directed 5'-3' RNA polymerase activity,obsolete cell,zinc ion binding,protein polymerization,lipid biosynthetic process,biological_process,regulation of biological quality,transferase complex,protein metabolic process,ligase activity,signaling,hydrolase activity, acting on acid anhydrides,platelet activation,cellular component biog…	ssc:100151742	K12015	ssc04121
TUCP_003242	Nonsignificant	Up	2.22599	1.09073	0.999997	0.559571	1	Nonsignificant	Down	2.22599	7.16434	-1.87447	0.098216	1	Significant	Down	1.09073	7.16434	-2.87446	0.0256446	1	co_location	100151742	TRIM39	tripartite motif containing 39	GO:0043170,GO:0034062,GO:0003899,GO:0005623,GO:0008270,GO:0051258,GO:0008610,GO:0008150,GO:0065008,GO:1990234,GO:0019538,GO:0016874,GO:0023052,GO:0016817,GO:0030168,GO:0044085,GO:0043933,GO:0044422,GO:0043167,GO:0044428,GO:0070271,GO:0032501,GO:0044260,GO:0004842,GO:0046914,GO:0043226,GO:0005737,GO:0033036,GO:0044444,GO:0007596,GO:0046394,GO:0050896,GO:0051082,GO:0006950,GO:0003896,GO:0005577,GO:…	macromolecule metabolic process,5'-3' RNA polymerase activity,DNA-directed 5'-3' RNA polymerase activity,obsolete cell,zinc ion binding,protein polymerization,lipid biosynthetic process,biological_process,regulation of biological quality,transferase complex,protein metabolic process,ligase activity,signaling,hydrolase activity, acting on acid anhydrides,platelet activation,cellular component biog…	ssc:100151742	K12015	ssc04121
TUCP_003242	Nonsignificant	Up	2.22599	1.09073	0.999997	0.559571	1	Nonsignificant	Down	2.22599	7.16434	-1.87447	0.098216	1	Significant	Down	1.09073	7.16434	-2.87446	0.0256446	1	co_location	100037288	SLA-3	MHC class I antigen 3	GO:0002376,GO:0005515,GO:0005488,GO:0003674,GO:0006955,GO:0050896,GO:0008150	immune system process,protein binding,binding,molecular_function,immune response,response to stimulus,biological_process	ssc:100037288	K06751	ssc00537;ssc04144;ssc04145;ssc04147;ssc04218;ssc04514;ssc04612;ssc04650;ssc04940;ssc05163;ssc05165;ssc05166;ssc05167;ssc05168;ssc05169;ssc05170;ssc05203;ssc05320;ssc05330;ssc05332;ssc05416
TUCP_003242	Nonsignificant	Up	2.22599	1.09073	0.999997	0.559571	1	Nonsignificant	Down	2.22599	7.16434	-1.87447	0.098216	1	Significant	Down	1.09073	7.16434	-2.87446	0.0256446	1	co_location	100037288	SLA-3	MHC class I antigen 3	GO:0002376,GO:0005515,GO:0005488,GO:0003674,GO:0006955,GO:0050896,GO:0008150	immune system process,protein binding,binding,molecular_function,immune response,response to stimulus,biological_process	ssc:100037288	K06751	ssc00537;ssc04144;ssc04145;ssc04147;ssc04218;ssc04514;ssc04612;ssc04650;ssc04940;ssc05163;ssc05165;ssc05166;ssc05167;ssc05168;ssc05169;ssc05170;ssc05203;ssc05320;ssc05330;ssc05332;ssc05416
TUCP_003242	Nonsignificant	Up	2.22599	1.09073	0.999997	0.559571	1	Nonsignificant	Down	2.22599	7.16434	-1.87447	0.098216	1	Significant	Down	1.09073	7.16434	-2.87446	0.0256446	1	co_location	100513601	LOC100513601	patr class I histocompatibility antigen	GO:0050896,GO:0008150,GO:0005488,GO:0005515,GO:0019882,GO:0003674,GO:0006955,GO:0002376	response to stimulus,biological_process,binding,protein binding,antigen processing and presentation,molecular_function,immune response,immune system process	--	--	--
TUCP_003242	Nonsignificant	Up	2.22599	1.09073	0.999997	0.559571	1	Nonsignificant	Down	2.22599	7.16434	-1.87447	0.098216	1	Significant	Down	1.09073	7.16434	-2.87446	0.0256446	1	co_location	100037288	SLA-3	MHC class I antigen 3	GO:0002376,GO:0005515,GO:0005488,GO:0003674,GO:0006955,GO:0050896,GO:0008150	immune system process,protein binding,binding,molecular_function,immune response,response to stimulus,biological_process	ssc:100037288	K06751	ssc00537;ssc04144;ssc04145;ssc04147;ssc04218;ssc04514;ssc04612;ssc04650;ssc04940;ssc05163;ssc05165;ssc05166;ssc05167;ssc05168;ssc05169;ssc05170;ssc05203;ssc05320;ssc05330;ssc05332;ssc05416
TUCP_003242	Nonsignificant	Up	2.22599	1.09073	0.999997	0.559571	1	Nonsignificant	Down	2.22599	7.16434	-1.87447	0.098216	1	Significant	Down	1.09073	7.16434	-2.87446	0.0256446	1	co_location	100037293	SLA-1	MHC class I antigen 1	GO:0044217,GO:0044216,GO:0044215,GO:0043656,GO:0050896,GO:0033646,GO:0008150,GO:0018995,GO:0043657,GO:0005575,GO:0002376,GO:0030430,GO:0005515,GO:0005488,GO:0033643,GO:0019882,GO:0003674,GO:0006955	other organism part,other organism cell,obsolete other organism,host intracellular region,response to stimulus,host intracellular part,biological_process,host cellular component,host cell,cellular_component,immune system process,host cell cytoplasm,protein binding,binding,host cell part,antigen processing and presentation,molecular_function,immune response	ssc:100037293	K06751	ssc00537;ssc04144;ssc04145;ssc04147;ssc04218;ssc04514;ssc04612;ssc04650;ssc04940;ssc05163;ssc05165;ssc05166;ssc05167;ssc05168;ssc05169;ssc05170;ssc05203;ssc05320;ssc05330;ssc05332;ssc05416
TUCP_003242	Nonsignificant	Up	2.22599	1.09073	0.999997	0.559571	1	Nonsignificant	Down	2.22599	7.16434	-1.87447	0.098216	1	Significant	Down	1.09073	7.16434	-2.87446	0.0256446	1	co_location	100135031	SLA-2	MHC class I antigen 2	GO:0050896,GO:0008150,GO:0005515,GO:0005488,GO:0019882,GO:0003674,GO:0006955,GO:0002376	response to stimulus,biological_process,protein binding,binding,antigen processing and presentation,molecular_function,immune response,immune system process	ssc:100135031	K06751	ssc00537;ssc04144;ssc04145;ssc04147;ssc04218;ssc04514;ssc04612;ssc04650;ssc04940;ssc05163;ssc05165;ssc05166;ssc05167;ssc05168;ssc05169;ssc05170;ssc05203;ssc05320;ssc05330;ssc05332;ssc05416
TUCP_003242	Nonsignificant	Up	2.22599	1.09073	0.999997	0.559571	1	Nonsignificant	Down	2.22599	7.16434	-1.87447	0.098216	1	Significant	Down	1.09073	7.16434	-2.87446	0.0256446	1	co_location	100135031	SLA-2	MHC class I antigen 2	GO:0050896,GO:0008150,GO:0005515,GO:0005488,GO:0019882,GO:0003674,GO:0006955,GO:0002376	response to stimulus,biological_process,protein binding,binding,antigen processing and presentation,molecular_function,immune response,immune system process	ssc:100135031	K06751	ssc00537;ssc04144;ssc04145;ssc04147;ssc04218;ssc04514;ssc04612;ssc04650;ssc04940;ssc05163;ssc05165;ssc05166;ssc05167;ssc05168;ssc05169;ssc05170;ssc05203;ssc05320;ssc05330;ssc05332;ssc05416
TUCP_003242	Nonsignificant	Up	2.22599	1.09073	0.999997	0.559571	1	Nonsignificant	Down	2.22599	7.16434	-1.87447	0.098216	1	Significant	Down	1.09073	7.16434	-2.87446	0.0256446	1	co_location	100037293	SLA-1	MHC class I antigen 1	GO:0044217,GO:0044216,GO:0044215,GO:0043656,GO:0050896,GO:0033646,GO:0008150,GO:0018995,GO:0043657,GO:0005575,GO:0002376,GO:0030430,GO:0005515,GO:0005488,GO:0033643,GO:0019882,GO:0003674,GO:0006955	other organism part,other organism cell,obsolete other organism,host intracellular region,response to stimulus,host intracellular part,biological_process,host cellular component,host cell,cellular_component,immune system process,host cell cytoplasm,protein binding,binding,host cell part,antigen processing and presentation,molecular_function,immune response	ssc:100037293	K06751	ssc00537;ssc04144;ssc04145;ssc04147;ssc04218;ssc04514;ssc04612;ssc04650;ssc04940;ssc05163;ssc05165;ssc05166;ssc05167;ssc05168;ssc05169;ssc05170;ssc05203;ssc05320;ssc05330;ssc05332;ssc05416
TUCP_000838	Significant	Up	14.1889	4.50712	1.72582	0.0314553	1	Nonsignificant	Up	14.1889	5.83241	1.3388	0.0990993	1	Nonsignificant	Down	4.50712	5.83241	-0.387022	0.689291	1	co_location	100518005	PGGHG	protein-glucosylgalactosylhydroxylysine glucosidase	GO:0005198,GO:0046872,GO:0003824,GO:0071704,GO:0008152,GO:0008150,GO:0043167,GO:0005975,GO:0003674,GO:0044238,GO:0043169,GO:0005488	structural molecule activity,metal ion binding,catalytic activity,organic substance metabolic process,metabolic process,biological_process,ion binding,carbohydrate metabolic process,molecular_function,primary metabolic process,cation binding,binding	ssc:100518005	K22078	ssc99980
TUCP_000838	Significant	Up	14.1889	4.50712	1.72582	0.0314553	1	Nonsignificant	Up	14.1889	5.83241	1.3388	0.0990993	1	Nonsignificant	Down	4.50712	5.83241	-0.387022	0.689291	1	co_location	100517332	BET1L	Bet1 golgi vesicular membrane trafficking protein like	--	--	ssc:100517332	K08504	ssc04130;ssc04131
TUCP_000838	Significant	Up	14.1889	4.50712	1.72582	0.0314553	1	Nonsignificant	Up	14.1889	5.83241	1.3388	0.0990993	1	Nonsignificant	Down	4.50712	5.83241	-0.387022	0.689291	1	co_location	100517519	RIC8A	RIC8 guanine nucleotide exchange factor A	GO:0005488,GO:0005515,GO:0003674,GO:0007155,GO:0008150,GO:0030246,GO:0022610	binding,protein binding,molecular_function,cell adhesion,biological_process,carbohydrate binding,biological adhesion	--	--	--
TUCP_000838	Significant	Up	14.1889	4.50712	1.72582	0.0314553	1	Nonsignificant	Up	14.1889	5.83241	1.3388	0.0990993	1	Nonsignificant	Down	4.50712	5.83241	-0.387022	0.689291	1	co_location	100518005	PGGHG	protein-glucosylgalactosylhydroxylysine glucosidase	GO:0005198,GO:0046872,GO:0003824,GO:0071704,GO:0008152,GO:0008150,GO:0043167,GO:0005975,GO:0003674,GO:0044238,GO:0043169,GO:0005488	structural molecule activity,metal ion binding,catalytic activity,organic substance metabolic process,metabolic process,biological_process,ion binding,carbohydrate metabolic process,molecular_function,primary metabolic process,cation binding,binding	ssc:100518005	K22078	ssc99980
TUCP_000838	Significant	Up	14.1889	4.50712	1.72582	0.0314553	1	Nonsignificant	Up	14.1889	5.83241	1.3388	0.0990993	1	Nonsignificant	Down	4.50712	5.83241	-0.387022	0.689291	1	co_location	102161418	LOC102161418	interferon-induced transmembrane protein 1-like	GO:0016021,GO:0005575,GO:0005525,GO:0036094,GO:1901363,GO:0005515,GO:0017076,GO:0005488,GO:0016020,GO:0031224,GO:0043169,GO:0003674,GO:0044425,GO:0001883,GO:0043168,GO:0032549,GO:0032561,GO:0097367,GO:0035639,GO:0046872,GO:0001882,GO:0019001,GO:0000166,GO:0050896,GO:1901265,GO:0043167,GO:0046914,GO:0008270,GO:0009607,GO:0008150,GO:0032555,GO:0032550,GO:0032553,GO:0097159	integral component of membrane,cellular_component,GTP binding,small molecule binding,heterocyclic compound binding,protein binding,purine nucleotide binding,binding,membrane,intrinsic component of membrane,cation binding,molecular_function,obsolete membrane part,purine nucleoside binding,anion binding,ribonucleoside binding,guanyl ribonucleotide binding,carbohydrate derivative binding,purine ribo…	ssc:102161418	K06566	ssc02000;ssc04147
TUCP_000838	Significant	Up	14.1889	4.50712	1.72582	0.0314553	1	Nonsignificant	Up	14.1889	5.83241	1.3388	0.0990993	1	Nonsignificant	Down	4.50712	5.83241	-0.387022	0.689291	1	co_location	100125971	SIRT3	sirtuin 3	GO:0036094,GO:0048037,GO:1901363,GO:0070403,GO:0003674,GO:0043168,GO:0005488,GO:0000166,GO:0097159,GO:0051287,GO:0043167,GO:1901265,GO:0050662	small molecule binding,obsolete cofactor binding,heterocyclic compound binding,NAD+ binding,molecular_function,anion binding,binding,nucleotide binding,organic cyclic compound binding,NAD binding,ion binding,nucleoside phosphate binding,obsolete coenzyme binding	ssc:100125971	K11413	ssc00760;ssc03036;ssc05230
TUCP_000838	Significant	Up	14.1889	4.50712	1.72582	0.0314553	1	Nonsignificant	Up	14.1889	5.83241	1.3388	0.0990993	1	Nonsignificant	Down	4.50712	5.83241	-0.387022	0.689291	1	co_location	100518184	IFITM5	interferon induced transmembrane protein 5	GO:0000166,GO:0046872,GO:0006817,GO:0043167,GO:1901265,GO:0050896,GO:0097159,GO:0008150,GO:0009607,GO:0005575,GO:0006811,GO:0006820,GO:0044699,GO:0016021,GO:0015698,GO:1901363,GO:0051179,GO:0051234,GO:0036094,GO:1902578,GO:0044765,GO:0016020,GO:0005488,GO:0044425,GO:0003674,GO:0006810,GO:0043169,GO:0031224	nucleotide binding,metal ion binding,phosphate ion transport,ion binding,nucleoside phosphate binding,response to stimulus,organic cyclic compound binding,biological_process,response to biotic stimulus,cellular_component,ion transport,anion transport,biological_process,integral component of membrane,inorganic anion transport,heterocyclic compound binding,localization,establishment of localization…	ssc:100518184	K06566	ssc02000;ssc04147
TUCP_000838	Significant	Up	14.1889	4.50712	1.72582	0.0314553	1	Nonsignificant	Up	14.1889	5.83241	1.3388	0.0990993	1	Nonsignificant	Down	4.50712	5.83241	-0.387022	0.689291	1	co_location	100517332	BET1L	Bet1 golgi vesicular membrane trafficking protein like	--	--	ssc:100517332	K08504	ssc04130;ssc04131
TUCP_000838	Significant	Up	14.1889	4.50712	1.72582	0.0314553	1	Nonsignificant	Up	14.1889	5.83241	1.3388	0.0990993	1	Nonsignificant	Down	4.50712	5.83241	-0.387022	0.689291	1	co_location	100125971	SIRT3	sirtuin 3	GO:0036094,GO:0048037,GO:1901363,GO:0070403,GO:0003674,GO:0043168,GO:0005488,GO:0000166,GO:0097159,GO:0051287,GO:0043167,GO:1901265,GO:0050662	small molecule binding,obsolete cofactor binding,heterocyclic compound binding,NAD+ binding,molecular_function,anion binding,binding,nucleotide binding,organic cyclic compound binding,NAD binding,ion binding,nucleoside phosphate binding,obsolete coenzyme binding	ssc:100125971	K11413	ssc00760;ssc03036;ssc05230
TUCP_000838	Significant	Up	14.1889	4.50712	1.72582	0.0314553	1	Nonsignificant	Up	14.1889	5.83241	1.3388	0.0990993	1	Nonsignificant	Down	4.50712	5.83241	-0.387022	0.689291	1	co_location	100125971	SIRT3	sirtuin 3	GO:0036094,GO:0048037,GO:1901363,GO:0070403,GO:0003674,GO:0043168,GO:0005488,GO:0000166,GO:0097159,GO:0051287,GO:0043167,GO:1901265,GO:0050662	small molecule binding,obsolete cofactor binding,heterocyclic compound binding,NAD+ binding,molecular_function,anion binding,binding,nucleotide binding,organic cyclic compound binding,NAD binding,ion binding,nucleoside phosphate binding,obsolete coenzyme binding	ssc:100125971	K11413	ssc00760;ssc03036;ssc05230
TUCP_000838	Significant	Up	14.1889	4.50712	1.72582	0.0314553	1	Nonsignificant	Up	14.1889	5.83241	1.3388	0.0990993	1	Nonsignificant	Down	4.50712	5.83241	-0.387022	0.689291	1	co_location	100517332	BET1L	Bet1 golgi vesicular membrane trafficking protein like	--	--	ssc:100517332	K08504	ssc04130;ssc04131
TUCP_000838	Significant	Up	14.1889	4.50712	1.72582	0.0314553	1	Nonsignificant	Up	14.1889	5.83241	1.3388	0.0990993	1	Nonsignificant	Down	4.50712	5.83241	-0.387022	0.689291	1	co_location	100623649	B4GALNT4	beta-1	GO:0005794,GO:0005623,GO:0031984,GO:0000139,GO:0008194,GO:0043226,GO:0005737,GO:0044422,GO:0044444,GO:0012505,GO:0044431,GO:0043227,GO:0005622,GO:0016757,GO:0043229,GO:0098588,GO:0003824,GO:0031090,GO:0044446,GO:0044424,GO:0016758,GO:0098791,GO:0016740,GO:0003674,GO:0016020,GO:0032580,GO:0044464,GO:0043231,GO:0005795,GO:0031985,GO:0005575,GO:0008376	Golgi apparatus,obsolete cell,organelle subcompartment,Golgi membrane,UDP-glycosyltransferase activity,organelle,cytoplasm,obsolete organelle part,obsolete cytoplasmic part,endomembrane system,obsolete Golgi apparatus part,membrane-bounded organelle,intracellular anatomical structure,transferase activity, transferring glycosyl groups,intracellular organelle,bounding membrane of organelle,catalyti…	ssc:100623649	K09657	ssc00513;ssc01003
TUCP_000838	Significant	Up	14.1889	4.50712	1.72582	0.0314553	1	Nonsignificant	Up	14.1889	5.83241	1.3388	0.0990993	1	Nonsignificant	Down	4.50712	5.83241	-0.387022	0.689291	1	co_location	100623649	B4GALNT4	beta-1	GO:0005794,GO:0005623,GO:0031984,GO:0000139,GO:0008194,GO:0043226,GO:0005737,GO:0044422,GO:0044444,GO:0012505,GO:0044431,GO:0043227,GO:0005622,GO:0016757,GO:0043229,GO:0098588,GO:0003824,GO:0031090,GO:0044446,GO:0044424,GO:0016758,GO:0098791,GO:0016740,GO:0003674,GO:0016020,GO:0032580,GO:0044464,GO:0043231,GO:0005795,GO:0031985,GO:0005575,GO:0008376	Golgi apparatus,obsolete cell,organelle subcompartment,Golgi membrane,UDP-glycosyltransferase activity,organelle,cytoplasm,obsolete organelle part,obsolete cytoplasmic part,endomembrane system,obsolete Golgi apparatus part,membrane-bounded organelle,intracellular anatomical structure,transferase activity, transferring glycosyl groups,intracellular organelle,bounding membrane of organelle,catalyti…	ssc:100623649	K09657	ssc00513;ssc01003
TUCP_000838	Significant	Up	14.1889	4.50712	1.72582	0.0314553	1	Nonsignificant	Up	14.1889	5.83241	1.3388	0.0990993	1	Nonsignificant	Down	4.50712	5.83241	-0.387022	0.689291	1	co_location	100125971	SIRT3	sirtuin 3	GO:0036094,GO:0048037,GO:1901363,GO:0070403,GO:0003674,GO:0043168,GO:0005488,GO:0000166,GO:0097159,GO:0051287,GO:0043167,GO:1901265,GO:0050662	small molecule binding,obsolete cofactor binding,heterocyclic compound binding,NAD+ binding,molecular_function,anion binding,binding,nucleotide binding,organic cyclic compound binding,NAD binding,ion binding,nucleoside phosphate binding,obsolete coenzyme binding	ssc:100125971	K11413	ssc00760;ssc03036;ssc05230
TUCP_000838	Significant	Up	14.1889	4.50712	1.72582	0.0314553	1	Nonsignificant	Up	14.1889	5.83241	1.3388	0.0990993	1	Nonsignificant	Down	4.50712	5.83241	-0.387022	0.689291	1	co_location	100125971	SIRT3	sirtuin 3	GO:0036094,GO:0048037,GO:1901363,GO:0070403,GO:0003674,GO:0043168,GO:0005488,GO:0000166,GO:0097159,GO:0051287,GO:0043167,GO:1901265,GO:0050662	small molecule binding,obsolete cofactor binding,heterocyclic compound binding,NAD+ binding,molecular_function,anion binding,binding,nucleotide binding,organic cyclic compound binding,NAD binding,ion binding,nucleoside phosphate binding,obsolete coenzyme binding	ssc:100125971	K11413	ssc00760;ssc03036;ssc05230
TUCP_000838	Significant	Up	14.1889	4.50712	1.72582	0.0314553	1	Nonsignificant	Up	14.1889	5.83241	1.3388	0.0990993	1	Nonsignificant	Down	4.50712	5.83241	-0.387022	0.689291	1	co_location	100519245	NLRP6	NLR family pyrin domain containing 6	GO:0044281,GO:0016740,GO:0044238,GO:0016126,GO:0003674,GO:1902652,GO:0016125,GO:0009058,GO:1901576,GO:0006629,GO:0044464,GO:0006066,GO:1901615,GO:0008203,GO:0005575,GO:1901360,GO:0006694,GO:0044699,GO:0044710,GO:0004631,GO:1901617,GO:1901362,GO:0005623,GO:0016301,GO:0008150,GO:0008610,GO:0046165,GO:0044283,GO:0005737,GO:1902653,GO:0003824,GO:0071704,GO:0006695,GO:0005622,GO:0044711,GO:0008202,GO:…	small molecule metabolic process,transferase activity,primary metabolic process,sterol biosynthetic process,molecular_function,secondary alcohol metabolic process,sterol metabolic process,biosynthetic process,organic substance biosynthetic process,lipid metabolic process,obsolete cell part,alcohol metabolic process,organic hydroxy compound metabolic process,cholesterol metabolic process,cellular_…	ssc:100519245	K20863	ssc04054;ssc04621
TUCP_000838	Significant	Up	14.1889	4.50712	1.72582	0.0314553	1	Nonsignificant	Up	14.1889	5.83241	1.3388	0.0990993	1	Nonsignificant	Down	4.50712	5.83241	-0.387022	0.689291	1	co_location	100125971	SIRT3	sirtuin 3	GO:0036094,GO:0048037,GO:1901363,GO:0070403,GO:0003674,GO:0043168,GO:0005488,GO:0000166,GO:0097159,GO:0051287,GO:0043167,GO:1901265,GO:0050662	small molecule binding,obsolete cofactor binding,heterocyclic compound binding,NAD+ binding,molecular_function,anion binding,binding,nucleotide binding,organic cyclic compound binding,NAD binding,ion binding,nucleoside phosphate binding,obsolete coenzyme binding	ssc:100125971	K11413	ssc00760;ssc03036;ssc05230
TUCP_000838	Significant	Up	14.1889	4.50712	1.72582	0.0314553	1	Nonsignificant	Up	14.1889	5.83241	1.3388	0.0990993	1	Nonsignificant	Down	4.50712	5.83241	-0.387022	0.689291	1	co_location	100518005	PGGHG	protein-glucosylgalactosylhydroxylysine glucosidase	GO:0005198,GO:0046872,GO:0003824,GO:0071704,GO:0008152,GO:0008150,GO:0043167,GO:0005975,GO:0003674,GO:0044238,GO:0043169,GO:0005488	structural molecule activity,metal ion binding,catalytic activity,organic substance metabolic process,metabolic process,biological_process,ion binding,carbohydrate metabolic process,molecular_function,primary metabolic process,cation binding,binding	ssc:100518005	K22078	ssc99980
TUCP_000838	Significant	Up	14.1889	4.50712	1.72582	0.0314553	1	Nonsignificant	Up	14.1889	5.83241	1.3388	0.0990993	1	Nonsignificant	Down	4.50712	5.83241	-0.387022	0.689291	1	co_location	100517815	PSMD13	proteasome 26S subunit	GO:0005515,GO:0005488,GO:0003674	protein binding,binding,molecular_function	ssc:100517815	K03039	ssc03050;ssc03051;ssc05010;ssc05012;ssc05014;ssc05016;ssc05017;ssc05020;ssc05022;ssc05169
TUCP_000838	Significant	Up	14.1889	4.50712	1.72582	0.0314553	1	Nonsignificant	Up	14.1889	5.83241	1.3388	0.0990993	1	Nonsignificant	Down	4.50712	5.83241	-0.387022	0.689291	1	co_location	100626800	SIGIRR	single Ig and TIR domain containing	GO:0007154,GO:0005488,GO:0051716,GO:0005515,GO:0007165,GO:0003674,GO:0065007,GO:0050794,GO:0044699,GO:0044700,GO:0009987,GO:0050896,GO:0023052,GO:0008150,GO:0044763,GO:0050789	cell communication,binding,cellular response to stimulus,protein binding,signal transduction,molecular_function,biological regulation,regulation of cellular process,biological_process,signaling,cellular process,response to stimulus,signaling,biological_process,cellular process,regulation of biological process	ssc:100626800	K05169	ssc04050
TUCP_000838	Significant	Up	14.1889	4.50712	1.72582	0.0314553	1	Nonsignificant	Up	14.1889	5.83241	1.3388	0.0990993	1	Nonsignificant	Down	4.50712	5.83241	-0.387022	0.689291	1	co_location	100038031	COX8H	COX8H protein	GO:0015075,GO:0015077,GO:0016491,GO:0005576,GO:0009055,GO:0022857,GO:0003824,GO:0016676,GO:0008324,GO:0016675,GO:0015078,GO:0015002,GO:0005575,GO:0005215,GO:0022892,GO:0004129,GO:0050840,GO:0005488,GO:0022890,GO:0003674,GO:0022891	ion transmembrane transporter activity,inorganic cation transmembrane transporter activity,oxidoreductase activity,extracellular region,electron transfer activity,transmembrane transporter activity,catalytic activity,oxidoreductase activity, acting on a heme group of donors, oxygen as acceptor,cation transmembrane transporter activity,oxidoreductase activity, acting on a heme group of donors,prot…	ssc:100038031	K02273	ssc00190;ssc04260;ssc04714;ssc04932;ssc05010;ssc05012;ssc05014;ssc05016;ssc05020;ssc05022
TUCP_000838	Significant	Up	14.1889	4.50712	1.72582	0.0314553	1	Nonsignificant	Up	14.1889	5.83241	1.3388	0.0990993	1	Nonsignificant	Down	4.50712	5.83241	-0.387022	0.689291	1	co_location	100518544	IFITM3	interferon induced transmembrane protein 3	GO:0022857,GO:0015075,GO:0008150,GO:0009607,GO:0008324,GO:0050896,GO:0022892,GO:0005215,GO:0044765,GO:0051179,GO:0051234,GO:1902578,GO:0006811,GO:0005575,GO:0016021,GO:0044699,GO:0044425,GO:0022891,GO:0003674,GO:0031224,GO:0006810,GO:0006812,GO:0016020	transmembrane transporter activity,ion transmembrane transporter activity,biological_process,response to biotic stimulus,cation transmembrane transporter activity,response to stimulus,transmembrane transporter activity,transporter activity,transport,localization,establishment of localization,localization,ion transport,cellular_component,integral component of membrane,biological_process,obsolete m…	ssc:100518544	K06566	ssc02000;ssc04147
TUCP_000838	Significant	Up	14.1889	4.50712	1.72582	0.0314553	1	Nonsignificant	Up	14.1889	5.83241	1.3388	0.0990993	1	Nonsignificant	Down	4.50712	5.83241	-0.387022	0.689291	1	co_location	100518005	PGGHG	protein-glucosylgalactosylhydroxylysine glucosidase	GO:0005198,GO:0046872,GO:0003824,GO:0071704,GO:0008152,GO:0008150,GO:0043167,GO:0005975,GO:0003674,GO:0044238,GO:0043169,GO:0005488	structural molecule activity,metal ion binding,catalytic activity,organic substance metabolic process,metabolic process,biological_process,ion binding,carbohydrate metabolic process,molecular_function,primary metabolic process,cation binding,binding	ssc:100518005	K22078	ssc99980
TUCP_000838	Significant	Up	14.1889	4.50712	1.72582	0.0314553	1	Nonsignificant	Up	14.1889	5.83241	1.3388	0.0990993	1	Nonsignificant	Down	4.50712	5.83241	-0.387022	0.689291	1	co_location	100125971	SIRT3	sirtuin 3	GO:0036094,GO:0048037,GO:1901363,GO:0070403,GO:0003674,GO:0043168,GO:0005488,GO:0000166,GO:0097159,GO:0051287,GO:0043167,GO:1901265,GO:0050662	small molecule binding,obsolete cofactor binding,heterocyclic compound binding,NAD+ binding,molecular_function,anion binding,binding,nucleotide binding,organic cyclic compound binding,NAD binding,ion binding,nucleoside phosphate binding,obsolete coenzyme binding	ssc:100125971	K11413	ssc00760;ssc03036;ssc05230
TUCP_000838	Significant	Up	14.1889	4.50712	1.72582	0.0314553	1	Nonsignificant	Up	14.1889	5.83241	1.3388	0.0990993	1	Nonsignificant	Down	4.50712	5.83241	-0.387022	0.689291	1	co_location	100519082	LOC100519082	interferon-induced transmembrane protein 1	GO:0006629,GO:0005575,GO:0044699,GO:0016021,GO:0044710,GO:0044425,GO:0044238,GO:0031224,GO:0016020,GO:0071704,GO:0008152,GO:0008150,GO:0009607,GO:0050896	lipid metabolic process,cellular_component,biological_process,integral component of membrane,metabolic process,obsolete membrane part,primary metabolic process,intrinsic component of membrane,membrane,organic substance metabolic process,metabolic process,biological_process,response to biotic stimulus,response to stimulus	ssc:100519082	K19831	ssc02000;ssc04090;ssc04147;ssc04662
TUCP_000838	Significant	Up	14.1889	4.50712	1.72582	0.0314553	1	Nonsignificant	Up	14.1889	5.83241	1.3388	0.0990993	1	Nonsignificant	Down	4.50712	5.83241	-0.387022	0.689291	1	co_location	100519245	NLRP6	NLR family pyrin domain containing 6	GO:0044281,GO:0016740,GO:0044238,GO:0016126,GO:0003674,GO:1902652,GO:0016125,GO:0009058,GO:1901576,GO:0006629,GO:0044464,GO:0006066,GO:1901615,GO:0008203,GO:0005575,GO:1901360,GO:0006694,GO:0044699,GO:0044710,GO:0004631,GO:1901617,GO:1901362,GO:0005623,GO:0016301,GO:0008150,GO:0008610,GO:0046165,GO:0044283,GO:0005737,GO:1902653,GO:0003824,GO:0071704,GO:0006695,GO:0005622,GO:0044711,GO:0008202,GO:…	small molecule metabolic process,transferase activity,primary metabolic process,sterol biosynthetic process,molecular_function,secondary alcohol metabolic process,sterol metabolic process,biosynthetic process,organic substance biosynthetic process,lipid metabolic process,obsolete cell part,alcohol metabolic process,organic hydroxy compound metabolic process,cholesterol metabolic process,cellular_…	ssc:100519245	K20863	ssc04054;ssc04621
TUCP_000838	Significant	Up	14.1889	4.50712	1.72582	0.0314553	1	Nonsignificant	Up	14.1889	5.83241	1.3388	0.0990993	1	Nonsignificant	Down	4.50712	5.83241	-0.387022	0.689291	1	co_location	100626903	PKP3	plakophilin 3	GO:0005623,GO:0008150,GO:0006818,GO:0044437,GO:0016817,GO:0015991,GO:0044085,GO:0033178,GO:0043933,GO:0070271,GO:0044422,GO:0005737,GO:0043226,GO:0044444,GO:0033176,GO:0016469,GO:0015992,GO:0034220,GO:0016787,GO:0005622,GO:0005634,GO:0055085,GO:0043227,GO:0043623,GO:0016820,GO:0098805,GO:0003824,GO:0005774,GO:0005773,GO:0044763,GO:0022857,GO:0098588,GO:0043229,GO:0044446,GO:0033180,GO:0031090,GO:…	obsolete cell,biological_process,proton transmembrane transport,obsolete vacuolar part,hydrolase activity, acting on acid anhydrides,proton transmembrane transport,cellular component biogenesis,proton-transporting two-sector ATPase complex, catalytic domain,protein-containing complex subunit organization,obsolete protein complex biogenesis,obsolete organelle part,cytoplasm,organelle,obsolete cyto…	--	--	--
TUCP_000838	Significant	Up	14.1889	4.50712	1.72582	0.0314553	1	Nonsignificant	Up	14.1889	5.83241	1.3388	0.0990993	1	Nonsignificant	Down	4.50712	5.83241	-0.387022	0.689291	1	co_location	100518005	PGGHG	protein-glucosylgalactosylhydroxylysine glucosidase	GO:0005198,GO:0046872,GO:0003824,GO:0071704,GO:0008152,GO:0008150,GO:0043167,GO:0005975,GO:0003674,GO:0044238,GO:0043169,GO:0005488	structural molecule activity,metal ion binding,catalytic activity,organic substance metabolic process,metabolic process,biological_process,ion binding,carbohydrate metabolic process,molecular_function,primary metabolic process,cation binding,binding	ssc:100518005	K22078	ssc99980
TUCP_000838	Significant	Up	14.1889	4.50712	1.72582	0.0314553	1	Nonsignificant	Up	14.1889	5.83241	1.3388	0.0990993	1	Nonsignificant	Down	4.50712	5.83241	-0.387022	0.689291	1	co_location	100517332	BET1L	Bet1 golgi vesicular membrane trafficking protein like	--	--	ssc:100517332	K08504	ssc04130;ssc04131
TUCP_000838	Significant	Up	14.1889	4.50712	1.72582	0.0314553	1	Nonsignificant	Up	14.1889	5.83241	1.3388	0.0990993	1	Nonsignificant	Down	4.50712	5.83241	-0.387022	0.689291	1	co_location	100518005	PGGHG	protein-glucosylgalactosylhydroxylysine glucosidase	GO:0005198,GO:0046872,GO:0003824,GO:0071704,GO:0008152,GO:0008150,GO:0043167,GO:0005975,GO:0003674,GO:0044238,GO:0043169,GO:0005488	structural molecule activity,metal ion binding,catalytic activity,organic substance metabolic process,metabolic process,biological_process,ion binding,carbohydrate metabolic process,molecular_function,primary metabolic process,cation binding,binding	ssc:100518005	K22078	ssc99980
TUCP_000838	Significant	Up	14.1889	4.50712	1.72582	0.0314553	1	Nonsignificant	Up	14.1889	5.83241	1.3388	0.0990993	1	Nonsignificant	Down	4.50712	5.83241	-0.387022	0.689291	1	co_location	100518005	PGGHG	protein-glucosylgalactosylhydroxylysine glucosidase	GO:0005198,GO:0046872,GO:0003824,GO:0071704,GO:0008152,GO:0008150,GO:0043167,GO:0005975,GO:0003674,GO:0044238,GO:0043169,GO:0005488	structural molecule activity,metal ion binding,catalytic activity,organic substance metabolic process,metabolic process,biological_process,ion binding,carbohydrate metabolic process,molecular_function,primary metabolic process,cation binding,binding	ssc:100518005	K22078	ssc99980
TUCP_000838	Significant	Up	14.1889	4.50712	1.72582	0.0314553	1	Nonsignificant	Up	14.1889	5.83241	1.3388	0.0990993	1	Nonsignificant	Down	4.50712	5.83241	-0.387022	0.689291	1	co_location	100519245	NLRP6	NLR family pyrin domain containing 6	GO:0044281,GO:0016740,GO:0044238,GO:0016126,GO:0003674,GO:1902652,GO:0016125,GO:0009058,GO:1901576,GO:0006629,GO:0044464,GO:0006066,GO:1901615,GO:0008203,GO:0005575,GO:1901360,GO:0006694,GO:0044699,GO:0044710,GO:0004631,GO:1901617,GO:1901362,GO:0005623,GO:0016301,GO:0008150,GO:0008610,GO:0046165,GO:0044283,GO:0005737,GO:1902653,GO:0003824,GO:0071704,GO:0006695,GO:0005622,GO:0044711,GO:0008202,GO:…	small molecule metabolic process,transferase activity,primary metabolic process,sterol biosynthetic process,molecular_function,secondary alcohol metabolic process,sterol metabolic process,biosynthetic process,organic substance biosynthetic process,lipid metabolic process,obsolete cell part,alcohol metabolic process,organic hydroxy compound metabolic process,cholesterol metabolic process,cellular_…	ssc:100519245	K20863	ssc04054;ssc04621
TUCP_000838	Significant	Up	14.1889	4.50712	1.72582	0.0314553	1	Nonsignificant	Up	14.1889	5.83241	1.3388	0.0990993	1	Nonsignificant	Down	4.50712	5.83241	-0.387022	0.689291	1	co_location	100517332	BET1L	Bet1 golgi vesicular membrane trafficking protein like	--	--	ssc:100517332	K08504	ssc04130;ssc04131
TUCP_000838	Significant	Up	14.1889	4.50712	1.72582	0.0314553	1	Nonsignificant	Up	14.1889	5.83241	1.3388	0.0990993	1	Nonsignificant	Down	4.50712	5.83241	-0.387022	0.689291	1	co_location	100519245	NLRP6	NLR family pyrin domain containing 6	GO:0044281,GO:0016740,GO:0044238,GO:0016126,GO:0003674,GO:1902652,GO:0016125,GO:0009058,GO:1901576,GO:0006629,GO:0044464,GO:0006066,GO:1901615,GO:0008203,GO:0005575,GO:1901360,GO:0006694,GO:0044699,GO:0044710,GO:0004631,GO:1901617,GO:1901362,GO:0005623,GO:0016301,GO:0008150,GO:0008610,GO:0046165,GO:0044283,GO:0005737,GO:1902653,GO:0003824,GO:0071704,GO:0006695,GO:0005622,GO:0044711,GO:0008202,GO:…	small molecule metabolic process,transferase activity,primary metabolic process,sterol biosynthetic process,molecular_function,secondary alcohol metabolic process,sterol metabolic process,biosynthetic process,organic substance biosynthetic process,lipid metabolic process,obsolete cell part,alcohol metabolic process,organic hydroxy compound metabolic process,cholesterol metabolic process,cellular_…	ssc:100519245	K20863	ssc04054;ssc04621
TUCP_000838	Significant	Up	14.1889	4.50712	1.72582	0.0314553	1	Nonsignificant	Up	14.1889	5.83241	1.3388	0.0990993	1	Nonsignificant	Down	4.50712	5.83241	-0.387022	0.689291	1	co_location	100626247	LOC100626247	interferon-induced transmembrane protein 1-like	GO:0044425,GO:0031224,GO:0016020,GO:0044237,GO:1902494,GO:0015979,GO:0009523,GO:0009654,GO:0043234,GO:0044464,GO:0009987,GO:0005575,GO:0009579,GO:0009521,GO:0016021,GO:0005623,GO:0008150,GO:0009607,GO:0042651,GO:0044436,GO:0050896,GO:0034357,GO:0005622,GO:0044424,GO:0098796,GO:1990204,GO:0008152,GO:0032991	obsolete membrane part,intrinsic component of membrane,membrane,cellular metabolic process,catalytic complex,photosynthesis,photosystem II,photosystem II oxygen evolving complex,protein-containing complex,obsolete cell part,cellular process,cellular_component,thylakoid,photosystem,integral component of membrane,obsolete cell,biological_process,response to biotic stimulus,thylakoid membrane,obsole…	ssc:100626247	K06566	ssc02000;ssc04147
TUCP_000838	Significant	Up	14.1889	4.50712	1.72582	0.0314553	1	Nonsignificant	Up	14.1889	5.83241	1.3388	0.0990993	1	Nonsignificant	Down	4.50712	5.83241	-0.387022	0.689291	1	co_location	100519245	NLRP6	NLR family pyrin domain containing 6	GO:0044281,GO:0016740,GO:0044238,GO:0016126,GO:0003674,GO:1902652,GO:0016125,GO:0009058,GO:1901576,GO:0006629,GO:0044464,GO:0006066,GO:1901615,GO:0008203,GO:0005575,GO:1901360,GO:0006694,GO:0044699,GO:0044710,GO:0004631,GO:1901617,GO:1901362,GO:0005623,GO:0016301,GO:0008150,GO:0008610,GO:0046165,GO:0044283,GO:0005737,GO:1902653,GO:0003824,GO:0071704,GO:0006695,GO:0005622,GO:0044711,GO:0008202,GO:…	small molecule metabolic process,transferase activity,primary metabolic process,sterol biosynthetic process,molecular_function,secondary alcohol metabolic process,sterol metabolic process,biosynthetic process,organic substance biosynthetic process,lipid metabolic process,obsolete cell part,alcohol metabolic process,organic hydroxy compound metabolic process,cholesterol metabolic process,cellular_…	ssc:100519245	K20863	ssc04054;ssc04621
TUCP_000838	Significant	Up	14.1889	4.50712	1.72582	0.0314553	1	Nonsignificant	Up	14.1889	5.83241	1.3388	0.0990993	1	Nonsignificant	Down	4.50712	5.83241	-0.387022	0.689291	1	co_location	100517519	RIC8A	RIC8 guanine nucleotide exchange factor A	GO:0005488,GO:0005515,GO:0003674,GO:0007155,GO:0008150,GO:0030246,GO:0022610	binding,protein binding,molecular_function,cell adhesion,biological_process,carbohydrate binding,biological adhesion	--	--	--
TUCP_000838	Significant	Up	14.1889	4.50712	1.72582	0.0314553	1	Nonsignificant	Up	14.1889	5.83241	1.3388	0.0990993	1	Nonsignificant	Down	4.50712	5.83241	-0.387022	0.689291	1	co_location	100626903	PKP3	plakophilin 3	GO:0005623,GO:0008150,GO:0006818,GO:0044437,GO:0016817,GO:0015991,GO:0044085,GO:0033178,GO:0043933,GO:0070271,GO:0044422,GO:0005737,GO:0043226,GO:0044444,GO:0033176,GO:0016469,GO:0015992,GO:0034220,GO:0016787,GO:0005622,GO:0005634,GO:0055085,GO:0043227,GO:0043623,GO:0016820,GO:0098805,GO:0003824,GO:0005774,GO:0005773,GO:0044763,GO:0022857,GO:0098588,GO:0043229,GO:0044446,GO:0033180,GO:0031090,GO:…	obsolete cell,biological_process,proton transmembrane transport,obsolete vacuolar part,hydrolase activity, acting on acid anhydrides,proton transmembrane transport,cellular component biogenesis,proton-transporting two-sector ATPase complex, catalytic domain,protein-containing complex subunit organization,obsolete protein complex biogenesis,obsolete organelle part,cytoplasm,organelle,obsolete cyto…	--	--	--
TUCP_000838	Significant	Up	14.1889	4.50712	1.72582	0.0314553	1	Nonsignificant	Up	14.1889	5.83241	1.3388	0.0990993	1	Nonsignificant	Down	4.50712	5.83241	-0.387022	0.689291	1	co_location	100125971	SIRT3	sirtuin 3	GO:0036094,GO:0048037,GO:1901363,GO:0070403,GO:0003674,GO:0043168,GO:0005488,GO:0000166,GO:0097159,GO:0051287,GO:0043167,GO:1901265,GO:0050662	small molecule binding,obsolete cofactor binding,heterocyclic compound binding,NAD+ binding,molecular_function,anion binding,binding,nucleotide binding,organic cyclic compound binding,NAD binding,ion binding,nucleoside phosphate binding,obsolete coenzyme binding	ssc:100125971	K11413	ssc00760;ssc03036;ssc05230
TUCP_000838	Significant	Up	14.1889	4.50712	1.72582	0.0314553	1	Nonsignificant	Up	14.1889	5.83241	1.3388	0.0990993	1	Nonsignificant	Down	4.50712	5.83241	-0.387022	0.689291	1	co_location	100499231	ODF3	outer dense fiber of sperm tails 3	--	--	--	--	--
TUCP_000838	Significant	Up	14.1889	4.50712	1.72582	0.0314553	1	Nonsignificant	Up	14.1889	5.83241	1.3388	0.0990993	1	Nonsignificant	Down	4.50712	5.83241	-0.387022	0.689291	1	co_location	100519245	NLRP6	NLR family pyrin domain containing 6	GO:0044281,GO:0016740,GO:0044238,GO:0016126,GO:0003674,GO:1902652,GO:0016125,GO:0009058,GO:1901576,GO:0006629,GO:0044464,GO:0006066,GO:1901615,GO:0008203,GO:0005575,GO:1901360,GO:0006694,GO:0044699,GO:0044710,GO:0004631,GO:1901617,GO:1901362,GO:0005623,GO:0016301,GO:0008150,GO:0008610,GO:0046165,GO:0044283,GO:0005737,GO:1902653,GO:0003824,GO:0071704,GO:0006695,GO:0005622,GO:0044711,GO:0008202,GO:…	small molecule metabolic process,transferase activity,primary metabolic process,sterol biosynthetic process,molecular_function,secondary alcohol metabolic process,sterol metabolic process,biosynthetic process,organic substance biosynthetic process,lipid metabolic process,obsolete cell part,alcohol metabolic process,organic hydroxy compound metabolic process,cholesterol metabolic process,cellular_…	ssc:100519245	K20863	ssc04054;ssc04621
TUCP_000838	Significant	Up	14.1889	4.50712	1.72582	0.0314553	1	Nonsignificant	Up	14.1889	5.83241	1.3388	0.0990993	1	Nonsignificant	Down	4.50712	5.83241	-0.387022	0.689291	1	co_location	100517815	PSMD13	proteasome 26S subunit	GO:0005515,GO:0005488,GO:0003674	protein binding,binding,molecular_function	ssc:100517815	K03039	ssc03050;ssc03051;ssc05010;ssc05012;ssc05014;ssc05016;ssc05017;ssc05020;ssc05022;ssc05169
TUCP_000838	Significant	Up	14.1889	4.50712	1.72582	0.0314553	1	Nonsignificant	Up	14.1889	5.83241	1.3388	0.0990993	1	Nonsignificant	Down	4.50712	5.83241	-0.387022	0.689291	1	co_location	100518184	IFITM5	interferon induced transmembrane protein 5	GO:0000166,GO:0046872,GO:0006817,GO:0043167,GO:1901265,GO:0050896,GO:0097159,GO:0008150,GO:0009607,GO:0005575,GO:0006811,GO:0006820,GO:0044699,GO:0016021,GO:0015698,GO:1901363,GO:0051179,GO:0051234,GO:0036094,GO:1902578,GO:0044765,GO:0016020,GO:0005488,GO:0044425,GO:0003674,GO:0006810,GO:0043169,GO:0031224	nucleotide binding,metal ion binding,phosphate ion transport,ion binding,nucleoside phosphate binding,response to stimulus,organic cyclic compound binding,biological_process,response to biotic stimulus,cellular_component,ion transport,anion transport,biological_process,integral component of membrane,inorganic anion transport,heterocyclic compound binding,localization,establishment of localization…	ssc:100518184	K06566	ssc02000;ssc04147
TUCP_000838	Significant	Up	14.1889	4.50712	1.72582	0.0314553	1	Nonsignificant	Up	14.1889	5.83241	1.3388	0.0990993	1	Nonsignificant	Down	4.50712	5.83241	-0.387022	0.689291	1	co_location	100517332	BET1L	Bet1 golgi vesicular membrane trafficking protein like	--	--	ssc:100517332	K08504	ssc04130;ssc04131
TUCP_000838	Significant	Up	14.1889	4.50712	1.72582	0.0314553	1	Nonsignificant	Up	14.1889	5.83241	1.3388	0.0990993	1	Nonsignificant	Down	4.50712	5.83241	-0.387022	0.689291	1	co_location	100499231	ODF3	outer dense fiber of sperm tails 3	--	--	--	--	--
TUCP_000838	Significant	Up	14.1889	4.50712	1.72582	0.0314553	1	Nonsignificant	Up	14.1889	5.83241	1.3388	0.0990993	1	Nonsignificant	Down	4.50712	5.83241	-0.387022	0.689291	1	co_location	100127358	IFITM1	interferon-induced transmembrane protein 1	GO:0005623,GO:0008150,GO:0009607,GO:0042651,GO:0044436,GO:0050896,GO:0034357,GO:0005622,GO:0044424,GO:0098796,GO:1990204,GO:0008152,GO:0032991,GO:0044425,GO:0031224,GO:0016020,GO:0044237,GO:1902494,GO:0009523,GO:0015979,GO:0043234,GO:0009654,GO:0044464,GO:0009987,GO:0005575,GO:0009579,GO:0009521,GO:0016021	obsolete cell,biological_process,response to biotic stimulus,thylakoid membrane,obsolete thylakoid part,response to stimulus,photosynthetic membrane,intracellular anatomical structure,obsolete intracellular part,membrane protein complex,oxidoreductase complex,metabolic process,protein-containing complex,obsolete membrane part,intrinsic component of membrane,membrane,cellular metabolic process,cat…	ssc:100127358	K06566	ssc02000;ssc04147
TUCP_003031	Nonsignificant	Up	5.07812	0	4.76454	0.207978	1	Nonsignificant	Down	5.07812	32.3461	-2.70781	0.0859977	1	Significant	Down	0	32.3461	-7.47242	2.40011e-06	0.0129006	co_location	110261496	DDAH2	dimethylarginine dimethylaminohydrolase 2	--	--	ssc:110261496	K01482	ssc04147
TUCP_003031	Nonsignificant	Up	5.07812	0	4.76454	0.207978	1	Nonsignificant	Down	5.07812	32.3461	-2.70781	0.0859977	1	Significant	Down	0	32.3461	-7.47242	2.40011e-06	0.0129006	co_location	100124382	EHMT2	euchromatic histone lysine methyltransferase 2	GO:0000428,GO:0044710,GO:0008213,GO:0016591,GO:0046483,GO:0006302,GO:0044699,GO:0031323,GO:0051171,GO:0044249,GO:0050794,GO:0006310,GO:1901360,GO:1901700,GO:0010556,GO:0018022,GO:1902589,GO:0043232,GO:0005575,GO:0006260,GO:0019222,GO:0043231,GO:0009987,GO:0048583,GO:0042054,GO:0005694,GO:0043414,GO:0000819,GO:0006270,GO:0007067,GO:0044464,GO:0008168,GO:0043234,GO:0007059,GO:0018205,GO:0000302,GO:…	DNA-directed RNA polymerase complex,metabolic process,protein alkylation,RNA polymerase II, holoenzyme,heterocycle metabolic process,double-strand break repair,biological_process,regulation of cellular metabolic process,regulation of nitrogen compound metabolic process,cellular biosynthetic process,regulation of cellular process,DNA recombination,organic cyclic compound metabolic process,response…	ssc:100124382	K11420	ssc00310;ssc03036;ssc04211
TUCP_003031	Nonsignificant	Up	5.07812	0	4.76454	0.207978	1	Nonsignificant	Down	5.07812	32.3461	-2.70781	0.0859977	1	Significant	Down	0	32.3461	-7.47242	2.40011e-06	0.0129006	co_location	100124381	NEU1	neuraminidase 1	--	--	ssc:100124381	K01186	ssc00511;ssc00600;ssc04142
TUCP_003031	Nonsignificant	Up	5.07812	0	4.76454	0.207978	1	Nonsignificant	Down	5.07812	32.3461	-2.70781	0.0859977	1	Significant	Down	0	32.3461	-7.47242	2.40011e-06	0.0129006	co_location	396648	HSP70.2	heat shock protein 70.2	GO:0071840,GO:0044767,GO:0048856,GO:0009653,GO:0044238,GO:0003674,GO:0016043,GO:0016740,GO:0044699,GO:0005975,GO:0009987,GO:0000902,GO:0016773,GO:0032502,GO:0008150,GO:0008152,GO:0032989,GO:0016772,GO:0048869,GO:0071704,GO:0044763,GO:0003824	cellular component organization or biogenesis,developmental process,anatomical structure development,anatomical structure morphogenesis,primary metabolic process,molecular_function,cellular component organization,transferase activity,biological_process,carbohydrate metabolic process,cellular process,cell morphogenesis,phosphotransferase activity, alcohol group as acceptor,developmental process,bi…	ssc:396648	K03283	ssc01009;ssc03009;ssc03029;ssc03040;ssc03041;ssc03051;ssc03110;ssc04010;ssc04131;ssc04141;ssc04144;ssc04147;ssc04213;ssc04612;ssc04915;ssc05020;ssc05134;ssc05145;ssc05162
TUCP_003031	Nonsignificant	Up	5.07812	0	4.76454	0.207978	1	Nonsignificant	Down	5.07812	32.3461	-2.70781	0.0859977	1	Significant	Down	0	32.3461	-7.47242	2.40011e-06	0.0129006	co_location	100124377	SLC44A4	solute carrier family 44 member 4	--	--	ssc:100124377	K15377	ssc02000;ssc04147;ssc05231
TUCP_003031	Nonsignificant	Up	5.07812	0	4.76454	0.207978	1	Nonsignificant	Down	5.07812	32.3461	-2.70781	0.0859977	1	Significant	Down	0	32.3461	-7.47242	2.40011e-06	0.0129006	co_location	100144518	HSPA1L	heat shock protein family A (Hsp70) member 1 like	GO:0016747,GO:0003824,GO:0044763,GO:0071704,GO:0048869,GO:0032989,GO:0016772,GO:0016746,GO:0008152,GO:0008150,GO:0032502,GO:0016773,GO:0000902,GO:0009987,GO:0005975,GO:0044699,GO:0016740,GO:0003674,GO:0016043,GO:0044238,GO:0004144,GO:0009653,GO:0048856,GO:0044767,GO:0008374,GO:0071840,GO:0016411	transferase activity, transferring acyl groups other than amino-acyl groups,catalytic activity,cellular process,organic substance metabolic process,cellular developmental process,cellular component morphogenesis,transferase activity, transferring phosphorus-containing groups,transferase activity, transferring acyl groups,metabolic process,biological_process,developmental process,phosphotransferas…	ssc:100144518	K03283	ssc01009;ssc03009;ssc03029;ssc03040;ssc03041;ssc03051;ssc03110;ssc04010;ssc04131;ssc04141;ssc04144;ssc04147;ssc04213;ssc04612;ssc04915;ssc05020;ssc05134;ssc05145;ssc05162
TUCP_003031	Nonsignificant	Up	5.07812	0	4.76454	0.207978	1	Nonsignificant	Down	5.07812	32.3461	-2.70781	0.0859977	1	Significant	Down	0	32.3461	-7.47242	2.40011e-06	0.0129006	co_location	100144534	LSM2	LSM2 homolog	--	--	ssc:100144534	K12621	ssc03018;ssc03019;ssc03040;ssc03041
TUCP_003031	Nonsignificant	Up	5.07812	0	4.76454	0.207978	1	Nonsignificant	Down	5.07812	32.3461	-2.70781	0.0859977	1	Significant	Down	0	32.3461	-7.47242	2.40011e-06	0.0129006	co_location	100270817	VWA7	von Willebrand factor A domain containing 7	--	--	ssc:100270817	K24511	ssc04990
TUCP_003031	Nonsignificant	Up	5.07812	0	4.76454	0.207978	1	Nonsignificant	Down	5.07812	32.3461	-2.70781	0.0859977	1	Significant	Down	0	32.3461	-7.47242	2.40011e-06	0.0129006	co_location	100270818	MSH5	mutS homolog 5	GO:0071704,GO:0001882,GO:0000166,GO:0006259,GO:0044763,GO:0006281,GO:0030983,GO:0097367,GO:0030554,GO:0043566,GO:0008152,GO:0035639,GO:0008150,GO:0032555,GO:0032550,GO:0043170,GO:0032553,GO:0006139,GO:0097159,GO:0050896,GO:0006807,GO:1901265,GO:0043167,GO:0044260,GO:0006298,GO:0034641,GO:0005524,GO:0006950,GO:0009987,GO:0003690,GO:0036094,GO:0032559,GO:1901363,GO:0044710,GO:0046483,GO:0044699,GO:…	organic substance metabolic process,nucleoside binding,nucleotide binding,DNA metabolic process,cellular process,DNA repair,mismatched DNA binding,carbohydrate derivative binding,adenyl nucleotide binding,DNA binding,metabolic process,purine ribonucleoside triphosphate binding,biological_process,purine ribonucleotide binding,purine ribonucleoside binding,macromolecule metabolic process,ribonucleo…	ssc:100270818	K08741	ssc03400
TUCP_003031	Nonsignificant	Up	5.07812	0	4.76454	0.207978	1	Nonsignificant	Down	5.07812	32.3461	-2.70781	0.0859977	1	Significant	Down	0	32.3461	-7.47242	2.40011e-06	0.0129006	co_location	100155979	ABHD16A	abhydrolase domain containing 16A	GO:0005575,GO:0009405,GO:0051704,GO:0008236,GO:0044238,GO:0003674,GO:0008152,GO:0030548,GO:0008233,GO:0003824,GO:0030550,GO:0005576,GO:0016787,GO:0071704,GO:0017171,GO:0030545,GO:0070011,GO:0006508,GO:0098772,GO:0030547,GO:0019538,GO:0008150,GO:0043170	cellular_component,pathogenesis,multi-organism process,serine-type peptidase activity,primary metabolic process,molecular_function,metabolic process,acetylcholine receptor regulator activity,peptidase activity,catalytic activity,acetylcholine receptor inhibitor activity,extracellular region,hydrolase activity,organic substance metabolic process,serine hydrolase activity,receptor regulator activit…	--	--	--
TUCP_003031	Nonsignificant	Up	5.07812	0	4.76454	0.207978	1	Nonsignificant	Down	5.07812	32.3461	-2.70781	0.0859977	1	Significant	Down	0	32.3461	-7.47242	2.40011e-06	0.0129006	co_location	100270818	MSH5	mutS homolog 5	GO:0071704,GO:0001882,GO:0000166,GO:0006259,GO:0044763,GO:0006281,GO:0030983,GO:0097367,GO:0030554,GO:0043566,GO:0008152,GO:0035639,GO:0008150,GO:0032555,GO:0032550,GO:0043170,GO:0032553,GO:0006139,GO:0097159,GO:0050896,GO:0006807,GO:1901265,GO:0043167,GO:0044260,GO:0006298,GO:0034641,GO:0005524,GO:0006950,GO:0009987,GO:0003690,GO:0036094,GO:0032559,GO:1901363,GO:0044710,GO:0046483,GO:0044699,GO:…	organic substance metabolic process,nucleoside binding,nucleotide binding,DNA metabolic process,cellular process,DNA repair,mismatched DNA binding,carbohydrate derivative binding,adenyl nucleotide binding,DNA binding,metabolic process,purine ribonucleoside triphosphate binding,biological_process,purine ribonucleotide binding,purine ribonucleoside binding,macromolecule metabolic process,ribonucleo…	ssc:100270818	K08741	ssc03400
TUCP_003031	Nonsignificant	Up	5.07812	0	4.76454	0.207978	1	Nonsignificant	Down	5.07812	32.3461	-2.70781	0.0859977	1	Significant	Down	0	32.3461	-7.47242	2.40011e-06	0.0129006	co_location	100270818	MSH5	mutS homolog 5	GO:0071704,GO:0001882,GO:0000166,GO:0006259,GO:0044763,GO:0006281,GO:0030983,GO:0097367,GO:0030554,GO:0043566,GO:0008152,GO:0035639,GO:0008150,GO:0032555,GO:0032550,GO:0043170,GO:0032553,GO:0006139,GO:0097159,GO:0050896,GO:0006807,GO:1901265,GO:0043167,GO:0044260,GO:0006298,GO:0034641,GO:0005524,GO:0006950,GO:0009987,GO:0003690,GO:0036094,GO:0032559,GO:1901363,GO:0044710,GO:0046483,GO:0044699,GO:…	organic substance metabolic process,nucleoside binding,nucleotide binding,DNA metabolic process,cellular process,DNA repair,mismatched DNA binding,carbohydrate derivative binding,adenyl nucleotide binding,DNA binding,metabolic process,purine ribonucleoside triphosphate binding,biological_process,purine ribonucleotide binding,purine ribonucleoside binding,macromolecule metabolic process,ribonucleo…	ssc:100270818	K08741	ssc03400
TUCP_003031	Nonsignificant	Up	5.07812	0	4.76454	0.207978	1	Nonsignificant	Down	5.07812	32.3461	-2.70781	0.0859977	1	Significant	Down	0	32.3461	-7.47242	2.40011e-06	0.0129006	co_location	110261496	DDAH2	dimethylarginine dimethylaminohydrolase 2	--	--	ssc:110261496	K01482	ssc04147
TUCP_003031	Nonsignificant	Up	5.07812	0	4.76454	0.207978	1	Nonsignificant	Down	5.07812	32.3461	-2.70781	0.0859977	1	Significant	Down	0	32.3461	-7.47242	2.40011e-06	0.0129006	co_location	110255330	CLIC1	chloride intracellular channel 1	GO:0043169,GO:0006725,GO:0065007,GO:1903506,GO:0019438,GO:0003674,GO:0044238,GO:0090304,GO:0003676,GO:2000112,GO:0034645,GO:0003677,GO:0016070,GO:0005515,GO:0044237,GO:0009058,GO:0005488,GO:0018130,GO:0009987,GO:1901576,GO:1901363,GO:0051252,GO:0097659,GO:0031323,GO:0051171,GO:0046483,GO:0010556,GO:0019222,GO:0050794,GO:0044249,GO:1901360,GO:0019219,GO:0043170,GO:0010467,GO:0032774,GO:0008270,GO:…	cation binding,cellular aromatic compound metabolic process,biological regulation,regulation of nucleic acid-templated transcription,aromatic compound biosynthetic process,molecular_function,primary metabolic process,nucleic acid metabolic process,nucleic acid binding,regulation of cellular macromolecule biosynthetic process,cellular macromolecule biosynthetic process,DNA binding,RNA metabolic pr…	ssc:594847	K05021	ssc04040;ssc04147
TUCP_003031	Nonsignificant	Up	5.07812	0	4.76454	0.207978	1	Nonsignificant	Down	5.07812	32.3461	-2.70781	0.0859977	1	Significant	Down	0	32.3461	-7.47242	2.40011e-06	0.0129006	co_location	100124377	SLC44A4	solute carrier family 44 member 4	--	--	ssc:100124377	K15377	ssc02000;ssc04147;ssc05231
TUCP_003031	Nonsignificant	Up	5.07812	0	4.76454	0.207978	1	Nonsignificant	Down	5.07812	32.3461	-2.70781	0.0859977	1	Significant	Down	0	32.3461	-7.47242	2.40011e-06	0.0129006	co_location	100271883	LY6G6D	lymphocyte antigen 6 family member G6D	GO:0004672,GO:0004674,GO:0016301,GO:0038023,GO:0016773,GO:0003824,GO:0004872,GO:0016772,GO:0004888,GO:0003674,GO:0016740,GO:0019199,GO:0004675,GO:0016020,GO:0004871,GO:0005575,GO:0060089	protein kinase activity,protein serine/threonine kinase activity,kinase activity,signaling receptor activity,phosphotransferase activity, alcohol group as acceptor,catalytic activity,signaling receptor activity,transferase activity, transferring phosphorus-containing groups,transmembrane signaling receptor activity,molecular_function,transferase activity,transmembrane receptor protein kinase acti…	ssc:100271883	K06846	ssc00537
TUCP_003031	Nonsignificant	Up	5.07812	0	4.76454	0.207978	1	Nonsignificant	Down	5.07812	32.3461	-2.70781	0.0859977	1	Significant	Down	0	32.3461	-7.47242	2.40011e-06	0.0129006	co_location	110261494	MPIG6B	megakaryocyte and platelet inhibitory receptor G6b	GO:0044425,GO:0003674,GO:0031224,GO:0016020,GO:0005488,GO:0005515,GO:0005575,GO:0016021	obsolete membrane part,molecular_function,intrinsic component of membrane,membrane,binding,protein binding,cellular_component,integral component of membrane	--	--	--
TUCP_003031	Nonsignificant	Up	5.07812	0	4.76454	0.207978	1	Nonsignificant	Down	5.07812	32.3461	-2.70781	0.0859977	1	Significant	Down	0	32.3461	-7.47242	2.40011e-06	0.0129006	co_location	100271881	LY6G6F	lymphocyte antigen 6 family member G6F	--	--	ssc:100271881	K20006	ssc99995
TUCP_003031	Nonsignificant	Up	5.07812	0	4.76454	0.207978	1	Nonsignificant	Down	5.07812	32.3461	-2.70781	0.0859977	1	Significant	Down	0	32.3461	-7.47242	2.40011e-06	0.0129006	co_location	110261493	LOC110261493	sperm acrosome membrane-associated protein 4-like	GO:0016773,GO:0038023,GO:0016301,GO:0004674,GO:0004672,GO:0004888,GO:0016772,GO:0004872,GO:0003824,GO:0016020,GO:0004675,GO:0019199,GO:0016740,GO:0003674,GO:0060089,GO:0005575,GO:0004871	phosphotransferase activity, alcohol group as acceptor,signaling receptor activity,kinase activity,protein serine/threonine kinase activity,protein kinase activity,transmembrane signaling receptor activity,transferase activity, transferring phosphorus-containing groups,signaling receptor activity,catalytic activity,membrane,transmembrane receptor protein serine/threonine kinase activity,transmemb…	ssc:110261493	K06846	ssc00537
TUCP_003031	Nonsignificant	Up	5.07812	0	4.76454	0.207978	1	Nonsignificant	Down	5.07812	32.3461	-2.70781	0.0859977	1	Significant	Down	0	32.3461	-7.47242	2.40011e-06	0.0129006	co_location	100271881	LY6G6F	lymphocyte antigen 6 family member G6F	--	--	ssc:100271881	K20006	ssc99995
TUCP_003031	Nonsignificant	Up	5.07812	0	4.76454	0.207978	1	Nonsignificant	Down	5.07812	32.3461	-2.70781	0.0859977	1	Significant	Down	0	32.3461	-7.47242	2.40011e-06	0.0129006	co_location	110255330	CLIC1	chloride intracellular channel 1	GO:0043169,GO:0006725,GO:0065007,GO:1903506,GO:0019438,GO:0003674,GO:0044238,GO:0090304,GO:0003676,GO:2000112,GO:0034645,GO:0003677,GO:0016070,GO:0005515,GO:0044237,GO:0009058,GO:0005488,GO:0018130,GO:0009987,GO:1901576,GO:1901363,GO:0051252,GO:0097659,GO:0031323,GO:0051171,GO:0046483,GO:0010556,GO:0019222,GO:0050794,GO:0044249,GO:1901360,GO:0019219,GO:0043170,GO:0010467,GO:0032774,GO:0008270,GO:…	cation binding,cellular aromatic compound metabolic process,biological regulation,regulation of nucleic acid-templated transcription,aromatic compound biosynthetic process,molecular_function,primary metabolic process,nucleic acid metabolic process,nucleic acid binding,regulation of cellular macromolecule biosynthetic process,cellular macromolecule biosynthetic process,DNA binding,RNA metabolic pr…	ssc:594847	K05021	ssc04040;ssc04147
TUCP_003031	Nonsignificant	Up	5.07812	0	4.76454	0.207978	1	Nonsignificant	Down	5.07812	32.3461	-2.70781	0.0859977	1	Significant	Down	0	32.3461	-7.47242	2.40011e-06	0.0129006	co_location	100271881	LY6G6F	lymphocyte antigen 6 family member G6F	--	--	ssc:100271881	K20006	ssc99995
TUCP_003031	Nonsignificant	Up	5.07812	0	4.76454	0.207978	1	Nonsignificant	Down	5.07812	32.3461	-2.70781	0.0859977	1	Significant	Down	0	32.3461	-7.47242	2.40011e-06	0.0129006	co_location	100155979	ABHD16A	abhydrolase domain containing 16A	GO:0005575,GO:0009405,GO:0051704,GO:0008236,GO:0044238,GO:0003674,GO:0008152,GO:0030548,GO:0008233,GO:0003824,GO:0030550,GO:0005576,GO:0016787,GO:0071704,GO:0017171,GO:0030545,GO:0070011,GO:0006508,GO:0098772,GO:0030547,GO:0019538,GO:0008150,GO:0043170	cellular_component,pathogenesis,multi-organism process,serine-type peptidase activity,primary metabolic process,molecular_function,metabolic process,acetylcholine receptor regulator activity,peptidase activity,catalytic activity,acetylcholine receptor inhibitor activity,extracellular region,hydrolase activity,organic substance metabolic process,serine hydrolase activity,receptor regulator activit…	--	--	--
TUCP_003031	Nonsignificant	Up	5.07812	0	4.76454	0.207978	1	Nonsignificant	Down	5.07812	32.3461	-2.70781	0.0859977	1	Significant	Down	0	32.3461	-7.47242	2.40011e-06	0.0129006	co_location	100271883	LY6G6D	lymphocyte antigen 6 family member G6D	GO:0004672,GO:0004674,GO:0016301,GO:0038023,GO:0016773,GO:0003824,GO:0004872,GO:0016772,GO:0004888,GO:0003674,GO:0016740,GO:0019199,GO:0004675,GO:0016020,GO:0004871,GO:0005575,GO:0060089	protein kinase activity,protein serine/threonine kinase activity,kinase activity,signaling receptor activity,phosphotransferase activity, alcohol group as acceptor,catalytic activity,signaling receptor activity,transferase activity, transferring phosphorus-containing groups,transmembrane signaling receptor activity,molecular_function,transferase activity,transmembrane receptor protein kinase acti…	ssc:100271883	K06846	ssc00537
TUCP_003031	Nonsignificant	Up	5.07812	0	4.76454	0.207978	1	Nonsignificant	Down	5.07812	32.3461	-2.70781	0.0859977	1	Significant	Down	0	32.3461	-7.47242	2.40011e-06	0.0129006	co_location	100124380	ZBTB12	zinc finger and BTB domain containing 12	GO:0071704,GO:0036211,GO:0044711,GO:0008509,GO:0005507,GO:0006996,GO:0022857,GO:0044763,GO:0046872,GO:0008152,GO:0015075,GO:0044267,GO:0042440,GO:0046148,GO:0015700,GO:0003779,GO:0043170,GO:0019538,GO:0006582,GO:0008150,GO:1901617,GO:0008092,GO:1901362,GO:0046914,GO:0015103,GO:0044260,GO:0043167,GO:0046189,GO:0016151,GO:0051234,GO:0051179,GO:1902578,GO:0044765,GO:1901615,GO:0018958,GO:0005215,GO:…	organic substance metabolic process,protein modification process,biosynthetic process,anion transmembrane transporter activity,copper ion binding,organelle organization,transmembrane transporter activity,cellular process,metal ion binding,metabolic process,ion transmembrane transporter activity,cellular protein metabolic process,pigment metabolic process,pigment biosynthetic process,arsenite tran…	ssc:100124380	K10499	ssc03000;ssc04121
TUCP_003031	Nonsignificant	Up	5.07812	0	4.76454	0.207978	1	Nonsignificant	Down	5.07812	32.3461	-2.70781	0.0859977	1	Significant	Down	0	32.3461	-7.47242	2.40011e-06	0.0129006	co_location	100271881	LY6G6F	lymphocyte antigen 6 family member G6F	--	--	ssc:100271881	K20006	ssc99995
TUCP_003031	Nonsignificant	Up	5.07812	0	4.76454	0.207978	1	Nonsignificant	Down	5.07812	32.3461	-2.70781	0.0859977	1	Significant	Down	0	32.3461	-7.47242	2.40011e-06	0.0129006	co_location	100144518	HSPA1L	heat shock protein family A (Hsp70) member 1 like	GO:0016747,GO:0003824,GO:0044763,GO:0071704,GO:0048869,GO:0032989,GO:0016772,GO:0016746,GO:0008152,GO:0008150,GO:0032502,GO:0016773,GO:0000902,GO:0009987,GO:0005975,GO:0044699,GO:0016740,GO:0003674,GO:0016043,GO:0044238,GO:0004144,GO:0009653,GO:0048856,GO:0044767,GO:0008374,GO:0071840,GO:0016411	transferase activity, transferring acyl groups other than amino-acyl groups,catalytic activity,cellular process,organic substance metabolic process,cellular developmental process,cellular component morphogenesis,transferase activity, transferring phosphorus-containing groups,transferase activity, transferring acyl groups,metabolic process,biological_process,developmental process,phosphotransferas…	ssc:100144518	K03283	ssc01009;ssc03009;ssc03029;ssc03040;ssc03041;ssc03051;ssc03110;ssc04010;ssc04131;ssc04141;ssc04144;ssc04147;ssc04213;ssc04612;ssc04915;ssc05020;ssc05134;ssc05145;ssc05162
TUCP_003031	Nonsignificant	Up	5.07812	0	4.76454	0.207978	1	Nonsignificant	Down	5.07812	32.3461	-2.70781	0.0859977	1	Significant	Down	0	32.3461	-7.47242	2.40011e-06	0.0129006	co_location	100144518	HSPA1L	heat shock protein family A (Hsp70) member 1 like	GO:0016747,GO:0003824,GO:0044763,GO:0071704,GO:0048869,GO:0032989,GO:0016772,GO:0016746,GO:0008152,GO:0008150,GO:0032502,GO:0016773,GO:0000902,GO:0009987,GO:0005975,GO:0044699,GO:0016740,GO:0003674,GO:0016043,GO:0044238,GO:0004144,GO:0009653,GO:0048856,GO:0044767,GO:0008374,GO:0071840,GO:0016411	transferase activity, transferring acyl groups other than amino-acyl groups,catalytic activity,cellular process,organic substance metabolic process,cellular developmental process,cellular component morphogenesis,transferase activity, transferring phosphorus-containing groups,transferase activity, transferring acyl groups,metabolic process,biological_process,developmental process,phosphotransferas…	ssc:100144518	K03283	ssc01009;ssc03009;ssc03029;ssc03040;ssc03041;ssc03051;ssc03110;ssc04010;ssc04131;ssc04141;ssc04144;ssc04147;ssc04213;ssc04612;ssc04915;ssc05020;ssc05134;ssc05145;ssc05162
TUCP_003031	Nonsignificant	Up	5.07812	0	4.76454	0.207978	1	Nonsignificant	Down	5.07812	32.3461	-2.70781	0.0859977	1	Significant	Down	0	32.3461	-7.47242	2.40011e-06	0.0129006	co_location	100270813	VARS	valyl-tRNA synthetase	GO:0052689,GO:0016788,GO:0097367,GO:0016875,GO:0030554,GO:0008152,GO:0043436,GO:0035639,GO:0043039,GO:0044267,GO:0043603,GO:0006520,GO:0006399,GO:0043043,GO:0071704,GO:0016787,GO:0044763,GO:0001882,GO:0000166,GO:0003824,GO:0009059,GO:0006082,GO:0044271,GO:1901265,GO:0006807,GO:0043167,GO:0044260,GO:0005524,GO:0034641,GO:0032555,GO:0019538,GO:0032550,GO:0008150,GO:0006518,GO:0043604,GO:0043170,GO:…	carboxylic ester hydrolase activity,hydrolase activity, acting on ester bonds,carbohydrate derivative binding,ligase activity, forming carbon-oxygen bonds,adenyl nucleotide binding,metabolic process,oxoacid metabolic process,purine ribonucleoside triphosphate binding,tRNA aminoacylation,cellular protein metabolic process,cellular amide metabolic process,cellular amino acid metabolic process,tRNA …	ssc:100270813	K01873	ssc00970;ssc01007;ssc03016
TUCP_003031	Nonsignificant	Up	5.07812	0	4.76454	0.207978	1	Nonsignificant	Down	5.07812	32.3461	-2.70781	0.0859977	1	Significant	Down	0	32.3461	-7.47242	2.40011e-06	0.0129006	co_location	100124377	SLC44A4	solute carrier family 44 member 4	--	--	ssc:100124377	K15377	ssc02000;ssc04147;ssc05231
TUCP_003031	Nonsignificant	Up	5.07812	0	4.76454	0.207978	1	Nonsignificant	Down	5.07812	32.3461	-2.70781	0.0859977	1	Significant	Down	0	32.3461	-7.47242	2.40011e-06	0.0129006	co_location	100124377	SLC44A4	solute carrier family 44 member 4	--	--	ssc:100124377	K15377	ssc02000;ssc04147;ssc05231
TUCP_003031	Nonsignificant	Up	5.07812	0	4.76454	0.207978	1	Nonsignificant	Down	5.07812	32.3461	-2.70781	0.0859977	1	Significant	Down	0	32.3461	-7.47242	2.40011e-06	0.0129006	co_location	110261495	LY6G6C	lymphocyte antigen 6 family member G6C	--	--	ssc:110261495	K06846	ssc00537
TUCP_003031	Nonsignificant	Up	5.07812	0	4.76454	0.207978	1	Nonsignificant	Down	5.07812	32.3461	-2.70781	0.0859977	1	Significant	Down	0	32.3461	-7.47242	2.40011e-06	0.0129006	co_location	100124380	ZBTB12	zinc finger and BTB domain containing 12	GO:0071704,GO:0036211,GO:0044711,GO:0008509,GO:0005507,GO:0006996,GO:0022857,GO:0044763,GO:0046872,GO:0008152,GO:0015075,GO:0044267,GO:0042440,GO:0046148,GO:0015700,GO:0003779,GO:0043170,GO:0019538,GO:0006582,GO:0008150,GO:1901617,GO:0008092,GO:1901362,GO:0046914,GO:0015103,GO:0044260,GO:0043167,GO:0046189,GO:0016151,GO:0051234,GO:0051179,GO:1902578,GO:0044765,GO:1901615,GO:0018958,GO:0005215,GO:…	organic substance metabolic process,protein modification process,biosynthetic process,anion transmembrane transporter activity,copper ion binding,organelle organization,transmembrane transporter activity,cellular process,metal ion binding,metabolic process,ion transmembrane transporter activity,cellular protein metabolic process,pigment metabolic process,pigment biosynthetic process,arsenite tran…	ssc:100124380	K10499	ssc03000;ssc04121
TUCP_003031	Nonsignificant	Up	5.07812	0	4.76454	0.207978	1	Nonsignificant	Down	5.07812	32.3461	-2.70781	0.0859977	1	Significant	Down	0	32.3461	-7.47242	2.40011e-06	0.0129006	co_location	110261496	DDAH2	dimethylarginine dimethylaminohydrolase 2	--	--	ssc:110261496	K01482	ssc04147
TUCP_005083	Significant	Up	24.191	5.79185	2.10236	0.0482403	1	Nonsignificant	Up	24.191	16.8627	0.545969	0.480884	1	Nonsignificant	Down	5.79185	16.8627	-1.55639	0.229285	1	co_location	110256718	PXN	paxillin	GO:0003674,GO:0043169,GO:0005488,GO:0046872,GO:0008270,GO:0043167,GO:0046914	molecular_function,cation binding,binding,metal ion binding,zinc ion binding,ion binding,transition metal ion binding	ssc:110256718	K05760	ssc04062;ssc04370;ssc04510;ssc04670;ssc04810;ssc04990;ssc05100;ssc05135;ssc05163;ssc05165;ssc05170;ssc05203;ssc05205
TUCP_005083	Significant	Up	24.191	5.79185	2.10236	0.0482403	1	Nonsignificant	Up	24.191	16.8627	0.545969	0.480884	1	Nonsignificant	Down	5.79185	16.8627	-1.55639	0.229285	1	co_location	110256718	PXN	paxillin	GO:0003674,GO:0043169,GO:0005488,GO:0046872,GO:0008270,GO:0043167,GO:0046914	molecular_function,cation binding,binding,metal ion binding,zinc ion binding,ion binding,transition metal ion binding	ssc:110256718	K05760	ssc04062;ssc04370;ssc04510;ssc04670;ssc04810;ssc04990;ssc05100;ssc05135;ssc05163;ssc05165;ssc05170;ssc05203;ssc05205
TUCP_005083	Significant	Up	24.191	5.79185	2.10236	0.0482403	1	Nonsignificant	Up	24.191	16.8627	0.545969	0.480884	1	Nonsignificant	Down	5.79185	16.8627	-1.55639	0.229285	1	co_location	110256718	PXN	paxillin	GO:0003674,GO:0043169,GO:0005488,GO:0046872,GO:0008270,GO:0043167,GO:0046914	molecular_function,cation binding,binding,metal ion binding,zinc ion binding,ion binding,transition metal ion binding	ssc:110256718	K05760	ssc04062;ssc04370;ssc04510;ssc04670;ssc04810;ssc04990;ssc05100;ssc05135;ssc05163;ssc05165;ssc05170;ssc05203;ssc05205
TUCP_005083	Significant	Up	24.191	5.79185	2.10236	0.0482403	1	Nonsignificant	Up	24.191	16.8627	0.545969	0.480884	1	Nonsignificant	Down	5.79185	16.8627	-1.55639	0.229285	1	co_location	100156624	GCN1	--	GO:0051179,GO:0051234,GO:0044464,GO:0006886,GO:0016192,GO:0043234,GO:0005575,GO:0006810,GO:0016740,GO:0048475,GO:0003674,GO:0044425,GO:0005515,GO:0005488,GO:0016020,GO:0005622,GO:0034613,GO:0051641,GO:0003824,GO:0015031,GO:0032991,GO:0008104,GO:0044424,GO:0016772,GO:0051649,GO:0098796,GO:0045184,GO:0046907,GO:0005623,GO:0008150,GO:0016301,GO:0004672,GO:0004674,GO:0033036,GO:0005737,GO:0044444,GO:…	localization,establishment of localization,obsolete cell part,intracellular protein transport,vesicle-mediated transport,protein-containing complex,cellular_component,transport,transferase activity,coated membrane,molecular_function,obsolete membrane part,protein binding,binding,membrane,intracellular anatomical structure,cellular protein localization,cellular localization,catalytic activity,prot…	--	--	--
TUCP_005083	Significant	Up	24.191	5.79185	2.10236	0.0482403	1	Nonsignificant	Up	24.191	16.8627	0.545969	0.480884	1	Nonsignificant	Down	5.79185	16.8627	-1.55639	0.229285	1	co_location	110256718	PXN	paxillin	GO:0003674,GO:0043169,GO:0005488,GO:0046872,GO:0008270,GO:0043167,GO:0046914	molecular_function,cation binding,binding,metal ion binding,zinc ion binding,ion binding,transition metal ion binding	ssc:110256718	K05760	ssc04062;ssc04370;ssc04510;ssc04670;ssc04810;ssc04990;ssc05100;ssc05135;ssc05163;ssc05165;ssc05170;ssc05203;ssc05205
TUCP_005083	Significant	Up	24.191	5.79185	2.10236	0.0482403	1	Nonsignificant	Up	24.191	16.8627	0.545969	0.480884	1	Nonsignificant	Down	5.79185	16.8627	-1.55639	0.229285	1	co_location	100153008	BICDL1	--	--	--	ssc:100153008	K16756	ssc03036
TUCP_005083	Significant	Up	24.191	5.79185	2.10236	0.0482403	1	Nonsignificant	Up	24.191	16.8627	0.545969	0.480884	1	Nonsignificant	Down	5.79185	16.8627	-1.55639	0.229285	1	co_location	100153008	BICDL1	--	--	--	ssc:100153008	K16756	ssc03036
TUCP_005083	Significant	Up	24.191	5.79185	2.10236	0.0482403	1	Nonsignificant	Up	24.191	16.8627	0.545969	0.480884	1	Nonsignificant	Down	5.79185	16.8627	-1.55639	0.229285	1	co_location	100153008	BICDL1	--	--	--	ssc:100153008	K16756	ssc03036
TUCP_005083	Significant	Up	24.191	5.79185	2.10236	0.0482403	1	Nonsignificant	Up	24.191	16.8627	0.545969	0.480884	1	Nonsignificant	Down	5.79185	16.8627	-1.55639	0.229285	1	co_location	445525	PLA2G1B	phospholipase A2 group IB	GO:0070001,GO:0044238,GO:0003674,GO:0008152,GO:0004175,GO:0071704,GO:0016787,GO:0003824,GO:0008233,GO:0004190,GO:0070011,GO:0006508,GO:0008150,GO:0019538,GO:0043170	aspartic-type peptidase activity,primary metabolic process,molecular_function,metabolic process,endopeptidase activity,organic substance metabolic process,hydrolase activity,catalytic activity,peptidase activity,aspartic-type endopeptidase activity,peptidase activity,proteolysis,biological_process,protein metabolic process,macromolecule metabolic process	ssc:445525	K01047	ssc00564;ssc00565;ssc00590;ssc00591;ssc00592;ssc03036;ssc04014;ssc04270;ssc04972;ssc04975
[truncated: 229 more rows]

## Sheet: P
TUCP_ID	A_FPKM	B_FPKM	C_FPKM	Target_prediction_method	Target_gene_id	Target_official_symbol	Target_gene_description	Target_GO_id	Target_GO_description	Target_KEGG_ID	Target_KO_ID	Target_KO_pathway
[truncated: 32 more rows]

## Sheet: Sheet2
TUCP_ID	A_FPKM	B_FPKM	C_FPKM	Target_prediction_method	Target_gene_id	Target_official_symbol	Target_gene_description	Target_GO_id	Target_GO_description	Target_KEGG_ID	Target_KO_ID	Target_KO_pathway
[truncated: 129 more rows]
